# Supplementary material for: FSTVAL: a new web tool to validate bulk flanking sequence tags
Source: Plant Methods. 2012 Jun 18;8:19. doi: 10.1186/1746-4811-8-19 (PMC3439307; doi:10.1186/1746-4811-8-19)
Supplement: Additional file 2 — Masked FSTs from T-DNA sequences. [file 1746-4811-8-19-S2.xls]

## Sheet: Additional file 2
Additional file 2. Masked FSTs from T-DNA sequences
>00193=01=Rcc_GSBP=01a=R=1
gactcccttanttctccgctcatgatcagattgtcgtttcccgccttcagtttaaactat
cagtgtttgacaCATTTATTAAAAGTAGGGTCAAATACAAACTCATATCCCTATCCTCTC
CACACGGTCAATTTTTTTTACCTCATCTATCTTTAGTCCTCTCTACAGAGCTACACACCG
AGTTGCACGGCGAGCGGAGGTGTGAATGCAAAGCAACTAAGGTTATGTTCGGGAGGAGGG
Gtccctttagtgagggttaattgctat
>00193=01=Rcc_GSBP=01a=R=2
cccttaattctccgctcatgatcagattgtcgtttcccgccttcagtttaaactatcagt
gtttgaTTCAACTATTTATCCACCACAGTCCATATATAATTGAAATTGCTTTTAACTCGT
TGCAACGCACGGGCATTTTTTCTAGTTTTTCTAAAAAAGAAAAGAAAAGAAATTCTACTG
CGGGCTGCCTGGGtccctttagtgagggttaattgctatagtg
>00195=01=Rcc_GSBP=02a=R=1
gtgactcccttaattctccgctcatgatcagattgtcgtttcccgccttcagtttaaact
atcagtgtttgaTAAATCAGATGCAAAACAACCTCCAAAAATCAAGGAAACAAAGGAAGA
AAACAACTGAAATCTCAAAACAGTGCCCCCAAACCCAGTCAAGAACACCATTAGACGGTT
GTGAGGCTTGCACCAAGAAATGATTGATGCAGAACAGGAACATGTAAAATGGTAAAGGAC
AAAGAGCCACTTCCACCCCCTCACAAAACAAAGCATATTCCTCCCAACTCCACCCCCCAC
AAAAGTCTACCTTTCTTATCCTATCCAACAATTATCAACAATATCCACAGTTAACCAGTA
CACACACAAACAAGCAAGATTCCAACTGCATCATCGGCGGCAAAAGATCACACCCACTAA
CATCCTACCAGTAAAGAAAGACCCCAATTCGAGTAAACAACGAAGGATCCACGCTAATCG
CCCCGATTCTGATGAAAGGATCACCAAAACCGAGAACATCATCTTTAAGCAGAGAACACC
AATCCGAACAGACGATCATCAGGATCGCGATCATCGCCATGATCGGCTCCAATCATCCAA
CCTGACATCTAATTGATCGGCACACCACCCACAAGAAACCAAGAAATCCTCACCCGCTAA
TTCCCCCCTTGGNTCTTGGACCAAGAACACAAAAGAATCAAACCCCCTCCTCCTCACCAG
ANGCAAAAAAAGG
>00197=01=Rcc_GSBP=03a=R=1
actcccttaattctccgctcatgatcagattgtcgtttcccgccttcagtttaaactatc
agtgtttTATGTACCGCAGTAACCGGCTTCCGAATAGAGCCAATTTTAACGTGAACTAAA
CACACCCCTAGTAGTAGTTGAGAATCCGAAAAGGCTAAGTTTTACTAATATGTTTTTTAC
TTCAAAAGGTACAGTTGAGAATTTAAAAAGGCTATGTTTTCATCAGTTTCATAATTTAAT
TTTGTTTTTTGATTCTACAACTACATATTTTCAGAATACATATGAAAATCTAAATTGTCG
TAAGCGGAAGATTCTAGGAAAAATTAAAGCTAACAGAAGTTCCCTGAACAGGtcccttta
gtgagggttaattgctat
>00197=01=Rcc_GSBP=03a=R=2
tgactcccttaattctccgctcatgatcagattgtcgtttcccgccttcagtACATTAAA
AACTCAAGCCGGAAGGAAGCCCACGCAAGAAAAGGtccctttagtgagggttaattgcta
tag
>00201=01=Rcc_GSBP=05a=R=1
ctcccttaattctccgctcatgatcagattgtcgtttcccgccttcagtttaaactatca
gtgtttTGCCGGCACCAAAGAAAGCATCGGCAACAAGTACCGAGAGATCCTCATGTTTGT
GTCAAAACACGACGGGTGAACTTTAAAATGATTTGGAACCAAATAAATCCAAATACAACT
GGTTAGTTCAAACCATATTTTTATCTTTTTGAATTACAACCGTGGGGACAGAGCAGCACA
GAGCCCCAAAACCTGCACAGATCACGAGGCTAATCAACCCATTTCTCTCACTCCAGCAGC
AGGGGGAGGAGGAGTCACTGCCTCCTGTTCTACCGTACTGTCGAGGACGACGAGAAATTT
CAAAACTTTGGTGTCACATTTTCTCCAGTGGTTGNGAGCTTTTGATTTGACATTGCATCT
TTGATCCTATTTGCAGCTTGATTGCATTTTAGTACCAGTACTCATTTTAGTCATTTGTTT
TAGTTGGGTTTTTGTGTACTACCGAATGTTTTATGTTCATCAAGTTCCTTTCTTTACATA
GGCATTTATAATCAGAGTTACAGCTGACAGTGAATTCNGATTCACCAAAAGTGTCTCTGA
AATTTTGCAAATTGNTGNTCTAAATCTAGAGTATATTACAGTGCAAGTGTACAACAACTG
AAAGACAAAGAAGAATTANATCNAGCAGCAGCAAGANNTTACAAAAAAAATCCAAAG
>00205=01=Rcc_GSBP=07a=R=1
tgactcccttattctccgctcatgatcagattgtcgtttcccgccttcagtttaaactat
cagtgtttgaACTGAATTCAGTACATTAAAAACGTCCGCAATGTGTTATTAAGTTGTCTA
AGCGTCAACCTTGCAGTGACCTTGCAGTGACAGCAGTGGACTAGTCGACCAGTCGACCTT
GCAGTGACAGCAGTGGACTAGTGGTAGCGCAGTTGACGGACGCTTTGATTCATTGCGCCA
ATGCGGAAGGGAATCGCGGGACACCGTCGCAGCTTTGCAGGAGATGCTCTGAGCGTCTTG
TAGAGACGTAGACTCGTATACGCGTGGGACGGGCAGACAGAGATGCTTTGATGCGCTGCA
GACTTGCAGTGCCGAGCTTGTTGCCGGGGCACGGAAAGATATGCAATGTGCGCGGGTGCA
GGATGCAGGtccctttagtgagggttaattgctata
>00207=01=Rcc_GSBP=08a=R=1
gtgactcccttaattctccgctcatgatcagattgtcgtttcccgccttcagtttaaGTG
TGTCTTGATATTTTTCTCACACATATGTTACAACTGATACTCTCTTTCTCTATATATATA
GTTATATACACCACAATTGTACATTCATCTACTTAACTTAAAAAAAGTGCATGTCACAAC
TCCTTTATCCAGTAGCAACACGGGTACCATCTCAGTTATATAATTAAGAGTAAATTGTAC
TAGCGGTCCTTAAACTTGTAGGCAGGTTTCATTTAGGTTCACAAACTTGCAAAGTGTGTA
TCGAGATCTCTAAACTCAGTTTATTATATCATCCCGGTCTAAAGTTCTATTTGACCATGG
TCTTGCCTACGTGGCATACCATGTAGACGACGACATGGCACATTATTATTTTTTTTTTCC
CCCTCCTTCCTCTTTCATTTCTCTCTTCTTCGGTCCCTTTANGGAGGGTTAA
>00212=01=Rcc_GSBP=11b=R=1
tctccgctcatgatcagattgtcgtttcccgccttcagtttaaactatcagtgtttgaGC
AAGACGGNGGTTTCCATGGCACTGATTGGACATGGTAAGGGATCAACATCTGGCAATGTA
CTGATTAGAAGTAAGCAAGGAATGTTGTGTTTANACTCAAGTTGATTAGGGTATAAAANT
TTGTATCCAAATTTTGATTCTGAGGTACAGAAAATTATACCCATGTAATTTTTATCCTTC
CATCTGATGATATTTTTGCTCNAATGGTCATCTGACAACCACAGCTAATGTGAAAAATGT
TCCATTGGTTGACTTTTGGAATCAAGTATAGGCAGATTAGGTACTGAAATAAGAGTAGGG
GATTTGCCTGACTTCACTAGAATGAGCGTCTATGCGAGGTAAACTCCACGTATCGATATA
ATTGGGTATGGATAAACTAAGCATATTTGAATCTGACATACATTAATTACATT
>00213=01=Rcc_GSBP=12a=R=1
gtgactcccttaattctccgctcatgatcagattgtcgtAAGTAGGATTGGTTTTTTTTT
TTGGGATGGTCGGGCAAATGTCTCTTTGGGGGTTTTGTTCTGGGGGGCAGGGATGGGGTA
CCTGCCCTGTCACTTCGAGTTCCACATAATTATGGGCATGGGGACGGCATTCATCGGGGA
GGACGGACCGACCCCTGAAACCAGCCTGCCTCCCCCCCCCCCAAAATTCAAAAAATGGGG
CCCCAATGGTCCCTTT
>00214=01=Rcc_GSBP=12b=R=1
gtgactcccttaattctccgctcatgatcagattgtcgtttcccgccttcagtttaaact
atcagtgtttgaGGCGGACGTTACCAATCTGGAAGGGGAGGCTACCGCGGTGATAATTTC
AGGGGACGGGGTGGTGGCTATGCGAACAGCGGAAACTACCGTGGAGGTGATAACTTCAGC
AGGAGGAACGACTTGAGAAATCGCAACGAGTTTTCAGGTCGTGGTCGAGGGtccctttag
tgagggttaattgctata
>00215=01=Rcc_GSBP=13a=R=1
cgtgactcccttaattctccgctcatgatcagattgtcgtttcccgccttcagtttaaac
tatcagtgtCAGAGCAAGCATAGTTTACTGGGCAAAGCAATCATCTCGTTTTCCCCTCCC
TTTTTGGGAAGCACCTCTCTACGCGAATGTTGATGGCGGCTTTCACCACAGGATTGTGTC
CCTTATAGATCTGATAACAAGTTTATAGCTGACAATACGAATAAAGGATAAGTTCGACTG
TCCTGCATCACCATTCATCATCTTATCGGTATACAGGAACACGGTGACAAGACAGCAGCC
GCCCATCGCTATCTCTCTCCCCGTGCGAAAGCAAGGtccctttagtgagggttaattgct
atagtgagtc
>00216=01=Rcc_GSBP=13b=R=1
gactcccttaattctccgctcatgatcagattgtcgtttcccgccttcagtttaaactat
cagtgtttTGCATTATCCTCCCCTCCACCACATCCGGTGGGATGGGAGGCGGCGGCAACA
TGCAGCCTCCCAAGTGACTTCTTCCTCTCCCTCTCCATCGGtccctttagtgagggttaa
ttgctata
>00217=01=Rcc_GSBP=14a=R=1
tgactcccttaattctccgctcatgatcagattgtcgtttcccgccttcagtttCCCTAC
CCCCCCACTCCTCCCGACTATAAATTCCTCGGCTTCTCCCCTCCGCCGCCTCCTCTCCTA
GCCTTCCCCTCCTCCGCCGCCGCCATCTGCCGTCGAGAGCCCCGGTTGCCCACCCCCGCG
GCGACGATGGCGGGtccctttagtgagggttaattgctat
>00221=01=Rcc_GSBP=16a=R=1
cgtgactcccttaattctccgctcatgatcagattgtcgtttcccgccttcagtttaaac
tatcagtgtttgCCACAGAGACGCGCACGCACGGAGCACTAGCAGAAGTGGCAGAGAGGA
AGAGTAACCTAGCTTGTTGATTCCGCCGCCATGGAGAAGGCGCTCGTGGAGCGGCTGGAG
GCGGCGGTGGCGCGCCTCGAGGtccctttagtgagggttaattgctatagtgagtc
>00223=01=Rcc_GSBP=17a=R=1
tgactcccttaattctccgctcatgatcagattgtcgtttcccgccttcagtttaaacta
tcagtgtttgGGTGCCATGCGGCAGCGCGTGTGGGAGCAGGAGAAGGGACTAAGAGATGA
GTCACAGAGAGAGAGATTTAGGGGAGGATTGGATTAGGTTACACTAGATGGGCTAGATGG
Gtccctttagtgagggttaattgctatagtg
>00229=01=Rcc_GSBP=21a=R=1
tcccttaattctccgctcatggatcagattgtcgtttcccgccttcagtttaaactatca
gtgtttgaTTGCCTATTGAAGGTTATACGATGCACTAGCAAATTAAAAGGTTATACGACG
CGATAGTAAACTAAATGTTGTAACTGGACTGGAAATGTTTTACTTTGTCTGAAACTCTAT
GACTGCAAATTGTATGGAGGAGACATGTTATATTTACTAGTAGTAGTATTTTATTTCATT
CTATTTCAATCTTCCTAGCTAAATTCGATCTTTTTCCCTTTCAATTAGGAAATTTCTAAG
AAATATGCCGATGTATATCTCCCATTTGAGGATGGAACAGTCGTGCTTCAACATCATGGC
AAGAGTTGGAATGTGCGGTGTTGTCTTACTAAGCAAAACTCGAAAAGGTTTTTGAAAGGG
TGGAGACAGTTTGCAGGTGACAACAAGCTGCACCTGGGAGATATCTGCCTCTTCGACCTA
CTGAAAGACAAGAAGAAATATGTGATGGATGTCCATATCATTCGCAGAAAATGAAATCNA
TATGGNTCTCTCAGCCATTTCTGCCGATTTTTGCAAGTACGGGTTTGCTTTTTACTACGT
TTGATCTACAGCGAAGTTTGTTGTGCTGCTGATACACCTATCNATGAACAGTTATT
>00235=01=Rcc_GSBP=25a=R=1
ttctccgctcatggatcagattgtcgtttcccgccttcagtttaaactatcagtgtttga
cTTGGCATCCCAGTTTGAGAAAAAAACATGTGGGACCTACATGTAGGTGAACTTCTACCT
ATCCCACCTATCCCCTCTCTTCCCGAGGAGCAAATCGGCGGAGAGAGGAGCAATGGCAGC
CTGATGGGGAGATTAAGACGGAGGTGATAGTGGCGGTGGGAGGTCGACGATGAGGGGGCT
TTGGTGGTTTGTGGCAGCAGAGGAGATTAAGAGGGAGACAAGAGAGTCAGTGAGCTAGAG
CTCATTGGtccctttagtgagggttaattgctatagt
>00237=01=Rcc_GSBP=26a=R=1
aattctccgctcatgatcagattgtcgtttcccgccttcagtttaaactatcagtgtttg
CGTTGGCGTAAAAGAAACAGAGAGATCTCCCGTCTCGTCGTCTCCTCCGCTCCTTCCGCC
TCCCCAACACGAGTCGCGCCGCCGATCTCAGCAGGGGAGGGGAGGGGAGGGGATCCTGGT
GAGGTGAGCATCCACATCCTCTTCCTGATTCATCTCTCTCCCACCCCACCGGGACTACGT
TTGTCTGGAATTTGCTCGCGTCCGTTCGTTAAACCCTAGCTTCTCTTGTAGATCTGGAAG
AAGCTCTTCTCTTAATTCCAGAGCCTTAACCTTAATACTAGTAACACTTTGTTTGTTTGT
TCCCCCAAAAGTTTGGGGGTTCAACTGTCCCAGGTTGGATCCGCCCCTGCCCCCTAGCCA
AATGTTTTTTTTTTTTAAAAAAA
>00237=01=Rcc_GSBP=26a=R=2
gtgactcccttnttctccgctcatgatcagattgtcgtttcccgccttcagtttaaacta
tcagtgtttgTTTATCTCAATTTTTTCACTACCCTATAAAGCCTAGGCTATGTTACACAT
CTACTACAACTATACTCCCTCCGTTAAAAAAAAAACAAACAAAAACGACCTCATCTAAGT
TACTTTTTTTTCCCAAAAGGAGTACTTCGGAAAGGGTTATCCGAATTTGCCTTTAATATC
NCAACACATCTACTACTACGGGCCCTTTAGGGGGG
>00238=01=Rcc_GSBP=27a=R=1
cttaattctccgctcatgatcagattgtcgtttcccgccttcagtttaaactatcagtgt
ttTATATACTCGAGCCTGATAGCCGGGACATTAGTATTAGTAGGAGTATATAATGAGTAT
CTAATCTACTCAAAGCAGGGCATGTATATATAAGTAGTAAAAGAAAAAGAAAAGTGTACT
ATATATAGGCAACAGTAATTACAGTATGAAATTTGGAGTAATACACTAATACTCCCTCTA
ACCTATAATATAAGACGTGATCAAAGTTGGCACGGTCTCCAAAAAAAAATCTTTAGCTTA
CAATTTCTCATATATTATAAAATTTGTAGCAACAAAATTATAGCCATATGAAAGTAAATT
TAAATCTCCATCTAATGATATAATTTTTACTCCCTTCATTCCAAAATATAAGGCACAACC
ACC
>00249=01=Rab21_ABS2=04a=R=3
gaactcccttaattctccgctcatgatcagattgtcgtttcccgccttcagtttaaacta
tcagtgttATGGNATTCAATTCATCTTCACTANTGGGTGGGTATGTGTGTGTTGGGGGCA
GTACAATTTCTTTTGGACCAGGTCCC
>00251=01=Rab21_ABS2=05a=R=1
ctcccttaattctccgctcatgatcagattgtcgtttcccgccttcagtttaaactatca
gtgtttgacTTAATAACACATTGCGGACGTTTTTAATGTACTGTAGATTTTTTTTAAGGG
AATAGAGGATTAGTTTAAGGAAGGAGGTTTACACTTTACAGTACTGCACATTCAGTAACA
GACACTGACGTGGGGGTCCCTTTAGGGGGGGTTAATTGCTATAGG
>00252=01=Rab21_ABS2=05b=R=1
actcccttaattctccgctcatgatcagattgtcgttGGTCTTAAGATGTTCAGCGTAGC
ACTGTTTGAATGCAGACTAGTATATGTAGTAGCGGTGAGCTTTGAATGGAGCTATCAAGC
ATCTGCCTATCTATCTATCTATCTATCTATCTATCTATCTATCTGCACAACTTGACTAAA
TTGGACTTGCACACCTGCACTGGATCTATCATGCCCACATGTAAAAACAGAGAAAAACTG
CAAACTGAACCTGACAAGGCGACTTGACTTGCAACTTTCTTTGCCGGGAAGGATAGATAT
CCCCAGTATAACCATCTCTGAAGAAACTTGATGCTGACTAATCGAAGTATTGAACAGTTG
ATCCTTCCTCTCGTTTGTGATTCGGTTTGGACCATGGAAACTTAGCTCCTAATTAATCAC
CCATCGTCAAACATTAATCTGAAACTGTTTATGATAAGAAGCATAAAATGGGACAAAATT
TAACCTAGGAACATACAAGAATTGGTCACATTCCATGTGTACCACTTTGTGACTTGTCTG
TGATTGCTTGAGCTCATTGCCCTTTGCTTGGCACCTGATGCTAAGCTAGCTTGGCAAGGC
AGCATGCTGCACAGAACCCAGCCACCAAGGCACAGGACAAAACGGGCAGCACATGGATTT
GGACGAACGAACTGGGTCNctttagtgagggttaattgctat
>00254=01=Rab21_ABS2=07a=R=1
cccttaattctccgctcatgatcaagattgtcgtttcccgccttcagtttaaactatcag
tgtttgacaATTTTAATCTTACCAAATTTTGATAGCATTAGATACATTTGTTTGATGCTA
TTTTAAAATTACATATCGTTTTTAGGAGAGAAAAGATTCTAAACTATCAAATTTTAGTAT
GATAGTACTGGTAAGAAAGGGTTTAATATGTTATCCTACAACAAGATTTGGGGCCTGTTC
ACTTTGTTGTCATTTTCATCCATACCATTTTTAAGTAAAGTTGCCAAAAAAAATATCTAC
GTTTAGTTTGTTGCCAAATTTAGTCAATACATAAGAAATCTTTCTAAAATTTTGGCATTG
CCAAAACTTGATAAGTTTTTTTTCTTTTTTGCTATAATCTGGACAGGCCCTTGGTAGGAT
TAGAAGTGGTAATAAAGTGAACATGCCCTTATCTACNGAATTCAATGNCAACGACTTTTA
AAGTTGAAAGGNTATCCTTCTGTTAAAGAAAAAGCAAACCTATAACAATGTCTAATATAT
CATAGTATAACAAATATAAATTTATTACGTTATGANATATCACATGCAGCTTCAATT
>00255=01=Rab21_ABS2=07b=R=1
cccttaattctccgctcatgatcagattgtcgtttcccnccttcagtttaaactatcant
gtttgacaATTTTAATCTTACCAAATTTTGATAGCATTAGATACATTTGTTTGATGCTAT
TTTAAAATTACATATCGTTTTTAGGAGAGAAAAGATTCTAAACTATCAAATTTTAGTATG
ATAGTACTGGTAAGAAAGGGTTTAATATGTTATNCTACAACAAGATTTGGGGCCTGTTCA
CTTTGTTGTCATTTTCATCCATACCATTTTTAAGTAAAGTTGCCAAAAAAAATATCTACG
TTTANTTTGTTGCCAAATTTANTCCATACCTAACAAATCTTTCTAAAATTTTGGCATTGC
CNAAACTTGATCAGTTTTTTTTCTTTTTTGCTATAAT
>00256=01=Rab21_ABS2=08a=R=1
attctccgctcatgatcagattgtcgtttcccTTATTATTATTGTTCCTCTGAGTTGTAA
CCAACTTATATTACCAGTGATCTTCTAAATCGACTGCCTATAATAATAANGGTATTTTCA
TAAGCAATCAGCTTAAGGAAATCATCTTTGGAAACACTTGTCCACAAATAATCCATGATG
CGCCTCCCCCTTGGTATACTACACANATTTANAGAAGTGTGTCCTGTCCCAACACATCAC
TTCNGCTTCTCATCTCTTTGTTCCCCAATGGGACAGANCACCTCCTCCACCACCACCCCC
CACAATTCATGTATGTACTCANAATACCTACCCNAATCTGGAGTGGAACACTTCCNTTTA
CTTTGGAACACCACCTATACCTCCACCTCCACCTCCACAGTAT
>00259=01=Rab21_ABS2=10b=R=1
aattctccgctcatgatcagattgtcgtttcccgccttcagtttaaactatcagtgtttg
acagTAGTCTTCATGAGAATATGTTGTTTTAGGCATCAACGTGGTTTTTTCTAGTGCAAA
ATAGTTACAAAAACAAAAATTTTACTCCCTCCGGTTTCCATTGTTTGACGTTGGTTCATC
GACGGAGGTAGTAATTTATAGTGCAAAATAGTTGGAAGACAAAAATTACAGTTTTTAAGT
TAAGACATGGCAAAATGGCATGTCTCCATGAGGAGAGGAATCAAGGAAATCAAGGTTGTG
AGTACCAGTACCTCTGGAAAAC
>00260=01=Rab21_ABS2=11a=R=1
gactcccttaattctccgctcatgatcagattgtcgtttcccgccttcagtttaaactat
cagtgttAGAGATCAATGCTTATTTTTGTATTTTACTTGCTCGTCTTTTCCACAGTTACT
TTGTTAAAGAAAATCTCGCGCTCGCTGATCTTAATAAATTTCAAAGAGTTTAGATAGTTG
TTATTTTTGCAGGGAAAAGAGTTTAGATAGTTAACTCCATAAGGTATACGAGTATTGGTT
TAGGtccctttagtgagggttaattgctatagtg
>00263=01=Rab21_ABS2=12b=R=1
cccttaattctccgctcatgatcagattgtcgtttcccgccttcagtttaaactatcagt
gtttgaATTTCCAGGAATTGGACTCAACAGATTGCAAAAATGGATGTTGAAGTAGTTGCT
CAGCCGTCCAACGCTCTTTTGGATCATTTATCAAACACCTTGCGAGGAATTCCCTCGCAT
CGTTTGATAAATTGTTTGGGAATTGAGGCAAATCCCCTGAATAACCAATTCTATACAGAG
CGGAAACAGGGTCCTTGATCTCAGCCCAAGGAGGTGACCCTGTAGCCATCTCGATAACAG
TGCATCCAAGAGCCCAAATATCAGCTGGAAATCTTTGTTCATCGGCTCGAGCAACTTCAG
GTGCCATGAAAGCAGGTGTACCGGAAAATCCAGGATCTTCCAGTAATTTCCCACATCCTA
AATCAGCAATCTTGATCAAACCATCTTGGtccctttagtgagggttaattgctat
>00264=01=Rab21_ABS2=13a=R=1
cgtgactcccttaattctccgctcatgatcagattgtcgtttcccgccttcagtttaaac
tatcagtgtttgagaggatTGCAGGAGATATGTCTGATCAGATAAAGATCTCTCTGTTTC
ACCAAACACATGCAAAATTAGGCTCTGGTCCCTTTAGNGGGGGTTAATTGCTATAGTGA
>00267=01=Rab21_ABS2=17a=R=1
ctcatgatcagattgtcgtttcccgccttcagtttaaactatcagtgttGTGGCTGTGTG
CGTGCTAGTCAAGACACCGACCACCAGTGATGATGCTTCACCAGGATTTAGAAGTTCAGA
GTCTACGTACCCGGCAAAATTGCGGCACGGGACGGCTAATAATTCTTTTTTTTTTAAAAA
AGGGTACAGCTAAGGATGCATAAGGCCATTTNCAATGCAAGCTATGGCACCCATATCCTT
AGCCTTAAAACTTGACCCNAAGACACTCAT
>00269=01=Rab21_ABS2=18a=R=1
cgtgactcccttaattctccgctcangntcagattgtcgtttcccgccttcagtttaaac
tatcagtgtttgacGTACTCCAGCAAGTGCGTCCCGACAACGCCATGGATGTGGATGCCC
AGCATCTTGAAGCCTCGCTCAGAGAGTACCTCACGGACAAGAGGTAATTGCGCCTCATTT
TTTTTCCCAATGATTTTACTGTAAGTACTAGTATTACGAGGTATCAGGCGAAAAATACCT
CGAGGCTTCGGTACCTCACGATCCAGTTATCGGAAACGATTTGGTACCATAAGGTACCAG
TACCTCGATGTACTTTTTGGTAGACTAATAACTAATACATTAGCAGAATTTGTGATTTAT
TTGCTTCTCATTTGTCCATTTTTGTCTGTTAGGTATTTGATTGTCATCGATGACATAGAT
GTGGATCAACTTAGAATCATAGAATCGATCTTTCCGGACAATGGTACAGGCAGCAGGATA
ATAGTGACGACAGATAATCAGCAAGTAGCTAATACGTGTAGCCATGGCAACGGTTATGTG
TACCAAATGAAGACCCTTGGCAAAGAGGACTCCAAGAAACTAGCTTTTTCAGGGCTCAGA
TCAGTTGAACCGGGGCAAGGTCCAGCATCATTATTAGCGAAATGTGATGGtccctttagt
gagggttaattgctatagtgagtc
>00271=01=Rab21_ABS2=19a=R=2
actcccttaattctccgctcatgatcagattgtcgtttcccgccttcagtttaaactatc
agtgtttgacGGCCCTTGCCCATGGGTAAGCCTATCCTAAGGGACGGGGGAACCCCGGCA
GAAAGCGCGACCACGCGCGTGCCCCGAAAGGGAATCGGGTTAAGATTTCCCGAGCCGGGA
CGTGGCGGTTGACGGCGACGTTAGGAAGTCCGGAGACGCCGGCGGGGGtccctttagtga
gggttaattgctat
>00274=01=Rab21_ABS2=22b=R=1
gctcatggatcagattgtcgtttcccgccttcagtttaaactatcagtgtttgaTGTGGG
GGAGATTTGCATTTCANATGGAAACAAAAGTTCAGATCATTGGATGAATGTCTCTCAAAG
TTCTTATACAAATATCTATAAATAATCAACTTTTATATATATCGTGTTTGGATACAGTGG
TACACAGAAAATTAATTAATGGTTCAATTTGCCATTTGAAATAAACGAAAAAAGTCCCGG
GCCCTTT
>00275=01=Rab21_ABS2=23a=R=2
tctccgctcatgatcagattgtcgtttcccgccttcagtttaaactatcagtgttCAACA
TTGTCCTCAAGACAGCCTATATATTTAAGCTGGtccctttagtgagggttaattgctata
gtga
>00277=01=Rab21_ABS2=25a=R=1
GAGGATATCCCGATCGCCAAATTGATTGCAATTATAAACAGGAGAGTTATGATTGCCGCT
GCCTGCAAGAGTGAACAAACTGAAACTTGCAGGGAACAACTGAATTGGAGTAAACAATAT
AGGTACAGTCTCTGTTCTGCTGACCTTGTTGGAATAAATAGTCCAGTTCATAATAAGCTC
GGAGAGCATANACCCAAGTAAGCCAAACA
>00278=01=Rab21_ABS2=25b=R=1
TGTGAAATATTTTCTTAAAAAATAAATGCTCCTGGGTCCCTT
>00279=01=Rab21_ABS2=27a=R=1
tcccttaattctccgctcatgatcagattgtcgtttcccgccttcagtttaaactatcag
tgtttgTAAGAGAAAAGTGTAGTGTACTGCTTGTGAGCTATCAGTTCTTTATTCTTGACA
TGATCCATATGAAATTCGAGCACTGGTGAATCGAGAGAAGAGGtccctttagtgagggtt
aattgctatagtg
>00282=01=Rab21_ABS2=30b=R=2
cagtttaaactatcagCACGCTCTTCTCGCTGCCGCCGCGGCGCCCACTTTTATTGCCTG
CGGtccctttagtgagggttaattgctatagt
>01Rcc_AtROF-13-1R1
GCTGANTTTACTTTTAAAATTTTTCTTCAAACTTTTAACTTTTTCATCACATCAAAACTT
TCCTACACATACAAAGGCTATGTTTAGTTCACACTGAAGTTTGGAAGTTTGGGTGAAACT
GGTACGATGTGATAGAAAAGTTGTGTGTGTATGAAATGTTCGATGTGATGGAAAGTTGGA
AGTTTAGAAAAACACTTTG
>02Rcc_AtROF-14-1R1
ccttcngtttaaactatcagtgtttgaGGCAACTCTACTCATGAAATCATTTGTTTTCTC
CGCTACGTCGGTATTTAACGGCTGCACACTCTCGGGTAAAGCAACAGTTGGTTCTATACC
ATGAAAAAATCGAAACCATCCCTCTACAGTAGCACTTCTCCGTCTTCCTCTTGCGGCGGT
GCTCAACTAGCGTACCCGCTAAATAATGTATATAACGAGGCAATTCTTTTCTATAAAAAA
ATGGAGAGAAGGGGAAAATCGTGAAACTCATTACTTGATCAGAACTGCTCTACTCAAGCC
CTTAACAAAATAATAAAGCAACTTGACGGTGAAAGGAGGATCAATCTTGATCATACCTTA
CGAGCTACTATTTTTACTCTACGACCGCATTGAGGtccctttagtgagggttaat
>03GlbUGPase-3112R2
gtttaactatcagtgtttgaGTGGGCGGCGAAGCAGGCGAGCGAGGCGCGCTGTCCAATG
TCGACTATGACCACCTGCTCGCCCCCGTCAAGGCGTCGCCGCGGtccctttagtgagggt
taattgctatagtgagtc
>04Rcc_AtROF-17-1R1
gtttaactatcagtgtttTTGCAGAATCTTTCATTGTTCTTGTTGGGAGGAAGGAGACGA
GGCGCGCGAGGCGGCGAGAGGGAGGAGGCATTCTAGCATATACAGATACAGAGCCAGGGG
AGGTATGGAGGAGGGtccctttagtgagggttaattgctatagtgagtc
>06Rcc_AtROF-20-1R2
ctatcagtgtttgGGATAGCTTAGACGATGTCGGTGTCAAGCGCGTCGACTAACCGCGCT
GTTAAGGTAGGCTGGCGGGCGCGACACTGGAATGCAGATGGAGAATTCTGTGCAAATTAA
AACCTTGATAACTTTGCCTTCCGGTCATGGAATCGAACTAGGTTTTTTTTGACTGCTGCA
GAATCACGGGtccctttagtgagggttaattgctatagtgagtcanattattaagggtta
tttgatattgggagtc
>08Rcc_AtROF-22-1R1
GGATCAACAGATCGGACGGCTGAGGACAAAGATGATGGGGGGATGATTTGGCTGGTAGGA
TTGGGAGGTACAACTCCTCTTTTTTATATTAGTATAGATGTGATATAGAATATAATACGT
TACAGTGTTACACTTCTTCAAATTGACTATGAAATTTATCCCGGAATTCCACTGCAGCAG
GAAATGTGAAGCATCGTAGGGAGTAAGTCAGAGCATTCAAGTAGGTTTGTCAAGTAGCAA
ATGCTTAATTCGAGAATAGTTTCAAAAAGCCAAGGAATTATATAGATTGGATTCGTAGAT
AGCCCTTAGCAGCATCCTGAAACAAATGACGAAATCGATTAGAAATAAATGGTTGTAAAA
TTGAAATTTTATTGTAGTGGTGACTTTTTTCTTTGAAAACTCATATAGAAAACAGTTGCC
ATGCATCAGAAAACTTACGGATAT
>08Rcc_AtROF-22-1R2
gtttaactatcagtgtttgaTAATTCCATAACAGTGTTATTATACACAAACCCTGGTGAT
TGTACATTTCTACTGACCTGCCACGTGGCACTTTACATTCGCATAGTCAGCTTCGTTCAC
AGCGGTAGGCGGCGGtccctttagtgagggttaattgctatagtgagtcatattacgggg
gtatttgttatagtgagacacattacgcggttaatt
>09002=01=Rcc-AtPP5=12a=R=1
gtgactcccttaattctccgctcatgatcagattgtcgtttcccgccttcagttAGTCAC
ANGCTCACAGCGCTGGGATCAACTAGAAGCCAGACTAGTGAGGAACAGGTCTGACACATG
TTAGAGTTGTAGACTTCCATATTTTGCACTAACGAAGATAAGGTAAGAAAGTTAGGATAT
CCTTTTCATTACATATTTATATATTTCTAAGTGTTTAACGCGATATTGATTTTGCAACTA
TTAAGAATATATTTTGTATAGCTAACAGTGAGATAGGGGGAGAGATAGGAATGAAGTAAG
TTGTATCTAAAAAAAAAATAAAAGGGACTAATTTGGAGGTTCATCTAGGGCATGTTTAGT
TGGGGAAATGAAAATTTTTGGGTGNAACATCGGACATTTGACCGGATGTCGGAAGGGTTT
TTGG
>09003=01=Rcc-AtPP5=20a=R=1
gtgactcccttaattctccgctcatgatcagattgtcgtttcccgccttcagtttaaact
atcagtgtttgaGCCGATTCAACGCGCAGTGCTCGCTCGCGCGCGCGCGGGAGCGTCTCG
GGGTTGGACACCGGtccctttagtgagggttaattgctatagtg
>09004=01=Rcc-AtPP5=21b=R=1
cgtgactcccttaattctccgctcatgatcagattgtcgtttcccgccttcagtttaaac
tatcagtgtAACATTGCCATAACTCACTTTAGACAATGTTAGGCAAGTGTGGTTTGGGGC
TTGCCACACTTTTTGTGGtccctttagtgagggttaattgctatagtg
>09006=01=Rcc-PLA2b=02c=R=1
cgtgactcccttaattctccgctcatgatcagattgtcgtttcccgccttcagtttaaac
tatNAACTAGATACCTGGACCCAACACAAGAACAATGTAAATAGACTGAACCTCGAGTTT
TACGTTTTCCTTTTTCTTTGCATTTACAGGGCAGACGCACATGCACACACCACCACTGCT
AGTTCGCACCTTCGAGTGCGTGTTTACTGACATAATGGTGCTTCAAAAGTTACGGTGAAT
TGTAAACTGAAAGAAGAAATTTTTTTTAAAAAAAAAGATTGTGCAATGTAACAATCAAGT
ACCTGAAAAGTGCTAACTTGAAGTTTGGGACCAAGAAATCTGAACTGCAATGAAGGATAG
GAGCCTTTTCTCTTTTGAGGCccctttagtgagg
>09006=01=Rcc-PLA2b=02c=R=2
gtgactcccttaattctccgctcatgatcagattgtcgtttcccgccttcagtttaaact
atcagtgtttgCTTCTTTTGTGCATTGAAATACCAAGTGTAAATATACTCTCCATATAAC
TCAATAAAGTCACAGTTCATATACGCCACAAATTTCATAGTTTCCCCGTTATTCAGAATA
TTGCATATTAGTCTACTATGTAAACACAAATTGGGAGTATGTTCTAACCCAAATTTTGGC
ATTATGCATCAAAGTGGtccctttagtgagggttaattgctatagtgagtc
>09015=01=Rab21-ABS4=16b=R=1
cgtgactcccttaattctccgctcatgatcagattgtcgtttcccgccttcagtttaaac
tatcagtgtttCCCATATAGCTCGAATTCAGTACATTAAAAACAACTTAACTTCAAATTT
CATGGACTACAAATAATAATGGGtccctttagtgagggttaattgctatagtg
>09017=01=Rab21-ABS4=18b=R=1
gtgactcccttaattctccgctcatgatcagattgtcgtttcccgccttcagtttaaact
atcagtgtttgaTAGCGCGATAGAAATGTTTGGGTATTGATCGGTTGACTTGGAGATGCA
GATGCATGCCATGCCACCCATACGCATATGTAGTGCACTAGTGCGTACAGCGTACCTACC
GTGACCCAAAAATGTTTGTTCGTCCGAAAATGACATGTTAGAGCTTGTAAAAATCGCTGT
AGTCCAAAAATGTGTGATTTTGTTCCTGTTGGTATTTATGAACATGGTAATTGGGGTAGA
ATATTGTAGCAGAAGTCAATAGACTGGtccctttagtgagggttaattgctatagtgagt
cag
>09022=01=Rab21-ABS4=22a=R=1
gtgactcccttaattctccgctcatgatcagattgtcgtttcccgccttcagtttaaacN
NCNNTGTAAACTGAAAAGAATCAAATAAATCATCTCATTATGGATGTAGTTCGTGAAATG
AAAATTTTTGAGTGTCACATCGGTTGTTTGACCGGATGTCGGAAGGAGTTTTCGGACACG
AATGAAAAAACTAATTTCATAACTCGCATGGAAACCGTGAGACGAATCTTTTGAGCCTAA
TTAATCCGTCATTAGCACCTGTGGGTTACTGTAGCACTTATGGCTAATCATAAACTAATT
AGACTCAAAAGATTCGTCTCACGATTTCCCCCTTAACTGTGCAATTAGTTTTTCTTTTAA
TCTATATTTAATACTACATACATGCGTACAAAGATTCGATGTGATGCTTTTGGAAAAACT
TTTAGGGAATTAAACGGGGTCCCTTTAGNGAGGGTTAATTGCTATATTGAGTC
>09023=01=Rab21-ABS4=32a=R=3
cgtgactcccttaattctccgctcatgatcagattgtcgtttcccgccttcagtttaaac
tatcagtgtttgaTGATTATTAGCAATCACACATCATTGTTTGCGCCAGAACCAAAAATA
GCAATGATAAAACTACAAGTCATTTTTCTCAGATGCACGAAATAAAAGGtccctttagtg
agggttaattgctatagtgagtc
>09024=01=Rab21-AnnAt4=01a=R=1
tcccttaattctccgctcatgatcagattgtcgtttcccgccttcagtttaaaTNNTANG
GACGCGCATTCTCTTACCATGCTCGCTACAAGAAGTCTCTTGAAGAGGACGTTGCTCACC
ACACTACCGGTGACTTCAGAAAGCTTTTGGTTTCTCTTGTTACCTCATACAGGTACGAAG
GAGATGAAGTGAACATGACATTGGCTAAGCAAGAAGCTAAGCTGGTCCATGAGAAAATCA
AGGACAAGCACTACAATGATGAGGATGTTATTAGAATCTTGTCCACAAGAAGCAAAGCTC
AGATCAATGCTACTTTTAACCGTTACCAAGATGATCATGGCGAGGAAATTCTCAAGAGTC
TTGAGGAAGGAGATGATGATGACAAGTTCCTTGCACTTTTGAGGTCAACCATTCAGTGCT
TGACAAGACCAGAGCTTTACTTTGTCGATGTTCTTCGTTCAGCAATCAACAAAACTGGAA
CTGATGAAGGAGCACTCACTAGAATTGTGACCACAAGAGCTGAGATTGACTTGAAGGTCA
TTGGAGAGGAGTACCAGCGCAGGAACAGCATTCCTTTGGAGAAAGCTATTACCAAAGACA
CTCGTGGAGATTACGAGAAGATGCTCGTCGCACTTCTCGGTGAAGATGATGCTTAAACCC
AGCTTTCTTGTACAAANNGGTGATANTCGAATTCCTGCANCCCGGGGG
>09026=01=Rab21-AnnAt4=07b=R=1
gtgactcccttaattctccgctcatgatcagattgtcgtttcccgccttcagtttaaact
atcagtgtttAGAACAACTTAAAGGTCTATGATTGCTTTAAAAAGAAAACAATGGCACAT
AAAAAAGATCGAAGAAGGCTCAGTAAACTGCTAAAATGAGAATTATGAATCTCACCGTAA
GCCATTGCATAGTCAGGACGTGCCTGCACCGCACGCTGATATGATATAATGGCTTCTTGA
GACATTCCCATGGTCTGGAAAAACAATTATATCAAAAAAAGATCCACTTTTGCTCTAAAT
CCTCCCAAGCTCTTGCAGGCTCTCTGGCAAGATGCTTGTATCATAACTCATGACATAACT
TTACCTTATAAACATTCCCTTGGTTAAGATATGCATCAGCAAAAGATGGCTTAAGTTTAA
CAGCTTCCTGAAAATCAAAG
>09027=01=Rab21-AnnAt4=12b=R=1
gtgactcccttaattctccgctcatgatcagattgtcgtttcccgccttcagtttaaact
atcagtgtttgaATAGAATCCCAGAAATTGCCCGTTTAAAAAGCAAAATGTATTGGTCCG
TTGTAAAGGAAAACTGGAGTACTAGTATCTAGTTTGAATTCAAATCTCAAAAATAAATAG
TAAATTGAACAAAGCGAAAATGGACCGACAAGACTTGTTCCTGGCAATAAAAATTGACAG
CGGtccctttagtgagggttaattgc
>09030=01=Rab21-AnnAt4=21a=R=1
cgtgactcccttaattctccgctcatgatcagattgtcgtttcccgccttcagtttaaac
tatcagtgtttgaAAGTGTAGAAGCTAACTGAGAAGATCTTGATTATCACACAGAGCTTG
AGATCCCCAGGGCTATGTCTCCAGTTCTCCACAACACAAGACTACTAATGCCCAGGGtcc
ctttagtgagggttaattgctatagtgagtc
>09031=01=Rab21-AnnAt4=22a=R=1
tgactcccttaattctccgctcatgatcagattgtcgtttcccgccttcagtttaaacta
tcagtgtttgaAGCCGTGGAGGAGTAAAGATTTGTGCGTGCAGGTGCGGTGTTTGGTGAT
GGGGTTGGGGTTGGGGCATGTGACGCGCCACAGTGGACGCGTGAACCGGTCGATGGGCGC
AGGCGCGCAGCTGGGtccctttagtgagggttaattgctatagtgagtc
>09033=01=Rab21-AnnAt4=25b=R=1
gtgactcccttaattctccgctcatgatcagattgtcgtttcccgccttcagttCCCCTC
TCCATCCACCCGTCTCTGCATCACCCACCTCAGGTTTCCCTTTTCCCCACCACCATCACC
CTCCCTCTCCCTCCACCACCACAATACCACCACACCACTCCATTCCTCCCATCCCATCCC
ACCACCTCATCGCCTCGTCTCGTCTCGCCTCTCCTCTCCACCCTCCTCCACTTGTCTCCC
CTCCGACTCGCCGCCTCTTCCTCCGCCGCCGCCGCCACAGGTCCGTCTCCTGCTGCCTCT
CTCTAATTCTTTTTTTTTTCCCTTCCTTTTCTTCCCCCCCGGTCGGCCCCTTTAGGGAGG
GTAAATT
>09035=01=Rab21-AnnAt4=28b=R=1
tcccttaattctccgctcatgatcagattgtcgtttcccgccttcagtttaaactNNCNN
NGTTTGTTGGCTTGAATGGGGGTTAAGGAGTTGTGCTGTTGCTGGGCATATATAGTTTTG
TGACAAGAATCTTATCCAGGTTGCTTACTTTGGGTTGATGATAAAAGTAGGAGTANACGT
GAATAACATTAATATATGTTGGCTTATTTTTTGAGGGGATGTTGGCTTATTTATGTGGCA
CTAATTGTCTTTATGCCTTTGAGTTAAACACAAAACAATGATCCAACTCTTTGAACCTGT
TTGTTTCAAGTAATGAGTTGATGAATTTTNCACCACTTGAANTCCTCCCTCAAACTGGAT
CTGCTCCCCGCTGCCTCAAA
>09036=01=Rab21-AnnAt4=30b=R=1
gtgactcccttaattctccgctcatgatcagattgtcgtttcccgccttcagtttaaact
atcaTGATCAGCGTGGTAACCGTGATAGTTGCACACTTGCATGGTTTTGTAAACCTTCCA
GCTCCTTGTTAGGTTAATCCCAAGAGATTGATACCTTTAATAGACGTGGAATTAATCCTC
TTGTGAGTTGGATTAACCAAAAGGtccctttagtgagggttaattgctatagtgagt
>09037=01=Rab21-ECL=03b=R=1
cgtgactcccttaattctccgctcatgatcagattgtcgtttcccgccttcagtttaaac
tatcagtgtttgGCTTTAAGTGACATGGCATTAAGGGTGAGTTGACCAATTTCGGCACAT
ACCAATTCAGTCTTATGTTCGTGTTTTCCAATCACATATGACACAAGCACACACATAATC
TCTTTGGACTGCTGTTCCCTTGTTGCTTCTGATTCATCTACCTTTTTCTTCAAGCTCTTA
TTCGCAAAAAAACAAAAACAAAAACAAAAACAAAAGGACACAAGCACACACAAGATGTCT
TTGCACACGTCAACTCTTTAATTACGACCTACATGATTAATTAAAGAGGTTTTTACCTGT
ATGCCATTAAGAAAGATGATGCATGTCTCTGTACCACTTAAAAGTTCGAGCCTTCCTATA
TGCCATCGGCGAGCTTTATTGCGCCCTCCACACCATTCTGTCGCTATTCTGTGTGGGTTT
AACCGTTTGGCAAATCTGACATATGGGtccctttagtgagggttaattgctatagtgag
>09039=01=Rab21-ECL=10a=R=1
tcccttaattctccgctcatgatcagattgtcgtttcccgccttcagtttaaactatcag
tgtttgaAGGTGAAGGGTCTTCGGTATCAAAGAGTAACGTGGCAGGTGAGACTAATTTCG
TCCAAGGTTGGGTTCTTTGAGACCCAGCTTTCTTGTACAAAGTGGTGATATCGAATTCCT
GCAGCCCGGGGGATCCACTAGTTCTAGAGCGGtccctttagtgagggttaattgctatag
tgagtc
>09044=01=Rab21-ECL=18b=R=1
AGGAACCGAGCCTTGTGGATAATAGCATGCCTGAACCATAGGTTCACCCGAGCTGTGTCC
TCNATGTCCTTGTCNCCGTAAT
>09046=01=Rab21-ECL=24b=R=1
cgtgactcccttanttctccgctcatgatcagattgtcgtttcccgccttcagtttaaac
tatnngtgtttgaTTAACCGCCCAAAAGCAGGTGCGCACACACAAATGCTAGGCGAGATA
CGTAGTTCTCTCAACCCTTCCTATCCATCATTACAGACCGGAACTAGATCGGATTAGGTA
GAGCAAGACCTTGAGCCTCTTGAGAAACCAATAGAAACGACAGTAGCTAGCTTCACCAGA
AGAGGAAGAAAGACTTCTATAACTTCACTTCCCTATTGAGTAGAATGCATGGCAAGTTTC
CACTGCTTTAGGCTACTCTACTAAGACTCGAGGGtccctttagtgagggttaattgctat
agtgagt
>09047=01=Rab21-ECL=27b=R=1
gtgactcccttaattctccgctcatgatcagattgtcgtttcccgccttcagtttaaact
atcagtgtttgaAAAGCAAGTTGATAAGTTTTTGCTTTTTTAACTCTATAAAAGGATCAT
ACATTATTCATACTCCTCCCACTTTCATGTCGAGAATAACTTTCTGGTACTACATTAAAT
TAAGATTTAAGCAGCGAGTTGGCGACGATGCAAGTGTCCTGCTTTCTTCAGGTAGTGTTC
TTTCCTTGAAGAAATGGAACTTTTCTAATAATAACTTGTAAACGACAATCAATAATTCAT
CTCGAAGTGACTTGGTATTGTTCAAGACCGTACTCTTGTCCACAGTACTTTATACCAGTG
GTCTAATATTTATTTTGATCGCTCTGACCGACACTCCAATTATGTTCGGCACACGACAGA
AAAAGAGAAGAGAGCTGGAATAAAAGGGGtccctttagtgagggttaattgct
>09048=01=Rab21-ECL=28a=R=1
gtgactcccttaattctccgctcatgatcagattgtcgtttcccgccttcagtttaaact
atcagtgtttgTTTGCAATCTTGGTCCATAGGAAGAGAAGTGAAGCCGAGCTACAACAGT
GACACTTCTCTCCAATGTGATCAGGCACAGGAAGTACTGTAATTGACTAAAGGTTGAATC
AGTGACATACTGACATTTCTAAAGGTTGAATCAACTTTTCAGTAGCCTGCTAGCTTGGAA
ATTTTATTATTTTTTAACCTTTTTATTTTTAAAAATGATTATTTCAAAACTTATTTTTAA
AATCTGAACTTTTTGGTTGTTCGTCCGCCTAACATGGCAAAACAACACTGTCACATCACA
CGCTATTCAAGATGATGTGGCAAGGCAGAACAATTACCATAGCTATTTTGACGTGGtccc
tttagtgagggttaattgctatagtgagtc
>09049=01=Rab21-ECL=29a=R=1
gtgactcccttaattctccgctcatgatcagattgtcgtttcccgccttcagtttaaacN
NNNNGTGTTTGATGAAAAACTTAAAAATTTGAAAAAAAAAANTTGGGAACTAAAATCAGG
CCTAACATTGCAGGAGGCATTTCGAAAAGTCTTTCANNAGGAAATTCTGCCTGTCAAGCT
GGCCCAAAAGACAAATTTGAGTGACCGAAAAAAGGGACAAAAAGAATTGGCAAACGTACT
TAGCTGACCTGCCGGCTGCAGTGACGGACCAGGGGGTACTGGGGGGCCTTGAAAAAGGCc
cctttagggagggttaattgct
>09052=01=Rab21-SVP=14a=R=2
aacgtgactcccttaattctccgctcatgatcagattgtcgtttcccgccttcagtttaa
actatcantgtttgGGGAGGAGGGAGAGAGAGAGAGAGACGTAGGCGTACCAACCGTCGT
GGTGGACTGGTGGGCTCGCTCTCACTCTGAAGTGGTCGCCTCGCTGGTAAATTTGGtccc
tttagtgagggttaattgctatagtgagtc
>09053=01=Rab21-SVP=25b=R=1
cgtgactcccttaattctccgctcatgatcagattgtcgtttcccgccttcagtttaaac
tatcagtgtttgaACGAAATCGGTATCTTTCGATTCGGTCCTTGTATATGTGTTTTGGAC
CCTGCTTTTCATTTGATGACTCGTTAATATAACTCATGTTTGTAACAGCTTTGCACTTGT
GGCAGTAAAATCGACATTCATGCACGAATGATTCTCCTTGCGTATAAAGTAGCTCGAATT
TAGGAAAGCTAGTGTCGCGTCTCACTCAGGCTGAAAGGCGAAGACGCCATTTTTGCCTGC
GAAAACAGGGAAGGGAAAAGATCCTGCAGAATGTGCCCTCTCGCTGTAAGTTCCACGGCG
TTCTAGGTAGTATTCCATTTCCACGGAGGATTTTATCTGTGTTAGACGTGTAGAACAGCC
GAGTCGAATACCTAAGATGCCAACACTTCATTAATGCAATCTAACTTAGTGTAATACTGT
ACTGCTAGCTGCAGAATCAGCAGCAGCTGGtccctttagtgagggttaat
>09054=01=Rcc-C2cPrx1=13a=R=2
gtgactcccttaattctccgctcatgatcagattgtcgtttcccgccttcagtttaaact
atcagtgtttgaGTGACATATGCTCAATTTACGCGGAGTGATCATTAGGAGGATATGTAT
AATGTTTCCTCAATTCTCGTTATATAATGTCCGCCCTCACCCCCACGGTGCACGCGTCTG
CATGCCCGCTCCCCGCTTCCGCTCTTCCGCCACTTCCTCCGCTGCCACGGCGTTCGCTCC
AACCGCTTCACCTTCCTTCTCCTGCTCACTTCCATGTCCTCCCTCGGTGACCTGAGGtcc
ctttagtgagggttaattgctatagtgagt
>09055=01=Rcc-C2cPrx1=20b=R=1
actcccttaattctccgctcatgatcagattgtcgtttcccgccttcagtttaaactNTN
NGTGCCTTGTTGTACACACACTGTTGCTCAGTGCTGCTTTGAGTAGCTGGGTAGGCATAG
CTGTACAGGACGCTTAGCAATGAAGTGGGCTAGGAGTAGGGTAGAGTACATCGGTGCTAC
AGAAAAGGCTACAGTTGCAGCAAAAGCCCACCCACGGAGGACTAGTTCATTCACCCAGTC
CAGTCCAGTGCCACTAGTACTAAAACACCTCCTCTCCGTATCTCCGGTTCTGTCTGCAAA
GCTTCTAATTGCTGTAGTTTCTTTTAAAATCAAAGTTCTCCTAGATAGTTTAGCTTTTGA
TTCAGATTAAAAAAAACTGTAATTATAAAATTCAAGTANTAATAAATTTAAAGCCAGAAG
TCAGAAAACCTAGTATTTCTAGATTATCGGAAATAGCTACAACGTGTTATTTTTCAGAAT
TTTAAACTCTCCAAACGTGCCTCTCTCTCTCGGGTGACGGGTGGATGCNACTTTTAAATG
GCANCAGCGGGtccctttagtgagggttaattgctataagtga
>09055=01=Rcc-C2cPrx1=20b=R=2
tgactcccttaattctccgctcatgatcagattgtcgtttcccgccttcagtttaaacta
tcagtgtttgGGCTTATAAGTCAACTTATAAGTCGAAAAGTCTAAGCCAAAACAAACAAG
CAGCTTTTTTATTTGGTTTTTTTGAAGCCATAAGTCACTCTAACACAATTAAGCCAAAAG
CTAGGTTGGAGAAGCTTTTTTGGCTTATATGAGATAGATGTATGACTCCACCACTAAACC
TAAGACATTAAATCTACTGGCTTATAAATCATATAAGCCAATAAGCTGACTTTAAAAGTC
TAGCCCAATAAACCTAAGCCTAAACAAAGAGGGtccctttagtgagggttaattgctata
gtgagtc
>09058=01=OsCc-OgPR10=13a=R=1
gtgactcccttaattctccgctcatgatcagattgtcgtttcccgccttcagtttaaact
atcagtgtttgTCCTGCGCGCGGCGTCGTCGGCGGCGGCGGAGCGATGCGGCAGGAGAGG
CGGCTGTACAGCCTCCTCGGtccctttagtgagggttaattgctatagtgagtcnaatta
agganccccgccgatgacgcgggacaagcc
>09061=01=OsCc-OgPR10=18a=R=1
gtgactcccttaattctccgctcatgatcagattgtcgtttcccgccttcagtttaaact
atcagtgtttgaACCCCCTGAACAGGTTGATCCTCACCGCCTGCACAAGCACACCCAACA
TCGATCGCATCAGCTGCTCGCTGCAATGGCGCGCGGCGTAGAAAGCTAGCTAGGCAGTGT
CAGTGTGCGCGTGCGTACGTAGCGTACCAGCGAGGCGTAGAGGAACATGGCGATGAAGTA
GGCGACGCGGGAGCCGTAGCCGAACTCGCCGGTGATCCTGGtccctttagtgagggttaa
ttgctatagtgagtc
>09064=01=OsCc-OgPR10=21a=R=1
gtgactcccttaattctccgctcatgatcagattgtcgtttcccgccttcagtttaaact
atcagtgtttgaGGGAGGGGAGAAGGTGTGCGTGCTTACGTCACTGTCGAGGGCTACGGC
GGCGGTGGCGCGGTGCCCCGGTGGtccctttagtgagggttaattgctatagtgagtcaa
attaagcancccccgccgatgacgcgggacaagccgttttacgtttg
>09065=01=OsCc-OgPR10=22a=R=1
gtgactcccttaattctccgctcatgatcagattgtcgtttcccgccttcagtttaaacn
ntcagtgtCGCCAATTTTTAATAAATTTTGATCAAATTTTGTCCAAATTTCTTCTTTATA
TTTGAACTCTCGAAAACCATTCGAAATTGGGTAAATTGGATCATGCCATTATAAATGTGC
CATTTTAGATAAATGTCATTGCTCTTCGTCTATTCGTATCCATATCGTCCAAATACATGT
AAAATTAAAACCATGCCATCGCTTTCACGTTTTTTGTCATCATATAGACCAAAATACCTC
TAGACGTGGGACCCACATGTCAATTTCATCTTCCTCCATCCTCCCTTCTTCTCTCTCCAC
TTGATGCGACGGGCGACAAGGAGGGTGCCGCCGAGGGAGGCAGTGGCTAGCGCAGCAGCG
AAGCGCCGACTCTTGTTCACATACATCACAACCTCACGCGCCTAGCTGTTGAGGAGGTCG
TTGCTACTGCACCTCNCTGCATGTTGGTCGNCTCCTACATATATTAGTGGtccctttagt
gagggttaattgcta
>09065=01=OsCc-OgPR10=22a=R=2
gtgactcccttaattctccgctcatgatcagattgtcgtttcccgccttcagtttaaact
atcaCCGGGCAGTGCAGTGCCCAACTGCCGTTTCCTGAGCACGCATAGGAAGCCGTCAGG
AGCGTCGAGGCATGCAAGCTTGCTGAGTGGCTCCTTCAACGTTGCGGTTCTTGAATTGGT
CTTCCTGTACTCTGGGtccctttagtgagggttaattgctatagtgagt
>09066=01=OsCc-OgPR10=23a=R=1
gtgactcccttaattctccgctcatgatcagattgtcgtttcccgccttcagtttaaact
atcagtgtttTGGCACCTGTCAGGATTCCTTCGCCGTCCACCGCTGCACGACGCTGCTAC
AGTGTGCACATCTCCCTGCAGCGCAGCCGCTGCCAAACCGGATTGGCACGACACGCCCGG
ATTCTCCACTGTTGCCGCACGACGCAGGCTTGCAGCTCCCTCCTGTCCGCTTCGTTCTCT
TGTCGCTGTTGAATTTGTCCTGTGCCGCATGTGTAATACGACCTCCGTTTCATAGTTTTA
TTTTTAAATTAATTATTTTGGCTTCGTTTAAGTTTATAGAAAAATATAAAAATAGTTTCA
ACATAAAACAAATCAACTATTAAAATATATTTTAATGTTAGATTTAATAAGACTAGTTTA
GTACTATAAATGTTCCTACATTTTTCAACGTACTAGTGAATACTAGTACTTACTAAATAA
GTTACTATACTCTAGTATGTAGATGTATTATTACGTAGGAGACAACGGAGTACGTCTTAC
TGCATTCAGCATGCAGCAGCAGCAGTAATTAGCTTGGTTTTGATCTCCACATGGCTGACC
GGTTGGtccctttagtgagggttaattgctatagtgagt
>09073=01=OsCc-OgPR1=01a=R=2
tgactcccttaattctccgctcatgatcagattgtcgtttcccgccttcagtttaaacta
tcagtgtttgaAAATTTTAACTTACATATTTATAAAGTGATATATTATATATTGATCTAT
CTTGTCAATTTTTTCATAACTATTTAGATGATATGCAATAAACGGGTGGACATCTACGGT
TTCCCACTCAGCGACTTCCAGGAAAATTCCTCTCCCGCGCCGCGTCAGGtccctttagtg
agggttaattgctatagtgagtc
>09075=01=OsCc-OgPR1=06b=R=1
gtgactcccttaattctccgctcatgatcagattgtcgtttcccgccttcagtttaaact
atcagtgtttgGTCTCGGCTAGGTGAGACGTTTTTGTCGTGGGTCAGTGACCATTGCGGA
TGGATACAAGCGCAGGCGGACAATTCAATTAATGACCTCCTTGTCTGTCTGAACGTGATC
AGACTAGACGATCAGTGGCACCGTAAGAACAGCATATTCAGTAATTTAACATTGTAAAAA
AAGGTGTCACGGTAATCAGGATAAGGCGCTGTGATAAGCTTAGCACTTTAGCAGTGATAA
CTTGTGTTGGGTCTTAGTGCTGACGATGCCGCAAGTTCTTTTTCACCCTCTGTGTTTATT
ATACCCGTTTTCCTTTAGCTAACTGTGCTGTATATGATTTTTAGTCCGATTTTCCTCGTA
AGCAAACTTAACTTTTATTCTTTTAATATAAAACAGAAACTTCATTCCTCCTTCTCGAAG
TTTACCTTGAAAAAAAATAGTTTGATTAGCAGTCAGAAAGTTTTCTGCTTTTAACTGATT
AACCTCTTGATGCAGCCTGTTTCTTTCAAGCTACACAGTGTTTAAGCATCATTAGGGGCA
ACTAATCTTTCTGCTCGGTATTCAGAAGCAGTAAGCTTCACTAATGCATAGCCACCATAT
GGCAGGAAATAGAATCACGAGATCATCATCTGTAGTTCTTTTGTTGTGCTTTTCATT
>09076=01=OsCc-OgPR1=07a=R=1
gtgactcccttaattctccgctcatgatcagattgtcgtttcccgccttcagtttaaact
atcagGGTTGCACTCTGCACGCACCTGTTTGTTAGTTAGACCCTGTTTAGTTCCCATGCA
AAAACTTTTCACCCTGCCATATCGAATATTTGGACATATACATGAAGTATTAAATATAGA
CAAAAAAAACTAATTACACAAATGCGTGTAAATTGCGAGACGAATCTTTTAAGCCTAATT
GCTCCATGATTTGACAATGTGGTGCTACAGTAAACATTTGATAATAATGGATTAATTAAG
CTTAATAAATTTGTCTCGCAGTTTACAAGCGGAATCTATAATTTGTTTTGTTATTAGACT
ACGTTTAATACTTCAAATGTGTGTTCGTATATCCGATGTTACACGGCAAAAATTTTCACC
CCTAGATCTAAACACAGCCTTAGTTAGATTAGATTTCCTCATTAATAATAGTAAGCTACT
AGTATAGTAACTAGTATAGTGTTTTACTGTTTGATGATCACTTATTTCTAGCAGTAGTGG
GCTGAGACTAGGGGTGAAAACGGTAACGGTAATTCCTGGtccctttagtgagggttaatt
gctatagtgagtcata
>09077=01=OsCc-OgPR1=11a=R=1
gtgactcccttaattctccgctcatgatcagattgtcgtttcccgccttcagtttaaact
NNNCGACGTTTCTAGTGGGGGGAGAGATGTGAGGGAAGAGATAAGGTGTTCCCTGCTTTA
GTTGCGTGCTAATGCAGTACAGTCGTTTGTTGCAATAATTCTGTTCTGTCGTGCTGTACC
AGCTAGCAGTACAACAAAAGAATAGAAGAAAACAATGGGTTTTCAGCCCAAAACCTGCAA
AGAATTTTCATTAACTTTTTTAATTATAATGTATAGTGGTCCTAACGGTTCAATTTATTA
TCCAGCTTCTAATAATTGTTGTATCACTGAAAAAAAAAGGTATTTACCCGTTACAGCGCA
TGGATATATTTTCTAATATATTAAAAAATTGAAAAAGAAAAGAAAGCGGTATGCATGTGT
ATATTAAATAATCTGAAAAAAGGGGTTTCGTTTCNTTGGTCACGCTAGAAAGGACAAAGA
AAAGANTAAGGGTCCCTTT
>09080=01=OsCc-OgPR1=17a=R=1
gtgactcccttaattctccgctcatgatcagattgtcgtttcccgccttcagtttaaact
atcagtgtttgacagCCGAGTGCTACCAGCTTCAGATTTCAGAGAACGATTGATCAAGTA
TAGTAGAGCGAGCTCGATCTGCGGtccctttagtgagggttaattgctatagtgagtc
>09081=01=OsCc-OgPR1=18b=R=1
gtgactcccttaattctccgctcatgatcagattgtcgttACCAATCCATACCCGTACCT
TCCNAGTAAAGGAATATTGCAATACGTATATCTCTCTCTGTGTTGCAGTTAATTTTCTTT
TCTTTAAATATACTTGTTAATTTGAAGATCATTTCCTAATGTAACCTGCTCGAAATCTTC
AACCACAAAATACACCTATTCCAGCTCAGACGCATACCTTCCCATTAAAGATATATTACA
TACTTATTCTCTCTGCGTTTCAGAGAACAATTCCAAATATAATTGTTTCTTTGAAGATCA
TTTCCTATCTAATCTAACCTAGTAGTGAAAAAAAATTCCAGCCATAAAATATCTGTATTA
TACGCATCCTCAGTTCTATGCATCTCAGCCACAAACCTTCCCATCAATTGAAAAACAATT
TTTTTATATGTAAATGAAGTAGGAGGTCTGTCCCTTTTATTTTATACCTAGAAGGGAACA
ATAAAGAACAAACTATTCTAAGATATACCATCACAATACCAGTAGTACATATTTATCTCT
GTATTTCACGGAATTATACTTCCAAATACACACATGTTACTATCGAGTTAATTTCATAAT
GCGTTGCAGCCTTATCCTGCGATCAATTGANTACACGATTAATTTAGACCTAANCGCAGC
ATTTGTCGCATCGGGTCATGAGTCATGACGCGAGGTCCCT
>09082=01=OsCc-OgPR1=19a=R=1
gactcccttaattctccgctcatgatcagattgtcgtttcccTCCTCCTCCTTCCTTTGA
CCTCGGCTCGATCGACCATCCCGCGGAGGAGACGACGCCGCGGCGGCGGCGGAGGACTCG
CCGGCGGCGGGGATGGACGTGCCGTGGCTGCTGGTGGCGCACGGGTCGGTGACGGCGCTG
GTGGTGGTGTCCTTCCTCTGCGGGCAGTGGtccctttagtgagggttaattgctatagtg
agtc
>09083=01=OsCc-OgPR1=20a=R=1
GTTTGAGATCATTAATCTGTGTACCAGTACCGGTGGGTAAAGAAGGATATATAAAACAAA
TTCCCTCCCACTTCACCTCTCGACCGGCAAATTAGAAAACTCTGTATTGAAAACCACAAG
TTTTTCCACGATTTCGCTTGCCTTTTCTCTTTGATTTGCACGCGCGCGACCACACAAAGA
ACGCACATGGCACCTATCACCGTGGGCTCCCCCGGCGGTGGCGGCATGTGCCGCATCACA
GTCTTTGGCTGGCGTTTTTACATACAGAAAAGGACGCGTTGTTGCTCGTCAATTCGCCAT
ATAAGTCGTTGTGAATGTTGTTGACAACTAGGGTGTACTATTCTTCTCTGGAATAAATAT
ATTTGAATGTACTTAAAAGTCGAAAGTTTTATTAGTGTACTGGTTC
>09085=01=OsCc-OgPR1=23a=R=1
gtgactcccttaattctccgctcatgatcagattgtcgtttcccgccttcagtttaaact
atcagtgtttgacagCGGCACCGGCGCGGGCGGGGCATATATGGGAAAGAAGAGGTGGTG
GCTGTGCTAAAGAGGTAGAGAGCGTTGTGGTGGTAGGGAAAAGGGAGGTGGCAGCATTGA
GGTCGAAGGAGGAGCCAACGGCGATGTCCGGCGCTGAATAGGAGACAGTGTCAGTGTCAG
GTATTGCTTGGGAGGGGAGGAAATCTGTATGGGGGAAATGAAAAGAAGATGAGGTGGGAG
GACCACAAGGGAATGAGGAGAAGAACAGAAGGTGAAAACAAAAGGTTCAAAAATTAATTT
CATAGACATGGAAGGAGCTTTAATTTATGCAATAGAAGTTTTTTTATGGGTTGTCACGAC
CCGCACATGTCATAGACGATAGTTGNGAAAGACGGGCGGGCGCGGTCAAGGACCGCGTTG
CCGTGGCTGCGTGGTGAAGGAAGAGAGAAAGAACGCGCAAGAGTANAGAGAGCGCCGTGA
GGAAAAAGA
>09087=01=OsCc-OgPR1=25a=R=2
gactcccttaattctccgctcatgatcagattgtcgtttcccgccttcagtttaaactat
NNGTTTAAACTATCACTTCAGATCTGCAACTGTGTTTAAAACCTATGCACTCCGTTACCA
AAATAATTTAAGTCCCAAACAAATCCATGCAGCTTGCTTCCTATGCCAAAATATTTTAGA
AAGTATTCATTCTTCTTTAAGAATATGCACGTGGATCTACACTTCCCTGGGATCTGAAGC
GATTTATACCTCAGTGCAGAAGCAGTTTAGTGTCCTGGATCTCGGGAAGGCAGCAGCCAA
ACGTGCCCGTTTTACATTTGAACCCATGTGACAACCCGCCTTACTGAGCATCGCTCTAGG
AAATTTAAGGCTGTATCCTTACAACACAAGAACCAACGACAGACTGCATATAAAATTCTA
TAAATAAAAATAGGAGTGAAGTCTGTTTGACCTGTACACACAGAGCATAGAGATAAA
>09087=01=OsCc-OgPR1=25a=R=3
gtgactcccttaattctccgctcatgatcagattgtcgtttcccgccttcagtttaaact
atcagtgtttgaATTTCCTAGAGCGATGCTCAGTAAGGCGGGTTGTCACATGGGTTCAAA
TGTAAAACGGGCACGTTTGGCTGCTGCCTTCCCGAGATCCAGGACACTAAACTGCTTCTG
CACTGAGGTATAAATCGCTTCAGATCCCAGGGAAGTGTAGATCCACGTGCATATTCTTAA
AGAAGAATGAATACTTTCTAAAATATTTTGGCATAGGAAGCAAGCTGCATGGATTTGTTT
GGGACTTAAATTATTTTGGTAACGGAGTGCATAGGTTTTAAACACAGTTGCAGCATGCTA
ACGAGTCACAGCATTTATGCAGAAGTGATGCCTGTTGCAGCTGTTTACGGCACTGCCTTG
CAGTGGGCATTGCAGATAGGGGTGGGGTGCTTTGTGTCGTGTTCCCACACGCTGCCACAC
AGCCACCTCCCGCGGTGGAGCTCGGTACCGGGtccctttagtgagggttaattgct
>09089=01=OsCc-OgPR1=29b=R=1
ATATAGCTAACTTACTAGATTTACATTTTTCACATTTTCACCACTTCACTTATGGATATC
ANAGCATGGATCTTCGATGCTACGATCAACTTCTCAAAAACNTTACTTGTTATAGCCCCG
ATGAAAACGGTGGTGGAAATT
>09091=01=Rab21-PT8=01a=R=1
tcccttaattctccgctcatgatcagattgtcgtttcccgccttcagttATGAGTTGTTT
TATCACTCATAGTACTTTAAGTGTAATTTATATCTTATATATTTGCATAAAATTTTTGAA
TAAGACGAATGGTCAAACATGTGAGAAAAAGTCAACGGCGTCATCTATTAAAAAACGGAG
GGAGTAATTACTAGGACTACTTATTAGCTATTACAAAGAGGACAAATTTTACTTACCAAA
GGCAAGTTGCTATCTGAAATCCAAGAATCTTCCATACACAATCCTGAAATGAAAACAACA
AACAAAAACTCCAGTCACTCTCTGTCCCTTCCCTATGAGTCATGCTCAAGAATCTGCACG
TACTTCATAAATTATCGTTTACCTCTCAATTAGTATCTTTGTTCATTACCACTCTACAGG
ACCATTTGCCGCCAAAATGCACCATACCCTATAAGTTCTTTCTAATTCTGTAGTCAACTT
ACTGTAAGATTTTATTATAAAATCTTGGACC
>09092=01=Rab21-PT8=04b=R=2
gactcccttaattctccgctcatgatcagattgtcgtttcccgccttcagtttaaactat
cagtgtttCCGAGGTTTTCTCATGGTTTGAGAGAATGAAGGGAAGTGGGATCTCCCCTAG
TCCATTCACGTACTCCATTCTGATTGATGGATTCTGCAAAACCAACCGGATAGAAAAGGt
ccctttagtgagggttaattgctatagtgagtc
>09093=01=Rab21-PT8=07a=R=1
ccttaattctccgctcatgatcagattgtcgtttcccgccttcagtttaaactatcagtg
ttATTATTCTAGCTCATTTAAAATCCCATGCAAGTATGCCACATTTTCACTCACTAGCAA
TTACTATTCTAGCATATTTTCAAATCATCTTCCTTATATTATTTTCTCAACATTTCAACT
ATCATCATTTCAACAATATTTAACATATATTCATCCGTGAATCCCGCAGCAAAGCGCGCG
GTATCACCTAGTTATTTTAATATAAATGGGtccctttagtgagggttaattgct
>09096=01=Rab21-PT8=15a=R=1
gtgactcccttaattctccgctcatgatcagattgtcgtttcccgccttcagtttaaact
aAAAACTAACTTATGACAGACATTATATAATTTGGATTAACTATTTCTTGTACACTTAAT
ACAATTTTTTTTGCTGTGTCGGTAGTGAAGGAGCATCCCGACCAATTTTGTTAGGGTATA
AATTGCATCTTGGGtccctttagtgagggttaattgctatagtgagtcaaatnantcaga
cccccgccgatgacgcgggacaagccgttttacgttt
>09099=01=Rab21-PT8=21a=R=2
CGGGACAGACAGACAATCGACGCGTGCACACTGTCCGTCAAGCCTACAGCTGCGTGCGTT
CTCCCTTAATTTGTGGTGTAAACTGATAGTTTAAACTGAAGGCGGGAAACGACAATCTGA
TCATG
>09101=01=Rab21-PT8=23b=R=1
gtgactcccttaattctccgctcatgatcagattgtcgtttcccgccttcagtttaaact
aAAAACTAACTTATGACAGACATTATATAATTTGGATTAACTATTTCTTGTACACTTAAT
ACAATTTTTTTTGCTGTGTCGGTAGTGAAGGAGCATCCCGACCAATTTTGTTAGGGTATA
AATTGCATCTTGGGtccctttagtgagggttaattgctatagtgagt
>09103=01=Rab21-PT8=29a=R=1
cgtgactcccttaattctccgctcatgatcagattgtcgtttcccgccttcagtttaaac
tatcagtgtttgacGTTTTTTAAACTGTTAAATAATAATGTGTTTTTAGAAAAAAATTAT
ATACGAAAATTACTTAAAAAATTATATTGATCTTTTTTTTATAAAATAGCTAATATTTAA
TTAATCACATCTTTTTTTATAAAATAGCTAATATTCATTTTACGTGCTAGGAAGTGAGGG
TTGGTAACCTCACTCTCGTACACAGATATAGCTTGCCACGAGGtccctttagtgagggtt
aattgctatagtgagtc
>09104=01=Rab21-PT8=30b=R=1
TGACTCCCTTAATTCTCCGCTCATGATCAGATTGTCGTTTCCCGCCTTCAGTTTAAACNN
TNNGTGTTTGAAAACAAATTGAAGAAATGAAATTAAATCTTTATGTACTGACTCCTAAGC
GAATTATTTGGGATTGTGAAGTGAAAGAAATCATTTTTTCTACTAATAGTGGtcccttta
gtgagggttaattgctatagtgagtcaangtaannagagatttaatttcatttcttcaat
ttgttttcaaacactgatagttnaaactgaaggcgggaaacgacaatctgatcntgagcg
gagaattaagggagtcccg
>09113=01=Rcc-OsRAF=09b=R=1
gtgactcccttaattctccgctcatgatcagattgtcgtttcccgccttcagtttaaact
atcagtgtttgacTCCTTGCCGCCCAGATTGAACTGCCGGGGGAGAGAGTAAAATTACTC
CTTCAGTCCCAAAATATAGCAACCTTGTACCAGATGGGACACATCATATATCCATTTTTA
TCCTATTTACATTATATATTGTGTTTGTATATTACATATATTGAGAAAAAAAATATCTTC
CGATTGATCCACAGTTTAAATATCTTGTAAATTTCCTAAAAATAAGGTACTTCCTCCATT
TCAGATTATAAGACTTTATAGTATTGTCCACATTTATATAGATGTTAATAAATCTGGGCA
CACATATATGTCTAGATTTATTAACATATATAGAAATATAGACAATGCTAGAAAGTCTTA
TAACTTGAAACAGAAGTAGTATACATATGACTTGTGATGATATATGATCGTTTTATATAT
GGCACGGCTCATTTATTTATTTTTTCTTTAAACACAATACAAACACAAACACAACGCACG
CCTATATCATGCGTGATTTCGTCCGTGGATGCGTCACCTGATCTAATGAGACGGAGTATA
TACATGCGCGAGTTGTGACCGAAAGTAGCCGGTTGGtccctttagtgagggttaattgct
attagtga
>09120=01=Rcc-OsRAF=18b=R=1
gtgactcccttaattctccgctcatgatcagattgtcgtttcccgccttcagtttaaacN
NTNNNTGTTTGAGAGGACAGCAATACATGCATGTTTTTTTCGGTGAACTCGGTTTATCAT
CTTAGTGTGGATTTGTGTCTCCTGTGTTGTTGGTGCTTTGGGGAGGGTCCTGTGAATTGG
GATCATGGGTGCATGGGATGTTGTTTGGGAGGGACCCTGGTATTTATTAGCTACTGTTGT
GAGCCGGCAAAGGTGGGTGCAAAGTGCTGTAGTGTCTTGTGGGCTTATGTCGAGCACCTC
CTGTGCATGTCTGTTGGTTGTTTTGGGCAGGGCAGGCAAAGCAGACTTTGGGTGGTTGGC
TGAGCAAGTGCACAGGGGTGGGCTGTCAGTCGGCTGGGGGAGGAATAATGGACTTGTGTG
GTGAAATGGGCTGTGCTAGCAGAGGGGGAGATGGtccctttagtgagggttaattgctat
agtgagtc
>09120=01=Rcc-OsRAF=18b=R=2
tgactcccttaattctccgctcatgatcagattgtcgtttcccgccttcagtttaaacta
tcngtgtttgaATGCACAGAACGTGTTCGATCAATTGCCCACAAGCCACCACAGTGAATT
GAACCTACTTTTGCAGCTACCAAATGACAGGGGTCCCTCCACAACAGCAGCAACACATTC
ACCATGAACCCAATCCACAAAACCCTCCACTAAATACATGCCACCACAGAACCAAGTTCA
CTGAGAAGAGCAACACCAAGTTCACACCGAAAAGTGGCAAAGCCAAGTACAATGGGtccc
tttagtgagggttaattgctatagtgagtcaaattaagcannccccgccgatgacgcggg
acaagccgtt
>09124=01=Rcc-OsRAF=22c=R=1
cgtgactcccttaattctccgctcatgatcagattgtcgtttcccgccttcagtttaaac
tatcagtgtttgTCTAGTACTAGCTTCAAACCTTCGACATAATACCTTTCTCCTCCTTCA
CGGGGTGCTGAATGTCGTCACTGTGCCCGGTCTCACCGTAATCATCGTAGTCCTCATCAT
ACTCATCATAGTCATCGTCGTACTCGTCATCGTAGTCAGGtccctttagtgagggttaat
tgctatagtgagtc
>09129=01=Rcc-PT8=04a=R=1
GAGCGCTACCGACACCTGCACACCATTTAATCACAATTAGACACTCCCATCTCCAACACC
ACACCATTTAATCACAATTAGACACTCCCATCTCCCATCTCCAACACCACACCATTTAAT
CACAATTAGACACTCCCATCTCCAACACCACACCATTTAATCACAATTAGACACTCCCAT
CTCCAACACTAGAAAAAAATATACAGAAAAGCAGACAGAGGGTAGGCACTACCTCTCCTG
CAATAGTCTCCAGGCTCTGGAAGGTCCCTTTA
>09131=01=Rcc-PT8=08b=R=1
cgtgactcccttaattctccgctcatgatcagattgtcgtttcccgccttcagtttaaac
tatcagtgtttgaAACTCTTCTTTTGTGCCACAATTCCCTCGGGAACCTGTGCTTTATTG
AAACTATGACGAAACTCTGTCCAAGTAACCTCTGCCCCAGCTGGACGGGTCACCATGTAG
TTGTCCCACCAAATAGAAGCGGGACCTTGCAGCTGGTGTGTAGCAAAAGCAACCTTCTCT
TGCTCGTTGCATTGCAAAAGATTCAGCTTCTTCTCAATGGCATGAAGCCAGTCGTGGGtc
cctttagtgagggttaattgctatagtgagtcaaattaagcaccataaagcacaggttcc
cgagggaattgtg
>09132=01=Rcc-PT8=11a=R=1
cgtgactcccttaattctccgctcatgatcagattgtcgtttcccgccttcagtttaaac
tatcagtgtttAAACGTTCCTCGTCCGGTGCGCCGCCGACGGGGCGGCGGACGTGGGATG
CTGCCTCAACGGTCAACCCTGCGGATTGCCGGTGCTGGGtccctttagtgagggttaatt
gctatagtgagtacaattaagaaccccgccgatgacgcgggacaagccgttttacgtttg
>09133=01=Rcc-PT8=12b=R=1
cgtgactcccttaattctccgctcatgatcagattgtcgtttcccgccttcagtttaaac
tatnngtgtttgaTGGGCGGAATAAGTTCATCTAAGGTCCTTTAACTTGTCAATGAATTC
GATTTTCGTTTTTCAACCGCAAAACCAGATACAGATACAACAGGTTCCTCAACTATCTAA
ACCGGTGCAGATTAGGTCCCTCGACGGTTTTGGCTGACATGGCGCCTACAAGGCTAATTT
GACTTGGTCTTGATCTGACGTGGCACCGACGTGGCGCTTACGTGGCCATTCGATCCGGAA
AAATAATAAACCTCATGGGACCCACATGTCAGTTTTACATAAATTAATTAAAAAATAGTA
GGGtccctttagtgagggttaattgctatagtgagt
>09133=01=Rcc-PT8=12b=R=2
cgtgactcccttaattctccgctcatgatcagattgtcgtttcccgccttcagtttaaac
tntnngtgtttgaNAACACACTGGGGGAGAAACGCTTGGCTAANAGGCGTCTTTTATAAT
CGGAGATGGATGAGTACTAGTGCCACACGACGTGGTTCAGTTTCCTTTTTATTAAAATAA
AATAAAATAATTTGTTTTATTTTTATGAAAAAAAGGAAAAACNCTGAGCTTGTCGGGTGT
TGGGGGAGGANATCTTTTTGTTGTGCNTGGTCCCTT
>09133=01=Rcc-PT8=12b=R=3
cgtgactcccttaattctccgctcatgatcagattgtcgtttcccgccttcagtttaaac
tatcagtgtttTTCCAATCCCAATCTCTTCTCTTCCCCTCTCGTTAGGGTTAGGTTTTTA
TTTTCTCTCTCTCGATTTCTCTCTTCGCTTCCACTTCCCAAAATTCTCGAGTCAAACCTC
GTGGCGTTCGGtccctttagtgagggttaattgctatagtgagtc
>09135=01=Rcc-PT8=17b=R=1
gtgactcccttaattctccgctcatgatcagattgtcgtttcccgccttcagtttaaact
atcagtgtttgacCNNNCCCCGCGGGANAAACGCTTGGCTAAGAGGCGTCTTTTATAATC
GGANATGGATGAGTACTAGTGCCACACGACGTGTTTCAGTTTCCTTTTTATTAAAATAAA
ATAAAATAATTTGTTTTATTTTTATGAAAAATAGGAAAAAGANNGANCTTGTCGGGTGTT
GGGGGAGGAGATCTTTTTGTTGTGCGTGGtccctttagtgagggttaattgctatangga
gtcanacaatactgattcatnctganggcggggggaaacgataatctgatgagnggcgga
gaatggggggagtgtcgttatgaccgcc
>09136=01=Rcc-PT8=18a=R=1
GTGACTCCCTTAATTCTCCGCTCATGATCAGATTGTCGTTTCCCGCCTTCAGTTTAAACN
ANNNGTGTTTGAGGCAGTGATAAGTCTCTTCTGTGCAGGGGTACTGTAAAATACCCGACA
TAGATGCCAGTTTTTCAAAATAAAAAAATAAAACTTGGTTTCCTAATTTAATTGTGCATA
CAGAAACGGTATTAACGATTAAATAGTGCCATGAGTCATTACAGTAGTCATTAATTAAAC
ATCATATGCATAAATTAATTAAACATCACATTGCTTCAGTCATTAGTTAAACATCACATT
GCTTGCAGTCATTAAGTAGACATGGAAAGGTAACACAAAATAGTACTCCCTCCGTCTCAT
AATATAAGAGATTTTGAGTTTTTACTTGTATTGTTTGACCACTCGTCTTATTCAAAAAAT
TTATGCAAATATAAAAAACGAAAAGTTGTGCTTAAA
>09137=01=Rcc-PT8=24a=R=1
tgactcccttaattctccgctcatgatcagattgtcgtttcccgccttcagtttaaacNN
NNNGTGTTTCATGCTACATGGTTGTATAACTTTTCTAATGCTGAGACATGGAGGTTTCCA
TGTGATCCATTGTAGTAGTATTCACAGTATCGATCAAGTTTAATTTTTTTTTCTCATGTC
TGGGTGTATCATAAAATAAAATGGATTCCAAACTTTTCTTCAAGTGTATGTATACACATA
AACATGTTTATAGCAAGTTAAAATATTATGATGTGATTTTTTTAAAATATTATTATGGAA
TTAATTAATACATGTCAACATCATCTGTCGCAATGTATTTTGCACTAAAATATAGCCAAC
ATAAGTCATCAATATAAATTCATAAAAAAATTGANAAAAATTACATATTTCTTTTTNNAA
CATATGCTCAAACATCGATAG
>09142=01=Rcc-ParecA=12b=R=1
TGACTCCCTTAATTCTCCGCTCATGATCAGATTGTCGTTTCCCGCCTTCAGTTTAANCTN
NCNGTGTTTGACGGATTTTTTTCATATCCATTATAATTTCTTGCGGACGTCCATAACTGA
CTCAGGAACAGCAAACTCACATCCAAATCTCTTCCAGGAAACATTTCTTTGGCTTATTTT
GAGCTAACTTTGTTATAGGAAAAATATAATCACTAGAGAGGACGGAACACACCGAACATG
GGAATTTCACAACATCTAGTGGTAGGGGATGCTACAGCTTCTCTAGTTTTTGATCCAGAT
TCTGAGAAGCTATANTTATAGAATCTAGAAAATAAACTAGAAACCAGAAACTGG
>09142=01=Rcc-ParecA=12b=R=2
cgtgactcccttaattctccgctcatgatcagattgtcgtttcccgccttcagtttaaac
tatnngtgtttgaGGATTCGATTTAGCTTGTGAGTTAAGAGAGGAGTGCTATACACTTTG
TAAACCCAATTTGATGCAATAAAGTTATCTTCGGTGTCTTTTTCTCTATATCTCGATGGT
CAGACCAACAACTGACGAATAGTCTAACCGGCGGGCGGTCCAACCAGCGCAGCGAGGCTG
TCCAACCGGCGGTGAGGCGGCGTTCAGACTAACGACATCCAGGCGGTTAGACCGGCAACG
TTAGAAGATTGTAGCGGCAAGCAGTACGGTCATATCGGCCACACAACATCGGTTAAACCG
GCACCATAAGTCAAGTAAGACTGGTGTGCACACGTCAGTCAGACTGAATCTCCATCAAAT
TTGAGGGTAAATTTTATTTGCGCTAAAAGTTTTTGTTTTTTGGTGTTCCCACTATTCACC
CCCGTCTGGTAGGtccctttagtgagggttaattg
>09143=01=Rcc-ParecA=13c=R=1
gtgactcccttaattctccgctcatgatcagTTTGAAGCCGTCAGCAAGATCATCTTCAC
TAGCCTCCATATTGAGCTGATCATACTCAGTGGATACACGTGGTAACTCCTCGCTCATAG
TGTCCATGATTACTTGCCCAAGAACAAACCGGACCTCACCAGGGTGCCCATCCTTCAGTA
ACTTATAATCAATTTCCTGCATCCCTCTTGTCCCTTCATATGAAGTTAAGTCAGTATCAA
GGtccctttagtgagggttaattgctata
>09145=01=Rcc-ParecA=15a=R=1
cgtgactcccttaattctccgctcatgatcagattgtcgtttcccgccttcagtttaaac
tatcagtgtttTCATCTTTGCTCGGTCGCCCAAAATCCACAATTGTCCCAGTTCGAATAA
AAACCAGGACTAAAGATGATTTTTAGTCCCGGTTAAAAACTTTTTGACCTTTAGTCCCGG
TTTAAAAAGTTATCGGGTCAAGTTAGGtccctttagtgagggttaattgctatagtgagt
c
>09148=01=Rcc-ParecA=19b=R=1
cgtgactcccttaattctccgctcatgatcagattgtcgtttcccgTATGAAAAATAGGC
AAAAATATCTTTAATTTTTATAATAGATAAAGATGTGAGATGGTGGTGATCATGAAGAAA
ATGGTGCGTGTAAGGGAGATGGTGGTGACGAGACTGTGGTCGAACGTGTGAGAGAGCTAG
AGATGGCGATGATAACTGGTGGGTAATGGTATGATATAGGGTCCCTCTTTCCTCGAATAA
ATCCTCGCTTATACAGTAGGAACTGGGtccctttagtgagggttaattgctatagtgagt
canattaatcangcacnnatctttaatttttataatagataaatatgtgagatggtggtg
atcatgaagaaaatggtgcgtgtaagggagatggtggtgacgagactgtggtcgaacgtg
tgagagagctagagatggcgatgataactggtgggtaatggtatgata
>09150=01=Rcc-ParecA=24b=R=1
cgtgactcccttaattctccgctcatgatcagattgtcgtttcccgccttcagtttaaac
tatnagtgtttAACCTCCCCCCCGCGGGGCAGCCATGGGCGCCAGCCGGAAGCTGCAGGG
CGAGATCGACCGCGTCCTCAAGAAGGTCCAGGAGGGCGTCGACGTCTTCGACAGCATCTG
GAACAAGGCACTCCCCCACTTTCCCCCTCCCCACGGCGGtccctttagtgagggttaatt
gctatagtgagtcaaatta
>09153=01=Rcc-ParecA=27a=R=1
cgtgactcccttaattctccgctcatgatcagattgtcgtttcccgccttcagtttaaac
tatNNGATGCCTCTGCTACGTGATCTCCGCGGAAAACCAGGAGGGGCGGGACGTCTCGTT
GGGCACTCATCATGAGCCAAGCTCGGTGAAGTTTCACCCCCCTGAGGCGTGTAGTTGATC
CTACGGCATACTACGGCAGAGGGCTCTGGGAGTCTGGGGTTTAAACTGGCGACGTAAAAC
GGACGGATGGACCATGGACAAATGGGCACTACAGCAGACCGTCCGCCGTGACGACTGGCG
AGGACCAGATTTTACGGTCATAGCCACAAAACCTGACTGCTGACTGGTGAAAGCGTGCAC
ATGTCTGGGACGCTGTTAAGGACTAATGAGTGCTGGAATGGAGACTGCTGCAGCGTGACC
CACATGGACTTTTTACCTCGCCATGTGCACGTCCTGATGAACCATGCTCATGCATGTCCA
CGTTCCAAAACTCGATGCCAAGTCCCGTGTCTGAACACTCGCCTCCTGCCGTGGTTGGGt
ccctttagtgagggttaattgctatagtgagt
>09154=01=PGD-AnnAt4=05c=R=1
cgtgactcccttaattctccgctcatgatcagattgtcgtttcccgccttcagtttaaac
tatnngtgtttgaTAATTGGAGGTCCACTTAGTGCTGAACCAGAGCTAAAGATGATCACA
CTGACAAAGGACGACGAGTTCTTGATAATTGGCAGCGACGGGATCTGGGACGTCTTCTCA
AACCAAAACGTGGTGGACTTTGCACGGAGGCGCCTCCAAGAACACAACGATGTGAAGTCC
TGCTGCAGGGAGATCGTTGAGGAGGCAATAAAGCGAGGCGCCACCGACAACTTAACCGCG
GTGTTGGTCTCCTTCCACCTGGAGGCTCCTCCCCAGGTCAGAGTGAGCCGACCCGGTAGG
GTGGCGCGCAGCATTTCGGCTGAGGGGCTGAACAGCTTGAGGACACTCCTGAGAAACCAA
TGATGGtccctttagtgagggttaat
>09157=01=PGD-ECL=01d=R=1
gtgactcccttaattctccgctcatgatcagattgtcgtttcccgccttcagtttaaact
atcagtgtttgTGTATTCCTCATCATGTATACATTCACCAAACTAGGAGTTCAAGTAACA
AGTACTCCTATATATGAAGACAAAATTGAGCTGATCTTACATGATGGTATCACAAATGAT
TCGGAGAAGTAGTAACAAATTTATTTGTGGGTTTGCGGtccctttagtgagggttaattg
ctatagtgagt
>09158=01=PGD-OsTrxm=01a=R=1
cgtgactcccttaattctccgctcatgatcagattgtcgtttcccgccttcagtttaaac
tatcagtgtttgaTGCATTGTTGCTGGTTCTATCTTGACCTTCAAAACTTGTCAGATTGC
TTGAGCAGATCATCTCAAACTCAACTTTTGGTGTTTGGTTTGTGTTGAATTAGTAACATC
TATAATCGTAATAAAGCTAAGAAAGTTTATACTCCTATATAAGGTTGAAGAACTGCAAAT
ATATAATCTTTTGAGCTACACATCTCTGAAAGATTTAGTTACATGGTTATGATCTCTGAA
AGCCTTGAGGAAGGTTCAGAATTTTGGGACATGAACCACATACCGTGGtccctttagtga
gggttaattgctatagtgagtc
>09163=01=PGD-OgPR10=01a=R=1
cgtgactcccttaattctccgctcatgatcagattgtcgtttcccgccttcagtttaaac
tatnngtgtttgaTTACTTTTTATTAGCTGAACACTTGGTTTTTTCTTCTTAAAGAAATC
ACTCGCCTCATTCTATTTATATAGATTTTATCCGTCTCCTGCTTCTTATCCTTCTCCAAG
GAGAGCTACAAGGCGCGAAAGGAGTGCTGTAAAGGGGAAGGGGGTTGGGCGGCTTATGAT
GCTTGAGCTTTCTTTCCTCCCTTATGGCGGCGCATTGGGGCACTAGAAATCAAAGAAATC
TGCTATGTTATGTGTTATGAGTTTGGGACCCAGCTGCTGATGTTAGAGCTCTTTTCGAAA
GAGCAGCTTATCCACGAAAAAAAATAAGGTTGGCTATCTCAAAATTATAAGAACGAAGGC
TTCGGAAAGACTAGCTTTGGTTGAACCAGTAGCTTACAAAGAGAAAGACTCTGATTCGAT
GTTCTTCTTAAGAAAAANAAAGAATGACNCGGACTTATCACTA
>09164=01=PGD-OgPR10=03b=R=1
gtgactcccttaattctccgctcatgatcagattgtcgtttcccgccttcagtttaaact
atcagtgtttgaGCTGACGGTGTCGAACTGCGACATGGGGATCAGCGTGGACAGCACGTG
GTACTGCACCAGCGAGTTCTTCTGCTGGTCGGACAGCGAGTTGAGCGTGCCGGAGGGGAG
CGACGTGAACGCGTTGTCCGTCGGCGCGAACACCGTCAGCCCGTTGCGCGAGCTGTTCAG
CTGGTTGTCGATCTGCTCCGCCGCGCCGGTGGACCGCATCAGCCTGATGAGCGTGTTGAA
CTGCCCGGtccctttagtgagggttaattgctatagtg
>09165=01=PGD-SVP=01b=R=1
cgtgactcccttaattctccgctcatgatcagattgtcgtttcccgccttcagtttaaac
tatcagtgGGCGAGCCCCAACCCCACATCGCCGCGCGCCCCCGATGGCGTCCTCCTCGTC
GGCGGCGGCGCTCTGGACGGCGGCGCCCCACCCCCACGGCAGCTGCATCAGGATCCACGC
CATCTTCCACCAGCGTCACCAGCGGAGGGGGAGGAGGtccctttagtgagggttaattgc
tatagtgagtcaaatta
>09168=01=PGD-SVP=07a=R=1
cgtgactcccttaattctccgctcatgatcagattgtcgtttcccgccttcagtttaaac
tatnagtgttGAGTCCTTTTTTATGATTTTTTTTTCCAAAATTTTGTGAAGCGAGAATCT
TGTTGACCTGATGGTTTTTTGTTGTTCAAGGATGTCCTCAATTCTTTTTATTTTTCTGTT
GCAAAATGCAATGGTCTTCCAAGTCTTCGCGATCCTGTCGCGGTCGATCGATCAACCGAG
CTCCATGTCGGAGCCACCGTCGTACACCAGCGTGGCGCTCGCCGGCGTCGGCACCGGGGC
GCTGCAAACGCTGATCCTGTCCCCCGTCGAGCTCGTCAAGATCAGGCTGCAGCTGGAGGC
GGtccctttagtgagggttaattgctatagtgagtc
>09170=01=PGD-SVP=11b=R=1
tgactcccttaattctccgctcatgatcagattgtcgtttcccgccttcagtttaaacta
tcagtgtttgaTTTGATACATGATGTTCGACCGATCATCTTATATTCTGAATAAGATGAT
TGCTCAAACATTATGTCCAAGTCAGCGGCATCATATATTATTTTAAAATGGAGTAAATGC
TAGTCCTGAAAGTGAATGTCCGTACATCCTCGGAGCTGCTTGTCAGTACCAAACGATATC
GCTCTACATCCAAGTGACCACCAGCGTATGCATTAGTATTTTGGGGGTGCTTCATAGGAG
GAGTCCCCTTGTTTCTGCAACCATAACAGTGACCCCCTTTACAGAGAAAAAAATGCATTT
GTCAAGTAACTGCCAAATCACCAACCATGCACAAGCAGATGTACATCCGAGTAATTGAAG
GAAACGAAAAACGACATATGCAACCAATATAGAGGtccctttagtgagggttaattgcta
tagtgagtc
>09171=01=PGD-SVP=13a=R=1
gtgactcccttaattctccgctcatgatcagattgtcgtttcccgccttcagtttaaact
atcagtgtttgaGGGCTTCAGTGAAGGTTTGTTTCATCTGAACATTTCTTGACATGTATA
CAGAATTTCTTATCCCCTGAATCCCTTCAGATAACTTAGATACACAGGTCAAAATTCAGA
AGACACTTACTTTTTATTTGTTAGAGAACATATATCATTGGTTGTCATTTTACAGGCAAT
TTTCGTTGGTCACAACCACGGtccctttagtgagggttaattgctatagtgagtc
>09174=01=PGD-SVP=19a=R=1
tgactcccttaattctccgctcatgatcagattgtcgtttcccgccttcagtttaaacta
tNNGAGCTCGGATCGACCAGACGTTGATCTACCGGACCTGATATTTCCTTGTCTGAAAAA
TCGCTGTCAAGCAGGCTCATGAGCCGACTTGTCTTCTCTGATCCCAATTCGCAGCTACCG
ATACCAAGTTACCAACACAGGAGCACACTACTTCTTCTGTCTCAAAATGTTGTATTTAGG
ATGAGATTTAGATCTATCCTAAACAAATTCTGTCCAGATTTTTTTAGAATATGTAAAATT
CTTCCTCCGTTTTATATTGTAAGACTTTCTAATATTATCCATATTCATATGTATCTAGAT
TCATTAGCATCTATATTAATGTAGTTAATGCTAGAAAGATTTACNTTGTAAAACGGAGGA
AGTANATTGCAACATTTTCTGACG
>09175=01=PGD-SVP=21a=R=1
gtgactcccttaattctccgctcatgatcagattgtcgtttcccgccttcagtttaaact
atcagtgtttgacaCAGTTCCACACGGTGGGGCTCCCACTCTACTCCGCCTCCTCAACCG
CGTCGGGCTTCCGTGCCGCAACCCGCAAGGtccctttagtgagggttaattgctatagtg
>09177=01=Rab21-TLHS2=10a=R=1
gtgactcccttattctccgctcatgatcagattgtcgtttcccgccttcagtttaaacNN
TNNGTGTCACGCCACAATAATTTGGTCGCTGAGCTCCGTTCACCCATCTGACTAGGCTCT
TATCACAAGCACACTCATCGCCCCTCCTGTCGTTTTCCCGCGCCACGTTTCCACGCTCTC
GAGCCGCCGATTCCAAAGAAACGCGCACCAAACTCTCGTCTAGCTCCCCGCTTAACGTAT
CAACACCATGGTGTCCAAGAAGACCTCCATCGCCGCCGCCGCCGCCGCCGCCGGCGACAG
CGGGGCAGCAGAAACGTCCCTGCTGCCAGAGCGTTACGCCGGAGCGGGGACGCCAGCCGC
AGCCGCGTCGGTGCTCGGCGCGGTGTTCAACGTGTCGACGAGCGTCGTGGGCGCCGGGAT
CATGTCGATCCCGGCGGtccctttantgagggttaattgctat
>09179=01=Rab21-TLHS2=12b=R=1
cgtgactcccttaattctccgctcatgatcagattgtcgtttcccgccttcagtttaaac
tannngtgtttgTCGTCAAGGTAGGCTAACTAGTGCCATTTAAATCGATTAATTGTTTTT
TTATGCTCCAATGGCGATTGATACTGATCTTGTTTCTTTTTCTAATGATCATTTCGGGAT
CGAATGATCTTCCTCTGTTTGATCGAACTTGGCTTTTGAATCTACAGTCTATCTAGGTGA
GTGAGATTCCTTGAACCTAGATGTTCTGTTTGCGATGCATGTATATATTCGGTAGATTGA
ATTATTTGCTGATCTTTGCTTTCTTGAAGTTTAATGATCTTATAAATTGTAATGCTGATA
GGTGGTTATGACAAAGAGGAAAAAGCTGCTAGAGCTTATGATTTGGCTGCTCTCAAATAC
TGGGGtccctttagtgagggttaattgctat
>09183=01=Rab21-TLHS2=21b=R=1
gtgactcccttaattctccgctcatgatcagattgtcgtttcccgccttcagtttaaact
atcagtgtttgaACATTATCCAACTGTTGGGTTTCTGCTGTGAGCTGGATGCTGTAATAT
TGGTTCATGAATTTGCTAACAAAGGGAGCCTCTACAACATACTCCATGGTACTAGCAATT
TTCCTGTCCCACTAGATTTACGTCTAGATATTGCAATTGGGTCGGCAGAAGGACTGGCAT
ATATGCACAGTAGATCCAAACCCATACTACATGGAGATGTCAAAACAACCCATATACTTC
TTGATGACAACATCGTGCCTAAAATCTCAGGTTTTGGATCATCACAGATAGGAGAAGATA
ATAAATGCAAATGGGCTGTGGCAGCTGACATCAATTACATAGACCGAATGTACATTCAAA
CCGGACTTTTCACACGGAAGAGTGATGTCTATAGTTTTGGAGTTGTTCTCTTGGAACTCA
TCACCAGGAAATGAATTTTAGATAGTAAGAAATGCAGTCTTGTTGTCGAGTATGTCAATT
GTTATGAGAAAGAAAACAGTGGGAGGATTATGTTTGACAATGAGATCACTGCAGAGGAAA
ACATGGtccctttagtgagggttaattgctatagtgagtca
>09184=01=Rab21-TLHS2=23b=R=1
gtgactcccttaattctccgctcatgatcagattgtcgtttcccgccttcTTCTACCTCA
ACCTTCACCTCCTCTTTCTTAATTCCAGGAAGATCCACCTTGAAGACATGAGCTTCTGGG
GTCTCTTTCCAATCAATTCGAGCGTTGGCGAAAGCAGAGGTTGGAACGTTGGCGACTGTG
CCGGAGAAAGGGAAGCCCTCAAAAGGATCCCATATGTCGAGGGAGAATGGATCGAACACG
TTGCTCCTGCGGtccctttagtgagggttaattgctatagtgagtcaaattaaac
>09186=01=Rab21-TLHS2=26a=R=1
cgtgactcccttaattctccgctcatgatcagattgtcgtttcccgccttcagtttaaac
tatcagtgtttgaTTCATTCAAGTGAAGATTTTAAAAAAAAAAATCAAACCTAGCCATGG
GAAGTGCGTAAAGATGTATATATAGGTTCGGTTTGGGGAGAGTTTCTAGTTGCTACAGCT
TCTCCCAAAACTAGAAGTTTCCCCAAA
>09189=01=PGD-ABS4=01a=R=1
cgtgactcccttattctccgctcatgatcagattgtcgtttcccgccttcagtttaaact
atnngtgtttgaAAAGTTCACGAGACACATCAGTAATGTAACCTGTGGAAACGTATCCAA
GTGAGGATAAACTGCGTTACAACTTATCCTATTGCAATATTCATGNGGAGAAACCCTTCA
CAAAGAAATTGATTGTGCAGCTTTAACTAGAAAATGAGAGACAGTCAAGATCAGGTGTAC
AAAAAAATTAGATGAAATTTATATTCCTTGAAACTACAAACCTAACTAATCGGAAATGAA
AATCGTTGTAGTACACGTCCTGTAATCGTATCATGACTATTATTGTCCAGATCATTCTGT
TGATCGTCACATCGTTTTGTGAANGCAAAACAGTAACTCATCTCATCATCTTATCATCTC
ATGGGGAGTAGGAATTGACCGGCGT
>09189=01=PGD-ABS4=01a=R=2
tgactcccttaattctccgctcatgatcagattgtcgtttcccgccttcagtttaaacta
tcagtgtttgaATTTCGCTCCGGGTTCTCCATTCGCTAGTCACCACCACTCCACCAGTCG
GGCTTGAGTCGGCGGCGGTGACGAGGACGGCGCGAGACGGTGGTGGtccctttagtgagg
gttaattgctatagtgagtcaaattaagc
>09190=01=PGD-ABS4=01b=R=1
TCCAAGTGAGGATAAACTGCGTTACAACTTATCCTATTGCAATATTCATAGAAAGAAACC
CTTNTTCCTAGAAATTGATTGTGCAGCTTTAACTAGAAAATGAGAGACAGTCAAGATCAG
GTGTACAAAAAAATTAGATGAAATTTATATTCCTTGAAACTACAAACCTAACTAATCGGA
GATGAAAATCGTTGTAGTACACGTCCTGTAATCGTATCATGACTATTATTGTCCAGATCA
TTCTGTTGATCGTCACATCGTTTTGTGAAGGCAAAACNNTAACTCATCTCATCATCTTAT
CNTCTCNTGGGNAGTAGGAATTGACCGGNGTGGAGGCGGCGGCAATATGATCTGATCANG
TCCCTTTAATGAGGGTTAATTGCTATANTGAGTC
>09192=01=PGD-ABS4=02a=R=1
cgtgactcccttaattctccgctcatgatcagattgtcgtttcccgccttcagtttaaac
tatcngtgtttgCTGCGTTCATCATCATCAAGTGACTAAGTACTAGTCAAGCAGGAAAGA
AAAGTTACTGCTACTACAAACATGGAGGGGATCGAGAGGAGGGAGGCTTACACGAGGGAC
TGCATGTCGGTGTACCGGGCGACCTTCTGGATGGAGAAGAAGACGCGGGTCTGGCGGTCG
GCGCCGAGCAGCGCGGCGGCGAGCACGGCGAGGtccctttagtgagggttaattgctata
gtgagtc
>09195=01=PGD-ABS4=03b=R=1
cgtgactcccttattctccgctcatgatcagattgtcgtttcccgccttcagtttaaact
atNNNNGTTTGAGGTCGAGCTTGTCGTCGGCTTGGTTTGTTGGCNCGGCAAAGCTTGGGA
TGAAGCAGAGGCAGAGCTACTATTGCGTGGCTCGGCAAGGCGATGGAGAGCGGTCCCTTN
AGTGAGGGTTAATTGCTATAGTGAGTCATATT
>09199=01=PGD-ANTRC=15b=R=1
TTTAAACTACATGGGAATTGTAGCACGCAAGAAAACGACGGGTGATTGAGCAGATAGGCT
GTGTGCACTATTCTGAATTTCTGATTCCAATTCCTGGTCTGGTAGCATGCCAGCCCAGCT
CTCTGCATTGCTAGCCTTTCTCAGGCTCAGAATCTGAACTTCGTTTGATGGAGGATTTGG
GTTTACTCTGACGGAACATCCTGCAGCTTCACCAAAGTAATTAAGGtccctttantgagg
gttaattgctatagcg
>09204=01=PGD-ANTRC=27b=R=3
CGTGACTCCCTTAATTCTCCGCTCATGATCAGATTGTCGTTTCCCGCCTTCAGTTTAAAC
NNTNNGTGTTTGAGGGGGGGTTCCATTGTTCATTCCACGGACAAAAACAGAGAAAGGAAA
CGACAGAGGtccctttagtgagggttaattgctatagtgagtc
>09205=01=PGD-ANTRC=28a=R=1
cgtgactcccttaattctccgctcatgatcagattgtcgtttcccgccttcagtttaaac
tatcCNCTCAACTCAAGTCAAGTCAACCACAGCTAGCTAGCAAGCATGGAGTTCGTCACT
GGGGCGATGAGTAGCCTGATCCCCAAGCTGGGCGAGCTGCTGAAGGAGAAGTACAATCTG
CAGAAGAACATAAGGGGGAAGATCGAGTCTCTCTCGGCGGAGCTCCGGCGAGCGCAAGCC
GTCCTCCGCATGGTCAGCGAGGTGCCACAAGACCAGCAGAACGAGCTGGTGAAGCTCTGG
GCGAGCGACCTCAGGGAGGCGTCCTACGACATGGAGGATATCATCGACGCCTTCTTGGTT
CATGTCGACGACGATGGtccctttagtgagggttaattgctatagtgagt
>09206=01=PGD-ANTRC=29b=R=1
cgtgactcccttattctccgctcatgatcagattgtcgtttcccgccttcagtttaaact
atcagtgtttgaGACAGTTTCGGCAACAGACGAACCTGCAGCTACAGCATAGCTTCCAGG
AGGGTTGGCTGCTTAGGCTTTGGTCGTCTGGAATGCATGATCCAGGAAGCAACCGTGACC
GTCCGATGGAGATCCAACGACGCTGGGGTGGTTCGTTGGGCAGTGGtccctttagtgagg
gttaattgctatagtgagtc
>09209=01=PGD-CaCAF=02c=R=1
TTGAAGGACGAGTATTTCCAGTCGTTCCGCGTGAACGCCGACAACTTCATCTGCACCCTC
CTCCCCGGCATCTCTAATCATCCCCAGATCCAGTACTCCCCAGGTCTGTCACCTCCTAAC
AATCTAGCCCAATACACGCATAATCATCATTTGGATGCAAATGACTGATACGTGTGTTGT
GTGTTTATGGCAGGTGGGCTGCTGTTCAAGGTGGGCAACAGCAACATGCAGCACGTGACG
TCGCTGTCGTTCCTCCTCCTCGCATACTCCAACTATCTCAGCCACGCCAACGTCCGCNTC
CCCTGCGGCACCTCCTCCGCCTCCCCCGTCCAGCTCCGACGCGTCGCCAAGCGCCAGGTA
AAGGGAAAAAAAAT
>09209=01=PGD-CaCAF=02c=R=2
gtgactcccttaattctccgctcatgatcagattgtcgtttcccgccttcagtttaaact
atnngtgtttgaACCTCCTGCAAAATCAAATCACAGGAGAGAGATATCATTAGTGGCTAA
TCACCCAATACCATGTCATTATGAGGAACATCAAGTCATCGATTTGGTGTGGTTTAGGCT
GTCAGCAAGGtccctttagtgagggttaattgctatagtgagtc
>09213=01=PGD-CaCAF=08d=R=1
tgactcccttaattctccgctcatgatcagattgtcgtttcccgccttcagtttaaacta
tNNGTGCCTGGACAAGGGGGGCTTCGTGCCGTGCTACCAAGGGATCGGTAAGCATTATTA
CAAGTTTGTGGTACTCACCAATCACCAGACTGTTTTCTCGTACCAGGGTACTCCTTCCGT
CGTCTCATGTTGTTTGGAAGTACAAGTTCCCAACACTTTTTTCTTGTTTTTCGCGCGCAC
GCTTTTCAAACTGTTAAACGGTGTGTTTTTTAAAAAGTTTCTATACGAAAGTTGCTTAAA
AAATCATATTAATTCTTTTTTTAAAAAAAATAGCAAATATCTAATTAATCATGTGCTAAT
GGACCGTGCCGTTTTCCGTGCGGtccctttagtgagggttaattgctatagtgagtc
>09216=01=PGD-OsRAF=13b=R=1
cgtgactcccttaattctccgctcatgatcagattgtcgtttcccgccttcagtttaaac
tatcagtgtAACCACCAGCTGGTGACTGCAGTCCCCACTAGCAGCCGAAACTGAACCCAG
GTAAAGCGCATGAACGGCTACGGCTGCATGAGATAGAAAGAGGAAACGGtccctttagtg
agggttaattgctatagtgagtcanatta
>09218=01=PGD-OsRAF=20a=R=1
cgtgactcccttaattctccgctcatgatcagattgtcgtttcccgccttcagtttaaac
tatcantgtttgaATTGCCTGCAGCTGCAGCAGTGTTCTAGGGTTTGGAAACCAAGGACC
CTTGTCACATGGTCCTGTCCCTCCTATACTGTCCCTATACCACTCCTCTGCCTACGGGTA
GACAACTTAGACAACTTAATAACACATTGCGGACGTTTTTAATGTACTGAATTCGAGCTC
GGTACCGGGtccctttagtgagggttaattgctatagtgagtc
>09227=01=PGD-OgPR1=03a=R=1
gtgactcccttaattctccgctcatgatcagattgtcgtttcccgccttcngtttaaact
atcagtgtttgaTATTTGAGTTTTTGCTTGCAACGTTTCACCACTCGTCTTATTCAATTT
TTTTTTGAAATTATTATTTATTTTATTTGTGACTTACTTTATTATCTACAGTATTTTAAG
CATAACTTTTCGTTTTTTATATTTGTAAAAAAAATTGAATAAAACGAGGGGTCAAATGTT
GCAATCAAAAACTTGACTACTGTTTTTTATTAGTATATCTGGAAGGCGTTAAAAGAAT
>09229=01=PGD-OgPR1=06a=R=1
gtgactcccttaattctccgctcatgatcagattgtcgtttcccgccttcagtttaaact
atcagtgtttgacTAAACCCTAAACCCTAAGAATTAAGAGATAAGTTGAAATTAGGGCAG
GGGTTACCCACAGACAAAAAAAAATGAAACCCGGCTGTTGCTCACAATGTCCACGGGTTT
CGGGCGGGCATGCCCATGGGTAAAAAATCACACCCGCGCCCGTGCCCATTGGGTCGGGTA
TCTGCGGATACCCGGACCCATGGGCAAAATTGCCATCCCTAGTTATCACCATTTACGTAC
AATTAAAAAAAAAAAGAAAATTGCTAACCTTTTGTTGGGACAAAAATCCATCCTTAAATC
TTACTCCTACAAATTTTGAATCATCGAATGTGCTTCACGATTCGGGCTCCAAATCCTTCT
CCTCCNCCTCCGGAAATTTTCTCTTTTTCTCGGGGGtccctttantgagggttaat
>09230=01=PGD-OgPR1=07b=R=1
gtgactcccttanttctccgctcatgatcagattgtcgtttcccgccttcagtttaaact
atcngtgtttgaTCAAGTTGAAAATGATATATTCAAGAGGTCCATAGTTTAAGGATTGGC
AATTGCAAAGTCTAGAGTTATGTTTTTCCTTTTTTATATTGGTTTGCTATTGTTGTGACA
GGTTATATTGCCATTACAAAAAGTCTATATACTCTCTTATAGACATAAAAAGGTTCCTCT
ATGAGAATGTCAGAAGACATAGAGACATTGTGTAAAGTACCTATTCATTTATAGAGACAA
TTTACTAGAAGATATTTATGTGACATTTTTGGATATGCCTCTAGAGTATTGTAGAGACAT
CTAAAAAGTGCCTATGTAGTATTAAGAAATGTCTATACAAAGTATTTTTGTTGTAGNTGA
ATAGTTTTTCTGTCACTTGAAAGTTTACTTCCNTATATCCCTTTTGTACTGNTGATAAT
>09234=01=PGD-OgPR1=14b=R=1
ctcccttaattctccgctcatgatcagattgtcgtttcccgccttcagtttaaacNNTNN
NNAGTTTGAATATGTTGCATTTTGTCCCTTAGAATGGAATTAGAGTGGCAATCCTGGCTC
CACCGCTGAAAACAACCCGGTTGTTTGTTCCAACCAAATAGATGGTAGACCCCATTTATA
CATCATTGTATGGTGGtccctttagtgagggttaattgctatagtgagtc
>09235=01=PGD-OgPR1=16b=R=1
tgactcccttaattctccgctcatgatcagattgtcgtttcccgccttcagtttaaacNN
NCNNNATCTGATCTTCTACTCTCTTCCCCTTTTTTTTCTCCAATAACAGTTAGATTAAGA
TTAAGATTTTCGTGGCACGCTTTTCAAACTACTAAACGGTGCGTTTCGTGTGAAAACTTT
CTATATAAAAGTTGTTCTAAAATATCATATTAATCTATTTTTCAAGTTTGTAATAATTAA
AAATTAATCAATCATATGTTAATACCACCTCGTTTTACGTAAAAAACTTAATCTTCATCT
TCATCTATGTTCCAAAATACTCTAGTANTTCAAACTTTGTTCTAAAGTTCCAAGTACCAT
GGGTAAAAGTTT
>09237=01=PGD-OgPR1=19b=R=1
cgtgactcccttaattctccgctcatgatcagattgtcgtttcccgccttcagtttaaac
tatcagtgtttgCGGAGCATAATGTCAAGCGACCTCCACTCAGCGTCGCACGTGATTGCC
GGTCGCCGCTTCCTCTCCAGGCTGCAGCAGCGCAGCGCCAGGCGGAGCAGCTTCTCGGtc
cctttagtgagggttaattgctatagtgagtc
>09238=01=PGD-OgPR1=20a=R=1
cgtgactcccttaattctccgctcatgatcagattgtcgtttcccgccttcagtttaaac
tatcantgttACCCATGCCCGACCCGACCCGTTGCCATCTCTAAGTTTTGTGGCACTCCA
TTTTAAATATGCAGTTCTATGAAAAATTTAGTGTTAAATATATAGTTTTGTGATACATTA
TTTTAAGAAATGTGCTTCTATGCTAAGCCTACTCATGAAAAAAATCGCACGAATGTTAAA
ATGGTGAATGTTCTAGATTAAAAGGTGATTAACAGACTAAACGTTATTAGGAAGGGCAAT
TTCATCGTTGAGGTAGTTACCGCGGtccctttagtgagggttaattgctatagtgagtc
>09239=01=PGD-OgPR1=24b=R=1
tgactcccttaattctccgctcatgatcagattgtcgtttcccgccttcagtttaaacta
tcngtgtttgGGAGTCAAATTGCACCGATTTCCATAGTTTGGGGGTTAAGATATCCGGTT
TTATGGTTTAGGGTTACGGATTAAATTTCAATCACTTTTGAGGGTCACCAAGTGAACTTA
TTCCTAAAAAAAACTGTCCATTTTGAATTTTGGAACAAGTCCACTTTTACTCCCTTAAAA
ATGACCCGAATCTAATCCATGATCCTAAACTGCAAAACCGGATATCCTGACCCTCGAACT
ATTGAAACCGGTACAATTTGACTCCCTTGGTGGTTTTGGAGGGTGGTTTCGCTGACGTGA
CATTGTTGACCTAATCTGTGGGGTTGATGTGGCGCTTTGGTGGCATTTGAATTAAAAACG
TATACGTGGGACCCGTTTATCATTCACACATAAAAATTGTGGGGtccctttagtgagggt
taattgctatagtg
>09241=01=PGD-OgPR1=26a=R=1
cgtgactcccttaattctccgctcatgatcagattgtcgtttcccgccttcagtttaaac
tatcngtgtttgacaCGGTCAGCCACCACATAATTAATTAACCTTACCTCACGGTGACAA
TATCATCAATCTTCAGTATCATCCTAACACACTCGCAGGtccctttagtgagggttaatt
gctatagtgagtc
>09250=01=PGD-Atp3=11b=R=1
gactcccttattctccgctcatgatcagattgtcgtttcccgccttcagtttaaactatc
agtgtttgaGTCAATTTGTTTCCACGCAACCGATAACTCCACTTCAGTGTTCAGCTGACA
TTTTTGTTTTCTGGTTAGACAACACAAACTAGATGAACCAACGCTTCATTTTACTCGGCT
TATGTTATGATGTTGTCTTGAGGCAGAATAAATAACACAGCACTCGCGCACAATTTTATA
AGCCATGCGAGCATGTTGCTTCAGAGTCTGATGGGGGGAAAGAAAAAAAGGAAGAAACAA
TGGATATTTTAGAGCCGTGCTATTGACAGAAGCTGATCTCTCCTTCCTCCACGTCGATCT
CCGTAGATGGTGATACACTGTCCTCCATTTCATGTTCGACCTCTTCCTCAAGATCCTTCT
TCATGAAAAGGtccctttagtgagggttaattgctatagtgagtc
>09252=01=PGD-Atp3=16a=R=1
cgtgactcccttattctccgctcatgatcagattgtcgtttcccgccttcagtttaaact
atcagtgGCAAAACTTGCATTCTCATGGAAGTATTGCATCTCCACCTGTCATTGAAAACT
CAGCTATGGATCGTTTTCAATTTAAAAACATAACTTGACACGATAAAATTACCTTTCCAG
AATTGTAGTCAGGCAGCTTGACACTTGTCACAAGCTTTGTGGATGGAAGGACATCAAACA
CAGTCAAAGTAGTAGAGATCTGCAGAAATCATATATTTGTGTTACAGCTAGACAGATGTT
ATGGAGAGGAAAAAATATAAATCTGAGTATTCCATATCACGAACATTAGATTCTGTGTCC
ACTTTGACATCGACGAGAGTACTCTTGTACTTGTAAACTGAGCTGACATCAAGAGTATAA
AGCCCCCCTTTCTTCACAGCTGTGGAAGTGAGGtccctttagtgagggttaattgctata
gtgagtc
>09260=01=PGD-AtPP5=11c=R=1
tgactcccttaattctccgctcatgatcagattgtcgtttcccgccttcagtttaaacta
tcagtgtttgaTAGAAATTTGCACTAATCCTAAAACATAGTATTGTTAAAAAAAACCTGG
CGCTTTGGTAATTTTACTCCTAAGTGAAAAGTGTACATAAACTGCATCTCGTACTGAACA
TAAGTACATAACACCAGCTATTGTTGGtccctttagtgagggttaattgctatagtgagt
c
>09262=01=PGD-AtPP5=15b=R=1
GTTTCCAGCACATCATATCGGCGCCAGGGCACTCCCTCCTTGCGGAGACGCGGATGCAGG
CAAGCATGCAACACTTAAGAGATCGGGGAAAAGAGGAGCAAGAAGATTGGCTTCTGAGAC
GTGGGGTCTACGTAGGTTTCACGATGACTCAACGTTGTTAGTTTGTGTTAAATTGACCCG
TCGGAAAAAATCACCTGCTANATATACTGCTATGGGACTCAATATTATTGCNTCAGTTTT
GACAGTTGAG
>09264=01=PGD-AtPP5=18b=R=1
gactcccttaattctccgctcatgatcagattgtcgtttcccgccttcagtttaaactat
cagtgtttgaTAGTTGCTGCCTGCCTGTCTGTCGCGGTGGCGCTGTTCCGCTTTCGCGTA
GGCAGCCTGCACGGTTCCGGGGTGCACGGGCTCCGGGCTCGGCTGGGtccctttagtgag
ggttaattgctatagtgagtcaaattaaac
>09265=01=PGD-AtPP5=20a=R=1
AGCTCACAGATCTTCCAAACTGAATGCACCTTNNTTATTTTCTCTATACCTACAGATAGT
AGCAGCAACTAGCAAAGCACTACTTGGGAATCAACTGCACTGAAGCTTTCATCAATTCAT
CTACTGGTTATTGAACTATATAGAGCTGTAGCACTCAAGATGATCTCTCTAGGTGGTGTT
AAATTTTGCAGGCATGCAGCTGTGGGTCAGGATGGTTTAGTGTGCATGCTTGTCACAAGC
TGCTAGTGGAAAATCTTTGTCCCCAGCTTTGCT
>09266=01=PGD-AtPP5=21a=R=1
ACGACTTCTGCCATGAAATGCCGTACACTTTCCGCTACCTTTGTTCAGCTTCTCTCTCTC
TAGAACTGTTTACGCAAGCTAATCTGTACGTAAACTAGCTATAGAATAGNNCCGACGCAT
GTGTTGAACTTGGTTGGTGAATATGAACTCTAGCTTTTCGGCTAGCTTTCCTCTCTCTCT
TGATCGATCTGTTTGAGTAATTAATTAAAGCATATAGGAGTATATAGTATATGGTATAGT
ACATGAAACTGGTAATGGAATGACCAATATGTCTGGAACTGANCGTTAATTATATATTGT
CTTGNCTTTTGACCGGNCATTCATTCACGCGCAAAGATAAAA
>09268=01=PGD-AtPP5=24a=R=2
tgactcccttaattctccgctcatgatcagattgtcgtttcccgccttcagtttaaacta
tcagtgtCCGTAACGTAAAGCCGCATGCATATGGTACGCCCATCTCAATCTTCTCCTGCA
TATATCGTTCCCGCCAAATTTCAAGTCAAAACCTCTCGCCAAACTGACACCTTTCGTCAA
CCGCGGACTCTGACCGAAGTTGACGGCTGATGCAATCTGTTCTCTATATGCATAATGTAT
TTGCGAATTGAGATTTGATCATGTGTTTGCGTGTAAAAGGGAGAAAATTTGTGAGCAAAA
TGGCGCATCGCAATTCGCCAGCCATGCATACGCGTGGTGGTGGGCTGGGCTGGtcccttt
agtgagggttaattgctatagtgagtc
>09274=01=PGD-PLA2b=09b=R=2
cgtgactcccttaattctccgctcatgatcagattgtcgtttcccgccttcagtttaaac
tatcNNNGTTTTATTAACTTGACACTGAATGTCCCCAAACACCCCTTAAATGCGCTTTCA
ATGGACCGCGCTCGCGTCCGGGGCCNGTGACCGATCGAGAGGTCCCTTTACTGAA
>09279=01=PGD-PLA2b=17b=R=1
gtgactcccttattctccgctcatgatcagattgtcgtttcccgccttcagtttaaacta
tcagtgtttgacaAGCTTGATTTTGGTGATTATGTAGTAACCGATATAATGCGATTCAAA
TGATTTATTGATCTCACATCTTGGCTTCCAGTCCCCATCCAAAATTCCAAAGATACCGGT
GTCAGGCAGGGAGATGCTAGTACCAGTCAAAAGATTCGAAAGTATATCTTGTTCTGGtcc
ctttagtgagggttaattgctatagtgagtc
>09280=01=PGD-PLA2b=18a=R=1
gtgactcccttaattctccgctcatgatcagattgtcgtttcccgccttcagtttaaact
atcagtgtttgacTTGAACATAGATTCTTTCACCCAGGTGATCAGGACTCGTAGAAGTAT
CTGACGTGATTAGGCGGGGACAGGATTCGAACCTGCAGTCTTCAGGTCATGAGCCTGATG
AGTTGACCAATTCCTCTACCCCGCTTCTTCCCCCTGGTCTTTCTTTCCCACCGGGGTTCA
CCTTGCTTGCTTGGtccctttagtgagggttaattgctatagtgag
>09284=01=PGD-PLA2b=22b=R=1
TAGTCATACCTACGGTGAATCAAGGAATGGATATTGGAATCTTATTCAGTCAATTAGGTA
ATGATATGAAAACAGAGCTATGAACCCAGCTTTCTTGTACAAAGTGGTGATATCGAATTC
CTGCAGCCCGGGGGATCCACTAGTTCTAGAGCGGtccctttagtgagggttaattgctat
agtgagtc
>09286=01=PGD-PLA2b=24a=R=1
gtgactcccttaattctccgctcatgatcagattgtcgtttcccgccttcagtttaaact
atcagtCCATTCTCAGCTTTCCATGCATCCATGACATGCCACGTGACTTCTCTTGCCATT
TTGGCAATGCCCTCTGCTAGCTAGCTCATCTGCCATATATTCACCATGTGCTAGCTAAAC
ACCTACCTTGATTCACTACAACAACAAAAAAAACTTACCTTACTTGACAGTATTCCACCT
ACACCCATTCTAGTACCATACATATGCCACATACCATTATATTATACCGCCCATCAATCC
ATACATATTTCACAATGCCCATCCACTGCTTCCATCCATGTATATTGAAAAAAAAAAAAA
AAAAAAAAAACTTTTCGGCAAATAAGAACAAAAATAGGAGTTCTTTCGTCGGGGTTGATC
GGCTTATAAACACACACACA
>09289=01=PGD-PLA2b=27b=R=1
tgactcccttaattctccgctcatgatcagattgtcgtttcccgccttTAGCTGTGCATA
GGAGGAGTACCTTGAGCTGTGCATAGTAGCAGTTGTTTGCTGTGCTGGAAAAAGCCATTA
AAAGAAGTTTGATCCATTTGGTGACTTGGACGAAGTTTCAAAACAGCCTCCCCTGGCTAG
CACGTACTAGTAGTACTCTATGTGGCGGCGCCGGCAGTATTCTATTCTAGAAGAAGATGA
ATTTTAAGCAGCAAAAACGGCAGTTTTTAATCACCAAATTAATTAAGCAGCTATTAATTA
AGGGACGGATTGCCCCCATTTGACAAGGGTTGATTCTAGAAGGGCAAATTAATTGTCCGT
CGGCTAGCGCAGCCACTGGAGGCTGAGGCTGCCATCGCAGCATGCCGTTAAATCGCTCAA
ATTTACACTATACTGTACTCCCTCCGTATAGAAAAATCATTTTTGAAATTCTGAATTTAA
ATCTGAACATATATTATATTCAAATTTAAACTTAGAAGTAGACTTATTTTGAAGACGGAN
NATGTACCTCCCAGGGGATCACGTTCTANCATCTTCTCCAATCATGCATGCTGACNATGT
ATGCTCATCAAT
>09289=01=PGD-PLA2b=27b=R=2
gtgactcccttaattctccgctcatgatcagattgtcgtttcccgccttcagtttaaact
atcagtgtttgacTAGGTTAGTTGAATTGGAAAATATAAAAAATAACAAACATGATCGAT
GTAAATATTCACATATGTTGTCACTGCAGATGAAACGAGTGATAGAATTAATGATGCTTT
TCCTGTGCATCATAGATTTGAAGTTGGTAAAGGTGCTCTGCTGTAAGCCATACGATGGTT
GTAAACTCACCATCGTTGTTGAGCCTCTTGGCATGGGACTCCCTGCTGCATCGGTTGGAC
GCATATATAAGAAAATCTACCCAGATCCCATAGACCAGCTTCATCGTGTCATCTCTTTCA
AGCAGTCGTTTTGCTAGCTGGGTGGCGAAAAATAAACGGTTAGATATCAGATCTTGTGTG
ACCTCCTTGTCATGTAGCATGTTGGCAAGTTTCTGACTTGGATGGAGCCCAGAAACATAT
GCGGGTACACCAGCTTCCTCTCACTCTTTGGtccctttagtgagggttaattgctatagt
gagt
>09290=01=PGD-PLA2b=28a=R=1
cgtgactcccttaattctccgctcatgatcagattgtcgtttcccgccttcagtttaaac
tatcagtgtttgaGGGGCGCATTTATTAGATAAAAGGCTGACGCGGGCTCCGCCCGCTGA
TCCGATGATTCATGATAACTCGACGGATCGCACGGtccctttagtgagggttaattgcta
tagtgagtcaaattaag
>09296=01=PGD-cPrx1=15b=R=1
TTGTAATCAAATAGAAGTACATCCTTGTGTAGTTGTGTGATATATATGTTGATCTCTTTC
CTCTCTATAAAATAGCTTGTGATGAATAAGCACAAGTAGAGCAAACACTGGGTGATAGCT
AGTTCTGTTCATGGAGGCTGCTCCTCTGACTTTTGCTGTGGTAGGACTAGGAGGCACCAG
GAGCCCTTGTGTTAGATTGGGCTACCCTGAATTTACCAAAAGGTCTTGAGCATTAACTGT
GTCCTACATGCAGTTCAAACAGTTCCCTCTAAGATGTCGCAGCTGATGTGATGAAGCCAT
CAAACCAGTGCTTGACAGATGTTACTTGAAACACATTTAGCTCTTGTCCAAAA
>09297=01=PGD-cPrx1=17b=R=1
CAAATAGCATGTACATGATATAATTAATNATTTGATTATAAGATGTAGCCATTCAATGAA
TAAGCTATTGTACCTGTACCTGGATTTAGGAGTGGGCTATTAGCCNGTAGCGGGCTATAT
TATTAGCCTTGCTCTAAGTGAGCCGATGGATGGTTTTGGCTCGCAAGCTTAAGATGCAGA
TTAAGCTTAACCTAAGGTCCCGTTCTTTTCTNNAATAAAAGTTGGATGAAGATTAAGAT
>09298=01=PGD-cPrx1=18a=R=1
CCATACTCCTCGCCGTCTTCCTCTTCCTACTAGGTATGTGTGTATGCATGCATGCATGTG
TGTTTGTTGTTCTTCATTGACTATTCAATGTTTAGGGTCTTATCTTTTCGTTTATGTTTA
TACTTATCAGCTAAAATTTAAATTTTCAANATTAAATTTGTACTGATTTTAAAGTTTTTT
CATTGTAGTTTATTTTTCAGCATTTGCTCTTAGATCNCCAAAAATACTTATATAAAAGTT
TTATTCATAAATTACTTTTCTTTTATAAATATACCGGCGAAACGATGGCTATAATAGTTC
ATATGT
>09300=01=PGD-cPrx1=23a=R=1
CGTGACTCCCTTNTTCTCCGCTCATGATCAGATTGTCGTTTCCCGCCTTCAGTTTAAACT
ATNNGTGTTTGAACACGTACGCATGTCTGAAACGTCAGACGGATTCAATAATAGCAGCGC
GATGCCGAGAAATTGTTTGCGTGCTCGATCCACCAATCAGCACTACGGTGCCGAGAATCG
CAAGCTGGGCAGCAGTAGTTTTAGCTAGAATTTCATCTACGAATACATTATAATATAGAT
TTATACATAGCGCTTCTAGTTCCATCCATCCTTCTCTAGGAATGAAATGAATAGCATGCA
GTTTCGCACCGATCATATCCTAAAGCTAGTGTGCGCGTACGTCCGTAGTGGTGCAGCGCT
CGTCTGACGTTTGCGAGCTCAATCAGTCCGGtccctttagtgagggttaattgctatagt
gagt
>09301=01=PGD-cPrx1=24b=R=1
tctccgctcatgatcagattgtcgtttcccgccttcagtttaaacNNTNNGTGCGAGCTC
ACAACTGCATTACAAAAGGAAAGCGGAAGCCAGGACTTGGACTAATCAACACAGGCGCGA
CTTGGGAACTAGGCCGAAACCCTAAAACTCATCATAGCCGGCTTGCTCCTGGAAGAACTC
CTCATCAGCAGGATCCGCTTCATCTTCTTCAGCAACTGGGGGGATTATTTATATAGAGCA
AGGGTGAGTACGGGAGTACTCAGCAAGCCAAGGGAAGTAAGTGTTTAATGCAGGCTTCAA
AGAAAGGCTGTTGTTTTTGCAATTGATTTTATTTGAGCTCTTTTCTAAAAACAACTAAGT
GAGTGCTTCTCAAACGACACGGGTGAAACAGTGCGTCTCGTCCGGTCGGAGTATGTGCAA
TGTATCAGTCTTTAGAATTTAAACAAGGTTGGCACCCG
>09307=01=PGD-AtROF1=11b=R=1
GTTAACCCTTGTTTTCGCCTTCAAGTTTTAACATGTAAACATCGACCTCTCTCAAGTCGT
CGAGCACCTTGTCTCAAGCTCTTTGCACATGGtccctttagtgagggttaattgctatag
tgagtc
>09311=01=PGD-AtROF1=28a=R=1
tctccgctcatgatcagattgtcgtttcccgccttcagtttaaactatnngtgttAGGCT
GGTGAAGGCGCGGTTCCTCCTAATGCCACGCTCCAGATCAATTTGGAGTTAGTTTCGTGG
AAAACAGTGTCNGAAGTAACTGATGATAACAAGGTTGTGAAGAAAGTCTTGAAGGAAGGG
GATGGATATGAGCGTCCTAACGAGGGGGCAGTTGTGAAAGTGAAATTGATAGGGAAACTT
CAAGATGGTACTGTATTTTTGAAGAAAGGTCATGGTGAGAATGAGGAACCGTTTGAGTTC
AAAACAGATGAAGAGCAAGTTGTCGATGGACTTGATAGAGCTGTCATGAAGATGAAAAAG
GGTGAAGTGGCATTGGTGACCATAGACCCTGAGTATGCCTTTGGTTCTAATGAGTCACAA
CAGGAATTGGCTGTGGTGCCGCCAAACTCAACTGTTACTTATGAGGTTGACCTATTGACT
TTCCACAAGG
>09312=01=PGD-AtROF1=29b=R=1
cgtgactcccttaattctccgctcatgatcagattgtcgtttcccgccttcagtttaaac
tatcngtgtttATCATTTACACGTAGCTTTAAGAGTCGCCCCATCCTCTCTGATGATTCT
GAAACGCGTTGGtccctttagtgagggttaattgctatagtg
>09314=01=PGD-C2C-PrX=04b=R=2
GTTTGATCAAATATGTTTGACTAGAGGGAGTAGATTTTATTGGTAGGAGTTCTTANTCAC
AAATAAGCAAAGTGACTCCCTCATATTCTAATCTGAGAGTTGATTTATACTTTCNGGTCT
CAGTGTCTCACCTTTCCTGGAGTAATGAGACCCTTCTCTTCTGCATCTGTAATCATGCTA
TAACCAATCCTGCAAACCATGGtccctttagtgagggttaattgctatagtgagtc
>09316=01=PGD-C2C-PrX=12b=R=1
ttctccgctcatgatcagattgtcgtttcccgcctACTGGAGCGCCNNCANGGTAGTCAA
ACTTTTTGGCATCAAGGTACTTATCTTCCCAAATAAGCATTTCTGGCTATGCACCCGAAC
GTTACAAAATGACCGTGCTTCTGTCAGACTGTCAGTAGTAGTCGATACATGTGACGTGTA
TGAGATCATCATCATCATCATGTGACAGAAATCACAAGCGTTGAGGACATACCATGTACT
CTTGGCATGCAATTCATGATTCAGCATCGGATGGTCTCTCAGTCTCTGACTGATTCTTGT
ACTACAGGCGGCAGCTTCTCTCTGCTACGGAATGTTCTCGAACACCACACTGTCTTTCTC
CAACCTGGCAGGGtccctttagtgagggttaattgctatagtgagtc
>09317=01=PGD-C2C-PrX=17b=R=1
cgtgactcccttanttctccgctcatgatcagattgtcgtttcccgccttcagtttaaac
tatnngtgtttgacagTTTCAAATATATCACCTCAGAGAAGAATGACAATGTATCCTCTC
GTCCAACTTTGAAGAAATACCAGGTGGTACAAATTGTGGACCTAGGTGTGGAAATTTGAG
TGAGAATGCAACTCAGCACATTTGCAGCAATATATCATGTGAAAGACAGATGGACTAAAC
AGTAAAGGAATCCAAAAAACATGTCCAAAGAAAAGTTTGTGCTCCGCATATCCTGTCATT
ATGGCATGTTGAGTTGTGCTAATACACCATACTGAGTTACTGACAAACACAATAACACAT
ATACAGTCTGGAAATCTCATTCAGCAGTTTGCTAAAAGGtccctttagtgagggttaatt
gctatagtgagtc
>09322=01=PGD-C2C-PrX=27a=R=1
tctccgctctgancagattgtcgtttcccgccttcagtttaaactatcagtgtttgaGCT
TTGCGAGGGGCTCGGTTCACACCGCGACGGATGGGTGGATGGATGGATGGATGGATGGGA
TGGAGCTGATCAATCGTGCGGTCACCTCCGATGGGGACGTCGCACCCAACCATACATCTC
ACGCCCAGTCCAGCCCAGCCGCAGCAAACGTACGTACTCCCCATAGTAGGtccctttagt
gagggttaattgctatagtgagtc
>09323=01=PGD-C2C-PrX=30a=R=1
cgtgactcccttaattctccgctcatgatcagattgtcgtttcccgccttcagtttaaNC
TNTNNNTGCTTCCTTGATCTTGGCTAAAAGGGAGGTAGCTAAAAGCTCCTTTTGTTGGAA
GGTTCTGCGATTTCTTTCGTTCCATATCTCCCAAGCTCCTTCATTGGATTATTGACATGA
TTATCTACTCATTTATGGGGTAGATTAGATATTTTAGAAAATAAAGTCAATAAATTGTTT
AGAACAATGGTTTAAGCAATGGAGTAGAAGGATTTTTTTTTTCGCCAAAATAACATACTT
TTAAAGACGTGGAGCAAATAAGCTGATGAACGAAGTACCTAAAAAGAATGAAAGAGCCAG
GATAAATTTGAAACTGGTGGTNCATTGACAATTTCTTG
>09326=01=PGD-CaRmalH1=08d=R=1
CTCCCTTAATTCTCCGCTCATGATCAGATTGTCGTTTCCCGCCTTCNGTTTAAACTNTNN
GTGTTTGAAAATTTGTCATTCCAAATATGCGCGGGGGAACATTCCAACCACTTGACCGGA
AACCCGTCCAGATTCACTCGAGAGCGGATGGCGACGACTACGGCGACGGCTGCGGCGGCG
CCGGAGGTGAGGTACGGGATAGTCGGGGTGGGGATGATGGGGAGGGAGCACCTCCACAAC
CTCGCCCACCTCGCCGGCGAGGTCGGGCGGGCGGAGCCGCCGGTGCGGTTGCGCGTCACC
TGCCTCGCCGACCCCCACCCGGAGTCGCTCCAACTCGGtccctttagtgagggttaattg
ctatagtgagtc
>09326=01=PGD-CaRmalH1=08d=R=2
gactcccttaattctccgctcatgatcagattgtcgtttcccgccttcagtttaaactat
nnntgtttgaTGATAATCTAGATTCTACAATTACAAATTCTCAAAATCTGGATGATAATC
TGGATGGTTTGAGAAGCTGCAGCCGCTAAAAGCTTCACAAACAGACCTTCTTCATGCCAA
GTGATGGTGAGTCAATACTTTTCTGATATGACCAGTGGATTGGCGGtccctttagtgagg
gttaattgctatagtgagtc
>09328=01=PGD-CaRmalH1=11a=R=1
GGATACGGTTTGGGATACGGATAATTTATGACATGGACACCTGGTACCAAATTTGGGAGG
GGATCAGGGGAATCAGGTAGGGAAAGAACCAAATTAAGAGGCTCTGTGGCGTGACTGTAC
TGTGACTGTTCCTCGCCGTCGAGTGCGTCATTGATCTTTCTATGCNTGCAACGGTGCATG
GGTAAAGCAAAGTAATAATCCCAATGTGCCCGGAGCAACTTTATGTGTCCAGATTA
>09335=01=PGD-GSBP=16c=R=1
gactcccttaattctccgctcatgatcagattgtcgtttcccgccttcagtttaaacNNT
NNNTGTTTGATTATGCGCTTGTTTGGATCCTCCGAGCTATTAAATAACTCTCCAGAATCT
TGCTATTTAGGAGTATTAAACGTAGATTACCGACAAAACCGATTCCATAACCCCTAGGCT
ATTTTGCAAGACGAATCTAATGATGTATATTAATCCATGATTAGCGGCTGATTACTGTAG
CAAATCATGTATTAATATACCTCGTTAGATTCGTCTCACAAAATAGCCTAGGGGTTATGG
AATGGGTTTTATTNGTAATCTACGTTTAATACTCCTAAATAGTAAGATTCCGGAGAGCTA
TTTAATAGCCCGCCGGATCCAAACAGGGGCCTTTTANTGAGGGGTAAGTGCTATATGGAG
GCAGGAAACGACAATCTGATCATGAGCGGAGAATTAAGGGAGTCACGTTATGNNCNCCGC
CGATGACGCGGGACAAGTCGTTTTACGT
>09338=01=PGD-AIA=05a=R=1
cgtgactcccttaattctccgctcatgatcagattgtcgtttcccgccttcagtttaaac
tatNNGTCAAATTAAACAGACATCTCCCCCAAGTATTCCTCTCTCCCTCTCCTTTTCTTT
TCTTTTCTTTTCTTTTCCAGGGCAAACCAAGCGAGAGAGACTTCAAGAACGGACAATGAC
CATAATGAATTTTGTGTAATTTTCTTCTTCTAGAGCAGTGGTGCCTGAACCAAATTTATG
AATGGTCAGGTGTCTTAGGtccctttagtgagggttaattgctatagtgagtc
>09339=01=PGD-AIA=08b=R=2
gtgactcccttaattctccgctcatgatcagattgtcgtttcccgccttcagtttaaact
atNNTATCTCATGAAGCATTCAAAAATGACAATGACATTGAAATTGAAGTAGAGTTTCCT
AAATAGTTTAGAAAAGTAGAAATGAGTGTGTAGCGGGGACGTGCAATCAGTTGTTCTTTT
CTTGACTTTAATCGATCGCCAGTGTGCATAATAACAGTCGTTCATACTGAACAAGACGTA
CTTATCTGCTAGTCCTGGtccctttagtgagggttaattgctatagtga
>09341=01=PGD-AIA=11a=R=1
gactcccttanttctccgctcatgatcagattgtcgtttcccgccttcagtttaaactat
TAAGGGCATCAAAGACCTCTACTGGTGATTTCTTCCGGTCAACAGCAAACCTCTTAAGGG
CTTATTCGGTTCACAGGATTTTCAAATCACAGGAATAGGAAAAACGTAGGAATAATATAG
GAATGCACGTGCGAAACAAAGGATTGGAACACAGGAATT
>09342=01=PGD-AIA=12a=R=1
GATAATAATAGTGTACGTTAATTAAAAACATGCAACCTTTCCTTCTTACTGCAGATCTGT
ACATTAATTAAAAAATTACCATAATCAGCAAGAACAAAAATCACGTCAAAACATATTT
>09344=01=PGD-AIA=16b=R=1
ttctccgctcatgatcagattgtcgtttcccgccttcagtttaaactNTNNNTGTTTTGC
CTCAGCAACTCTTGGTATGCTGCCGTTTGAGCTGTATTAACTCGATAACTGATGATTTGT
TATCGATGATTGTGACTTCTGTTAGCATCCACAGATAATATTTTGGTGTATGCGTCTATT
CCCTATCGTATGATTATATTTCCAAAACAATTTCTTTCTATACTTACCTATGTTCCAGAC
TGACCCATAATTTGTACTCTGTTTACAACTGTGGTTTATTGGGTTCTTGTGTGGAGTAAA
CTGATTTCTAGTTCACAAATCACAACGACATTACTAACTATTTTTAATCCAATGCCATTG
Gtccctttagtgagggttaattgctatagtgagt
>09346=01=PGD-AIA=20a=R=1
tgactcccttaattctccgctcatgatcagattgtcgtttcccgccttcagtttaaacta
tcagtgtttgaTGAAGAACCTAGCTACAAGTATCCTCCATTGCAAGATGGGTGCCCTATG
GAGTGGCTTCGGTTAGTGAGGGCACCCATAGAGTGTCTTTGATTGCTGATGCCCTAAGGt
ccctttagtgagggttaattgctatagtg
>09349=01=Rab21-AIA=03c=R=1
gtgactcccttaattctccgctcatgatcagattgtcgtttcccgccttcagtttaaacn
atnngtgtttgaTGGTCGTCTCCGCCGCCATCGCCGTCGCCGGCGGCGGCGGCGCACGCT
CGTTGCTCGCCGTCGTCGACAACCATTGCCACTGATGCACGTAACGTATCGTGGGTGTGT
TTCCTTCTACCACGACGACAATATAATCGTAAGGCTGTTTCGGACACGAACACAAGCCGT
AGAATTTCGTCACGTACTGCAGCATGAGTAAGATTCAAAACGGCGTCCAAGAAATTTTCC
TATTCGGGCAGGGAGGCTGGTCATTTTTCTTTCATTAATTTTCCTCAGTCACTGATGCAC
ACAGCACACCAGGCGTGAACTGATGAGTACATTGGTATCTTGGTGATGAATCTGAATATT
TCACATTGTACCTTTCTACTACTATACAATATATAGGAAGAATGAATGAGAAAATAACTA
TTTTTGATCAACCAACCCCTCCAAGGGAGACAGAAAACAGAAAGAACCACGTAGAACAAG
GTACNCCAATGGAGAGGACT
>09349=01=Rab21-AIA=03c=R=2
gtgactcccttaattctccgctcatgatcagattgtcgtttcccgccttcagtttaaact
aCNNGNACCTACAGTGGCAACACCTATTTGATGTTTTATAGTAGTGAAAAAAAAGAAGAA
GATCGCTACTTCCTTTATCCAACTGCTTAGATTTTTTCAAGCTATTTTGTCTCCGCGTGC
TATGGGAACGATTCATTGACACGGTCTGGATTCAGAATTGGTGTTGTTACATGAGTGAGC
TTTTTCTTTCGTTCTGAAAGGAATAAAGTTCATTTTAGGTATCTTAACTTAAATTTATAG
TGGGTTCGATTTTCGTTCTTGAACCGAAATACCAGATAAAATAGGTCCCTCAACTTACAA
AACAAGTGCAAACAAGTTCCTTCAATAGTAATGTCCCTGATTTTGGCTAATATGATGCCA
ACGTACCTCCTTTGACTAATCTTTGTCACACGATGCCATTGATGTGGCATCTACGTGATA
GTTACNNCAGAAAATAATTAAAAACCTGGTGATGCGGCTGCCT
>09350=01=Rab21-AIA=05a=R=1
cgtgactcccttaattctccgctcatgatcagattgtcgtttcccgccttcagtttaaac
tatcagtgtttgaTAGTTATGGAATTAGTCCAAGGTTATGGAATGGGTTTTGTAATTAGT
GTATGTTTAATACTCTAAATTAGTGTCCAAACATCCGATGTGATAGGGACTTGGGGAATA
AATCCATGTTTCCCAAACAGGtccctttagtgagggttaattgctatagtgagtc
>09353=01=Rab21-AIA=08c=R=1
cgtgactcccttaattctccgctcatgatcagattgtcgtttcccgccttcagtttaaac
tatTAAAATCGAGGTGCAGGGGATCGTGGTGTTTCCGCTGTCTTTTCTTAATTGTGGGTG
TACTCAAGTTCGGTTGGtccctttagtgagggttaattgctatagtgagtc
>09356=01=Rab21-AIA=17b=R=1
gtgactcccttaattctccgctcatgatcagattgtcgtttcccgccttcagtttaaact
atcagtgtttTACAAAACTACAACAGGGATTATTTGCACATGTCCTCATATTTTGGAGGG
TGGAATTCTCGATTTCATGTTCCAGGAGGTTAAGTAGGtccctttagtgagggttaattg
ctatagtg
>09357=01=Rab21-AIA=19b=R=1
cgtgactcccttaattctccgctcatgatcagattgtcgtttcccgccttcagtttaaac
tatcngtgtttACACCACAGCAAGAGCTAAGTGAGCTAGCCACTGATCAGAAGAACACCT
CGATCTCTGAGAAAGCTTGATATCACAAGTTTGTACAAAAAAGCAGGCTATGTGTGGAGG
AGCTATAATATCCGATTTCATTCCACCGCCGAGGTCTCGCCGTGTTACTAGCGAGTTTAT
TTGGtccctttagtgagggttaattgctatagtgagtc
>09360=01=Rab21-AIA=23a=R=1
gactcccttaattctccgctcatgatcagattgtcgtttcccgccttcagtttaaacNNT
NNGTGTTTGCAAAAAAGGAAAAAAACAATCTACGATGGACGATGGAATATGATCTATTCT
ATAATAATACTCCCTCCGTCTTTAAATATAAGGGATTTTGGTTGGATGCGCCGTCCCTAA
ATATAAGAGATTTTGGTTGGATGCGTCTCTTATATTTAGAGACGGAGGGAGTACTAAATC
TTAACAAAAAGACTTGTTAGGTTCATTGTCCAGGTTAGGGGTGTGTTTAGTTCACACCAA
ACTTCCCCCCAACTCCCAACTTTCCATCACATCACATCACATCCGAAACTTTTCTATATA
TATAAACTCCCAACTTTTTTCCAAACTACCAACTTTTCTTAAACTTCTCATCAATTTCAG
GAACTAAACACANCCTAGATCGTTGGGTTTTGTTTGCGACTGAGGGAGTATCTTCGGCNN
TCTACCAGATCAGACCATCCTCGTCTCCNANCACGTGCNNAGTTAAGGGCGAGTAATTTG
CCATTCGATTTATTGGAGACAATTTTGCTCTACTAAGAGGTTGTTCAAATTGATGTCATT
>09361=01=Rab21-AIA=25a=R=1
cgtgactcccttaattctccgctcatgatcagattgtcgtttcccgccttcagtttaaac
tatcagtgtttTATATTCCATAAGCAAGTTTAGTACAATTATGTTACTGCCACTCAAGAT
CATATACGTTGAACATCAGAACAGATATCTCACCTAAATTCCACGCTGATAGATAGGtcc
ctttagtgagggttaattgctatagtgagtc
>09364=01=Rab21-HVRaf=01a=R=1
CGCTTATTCAACCAAAAGATTCNCCGNTTATTTTTTAATCTAAGAAAAATTAATTAAAGC
GCGCGATTTGCATGCATGCATGCGTGGCTGATTTAATCTGCCTCGGTATTCCCGTACGAG
ACCGGATCCAATCGATCAATCGATTCCACTTAATTAGGGCTATTTTTCTTTTTTTTTTAA
CCGAATTGAGGATCTTCCAAGAAATTTCAAAGAAAAAGGGG
>09365=01=Rab21-HVRaf=03a=R=1
GATGTTTTTTTTTTTNAATTCCCCCCCCCCCTTAAATTCCCNGGGGCCCTTGGGTTTGGG
TTGAAAGGAGGGAATATTTTTTTAACCTTCTTTTTGAAGGGAAAAAAAAGGAGGTTAATT
TTCTTCTTTGTTTTAGGGATTTATTTACGGTTAGTGGAATTATTATTTAAAGGCAAAAAT
ATGTTGTTTTTTTTTTTTTCTTT
>09365=01=Rab21-HVRaf=03a=R=2
cgtgactcccttaattctccgctcatgatcagattgtcgtttcccgccttcagtttaaac
tatcagtgtGATATGTATTACCTCTTTTCAGGTACCCAAACGATACACATGACCGTTTCT
GGTGGTCACAAGTTTACATCGATATCACGCCGTCGCATAACATCTCTACAAATGATACCC
GCGGTATGAATTACTACTCAAATGACTACATCTATGTTCCGGAAGACGTCCTCCGGACCG
CGGTCACCACGTCCGCCACTTCTGTCCCTCTCAACATCACTCAATCACCAAACTGGtccc
tttagtgagggttaattgctatagtgagtc
>09367=01=Rab21-HVRaf=05a=R=1
TTCTCCGCTCATGATCAGATTGTCGTTTCCCGCCTTCAGTTTAAACNNTNNGTGTTTGAT
CATCATGCTAGGTGCACTTTATTCTAGCTGAACATGCGTGTATACGGCATAGTACTGTGG
TAGGTTTCTATCGGTGATCAGCCAATCTGCTGTTGACCTAGCAAAGGTCAAGTTAATATA
CTCCGTACAGAAGATTAGTACATTGTGCAATGGAACATGGAGGTTTTACACTTTTACTCC
GTGAAACAGAAGTACAGAAGAGGCGTCCTGTAGCCGTTTACACTTTAATAAAGCCTATTG
GTATTGCTGCTCTTCCCTGCATGCAGGGGCGATGGACCAAAACGTTGTCCAAGTGTAACA
GTACATGCTTGGTTATATCGAGAAGTTGTACGCAGCAATACGTTTCNACGGTCGAATAAA
TTCCNNNNTAATGTTTGGAGTACCACGTTTGGCAGAATAGGGTTATTCACTGTTGAACAT
AAAGTGCTGTACACTTCATTACTTTTACAGTGTGTGTGGCTCTTCNCGTCTCATCACCAC
GTCNGTGCTATGTACAGTGCCTCTCCCGTTCCCANCCNGCTTTTGGTTGGGACTCTGGTG
TACNGATACNCAATTGACAGGTCCCTT
>09368=01=Rab21-HVRaf=07b=R=1
tgactcccttaattctccgctcatgatcagattgtcgtttcccgccttcagtttaaacta
tcagtgtttgaGGAATAAGTTCACCTTAGGTCCCTCAATTTGTCACCGAGTTCTAAATTC
GTCCCTACATCACAAAACCGAATACAATGCATCCCACAGCTTAGAAAACCATGCAAATGA
GGTCCCTCGACAGTATTGTCTCCGATTTTGGCTAACGTACGCCTACATGGCACTCTATTG
ACTAGGTCTTAATCCCACGTGGCGCTTACGTGGCAATTCGATCCGAAAAAATAATAAAAC
CCGTGAGACCCACGTCAGCTACACACATAAAAAATGATGGTACCCATGTGGtccctttag
tgagggttaattgctatagtgagtc
>09368=01=Rab21-HVRaf=07b=R=2
cgtgactcccttaattctccgctcatgatcagattgtcgtttcccgccttcagtttaaac
NATNNNCATTTGCACTTTTTTTTTTCTTGCTAAATTTGAACCAAATGNGCGGTTTTCCCG
TTTACCTGCCCCCAAAATTCGGCTTCTGACGGGCCCCTTTAGGGAGGGTAAATTGCTAT
>09370=01=Rab21-HVRaf=12b=R=1
gtgactcccttaattctccgctcatgatcagattgtcgtttcccgccttcagtttaaact
atcagtgtttgaATATCATCCCATGAGATGGGCTTTTATGATTTTCCAAAGAATTAATTT
TCGAATGGGCTAAGACCCATTCATTAATTCCAACAACTACTCGTCTTCACTTGCCTGGTT
ACGAATTGAGCTTCCTCCCTATCTGCTTTTTTTTTAAAGCGGATTTACTGATTTAGCTTT
CTCTGATAATGAGTTGAATCCTGTACATGATGAACATTTGGtccctttagtgagggttaa
ttgctatagtgagt
>09375=01=Rab21-HVRaf=21a=R=1
cgtgactcccttaattctccgctcatgatcnnattgtcgtttcccgccttTAGCTGTGCA
TAGGAGGAGTACCTTGAGCTGTGCATAGTAGCAGTTGTTTGCTGTGCTGGAAAAAGCCAT
TAAAAGAAGTTTGATCCATTTGGTGACTTGGACGAAGTTTCAAAACAGCCTCCCCTGGCT
AGCACGTACTAGTAGTACTCTATGTGGCGGCGCCGGCAGTATTCTATTCTAGAAGAAGAT
GAATTTTAAGCAGCAAAAACGGCAGTTTTTAATCACCAAATTAATTAAGCAGCTATTAAT
TAAGGGACGGATTGCCCCCATTTGACAAGGGTTGATTCTAGAAGGGCAAATTAATTGTCC
GTCGGCTAGCGCAGCCACTGGAGGCTGAGGCTGCCATCGCAGCATGCCGTTAAATCGCTC
AAATTTACACTATACTGTACTCCCTCCGTATAGAAAAATCATTTTTGAAATTCTGAATTT
AAATCTGAACATATATTATATTCAAATTTAAACTTAGAAGTAGACTTATTTTGAAGACGG
AAGATGTACCTCCCAGGGGATCACGTTCTAGCATCTTCTCCAATCATGCATGCTGACGAT
GTATGCTCATCAATCAAGACAGGGG
>09377=01=Rab21-HVRaf=24b=R=1
gtgactcccttaattctccgctcatgatcagattgtcgtttcccgccttcagtttaaact
atcagtgtGGGGAGCTGCTATAGCGATGGGTGGTGGCGCGCATGTTGGTTGCACACAACG
CTTCTGGTTCTCACACACCAAGGAGGGGACGTGCTTGGTCAAATGCTCCTCTCCGAACGT
GGTGGCATCATGCAAGCCTCCATCTCCACCGCCAGCCCTTCCCTCCCTATATTTTGCCTC
CTCCTTCCTCTCTTTCAGGtccctttagtgagggttaattgctatagtgagtc
>09378=01=Rab21-HVRaf=25b=R=1
GTTTGCAGCGTAAAGTCCTCCCACCTGCTTCTGACTCNTCCNTATCATTTCTGATGCGTC
TAGTTTGGCGTCGACCCTTTTTCACCCTTAACTTAGATGGATCTGGAATATAAAAAACTT
GGGCACTCAGCGTTGTGTAAGATCCTGAGATCCCGAACCCATATATCTCCTCACTCCATG
TATGAAAGATTGCTTCTTTCCTGAAATAATTTGAGACATACACATTGGGAGATATGCCAC
AATCACCGGCAGCAGCAAGAACGTGTGAGCAAGGAAGGTGATGAAGCTTCGGCTTCATAC
AACTGCAGGTACATCCACCATCCGCCTTCAAGACACATTCCTGCACGGCTTGTTTGCGAT
AGATACCACGCCTGCTCCTATCAACACACATTATTTCATACCGATGCACTTGTGTGCCTT
GAGCAACAACTCTATGTCTCCGTGCCTTTTTGATTTTATCTTCCATGTACTTTGTCACTA
CGTTGCCAAACACTATGTTGTTATCGGtccctttagtgagggttaattgctatagtga
>09379=01=Rab21-HVRaf=26b=R=1
ttctccgctcatgatcagattgtcgtttcccgccttcagtttaaactatnnntgtttgac
CACAAAACTGGATATAATGCATCCCCCAACTTACAAAACCAATGCTAACGAGGTCCATCG
GCAACATTATCTCCGGTTTTGGCTGATGTGGCACCTACGTGACTCCTTTGATTAGGTCTT
CGTTTCACGTGGCATTGACGTGACGCTTACGTGGCAATTGAATCCCAAAAAATAATAAAA
CCAGTGGGtccctttagtgagggttaattgctatagtgagtc
>09380=01=Rab21-HVRaf=27a=R=1
TTCTCCGCTTTCCTGACGCGTGGTAGTGGCACTGGTAGAGAAAGGGGCTCCCGGTTGGGA
ACCCTCTATACTCCCGGTTATTCAACCGGGACTATGAATCCGGATTAAAATAACTAGGAG
TAAAAATCCATCTTTAGTTCCGGTTGGTAACCGGGACTAAAGATGGAGCTAGGCTAGGtc
cctttagtgagggttaattgctatagggagtcatatnaaggagtatagagggttcccaac
cgggag
>09381=01=Rab21-HVRaf=28b=R=1
gtgactcccttaattctccgctcatgatcagattgtcgtttcccgccttcagtttaaact
atcagtgtttgCCTATAGCACTGCAGCAGGGGTAGGGGTAGGGGTAGGAGTAGGACGACT
CCTACTTTTTATGGCAAAGGCTTTCAAGTGGTGGAGCCACAGGGACGGAGGCAGGTGTCC
GCCACGAGGTGGTTAGGACTCAGGtccctttagtgagggttaattgctatagtg
>09382=01=Rab21-HVRaf=29a=R=1
tgactcccttaattctccgctcatgatcagattgtcgtttcccgccttcagtttaaacta
tnngtgtttgaTAACACCATGTGAATAAAAAATCCAGGGGAGTAGGAAGAAACCAACGCA
AAACTCGCACTCCATGTGTTTCCTCCCGTCTTTGACTCCACCGATCGACCGACACACATA
GCCGGATGGTTGTTGAGCTTGCAAATTGCTGTAAACTTAACCCTGCCATGAGAGGCAAGA
GGCTTTCTTACTGGAATTTTCATGTTCAGAGTTCAGACTGAAAATGCAGGTGCGCAGCAT
AGACAGACAACGAGCCCTTTTCTTGCTGATTTTGATTGCTCAACTGAATCAAACCCAAGT
CCTGACGATGCCATATTTACAGATACAGGAGTAAAAAATTAGTAGAACGGtccctttagt
gagggttaattgctatagtgagt
>09385=01=PGD_HVRaf=03a=R=1
gtgactccnttattctccgctcatgatcagattgtcgtttcccgccttcagtttaaacta
tcagtgtttAACACGTCATCTGTCTTGGTCGTTGGTGCATTTAGGAGTAATTGCCATGAA
GCAATGGAGTATGTGTATTGTTGCTAACTCGATTTGGTCTACGCGCAGAAGCAATGGTGT
GGCAATGGCATTGTGTGAGAGTAGTGTACATCTCATGAATTCACGCGGTGTTGTGATCGA
CAAAATCACAGAGTGGTCACCGGTTTTCTGTTCGTTCCTAATTGCTCTACACGAAATTTT
ATCGCAACTCGCGTGACATCCTAGCTGCCGCGCTAGCCCATATATAGCTGGGCTGTTGGG
tccctttagtgagggttaattgctatagtg
>09389=01=PGD_HVRaf=14b=R=1
cgtgactcccttattctccgctcatgatcagattgtcgtttcccgccttcagtttaaact
atcagtgttAACCTAGCTATCCATCCATGGCATGATATACTAGCTAGTCCAACAACATGC
ACCACTACCCCCATGGGCATAGTGCACAAATAATCCATACACACACACATGCATGGATGG
ATGCATTCACTGGGtccctttagtgagggttaattgctatagtgagtcatata
>09390=01=PGD_HVRaf=15a=R=1
cgtgactccnttattctccgctcatgatcagattgtcgtttcccgctcatgatcagattA
CGGTTTTACCCCCACTTTTTAGGGTTTGCATTTTTATCCTCACCTTTTAAATTTGAATCA
GCCGTGTACCATCACTTCTAACAGTTAGTTTTAACAGTGTTAGTTGTAGAGAAAAGGACA
TTTATACCCTTGGTGGTTATTGTATTTTGGtccctttagtgagggttaattgctatagtg
agtcatatta
>09394=01=PGD_HVRaf=25a=R=1
cgtgactcccttattctccgctcatgatcagattgtcgtttcccgccttcagtttaaacA
AGTTGAGGGACCTTCGGTGCACTTTTTCCTTTTCACCTCATAGGAACCCCCTCAGCCCAA
GAGTGTGCACCACCCTGACCCATGAGCGAGCAAGCAACGGtccctttagtgagggttaat
tgctatagtgagtcag
>09398=01=PGD_CaABS1=18a=R=1
aattctccgctcatgatcagattgtcgtttcccgccttcagtttaaactatcagtgtttg
aGCTTGTAAAGCTCTTTCGTCGAGTGCGCGATCATGACAGGACTCGAGGAAGAAGCCCCG
GCTAACTCCGTGCCAGCAGCCGCGGTAAGACGGGGGGGGCAAGTGTTCTTCGGAATGACT
AGGCGTAAAGGGCACGTAGGCGGTGAATCGGGTTGAAAGTGAAAGTCGCCAAAAAGTGGC
GGAATGCTCTCGAAACCAATTCACTTGAGTGAGACAGAGGAGAGTGGAATTTCGTGTGTA
GGGGTGAAATCCGTAGATCTACGAAGGAACGCCAAAAGCGAAGGCAGCTCTCTGGGTCCC
TACCGACGCTGGGGTGCGAAAGCATGGGGAGCGAACAGGATTAGATACCCTGGTAGTCCA
TGCCGTAAACGATGAGTGTTCGCCCTTGGTCTACGCGGATCAGGGGtccctttagtgagg
gttaattgctatagtgagt
>09399=01=PGD_CaABS1=19a=R=1
gtgactcccttattctccgctcatgatcagattgtcgtttcccgccttcagtttaaacta
tcagtgtttgaATTAAGGGAGTCACGTTATGAATTGAGTAAGCGTCAATTTGTTTACACC
ACAATAAATTCGAGCTCGGTACCGGCGGGCTATATTTTGTGGTGTAAACAAATT
>09402=01=PGD_CaABS1=22a=R=1
gtgactcccttattctccgctcatTGAATAGAGTAGGAGAAAATACAACCCCTAAAGGTA
ATAAAGGGAACTATGCAGCTAGTATTTTTTTTAAACAACTTGCAGCTAGTAATAGTTGCA
TTTTTCCCTCGGGGCTGTTCAATGCTCGGCTCACTGCTCATTATTACAGTTATCACATTA
TTTCACTACTAGAAAAAAAGGTTTTTCATATCGGtccctttagtgagggttaattgctat
agtgagtcatattaancacaccccgccgaggacgcgggacaagccgttttttttntggta
ntgaaataatgtgataactgtaataatgagcagtgagccgagcattgaacagccccgagg
gaaaaatgcacctattac
>09403=01=PGD_CaABS1=23a=R=1
cgtgactcccttattctccgctcatgatcagattgtcgtttcccgccttcagtttaaact
atcagtgtttgaGGGAGGAGGAGGAAGAGGACGACCAGAAAACACAACCCGCGTGCGTCC
ACGAATCCCGGCTCGGGATCTCCGTCCCCCCCCCCC
>09404=01=PGD_CaABS1=24b=R=1
CGAGCTCGGGACCGGGCCCCCCCTCCCCTTGATATCGAATTCCCGATCTAGAAACATAGA
TGACACCGCGCGCGATAATTTATCCTANTTTGCGCGCTATATTTTGTTTTCTATCNCGTA
TTAAATGTATANTTGCGGGACTCTAATCCTAAAAACCCATCTCATAAATAACGTCATGCA
TTACATGTTAATTATTACATGCTTAAGCTAATTCAACNTAAATTATATGATAATCATCGC
CAGACCGGGAACGGGATTCAATCTTAATAAACTTAATTGCCANTGGTTTGAGCTATCGGG
AAAATTCAGGGTCATCGNATCTCGATGACGGGCACGACCGGACGGGGCGGGACCGGCACG
CTGAA
>09405=01=PGD_CaABS1=25a=R=1
ctccgctcatgatcagattgtcgtttcccgccttcagtttaaactatcagtgtttgGCAC
GTGGCAAGAAAGATAGGGGAGAAAAGGAAAGGCGGTGAATTACAATCAAGAAATTCAGAT
TGTTTTCAGGACTGCAAAACTTTAGTGCATGACTACATGTCTGTGAGACTCTGACCAATC
AAATAAATAAAATATATATGGTGTAAGAAATAAAATGCAAATGGAAAAGACTCCGTGTTA
ACCAGTCCAGAGTAACTGACAAATACATGCATGGTTTCAGTTTCAGCTTGCTACAAATTG
TGGGCGGTGGATAGATGTAATTATGTAAAAGCTTAAGCTAACTCTTGCATATGATTGGCG
TTATGAATTTTTCTTGGTAGGCATACTAATCGCGCACACAAAAATAAAATAAAATAAAAA
CAAATGATGCCTTCCAGAATTCAGATTCAGCAAAGAACCAACCATGAGACGTGCTGACAT
ATCANTGGCATGATAAGAGCGTCTCANCTTAACAATAAAATAAACAAACAAGCATGTCGA
TGTAATCCGATGACGATTGCAAATGTACTTANTCTCATCGACGTGGCACGAGCAANGtcc
ctttagtgagggttaattgc
>09409=01=PGD_CaABS1=29a=R=1
gtgactcccttattctccgctcatgatcagattgtcgtttcccgccttcagtttaaacta
tcagtgtttgaTGCATCAGGTCCCACATGTCAGCCAGCGTATAGCACGAATATTGTTCGC
CCATCCAAAATCCTCGGAAAACCCGCCGTAATCCCACGAATATTCCGTCCACAAGGCTGG
AACCAGGTATAACAAGCGGAACGCCTCCAGTGTCGCGGACAGGTGGGTCCATGTCCCAGC
ATCGCGGAGGTGTGTCCCTACATGTCAGTGACGGGTAGGTGTCGCTACCGTGTCGTGGAA
GGTTATTATTGGTTGGGATAGCGTAGCGTGCTTGGTAAGGGTGAGGAAATAATGGCGTGA
CGAAAAGAAAAAAAAAAGCAGGAGGGGAGAGGAAAATCCCCCCCTGCCC
>09412=01=Rab21_LOV1=06b=R=1
gtgactcccttattctccgctcatgatcagattgtcgtttcccgccttcagtttaaacta
tcagtgtttTGAGTTTGAGAAAGAGGAGATAGAGAAGATTGGGAAGATACGTAAAACGAG
GTGAGCTATTAGTGCATGATTAATTGAGTATTAATTATTTCAATTTCAAAAATGGACTAA
TATAATTTTTTAAAGCAACTTTCCTATAGAAAATTTTTATAAAAAATACACCGTTTAATA
GTTTAAGAAGCGTGACGCGGAAAAAAATGTGCATTCTATCTCCAATCTCCCAGAACGAAC
GCTGCCTCAATCACAGGTTTTTGGAAGCCGTTCAGGGGAACGCCCGGTTTTGGtcccttt
agtgagggttaattgctatagtgagtc
>09414=01=Rab21_LOV1=08a=R=1
CACACGTCAATGATACGGAGGGATGGTAGCTTAGTTCATTCACAACCCAAG
>09414=01=Rab21_LOV1=08a=R=2
gtgactcccttattctccgctcatgatcagattgtcgtttcccgccttcagtttaaacta
tcagtgtttgaATTGAAGGCGAGTACACAAGTTTCACCGATGTTGAGAGGCACACACGTC
AATGATACGGAGTGATGGTAGCTTAGTTCATTCACAACCCAAGACACTAAACATAGTTTA
TATAAACTCCACATCATCACACTACTCTTCTAAGGtccctttagtgagggttaattgcta
tagtgagtcatatt
>09416=01=Rab21_LOV1=12b=R=1
gtgactcccttattctccgctcatgatcagattgtcgtttcccgccttcagtttaaacta
tcagtgtttgaTATCTTAAATTTTGAATATTCAGAATTTCAGACGATTGCAGACGTTAAA
TGAGGAAAGTACGGCTCCCTTTGAATTGAAGGAAGGAAATATATATGAATTTTAGAGGAT
TTTATTCTTATAGGAATTTTTTCTACAAAGCCTTGAATTAAAGGAATGAACCCTATG
>09416=01=Rab21_LOV1=12b=R=2
cgtgactccnttaattctccgctcatgatcagattgtcgtttcccgccttcagtttaaac
tatcagtgtttgTTTCCGCCACGGTCGCCGAGTTGCTTCTGTCGGTCGCTCACCTTTCTC
TGCCCCTCCCATCTCGTCACAGGAATTTGTAGGCATCGCCGCCACTAACCTACACTAGGG
TTGCTGGGATTTTAGGATCGCGTTGTGGTTCCGGACTACCGCCCTGCCGGTGCGTGATCA
GATCGATCTACGGGtccctttagtgagggttaattgctatagtgagtc
>09417=01=Rab21_LOV1=14a=R=1
gtgactcccttattctccgctcatgatcagattgtcgtttcccgccttcagtttaaacta
tcagtgtttAAGGGTAGTGCTGGGAAACTGAGCCTTGAGCTAAAACGTCATATTTTTCCC
ATACAAAAGCTATTAGGCTATAATGTCAGTTAAAAGAGAACTGGAGGGTATATTTGTAGG
ATGGAGAACTAAACGTACAAATATCTCCTACATTCCTTCAAATGGGCATTCAATCAGCTC
TGAATATTTGTAGGATGGAGAGCTGATTGAATGGTTAATGGACAGTGATCTAAATTTTGA
ATAAAAACATGCAGGCTTGCTCTAACTACTGAGT
>09418=01=Rab21_LOV1=24a=R=1
cgtgactcccttattctccgctcatgatcagattgtcgtttcccgccttcagtttaaact
ntnagtgtttgaGCATGTGCGGTACACAGAAATATCATACATGTGCAATTAGTACATAAA
CTAATAAAAATATTTATTCTAGTGCATAAACTTGTCTAGTACATATGAATCAAGTCTTCA
ACGATATATTATAACTAATTAGGATGTCTCACACACATATAAGGtccctttagtgagggt
taattgctatagtgagtcatnttaanaattnnttataatatatcgntgaagacttgattc
atatgtagtagacaagttttatgcactataatagattatttttattagtttatgtactat
ttgcacatgtatgatatttctgtgtcccgcacatgctcaaa
>09421=01=PGD_LOV1=02b=R=1
cgtgactcccttattctccgctcatgatcagattgtcgtttcccgccttcagtttaaact
TCAGTTTACCCATCGATCTGCTTCGCGACGCGGGCACTAGTTGGTTTCCTTTGCGCGGCG
TGGTTCATGTGTGTGGAGTGGTGGCGCACCGGTTCATGTGTGTGGAGTGGTGGCGTGTCC
TCCGGTGCGGTCGGGTTTGGAGCCACATCCCTCTCGTCGGATCGACCGGGGTCCTTGTGT
TTTTTTTTCGTTTGTCTCCCTACTGATCATCATGGtccctttagtgagggttaattgcta
tagtg
>09422=01=PGD_LOV1=03a=R=1
ttattctccgctcatgatcagattgtcgtttcccgccttcagtttaaactatcagtgttt
gaGTGATAGAAGTGAAGATGCAGTTCATATCTGTTTTAACTGTCCTATTGCGACTTTTGC
TTGGTGTGTATGTCGGGATGCTTTGGACTGGGGAAGGATCCCTTTTAATTTTGAGGACTT
CTTTAGACTCTATGGTTTTGATACTTCTAAAACCTCTAGACTTAATACCATGATTTTGGC
TGCTTTGATTTGGACTCTTTGGTCTGCTCGCAATGATATGATTTTTAGAAACAAACTAAT
CTCCTCACCCCTGATTATCTCTTTCCGCTTGATTGGTTTTCTTTTACAGTGGAAGATTCT
ATTAAAGCCGGAGAAGGtccctttagtgagggttaattgctatagtg
>09427=01=PGD_LOV1=11a=R=1
gtgactcccttattctccgctcatgatcagattgtcgtttcccgccttcagtttaaacta
tcagtAGTGTAAATGGAGGTTCTGAATAGTTGCTGCATATTGCTACATCCTCTCTGTATC
TCTCTCTCTTCTCGCCTGCATTATCATCATTGTCCAGTAGAAAAGACAATGTTTTTGTTG
GTGGCAACAAGGCAATGCACACATTAACTGTGCTGCATAGGGGAGGGTATCGTGCATAGT
ACTCCAGATTCGTAGTACTAGGATAGGATAGATCTCATCTTATCTAGGATAGGATAGATC
TCATCCTATCATAGATTGCTACATTATCTGACAGAGGGAGTAGTATTTACACTCTGAGCA
GTATGGCAGTATGTAGAGAGGTGTGAAGACAGGGTGACAATGTGTGGCAGCCAGTACAGG
TGCTGACTGACAGTCAAATCTGCATCATATTCAATTGGTTAAA
>09427=01=PGD_LOV1=11a=R=2
gtgactcncttattctccgctcatgatcagattgtcgtttcccgccttcagtttaaacta
tcatgtttgacaCTTCAGAAGTTAATACTATTGTTTTAACTTTCTCATAGCTACTAGTGT
AGCTTAAAGGTTGAGTTTACTTGAACAATAGTACAAGAATCGGATTACAGATCATCTTGC
CTTGTTAGAATAAAGAGACACATACAGTTGCACTTGTCAGTACAGTGACACTGGACAATG
GAAAAATGGAATGCATCTCCTCGTCAGTACGGtccctttagtgagggttaattgctatag
tgagtcatattaataacc
>09428=01=PGD_LOV1=12b=R=1
attctccgctcatgatcagattgtcgtttcccgccttcagtttaaactatcagtgtttga
cCTCGGACATGTGGGCTGTTCTAATCCTTATCTTCGCTTACCATGAGGTCTCTGAACATC
AATTCCTCCCTCCATAACCTCATGCCAATACTTCAATCTTAAAATTGAAATTGATATTAA
TCAAATTTTGAGCATTTGCAGGTTGATTGGATTTGCTTCGTTGCTTTTGCTGGCATGGCA
GCTGGtccctttagtgagggttaattgctatagtgagtc
>09430=01=PGD_LOV1=15b=R=1
GTTTGCGTTTTGCAGGCGTATGGTGTCTCGAAGGTGCTTTTGGAGAAGGCGGCGTGCAAA
TTCGCGGAGGAGAACGACATCAGCCTCATCACCGTGCTCCCGGTGTTCACCTTGGGCGCG
GCGCCGACGCCGTTGACCACAACAAGCATCCCAACTACGCTCTCCTTGCTGTCTGGTGAG
AGCCTGAGAAACATACGTCAAATTTAAGAAGCTACTCTTTTATTTGTTCAGATTCAAGAT
ATATCACATTTTATATTTGATTTNTTTATTTT
>09430=01=PGD_LOV1=15b=R=2
gtgactcccttattctccgctcatgatcagattgtcgtttcccgccttcagtttaaacta
ACCAAACAACTCTCACCTTAACCCTTCTGATCTGGACATGATGCCTCAGTCCTAACTAAG
CTTTTGCCTTTGCGGCTTTGCCAGCCAACCCTGCATCGGCATTGCACCTACTGACTAGTT
CTTGTGCCGTTAACTACTGTACTTTGGTCGGTCTGGTGCGCTGCTGCAAGACACGAACCG
AAAGCAAATGGAGATCGCCTGGCATCTGCCATGCCAAGGGACACTGCCAGCTTACACAGG
TGAGCGGCATGGGTTATAGCTGGtccctttagtgagggttaattgctatagtgagtc
>09430=01=PGD_LOV1=15b=R=3
gtgactcccttattctccgctcatgatcagattgtcgtttcccgccttcagtttaaacta
tcagtAAACCGCCGAGGGACCTCGTGTGACCAGTTTTGTATAGTTAAGGGACCCCGCATA
TCTGGTTTTGCGGTTCGAGGACGTTTTTTAATCTAGCTGACAAGTTGAGGGACCTTCGGT
GTACTTTTTCCATATCTCATCGACCCCATCGGTCCATCCCACTGGCTGGCTGGCAGGCAG
GCTAGGTAGTATAAATGGGtccctttagtgagggttaattgctatagtgagtc
>09431=01=PGD_LOV1=17b=R=1
gtgactcccttattctccgctcatgatcagattgtcgtttcccgccttcagtttaaactN
NNNNTGTTTGAGTATACCTGTTACACAGTAGCTCAGCTGCATTAGAGTTAGTTTTGATCA
ATGTGTCATTCTGCATTGTGGTCAATCAATGGTTTGTTCTGAAATATGGTGGATAAACAT
GGAGTGTTTTTACAGCAGGTTATTCTTTGTTTCTGAGATAGATTTACAAGATGCTGTAAA
TCTCTTGCTCATTGCACAGTACAACCACATGTAGGATGTCTTANAAGTATTAGGTTTTTT
TTTTCTGTT
>09433=01=PGD_LOV1=20b=R=1
gtgactcccttaattctccgctcatgatcagattgtcgtttcccgccttcagtttaaact
atcagtgttAAGCCGCGAATCCGCTTATTTTGATCTATAAGTGGGTTCGCGGCTGACCCA
CTTACACCCCTAGAGGTGGGCGTGCTTCCATTCTTCCAGGCGATCGATTTGCAAATGGTC
AAAATGCACTTTCTAATGCAGTTGGGCGGGtccctttagtgagggttaattgctatagtg
agtcatattaagcancaattgctatagtgagtc
>097Rcc_OsPT7-27-1R1
ttaattctccgctcatgatcagattgtcgtttcccgccttcagtttaaactatcagtgtt
tACATCGAGCCACGTACTCATGTTCGTTCAGTTGCTCTAGCTAGAAGTAGTATATACTAA
CTATACGCTAGCTACAGCTGCTCACTACCGAACCATCTACTTTAGCAAGCATGCATTAAT
ATTGTATTCACGATCGAAGTACACTCTCTAACACATAAATGATAAATAGTTTTAAAAAGA
CGATATAAATTCGTA
>098Rcc_OsPT7-29-2R1
gtgactcccttaattctccgctcatgatcagattgtcgtttcccgccttcagtttaaact
atcagtgtttgaGTGTGTGTTGGAGCAGCAGGGGGGGCTAGCTATGCCTATGCGTGCACA
TGCGAGAACTGGAACTGCGTCCTACTGCCTGCCTGCCTGGtccctttagtgagggttaat
tgctatagtgagt
>099Rcc_OsPT7-30-1R1
ttctccgctcatgatcagattgtcgtttcccgccttcagtttaaactatcagtgtttgTT
TTTTTAAAAAAAAAAAAAAACCAAACTGNTCTGGACCATAAGGTAAACCTTCCAAAACAG
TGAAACCCCCGCCGGTTTAAAAATATTGAATTCCAATTTTTTGAACGCTAATTT
>100Rcc_OsPT7-97-2R1
tctccgctcatgatcagattgtcgtttcccgccttcagtttaaactatcagtgtttgaTC
TAACATCAGTTAATGGTCTTGAATGGTTTTGTACCACTCAATTTTTGGTGAGGGTCAACG
TCAAGCTCAGCCTGACCTTGACTGCAACAAAAATCAGGGCTTGTACTGGTTACCCCAACA
AGTCAGATCACCACGTACGAAATAAAATTAATATAAAAAATATTTTGAGTTCAACCATTT
ACAGTGAAATTCCCTTTTTAATGTTTGGAGAAATAAAAAATTGCCTAGAAAAACAGCAAA
CTTGACCTTTCTAGCATTTCTGTATATACTAGATACTATGATCTTTATATGGCTTGAGAA
ACTAAAGACAATACTCCGTATCATTTTTCAAAATAAAATGGAAAATATATAATTGTTAAA
ATAACGAAGTTG
>100Rcc_OsPT7-97-2R2
tcccttaattctccgctcatggatcagattgtcgtttcccgccttcagtttaaactatca
gtgtttgaAGAAAATCCACCTGTTATCAAAACCGGTTTGAAATGTTTCCTTAATATTTAG
GGAAATTGAGCTTTCATTAATCAATACCGGCGAGGGTACATCCAACATGAAAATATATTT
TTTTTATTTAAAGAGTCATATTGGGAATTAATTTCTATCAATTAAGCTCTACCAAAATTT
GCCTAACAGTACTGAAATTCCTGGTTCATGTATACAAGACAAGCCCCAACATTAAAACTA
GCTTGCAATACTGATTTGTCAACCTATACAGTCATACAGACGCATACCCGAAAGAAACAC
CTACTCTGTAGGAATATGCCTGTGGTTGCAGTTAACGGATTAGGGACCAAAACCTTCCCA
TCTTGTGGCGAAAAGCTAATTGTACCTTGCATGATGTACTACTAGTAGGGGACCTCTATG
CCATTTGTGTTTAGTCAAGTAATATGGGCGCAAAGATAAGGAAGATTCCGCGAAAGAGTA
GTTGGtccctttagtgagggntaattgcta
>101MAPK4.16.3.1
ttctccgctcatgatcagattgtcgtttcccgccttcagtttaaactatcagtgtttgaT
ATGATTAAAAGCAAGATCTCTTGTTGTATTTTGATTCAGTAATACAACAATGTTGAATCA
ATGCCTACAGTAAAAATTCACACTCCAAGAAAGTTCTTAAGTCAACCAACGAAGAGATGA
CCATTGATTAGGTAGATTGTATTGAGAATTTATGATAAATAAAACACGGCTTTNCCATGG
ACTCTTTAGCTTTAATTTTCCCAAATTTAATAATTCAAAATTCGGACATAATAAATATTA
TATGATATTATATGAAGTGAACTCTCCATTTAGCATTTTATTAGTTTAATTTGGAAACTC
AAAATTAATTATTATTAAGTTGTTACACACAGGGAATTTTATTTCAGTTTAAACCANTAT
AACTCGAAAATAA
>101MAPK4.19.3.1
gtgactcccttaattctccgctcatgatcagattgtcgtttcccgccttcagtttaaact
atcagtgtttgaGCGCTAGCTGCGAGCGGCGGTTGGAACCCACATGGGTGGGTGGCAACA
CCGCAACACGGTTTTCCGCCTTTGCCTTTGCATGAATTGCCTCACCTCACCGCTCACCGt
ccctttagtgagggttaattgctatagtgagtcaaattacgc
>101MAPK4.19.3.2
gtgactcccttaattctccgctcatgatcagattgtcgtttcccgccttcagtttaaact
atcagtgtttgCCGCTCCCGCGTATTCAACCCCATCCCAACCGtccctttagtgagggtt
aattgctatagtgagtcaagncctttggctagaatgtagatattctttatttcaggtgat
attataatatattttttatccatagcaaagcacgaatactcaactagctagtatcgcgta
aaatgtactactggacatgattgttcgattggtgctctgcatgactgcataattcatttc
atcgaattaagaatttaacttgtcatatatcccaccaactactggtccatgcttgcatgc
aaatccatccaggaaaacaaaggaactattacacaagcaacttg
>101MAPK4.21.2.1
gtgactcccttaattctccgctcatgatcagattgtcgtttcccgccttcagtttaaact
atnngtgtttgaTAGCTGAATACCAGGCTTGCTAGCTAGCAGAGCAGATGAAACCAGGTT
TGCCCATCCGCTGATCGAATTGAAGGCAGCAGATCAAACCTCTTGGGATGCAGATCCAAG
ATGAATAAACAAGATGCGTGCACTGACTGAAATTTTCAGCCATTATCTACAAACTGAGCC
ATTTTTTCCTTTTTCATTGCAGTGGGGTAATAATACATCCTACATTATTATACCTCTACA
ACCCAAACCCTCCACATGTCAATAAAATGTTTGGGCCGTCCTTTCCCTAGCCGATCTCCT
CAATAAAACACTATTGGCTTCTCCAGGATCATGCTCAGTCCCATCTAACCTCCTCCTATA
TTGTTCTGTTAACTTACTACTAAATTGATGTTTACTTTGGTTAGTATACAAGGAAGAACT
TTCATCGCCCTGATTCCAACCCTCCCTGGCACCCTGAAGCCTGTGCTCGTCAGGCCTATA
CTGATCCACCTCTTGACCCGATGAACTGGTACCCAAGCTAGACTTTGATCGGGAATAAGT
CATACGGCCGTTTTCCCCATGTCCGAACATAGAGCCATCAAAGTATGAAACTTGATCACC
AAATATGAGGCGTTCCATATCCTCACTGGTAGAGTTTCTAGTGCTTTCACTGCTGTCGGT
GCTATGTGACCCTGTGTCGGAACTGGGTGAAAATTGATGAANTCTCACTTG
>101MAPK4.26.3.1
gtgactcccttaattctccgctcatgatcagattgtcgtttcccgccttcagtttaaant
atcngtgtttgaGCAAATTAAGGAGGGTCAGGTTTTGCAGAGAAGAGCTTATTTGGCCAG
TCAAGCTTTGACCGtccctttagtgagggttaattgctatagtg
>101MAPK4.26.3.2
cagtttaaactatcagtgGTTTGAGCAAATTAAGNGAGNGGTCAGAGGTTTTGCAGAGAA
GAGCTTATTTGGCCAGTCAAGCTTTGACCGtccctttagtgagggttaattgctatagtg
agtcaaattacgngnagcattccaaaaagatcccttggctcgtctgggtcggctagaagg
tcgagtgggctgctgtggcttgatccctcaacgcggtcgcggacgtagcgcagcgccgaa
aaatcctcgatcgcaaatccgacgctgtcgaaaagcgtgatctgcttgtcgctctttcgg
ccgacgtcctggccagtcatcacgcgccaaagttccgtcacaggatgatctggcgcgagt
t
>101MAPK4.37.3.1
cgtgactcccttaattctccgctcatgatcagattgtcgtttcccgccttcagtttaaac
tatcagtgtttgaATCCCACACGCTGCCACACAGCCACCTCCTCGAGTCGAAGGTAGGCT
GCAGTTCTTGAATTGTTGAATTATTATTATCTTCATCTTCATTCATCTGTAACTACTGAT
TCATCTGGTTTGTTATTACCGATCGTAATGCCGTTGTTTTGTCAAAAAAAAAAAAGGAAA
TCGTTTTTTTTTTACCAATCAAAATGGTGTTTTTTTAAAAAAAAAAAANNGGGATTTTTG
NNCTANTNTTTTTTACTGGACATGTAGATTGCTATATTCTGGGACGGAGGAAGTANTACA
NCATGTCCAGATACGGTACTAGGTGATGTCCCATCTAGTTCTATATTGCTATATTCTGGG
ACGGAGGAAGTATTAGAATTGTTCTCCGTCTCTGGTTCCAGTAATTGTTGTACTCATCAT
TGTGGGCCATAGATGGATCGTAACAATAATAGGTGTCCCTCAAGAGCTCACTATANCCTA
TGACAAAATTTCTCGGATGGCCACCATGCCCCCTCTTGAT
>101MAPK4.37.3.3
GCATTGTCCATTGCACTCANCATCCTCACAAAATATTGCATACTCCGTCCGTCCCAAAAT
ATAGCAACCGAGAACTANATTGGACATCACCTAGTACGATGTACTGGACATGTAGATTGC
TATATTCTGGGACGGAGGAAGTAGTANAGCATGTCCNGATACGGTACTAGGTGATGTCCC
ATCTAGTTCTATATTGCTATATTCTGGGACGG
>101MAPK4.5b.2.1
gtgactcccttattctccgctcatgatcagattgtcgtttcccgccttcagattgtcgtt
AGCAAAAGTAGTCCCTGAAAAGCAGGTCGGCAGCGAGCTAGTCCACGATATCCGCGACGC
AAGTCTGCAAGAGTAACATTCGTGCCCACACGCTGCCAGTGCATGGACGAGCATGGCTCA
TGGCTGACTCGACATTAGAAACCATTAGAATAGTCAAAACAAGTCTGCAATAAGGATTAT
GATACTATGTCCTGTACTATTCCCTGCATCGCAAGCACATGATATCGATCTCTCTTAATT
AATTTCCCATCCAATCCAGTGCGCGCGCTTGATCGATCGTCTTAATTTATAAGCTCCAAC
CACTGCTCCCGATTGAACCCAAGCCAGCCACACACATCTGCTCACATCTCTAGCTACTAC
TCCAGTAGCTGGCAAGAAGGTGAAGTGAGAGTGTGAGAAGTAATTGGAGCTAGCATCCAT
GGCGTCACCAAGCAGAAGATCGCACCATTGCTGCCTGGTACTAGTTGCTCTCTCGTTGGC
TGCAATGTTGCTCCCAATGGCCATGGCTACTACGATATCGATGTCTCCCATTGGCACCTT
CTGCTGGAATCCGAGCTACAACGAGATGAGCAGCGGCGAGGCCATCGCCAGGCGGCGCAG
CATCAACTCCGTCGTCTCCGACCTCGCCGCCAAGGCGCGCGCCGtccctttagtgagggt
taattg
>101MAPK4.5b.2.2
gtgactcccttattctccgctcatgatcagattgtcgtttcccgccttcagtttaaacta
tcagtgtttgacGAGGAGAGGAAGGGAGAAGAAGAGCTAGTGGCATGTCGATCGTCTCTC
CCCTCGACTTGATACCAAGTAAAAACTGGAACCAGGACCCCCGCCGtccctttagtgagg
gttaattgctatagtgagtcatat
>101MAPK4.7a.1.2
tctccgctctgatcagattgtcgtttcccgccttcagtttaaactatcagtgtttgCCCA
CCGCTTACAGACGGTTGCCCCCGCGTGCGAGGGACTGAGACTCGGTGACATTCCACCGtc
cctttagtgagggttaattgctatagtgagtc
>101MAPK4.7a.1.3
GCCGACGACGGCCGACGTCGTCGCTGTCGGGAATTTATGTGACGGCGAAGGGGCCAGCGA
AATCTAACGAAAAGATGCACCGtccctttagtgagggttaattgctatagtgagtc
>101MAPK8.10.3.1
gtgactcccttaattctccgctcatgatcagattgtcgtttcccgccttcagtttaaact
NTNNGCTGTTGAAATGGACAAAGCGGACAGCTGTTGTTTGCGAGGATATGTGGCATGATG
ATCATTTCTGCTTCTCCGTATTTCTACTGGAGAGGCATGGGCGAATTTGAATGTTGTGGT
GTGGTGGCACTATGGCAGTACATAGAATAATGCTTATGCTTGCTTGCTTGTCTCTGAGTA
GTGGATGCCGAGGTGTTCTTCAGTGCTGCCACTGTGGAAGTATTTATTTGGATTTTATTG
GATGCAGTTGCTGAATGTTTGCTTATGCCATGGCCAGCTAGATTTCTTGTGAAGTTTCTG
GAACCAGGTGTATTGTATAGTACGAGATCTCCAGCAAAAGAAGCAGTATATGCCATGTGG
GTTCCATCGTGGCACGTCGTGTGACAGACAAGTCTTGCATGCTATGCGTGGTAAAGGACT
TGACTTGGGAGTCTTGCATTTTCGGATGGTCGTACGGACAACGGGGGTCTTCGACTCTTA
CACCCCATTAGACCATTCCCAACCCAAAACACTAGATAGTTTCTATAAACTCCACATCAT
CAAGAAATTAGTACTAGACACTACTCTTTTAATACAAGCATTACTATTCCATACTTAAAT
TTAATGCTCCTTATCNCACATGATGTCTNGGATATTGNGTANACATGATTTCCTTCTCTT
TC
>101MAPK8.18.2.1
gtgactcccttaattctccgctcatgatcagattgtcgtttcccgccttcagtttaaact
atcagtgtCTCCATGCTTACAGCTGGCATCATTGCATCAAGACCTGCGTGTTGAATAACA
ATAATGTTCCACTTANGATCATTTCCCCATTTATGCACAACATTAATTGTTGGTGATGAA
GAAGAAGATTCCAAATAGGCAAGAGGACGCTTAGCTTCAGATGAGCCATTCAGTTGTGGA
ATTGGGTGAAACAGAGGATGAAGAGATGTCTCTCTAAGTATGACTCATATTGAAATCCTT
CTCCTCGGTAGAACGTGTGCCTAGTATGGTTGTGTTACTTTGCCTGTTCATGTGTGTGAG
TTAGCATGTGGACAATATCAGGGTTGTGATATACCTATATGTATTAAGTTGTTAATTTGA
GTGCGAGAGTT
>101MAPK8.18.2.2
TTAATTCTCCTATTCANGAGCCGCTATCAGCCTATCATTACATCAGTCCATTGTCCATTG
CACTCAACATCCTCACAAAGTATTGCATACTCCGTCCGTCCCAAAATATAGCAACCGAGA
ACTAGATTGGACATCACCTAGTACGATGTACTGGACATGTAGATTGCTATATTCTGGGAC
GGAGGAAGTAGTAGAGCATGTCCAGATACGGTACTAGGTGATGTCCCATCTAGTTCTATA
TTGCTATATTCTGGGACGGAGGAAGTAGTAGAATTGTTCTCCGTCTCTGGTTCCAGTAAT
TGTTGTACTCATCATTGTGGGCCATAGATGGATCGTAACAATAATAGGTGTCCCTCAAGA
GCTCACTATACCTATGACAAAGTTCTCGGATGGCCACCAATGCCACCTCTTGATANATAT
GGGCAAAAGTTCCTTCCTCCAGTTTCGAAGATCATGAACAAGATGCCTTAACGATCACTT
AATTGTCGCCGTCAGACGAACATAACAGTTAATTGACGATGAATATGACACTTCTCATTT
ATGTCNGGGCAGGNTGATGCGTTTCTACTNGGGGTTAGCTTGAATCCTATGTGCAGCTCC
G
>101MAPK8.27.2.1
gtgactcccttattctccgctcatgatcagattgtcgtttccccccttGCCTTTTTCTGC
AAGACACGGAAACCTTCTGGAACCGCGTGGATTCCCCGAAACGCCCCTGCCCCCACGCTT
CACCCGTTCAATAATTCTAGGGGTATTATCGTAGTTTCGCCACCTGCCCTTCCGCCGCGC
TGGTGTATACTAGGGCACGCGCTCCTCGGAATCGCCACGAGCCCACGAGCCAGAAAAAAA
AGGAAAAAAAGAGAGTCGTAGTTCGCCTCTTCTTCCTCCTCTCGTTCTCGCGGCCATATC
GAATTCCTGCAGCCCATCACAAGTTTGTACAAAAAAGCAGGCTTTAAAGGAACCAATTCA
GTCGACTGGATCCGtccctttagtgagggttaattgctaaagtgagtc
>101MAPK8.29.2.1
gtgactcccttaattctccgctcatgatcagattgtcgtttcccgccttcagtttaaact
atcagtTTAATTAATTAATTTAATTAGCAGGATCATAATTAACTACTCTTGTGACAAAAA
ACACAATGTGCTCGTTCTTGTCAGAGCAATGCACATTTATCATGGATGCGAACAACATCT
GAATTATTCTGAACCAATGCAACTTTTGATATGATCCCTTGCAGTTTGCCAGTGTTCGTA
TGTCCAAGTGGGCAAAGGCCAATCTGGGCAACCCAGTCGCCAAGACAGTCATCATCACCT
ACGGTAAAAATGTTTGATGCTAGCTAATTACTACAACAGATAATAGTGCTTGAAAAAGAT
CAGCAACTGATAATTAAGAGCTCTGGGAAATTAATTCATGGTTGATTTGGTTAATGATGC
AGCTGCTGGCATGGCCTACTTCATCGCCGtccctttagtgagggttaatt
>101MAPK8.9.2.1
cgctcatgatcagattgtcgtttcccgccttcagtttaaactatcagtgtttgacaggTC
ATTAAATGGAGACTGTATAGAGCGATGCTATGCCTTCACAATGAAGCAAACTGGCTAAAT
AGAGACCTTTGGCTAGAATGTAGATATTCTTTATTTCAGGTGATATTATAATATATTTTT
TATCCATAGCAAAGCACGAATACTCAACTAGCTAGTATCGCGTAAAATGTACTACTGGAC
ATGATTGTTCGATTGGTGCTCTGCATGACTGCATAATTCATTTCATCGAATTAAGAATTT
AACTTGTCATATATCCCACCAACTACTGGTCCATGCTTGCATGCAAATCCATCCAGGAAA
ACAAAGGAACTATTACACAAGCAACTTGCGTGCAACTAAACTATAGCAAGCTATAGCTCA
CCTATAAATATCAGACGAAAACCCACAAGCAAACCATCCCAAACTGACACAAGCTAGAGC
AGTCTAGAACACTGAGTGACTGATTACCACCGtccctttagtgagggttaattgctatag
tgag
>101MEK1.1-2-1-2.2.2
gtgactcccttaattctccgctcatgatcagattgtcgtttcccgccttcagtttaaacN
NNNNGTGTTTGAGATTAGTGGTCATCCTGGCCTTGGGTGAGTGCGAGAGTGTGTCAGTAG
GTGGGTCCCATCTGGAAGTGGAACGCGTGTCAGTAAGCGGGGCCCACCTGGAAGTGGTAA
GCTGGCCAATGCCAGTAGGTGGGCCAACCTAGAGGTTCTGAAGTATGAACTCCTTACGTG
GTTCTAAAATTTAGATCTAGGAGTTGTATCTGAAATAGAGTTATGGAGCTGTCAAAACTC
AGCTCCACCTCTCTAGTTTATTTTGTAAGAGACCTCCACCTAGCTCTACTTCTATTTTAA
GTGGATCTAGCTTCAGGAGAGATGtccctttagtgagggttaattgctat
>101MEK1.15.3.2
gtgactcccttaattctccgctcatgatcagattgtcgtttcccgccttcagtttaaact
atcagtgttGGAAACGAACTCATGCTCGGCGCTGCATGAATTTATATTTATGTATTCTAT
GTATTCAGCGGTAGATGTACACATCAAAGTCAATTTTTGTTTTGCAATCCACGCCGCTCA
GGATGCTTCCTTCGAACACAGAAAGAAAGAAAGAAATGCGAGGCATTGAGTCGTTATGTT
AACTAGGAGCAGCTGTCTAGATGCTGGACTTTTTACACATGGCCCTTTCTGCAGAACTTA
TTTTACGAATTAAACTTTTTAGAAAACTAATTCTAGAAACAAATCCCTATGCTCAGCGCA
AAAAAGAATGGCGTTAAGCTTTAAATAGACACGCAAGAGATATTGGTATTGATTTTGACC
CTAGCATGCGCTCGCGGCAGCTGAACCACACTGGTGAAGCGGCTCGGCGCATGCTTTAAG
AGAGAGAGCTTGGAGACAGTGCGAGCAATGTCTAAGGATCGCGCTTGCAAAGGCCAAGTC
AAGCTCAGGGACGGCATGCGGCGAGCTAGGCCGAGGCTGTTATTGGGCTGGTGGGGTATA
GGAAGGTAAAATGGACATGGTGACCGTCCCTTTANTGAGGGTTANTTGCTATANTGAGTC
A
>101MEK1.15.3.4
gtgactcccttaattctccgctcatgatcagattgtcgtttcccgccttcagtttaaact
atcagtgttACATTGACCTCTGGAAATGTATCTCAACCAGCTTCATAAACAAAGCGTCTT
GAACGCTATCAGATTTTGAAAAAGGAACATGTATGCCGCGTCGCGTCACTCTAACCGATC
[truncated: 3,327 more rows]
