# Supplementary material for: FSTVAL: a new web tool to validate bulk flanking sequence tags
Source: Plant Methods. 2012 Jun 18;8:19. doi: 10.1186/1746-4811-8-19 (PMC3439307; doi:10.1186/1746-4811-8-19)
Supplement: Additional file 3 — Masked FSTs from Tos17 sequences. [file 1746-4811-8-19-S3.xls]

## Sheet: Additional file 3
Additional file 3. Masked FSTs from Tos17 sequences
>BJJ002A-01
cttctcaactcaatgtggtagatccaccttgagtttgagggggggtgttaaatatatata
caagctaatgtactgtatagttggcccatgtccagcccatcggatgtccagtccattgga
tcttgtatcttgtatatacttctctattgctaatactattgttaggttgcaagttagtta
agaCTTGGTTCATCACGTTCATCAGTTATTTGGGGTTTATGGATTTACGCGAGATTTTTT
GGGTTCCTGCAATTTCAGGCGTGATGGGCGAGAAGAAGAAGAAGAATGCGACGCGGGATG
TGAGCGATTGGTGTTGGTGGGGGAAAGCGGCGGCATTACTATCCGtccctttagtgaggg
ttaattgctatag
>BJJ002A-05-1
tcaatgtggtagatccaccttgagtttgaaggggggtgttaaatatatatacaagctaat
gtactgtatagttggcccatgtccagcccatcggatgtccagtccattggatcttgtatc
ttgtatatacttctctattgctaatactattgttaggttgcaagttagttaagaTTTCCT
TGCTCGCGCTTTTTCTCTAGGTGTGTCGCTTTTGGTTCTGTTGCCTGTTGGACCTAACTT
CTTATTTATTTAATGATTTGTGCTCCTCTGTAACCTGGTGTTCTCTCTTTCTAATCTGAA
ACGCTATACCTGTGCTTAACAGGCATCGTCAGGAATTTTTCCTCGGTTATTCCAGCATGT
GCGTTGTTACGTTGAAGGATGATTTCCAAAAAAGCACTACATTAATCCTCTANGTCACTT
TGTCACCATGAACCTCATTTTCTATCTGTTCAGTATTTTCTGTTGTCTGTGTTCCTGC
>BJJ002A-05-2
tcaatgtggtagatccaccttgagtttgaaggggggtgttaaatatatatacaanagtaa
tgtactgtatagttggcccatgtccagcccatcggatgtccagtccattggatcttgtat
cttgtatatacttctctattgctaatactattgttaggttgcaagttagttaagaTATCT
TACAACTGACGAGAGGTCAGCGGGCTCACTCGTAAGGGTTCCTGAAGTTCTTGAGGAGCT
CCGtccctttagtgagggttaattgctatagtgagt
>BJJ002A-06
tcaatgtggtagatccaccttgagtttgagggggggtgttaaatgtatatacaagctaat
gtactgtatagttggcccatgtccagcccatcggatgtccagtccattggatcttgtatc
ttgtatatacttctctattgctaatactattgttaggttgcaagttagttaagaGTACTG
ATATCGCCATCAAATTGAGTATATGAAATTCTCGACCAACCGAGAACCATTTTCCATAGA
CATGATATCGTTTTCGACAGTTTTCATTCCAGCATCTAGCACACTCGTATGCGAGCTTAA
TTCGAGCCTGCCAGCTTCACTTCGCCAACAACACTCGAGCATTGCAATCTGCAAGCTTCC
AGCAGCAAGCAGCCTAATTAGCATCACAGACTCATCTCAGTATCACACCCCATGATTTCT
TAGATGCATATGCATGCATTCAAGGACAAATCAAAGCATTCTGCTAATAAGCTCGCTAAC
GCGGCCACAAAATCCGTCGCTGACAGATCATCAGAAGCAACCAAAAACCCACATTAATCG
CGGGCG
>BJJ002A-07-1
gttggcccatgtccagcccatcggatgtccagtccattggatcttgtatcttgtatatac
ttctctattgctaatactattgttaggttgcaagttaTGGCCACTTAGTTTGTTGCTGGA
GAAATTAATATAGCTGGCGTTTTTAAGATATATGCCAAAATTAGATACGACAGAAGAGAA
ATGGTTGTTTGAGTAGTCCAAAGCGATCTCCCTAGATATGGTTACCGtccctttagtgag
ggttaattgctatagtgagt
>BJJ002A-12
tcaatgtggtagatccaccttgagtttgaaggggggtgttaaatatatatacaagctaat
gtactgtatagttggcccatgtccagcccatcggatgtccagtccattggatcttgtatc
ttgtatatacttctctattgctaatactattgttaggttgcaagttagttaagaGTGAGT
AGCTCAAGTTGACTCGTTACCTGAAACGAACTAAAACATGAGTTCCGCTCGTTACAAAAC
AAAACGAGCCAAGCTGAGCTAATGAGAGTTTTTCGTCTAATCCTATGTAGACCTTTGATC
TCAATCCGtccctttagtgagggttaattgctatagtgag
>BJJ002B-02
tcaatgtggtagatccaccttgagtttgaaggggggtgttaaatatatatacaagctaat
gtactgtatagttggcccatgtccagcccatcggatgtccagtccattggatcttgtatc
ttgtatatacttctccattgctaatactattgttaggttgcaagttagttaagaGTTTGG
ACCTTCCTGAGATTGGTCCCTCGATCGGAAGATGCTATCAAGCAGTATTACTCGACGTAC
TAACTTCCAAACAGAGTTGGGACTTCAGTGGATGGTCCACTTCTTTGTTGCAATTTCTTT
TTCCTCCAAATCATATTTTATCGCCGtccctttagtgagggttaattgctatagtgagt
>BJJ002B-03-1
caatgtggtagatccaccttgagtttgaaggggggtgttaaaaanatatacaagctaatg
tactgtatagttggcccatgtccagcccatcggatgtccagtccattggatcttgtatct
tgtatatacttctctattgctaatactattgttaggttgcaagttagttaagaGTAAACA
CTAAGCTCCTTGATCATGGGTTGCACCAAAACAACTCTACATGAGCACCAGGAAATTAAG
TTGGGGTCCAAGGTACAATACATGGCCATTGGTTGATCTGTGATCATCAGAACAATCGGT
AGCTGCAAACGCGCTGACAAGAGTTGACTGCATTCTCTGA
>BJJ002B-04
agctaatgtactgtatagttggcccatgtccagcccatcggatgtccagtccattggatc
ttgtatcttgtatatacttctctattgctaatactattgttaggttgcaagttagttaag
aCTTGCATCCTAAACAGTTGGAAATGCGGAGAGTTGTTAGGCACTGCAACATCTGTGGGT
CTCTCATCCATTGTGGGATCTTCAGGCCACTATATCCATGCAGCTCTAAAATTTTGAGCT
TACCATGAGGTGTAAGTGACTCCAACACTTCTTCCTCATTGTAGGCACTGTTTTCCGtcc
ctttagtgagggttaattgctatagtgagt
>BJJ002B-05-2
acaagctaatgtactgtatagttggcccatgtccagcccatcggatgtccagtccattgg
atcttgtatcttgtatatacttctctattgctaatactattgttaggttgcaagttagtt
aagaGTTACCACCCAAGTAAAGTTGCTGAAGGTTAGGAATGAAGTTGCCAAGGTCAGATG
GCAATGGACCATGCAGCATATTAAGTGGTAGTGCTATTTCTTGGATGTGTGACAGATTGA
AGAGCACCTCCGtccctttagtgagggttaattgctatagtgagtca
>BJJ002B-07-2
aatgtactgtatagttggcccatgtccagcccatcggatgtccagtccattggatcttgt
atcttgtatatacttctctattgctaatactattgttaggttgcaagttagttaagaGAA
CACTCCACAGGATGCGACTAATTCAGCAAATCTTCTTCTTCTTCTTCAAAGCGAGAAGAA
ACAGCAAGGAAACTAATGTAATGCGTGGTGAATTCTCATTCCTTTCCTTTTCTCACGTGT
CAATCTCTCNCTCTCTATCNTCTATCCTTCTCTCTAATTTCTCTCTCATCGTTGTGCGCG
TGCGTGCATTGTCGTGTGTGTGATTGTCAGTGGGATTGAAGCTGGAAGAGAATACTTTGT
CGGCAAGAGTTTTCAGAGAAACGGTAAGCTATGCACGCACTTTGGAAGCTAGGCCAATTG
GAG
>BJJ002B-07-3
ggttacatcttctcaaactcaatgtggtagatccaccttgagtttgaaggggggtgttaa
atatatatacaagctaatgtactgtatagttggcccatgtccagcccatcggatgtccag
tccattggatcttgtatcttgtatatacttctctattgctaatactattgttaggttgca
agttagttaagaCTATCTACCAATGTTCTTCTTGTCAGTTTCAGTGATTTACTATCAGAT
AATATTCAGATTTGTCAGTGACAGTGAATAGTAACATGAGCTAATTTCTGACGGATTTCT
GCAGCTTGTGCTGGCCAACCCGtccctttagtgagggttaattgctatagt
>BJJ002B-08
tcttctcaaactcaatgtggtagatccaccttgagtttgaaggggggtgttaaatatata
tacaagctaatgtactgtatagttggcccatgtccagcccatcggatgtccagtccattg
gatcttgtatcttgtatatacttctctattgctaatactattgttaggttgcaagttagt
taagaCCTGAATTGATTCTCTTAGGAGGCAACAGCGGTGCGGCAGGATCATACGGCATGC
TGAGGCACCTATTCCAGAAAGGCGCAAACATGGTGAAAGATTGGCCTTCGTCGTCGACAA
CTTCCCACGGCTCGTACAGCAGGTCTGCATTGAAAGACTGCACGATGATGCCCTCCGCTG
CCATCATCTCCTTCAGCCGtccctttagtgagggttaattgctatagtgagtccttctg
>BJJ004A-01-1
tcaatgtggtagatccaccttgagtttgaaggggggtgttaaatatatatacaagctaat
gtactgtatagttggcccatgtccagcccatcggatgtccagtccattggatcttgtatc
ttgtatatacttctctattgctaatactattgttaggttgcaagttagttaagaCATAAT
AGGGTGCATCGTATACTCTGCAGGGGTTCTCGAACCCTATATCGTAATAGGGATTGCCTG
TTATTACGCTTGGCCTGATAGATTTTAGAAGCGGGCAGGGAGACGATGAGGAGTTTTCTT
CGTCTGCGAGCGGGATGACGGTCAGGAGACCTTGCTTGTAATCTATGGCGGTCACCTTGT
ATGGCCTTCCAAGGTAGTATTTGTTAGTATCTAGTAGGATGGTGTCTTGGCCAGACCATG
ATAGCTTCATGCATGGTAAGCCGCATGAGGATGGTGTAGTATTGTTGGATTCAAGTTGGA
AAGATTTG
>BJJ004A-05-1
atgtactgtatagttggcccatgtccagcccatcggatgtccagtccattggatcttgta
tcttgtatatacttctctattgctaatactattgttaggttgcaagttagttaagaTGTT
TTACCTTAAATATATTGCTAATATTAACCTAAGTCCTGATAATTATGGAATGGACCATTT
ATAATAATATCTATTTGGGCTTTGCGTATCTTTGACATTGCGACTCGGTTATCCTTTATC
TACA
>BJJ004A-05-2
tgtactgtatagttggcccatgtccagcccatcggatgtccagtccattggatcttgtat
cttgtatatacttctctattgctaatactattgttaggttgcaagttagttaagaGAGAT
CTCCTTGAAACCATCCTCTCTGGCCCAGTCAATCTTTTCACTTGTGTAAGCATCGTCAGA
GTTCTTTGCCGTACTACCTGCAACAGCTTTGTTCTGAGATGCAGAGGCTTTCCTTGATGG
CTTTTCCTTCTCTGGCCGAGATTCTTTGACAGGCTCTGATGAGTAATCTTTCCAAAAAAC
ACTTTGCTGAATGATAAC
>BJJ004A-09
CTCCATGGCATATCTGTAGGCCACCTCCCCAACCTCTCTGGTTTTCTCTGCCAGGAGCCT
CACTACATTCAGATCCTACACATGGAACAAGGTGGCATTTCTGTGTGACAACA
>BJJ004A-12-1
tcaatgtggtagatccaccttgagtttgagggggggtgttaaatatatatacaagctaat
gtactgtatagttggcccatgtccagcccatcggatgtccagtccattggatcttgtatc
ttgtatatacttctctattgctaatactattgttaggttgcaagttagttaagaAAATGG
AGCTACAATTTGTCTTCAAGCTGAAAGAAATCTGAATCATTTTGTTGTTCTAAAACTATC
AGAGTTGCAGTACATATGTTATCCTGTTTAACTTTGTTTACTATACGCAGAGACTAATCC
CTGTGTGGTGTTTGTTCTCATTGGGTCCCCGtccctttagtgagggttaattgctatagt
>BJJ004A-12-2
ttctcaaactcaatgtggtagatccaccttgagtttgaaggggggtgttaaatatatata
caagctaatgtactgtatagttggcccatgtccagcccatcggatgtccagtccattgga
tcttgtatcttgtatatacttctctattgctaatactattgttaggttgcaagttagtta
agaATATATATATGGTGTATTTGCATATAAACACCTGTTACTCTTCCAAAGTAGAAAGGG
CAAGAACTTTGCCGAGTCGGCCGtccctttagtgagggttaattgctatag
>BJJ004B-04
ctaatgtactgtatagttggcccatgtccagcccatcggatgtccagtccattggatctt
gtatcttgtatatacttctctattgctaatactattgttaggttgcaagttagttaagaA
CTGTAACCACTAGGCTACATGCCCTTTCATAAAGGGTGTCCAATGTAAGGCACTCGAGTG
ACACCGCGTTCTTGAGGATATAACATGTTAGCTCAATCAAGTTCTTCGCGGAGCTGAACC
CTGTCATCTTCACACTCTTGAGGTAGCAATGGCGGTGTTCCGtccctttagtgagggtta
attgctatagtgag
>BJJ004B-05
tcaatgtggtagatccaccttgagtttgaaggggggtgttaaataaatatacaagctaat
gtactgtatagttggcccatgtccagcccatcggatgtccagtccattggatcttgtatc
ttgtatatacttctctattgctaatactattgttaggttgcaagttagttaagaGCCACC
ACCGAGCGCACCGTGTAAAGCACATGGAGCCTCTCGACTTCGACAGTACCAGCCACCATG
CAGTAGCTCAATTCTGGCCTTGAGACCAGGTCACTAGGGACGCCAGCCATGTCGGGCGGG
GTAGAGATGTTGGGAACCAAGGGAGCTTCAGGGGGTTTATTTCTGCTGGCTGGGAGGGGT
GGGAAGTCAAGCGAGTTGGGTGCATCAGCTTGCTGTTTCTGGGATTTATAGAGCCTCGAC
TTGCAGGTTGTGGATTGGTGGCCAAAACCAAAACAAAACCAGCAACGGAGAGGCTCTCTG
CAATCCTGCACCTTGTGCTTTGAACTCAGACAACGGAAGCATTTACCTCTTATGTGATTA
AGGTAACGCAACTTCCTTGAATGCTATTCCTGCAAGTTGTTGGCGGGCTTGAAGACGGTA
GGATTTGTTACATCACATTTTCCTCTACTAGTACTTTGGTTTTGACAACCTGCCATGCCT
>BJJ004B-08
tcaatgtggtagatccaccttgagtttgaaggggggtgttaaatatatatacaagctaat
gtactgtatagttggcccatgtccagcccatcggatgtccagtccattggatcttgtatc
ttgtatatacttctctattgctaatactattgttaggttgcaagttagttaagaGGCAGT
ACCAACTTTGCGATGTATTTATAGAAGCCGTAAAACCTTACTTCAATCAATCTCAAGAGT
TGGAATCTGAAAGAGGTGCTTGTCGTGATACATTATGGATATGTCTGGATACCGtccctt
tagtgagggttaattgctatagtgag
>BJJ004B-09
gtccagtccattggatcttgtatcttgtatatacttctctattgctaatactattgttag
gttgcaagttatttaagaAGGTCTAGCCACTGCAGTTCAGTTGCATTGCCCAATGAATCA
GGGATATGACCTCCCAACATGTTACCACCCAAGTAAAGTTGCTGAAGGTTAGGAATGAAG
TTGCCAAGGTCAGATGGCAATGGACCATGCAGCATATTAAGTGGTAGTGCTATTTCTTGG
ATGTGTGACAGATTGAAGAGCACCTCCGtccctttagtgagggttaattgctatagtgag
t
>BJJ004C-02
cttctcaactcaatgtggtagatccaccttgagtttgagggggggtgttaaatatatata
caagctaatgtactgtatagttggcccatgtccagcccatcggatgtccagtccattgga
tcttgtatcttgtatatacttctctattgctaatactattgttaggttgcaagttagtta
agaCATCAATCTCAGCAACCGAGGTAATTGGTTTTAGTATAGCCATCCGtccctttagtg
agggttaattgctatag
>BJJ004C-03-1
ttctcaaactcaatgtggtagatccaccttgagtttgaaggggggtgttaaatanatata
caagctaatgtactgtatagttggcccatgtccagcccatcggatgtccagtccattgga
tcttgtatcttgtatatacttctctattgctaatactattgttaggttgcaagttagtta
agaAACCTAACAACACTCACTCCCTTCATAAAACATGTGACATAACATTACTAAAGGCCA
TCCATCCATAAGTTGAGATAGATATGAAATTGACCTACAAAGTTACCTTGACAACAGTTG
TAGTGCCAAACATGATCCTTGGGCCAAACCATCGATCTGTAAGGCAACCAATAGTCTCCA
GCTTCGGCGCGGAAATTACCGATAATCACAGGTTATTGTGCACTGCAAGATCGAGCAACT
TCTCTAGAAGAGGGGCATCCTCGACGATGATTTCCTCCAGCTGCGTCTGCCGCGGCAGCG
CTGCTATCCGACGAC
>BJJ004C-04
ttctcaaactcaatgtggtagatccaccttgagtttgaaggggggtgttaaatatatata
caagctaatgtactgtatagttggcccatgtccagcccatcggatgtccagtccattgga
tcttgtatcttgtatatacttctctattgctaatactattgttaggttgcaagttagtta
agaGCATGGACCTACCAATGCTCAAAAAGTGTCAGATTCTGAACTACAGGAGAAATGTAG
TAATCAATAACAAAAAAAATTAGCAAGAATGAAGACATATAACATACCGCATCAACAGCT
GCCTCAGCCGtccctttagtgagggttaattgctatagtgagt
>BJJ006A-03-1
tcaatgtggtagatccaccttgagtttgaaggggggtgttaaatatatatacaagctaat
gtactgtatagttggcccatgtccagcccatcggatgtccagtccattggatcttgtatc
ttgtatatacttctctattgctaatactattgttaggttgcaagttagttaagaCAAAAA
TCCCACTCAATGTCACCTTCTACCTAGCTACATAAAACAATGCCTCCGCACCACCTACAT
AGCTCTTTTCCCTTCCTTCTGTCACAAAATCACCCTTCATATGGAACCTCACCACAAGAG
TATCAAGCACGTCCATGCCTTCAATAGCCTTATCCTAACATGCAAAATGCAATAAAAAAA
TGACTTANCTCCACCCACAATTGTCCTAAACATGCAAAAAAAACAAAGCACACATTTTTT
C
>BJJ006A-03-2
tcaatgtggtagatccaccttgagtttgaaggggggtgttaaatatatatacaagctaat
gtactgtatagttggcccatgtccagcccatcggatgtccagtccattggatcttgtatc
ttgtatatacttctctattgctaatactattgttaggttgcaagttagttaagaGCTACA
AGAAGAAAGAAGCAAGTTCATCACCCACCAAGCATGTAAGGGGAGCTGTGCATTGTGATT
CACCGtccctttagtgagggttaattgctatagt
>BJJ006A-04
tcaatgtggtagatccaccttgagtttgaaggggggtgttaaatatatatacaagctaat
gtactgtatagttggcccatgtccagcccatcggatgtccagtccattggatcttgtatc
ttgtatatacttctctattgctaatactattgttaggttgcaagttagttaagaTGAGCA
TCTTCTTCAGATCCCATGGGGTCGACGGCATGAAGTCACTCGTCAACCCGAGTGGGAACT
GTTATTGTTCAGTTTTTTCACCATCAGAAAAAAAAAGGATAAACGT
>BJJ006A-05
tcaatgtggtagatccaccttgagtttgaaggggggtgttaaatatatatacaagctaat
gtactgtatagttggcccatgtccagcccatcggatgtccagtccattggatcttgtatc
ttgtatatacttctctattgctaatactattgttaggttgcaagttagttaagaAAGGCA
AGCTATCAGAATTGACAAATCTGGCTAGGGTTAAGTATGGCAAGCTAAAGAAAGCCCTTT
CTTTTAGCAACTCATAACTAACCTCTCTTCTGCATCGATTTAGCATGTGCTACGGGATTT
GGTTACCACATGGTACTAATGCAGGTTTATTATACATGCATGAGAAACTAAGAAAAGCAC
TAGTTGAACCTGTAGAGTCTCTTTTCNATGCTGCAGGCCCTTCAACCTGGGCATCAGTAA
GAAACCTTTTTAAACCAGAAACGGAGGCTATCCTGCCANAGTTTCAAAAAAACCTTGCTG
>BJJ006A-06
tcaatgtggtagatccaccttgagtttgaaggggggtgttaaatatatatacaagctaat
gtactgtatagttggcccatgtccagcccatcggatgtccagtccattggatcttgtatc
ttgtatatacttctctattgctaatactattgttaggttgcaagttagttaagaTTGAGC
ACCTGCAACTGCAGAGGATGCTTCAAGCCAGTCATCAACATTGGCAATGGCGGTAGCACT
CCGTCGAGGCTGTTGAAGCTGACGTCGAGAACAACCAGACTCGCAGAGTACATGAGCTCC
Gtccctttagtgagggttaattgctatag
>BJJ006A-12
tcaatgtggtagatccaccttgagtttgaaggggggtgttaaatatatatacaagctaat
gtactgtatagttggcccatgtccagcccatcggatgtccagtccattggatcttgtatc
ttgtatatacttctctattgctaatactattgttaggttgcaagttagttaagaACCTCC
AGCTGATGGAAGACGACGCTGGAGAGGCCCATCCCTCTGAGCCTCTCGGCGGCCTCTACG
CCCCTCGTCTCGTCCCTGGCCGTCAGAACAACCGTGATGCCGTCGGCGGCCAGCTGCCGt
ccctttagtgagggttaattgctatagtgagtacaattttaaagagggttaattgctata
gtgagt
>BJJ006B-04-1
tcaatgtggtagatccaccttgagtttgaaggggggtgttaaatatatatacaagctaat
gtactgtatagttggcccatgtccagcccatcggatgtccagtccattggatcttgtatc
ttgtatatacttctctattgctaatactattgttaggttgcaagttagttaagaAACACA
ACTTGGCGTTGTCCTTTCATGGGCTCCGGGGCCATTCGTGTTTCAACGGGAACTGATGTT
GTTTCTTTTTGGCTGTTGACAAGTTAGGGATTCTAAGGATTATCATATTAATCGAAATGC
CAATAATTGTTTACTTCCTTTTTTGCCCTCTCCGTCTCTTAATCGTTATTTGACCTATGT
TAATGTGTCAAAATGTCCATTACCCTTAAAAGTGCGATACCAATACAAGGAGTACATAAG
AGTATCTCATATGTATTTGGTAAAATGTACATTTTCATGGAAATAAAGGACACGAGGTTA
ACTAATGGTCAACTGATGGCGATAGCAAAGAGGAAAAACGCTTGTGCATGGCGGCAATTC
ATACAACTAATGCTCGTTGAGGGAAATTCGTATAGTTAATCACTTAGCGTANANTTTCTC
TTTAATAATGGATAAACCGtccctttagtgagggttaat
>BJJ006B-04-2
ttctcaaactcaatgtggtagatccaccttgagtttgaaggggggtgttaaatatatata
caagctaatgtactgtatagttggcccatgtccagcccatcggatgtccagtccattgga
tcttgtatcttgtatatacttctctattgctaatactattgttaggttgcaagttagtta
agaAAGGTGACGTCCTGGAAGATGACAAGGGAAGGAGATGGGGCTCAAGCTCGGCTCGAG
CGCTCTACTACTCTACTTGGCTCTCACGGAAGCTTGGCCATGTCACCGCGCCACGGGTGA
CGTACGTGACTCTGCTGCGTTTGCGTTTGCGCCCGtccctttagtgagggttaattgcta
tagtgagt
>BJJ006B-05-1
tcaatgtggtagatccaccttgagtttgaaggggggtgttaaatatatatacaagctaat
gtactgtatagttggcccatgtccagcccatcggatgtccagtccattggatcttgtatc
ttgtatatacttctctattgctaatactattgttaggttgcaagttagttaagaGATGTC
ACCACCATTGATAATGACCCCTGATGAAGTCCAGGAGGTAATTCATCAGATCAAAACTCA
CAGTAGCCACCACCCTTCTCTCTTTTCAGATCATAATAGACGAACTGAACTCTGAAGCAG
AAATACTGAACATCCTTTTTTGACAAAACAGTACTTCTACTGAACATCTAAAAATGACGA
ACTGAACTCTGAAGCAACAGTATTGAACAATGAACATCTTTTTGTTGACAAAA
>BJJ006B-09
tcaatgtggtagatccaccttgagtttgaaggggggtgttaaatatatatacaagctaat
gtactgtatagttggcccatgtccagcccatcggatgtccagtccattggatcttgtatc
ttgtatatacttctctattgctaatactattgttaggttgcaagttagttaagaGTCCTT
TCATTAATCCATAAATTATTCTCTGATTTATTTTTATCTTAATATAATGAGTATTGTTAT
TGTCAATGCACAAAGGATATCACCGtccctttagtgagggttaattgctatagtgagt
>BJJ006B-12
tcaatgtggtagatccaccttgagtttgaaggggggtgttaaataaatatacaagctaat
gtactgtatagttggcccatgtccagcccatcggatgtccagtccattggatcttgtatc
ttgtatatacttctctattgctaatactattgttaggttgcaagttagttaagaCAGTCA
TCGGAGTTTCTAGTGACGTAGCCCATGCCCCATAGCCCCATAGGAACCTGATCGTCGATA
TCTGCGGCATCCAGCATAAAGTCACTCGGTGCTCTTGTGTGGAGTTCGAACATGTAATCG
TACGTTGAACCCCACAGCCACAGGTCGCCACACCATCGAAAGCAAAGGCTACAGTAGCAA
GCGGCAAAGCTGGTTCTTCTCACTCGATTCGATTCGCCGGCCTGACATGAAGCCACGCTC
GCTTCTTGAAAACCTGTCTCCCGCGCAACCTGACCTGGGAAAAGGCTGCCTTCCAGGAGA
GGAGATGATCCAAGAGCATCTCCTCCTCCGTCTCCTTCCTTTCGCCTCCAAAAGGAGCTA
AAGCATATCGATCTCGCGATCGATCGATTCGATCGACGACGCGTACATTGGCTAGCCCCC
TGCACCAAAAAAAAAAAAAG
>BJJ006C-02-1
cttctcaaactcaatgtggtagatccaccttgagtttgaaggggggtgttaaataaatat
acaagctaatgtactgtatagttggcccatgtccagcccatcggatgtccagtccattgg
atcttgtatcttgtatatacttctctattgctaatactattgttaggttgcaagttagtt
aagaGAATCGACTAGGACTGAAACCCCACTCAGTGACGGGTAATATCTTCTACCGAATGC
TGCACAAAAGAGCCAAGTAAACGGAGTGGATTCTAAACTCGAAGGAGATGAAACAATAT
>BJJ008A-02
tcaatgtggtagatccaccttgagtttgagggggggtgttaaatatatatacaagctaat
gtactgtatagttggcccatgtccagcccatcggatgtccagtccattggatcttgtatc
ttgtatatacttctctattgctaatactattgttaggttgcaagttagttaagaGTCTGA
ACATTGTTCATGTGACAAATTTTGGCAGTAATTCTATCAACCGAGCATGGAACGACTCTG
ACATGACTGTCCTTCCAATCGTCAAGAAACTCACTCAATCAGGGCTCCGtccctttagtg
agggttaattgctatagtgagt
>BJJ008A-03
cttctcaactcaatgtggtagatccaccttgagtttgaaggggggtgttaaatatatata
caagctaatgtactgtatagttggcccatgtccagcccatcggatgtccagtccattgga
tcttgtatcttgtatatacttctctattgctaatactattgttaggttgcaagttagtta
agaGGTGCTACAGACCAAAGTCATAATCCTGTTCTATGGTATGGTGACGATAGTTTTAGT
GCTGGGGATCCCGtccctttagtgagggttaattgctatag
>BJJ008A-05
tcaatgtggtagatccaccttgagtttgaaggggggtgttaaatatatatacaagctaat
gtactgtatagttggcccatgtccagcccatcggatgtccagtccattggatcttgtatc
ttgtatatacttctctattgctaatactattgttaggttgcaagttagttaagaGAACCA
ACCCGATGAGCTCCCGCTCATAGGCCGCCAGGGCGTGGTGGCGTGGCGCAAAGGCGCGGC
TGAAATAGGCAATAGGTCCTCCATCCTGATGCAGCACTGCGCCGAAGCCCGTGCCTGATG
CGTCGCACTCCACGATGAACGGCTGATCGAAGTCCGtccctttagtgagggttaattgct
atagtgagt
>BJJ008A-08
actcaatgtggtagatccaccttgagtttgagggggggtgttaaatatatatacaagcta
atgtactgtatagttggcccatgtccagcccatcggatgtccagtccattggatcttgta
tcttgtatatacttctctattgctaatactattgttaggttgcaagttagttaagaCATG
TTACCACTCATCTTTTTTTTTTCGCCTGTGCCTTGTGTGTCAACTGTCAAGAAATTTTGA
AAAATCAACTTCTCATAGTCTCCACAATCCTCTCCCTGCCTGGAGCAGCGAGGCGTACAG
CAGCTCGTTCCAGGAATCCGtccctttagtgagggttaattgc
>BJJ008A-11
tcaatgtggtagatccaccttgagtttgagggggggtgttaaatatatatacaagctaat
gtactgtatagttggcccatgtccagcccatcggatgtccagtccattggatcttgtatc
ttgtatatacttctctattgctaatactattgttaggttgcaagttagttaagaTGGTAT
CAGAGCAATGGTCTGAACCCTAGCTGCCAATTCCCCATCGCCGG
>BJJ008B-01-1
cttctcaactcaatgtggtagatccaccttgagtttgaaggggggtgttaaatatatata
caagctaatgtactgtatagttggcccatgtccagcccatcggatgtccagtccattgga
tcttgtatcttgtatatacttctctattgctaatactattgttaggttgcaagttagtta
agaACTTGGTGATCTTGAGCTTCTTGAGCAGATAGATTTGTCGTTCAACCATCTTAGTGG
TCAGGTCCCAACTAAAGGAATTTTCAAGAATTCAACTGCCACGCATATGGATGGAAATTT
GGGGCTTTGTGGAGGTGCACCGtccctttagtgagggttaattgctatagtgagt
>BJJ008B-01-2
tcaatgtggtagatccaccttgagtttgaaggggggtgttaaatatatatacaagctaat
gtactgtatagttggcccatgtccagcccatcggatgtccagtccattggatcttgtatc
ttgtatatacttctctattgctaatactattgttaggttgcaagttagttaagaCGCCTA
ACTAAGTGACGGAGCAAGCAACTGGCAGTACCTCACCAAGCACGCCGtccctttagtgag
ggttaattgctatagtgagtcatattatgacccacatatggatggaaatttggggctttg
tggaggtgcaccgtccctttagtgagggttaattgctatag
>BJJ008B-03
tcaatgtggtagatccaccttgagtttgaaggggggtgttaaatatatatacaagctaat
gtactgtatagttggcccatgtccagcccatcggatgtccagtccattggatcttgtatc
ttgtatatacttctctattgctaatactattgttaggttgcaagttagttaagaTCTTGA
TCAGCATAAATAAAACTCTCTGGCAATTTGAGTACTGCTCGATCTCCATCAGATTCACCC
CGtccctttaatgagggttaattgctatagt
>BJJ008B-07
gatgtccagtccattggatcttgtatcttgtatatacttctctattgctaatactattgt
taggttgcaagttagttaagaACACACACTGCCAATTGATTGATAGTATATTGTTGTGAT
CGATTCGATTGTGCTGCCTGCCCCATGCCTTCAACTGCATGATGTTGCAGGCTGGAGATC
TTTGGACTGTTTCAGCTAGCAAGCGATGATGCTCTTCTGAGCTACTCCTAGCTGAAGATC
ACTGAACACTGATCAGCAGCTGATCGATGCATGATTCTGAAGCCGtccctttagtgaggg
ttaattgctatagtgagt
>BJJ008B-08
ctcaatgtggtagatccaccttgagtttgaaggggggtgttaaatatatatacaagctaa
tgtactgtatagttggcccatgtccagcccatcggatgtccagtccattggatcttgtat
cttgtatatacttctctattgctaatactattgttaggttgcaagttagttaagaGTGGT
CACATAGAAAACTCCTACCAATCCTTATAATATAGGTAGAAAGGCTACACATGTTAATCA
CCACTANTACCCAGTTTACCATATGAATAGGCGGCTTTCTTTTGTGTTCATTGCAAGCAA
TAGTTATCAGTGTGCCAACCTTGATGTAGTGTTATAGAGGGGGAAAAGAACATATATTAT
AACACTCAAAAAATGAAAAGGGCACTTTTCCTTAACCATCAGGCCATGTGTTATGTCACA
TGAGGAATTTGGTTACCGCTTGGGGCTTCGCTAAGGAGCCAACTTTGCAATTCAAATAAC
TAGACAGATTCACTTGTGTCAGACTTTTTCTCCAAATCATACATTCTTTTCTGTAAGACA
AAGGTCTGAGTACTGGTTATTGTTTGCTTTGGCCTGATTTGTATTTTTCATATGTTGCAT
ATCATAATCCAGGCTAATTAAGTAATTCTTTGAATCCAGCAAAGTTGCAACCTAAGAGGA
ATCTGCATCCTAGACTTGTTTGTTTGGAGTGGTGTACTTGTGCACCCAGCAGCATCTTGC
AAGTTTACACCCTCGAGATCATTGTAGCTGATTCTCTTCATTTCCTGCAAACTCGACATA
TCCGtccctttagtgag
>BJJ008B-12-1
tcaatgtggtagatccaccttgagtttgaaggggggtgttaaatatatatacaagctaat
gtactgtatagttggcccatgtccagcccatcggatgtccagtccattggatcttgtatc
ttgtatatacttctctattgctaatactattgttaggttgcaagttagttaagaCTCTTT
TCGTTCCAGGTTCTATATGACTGCAAAGTATGTTTTTGCACGTTGAACAAAAACACAATA
AAAATTACATGTATAACAGCTAAAATATCATATTTACAATCACTAAAGCAAAGCTCTCCT
CTGCACCTTTCCCTTACCTTGATTGTTCCGACATGTATCTTGCAACCGATCAGGATAGGG
AGCCAAGAACACAATTTTTGANTTCAATAATCCATATTTAGCATCCTAATCTCCCATGCC
CAACTAATGCATATCAATAGGCCATGCATGCGTAGTTGAAAAATTTTAAGATAGTTTCAG
ACTCTGTGCTAATAGGAAAAATAGAAAAACACCTTAAAGGCAAGGCAACCAACTCACAAG
CATATTCTCCGTGCTCATCCAAAGGTGGCCTTCGTAAAATAATAGTAGAAATCATATGTT
TACTACTTCTATGCATACTGTCTGCAATATACCCCCAAAGCGCTGAAGCACCTTCTAATA
TGTTTTGAGCTGAAAACAGTCTTCACCG
>BJJ008B-12-2
ttctcaactcaatgtggtagatccaccttgagtttgagggggggtgttaaatatatatac
aagctaatgtactgtatagttggcccatgtccagcccatcggatgtccagtccattggat
cttgtatcttgtatatacttctctattgctaatactattgttaggttgcaagttagttaa
gaCTATCAAGGTGTGGGCTCGTCTCGGCTCGCAGGAACTCGTCGCCCTCCTTGACTCCGt
ccctttagtgagggttaattgctatag
>BJJ009A-01-2
ttctcaactcaatgtggtagatccaccttgagtttgaaggggggtgttaaatatatatac
aagctaatgtactgtatagttggcccatgtccagcccatcggatgtccagtccattggat
cttgtatcttgtatatacttctctattgctaatactattgttaggttgcaagttagttaa
gaTAGAACTCAAATCGATATAATCTTTGGCGCAAACGAGTTCAAGAATCGCAAGAAGAGA
GGGGACGAGGAGGAGGAGCTCACATGGCCCATGGCCGtccctttagtgagggttaattgc
tatagtgagt
>BJJ009A-02-2
tcttctcaaactcaatgtggtagatccaccttgagtttgaaggggggtgttaaatatata
tacaagctaatgtactgtatagttggcccatgtccagcccatcggatgtccagtccattg
gatcttgtatcttgtatatacttctctattgctaatactattgttaggttgcaagttagt
taagaGGGATCAGCTGCCAAGGAGGAAGAGATTAACTCGAAGGTCATGGAGAAGACCCCT
AGTTTGACGACTGAGCTCATGACTATGGAAGAAAAAATGCTTAGGCAGCAACAAGAACTC
CTTGCTTTGCAACAGCGGCTGAAGGAGGTTGAGCGTGAAAAGCCTGTGCAGTAGGATATC
TTCGGAGGTAGATTGCTGGCACGTCTGTCAGAGATGTCCGCTAGGGCGGATCATTCCATG
TCAATGTATATGTCCATTGATTTTGATATGGGAGATCAGCCAGCTGCGCACGACCTGAAG
GTGATCAAGGAGGATACTCGCAAGCAGGGCCAGATATGGAGCCAAGCAAATACTGCAGGC
TCTTGCACCAGCGCTGTGGAGCAAGAACATGATGTTGTGAGGCTGTCTGGGTACCCAGAA
AAGGTGGTCCTGANCACTGTCTTTGAGGAGGGAGATG
>BJJ009A-02-3
tcaatgtggtagatccaccttgagtttgaaggggggtgttaaatatatatacaagctaat
gtactgtatagttggcccatgtccagcccatcggatgtccagtccattggatcttgtatc
ttgtatatacttctctattgctaatactattgttaggttgcaagttagttaagaTCCCCT
TCCTTCAGTTCGAATGCGTCATACACCGtccctttagtgagggttaattgctatagtgag
t
>BJJ009A-03
tcaatgtggtagatccaccttgagtttgaaggggggtgttaaatatatatacaagctaat
gtactgtatagttggcccatgtccagcccatcggatgtccagtccattggatcttgtatc
ttgtatatacttctctattgctaatactattgttaggttgcaagttagttaagaCATTTT
TCAAGCCTAGTACTTGTCTGCGCTTTGTTTCTTTTTTTTTTTGTCTGAATCTTTGGGTAC
GGTTCATGTACTCGGGGGGGAGTCCCTGAACATGAAAAACAAGGCAGGAGCTGCAAAAAT
>BJJ009A-04
cttctcaactcaatgtggtagatccaccttgagtttgaaggggggtgttaaatatatata
caagctaatgtactgtatagttggcccatgtccagcccatcggatgtccagtccattgga
tcttgtatcttgtatatacttctctattgctaatactattgttaggttgcaagttagtta
agaGGGGCTTGATGCTGTAAGATGAACAGCACACTGAAGCACAGCTTATTTAATTTGAAG
GAGACATGCTTCTTCATGTTGGATCTTCTCCGtccctttagtgagggttaattgctatag
tgag
>BJJ009A-08
tcaatgtggtagatccaccttgagtttgaaggggggtgttaaatatatatacaagctaat
gtactgtatagttggcccatgtccagcccatcggatgtccagtccattggatcttgtatc
ttgtatatacttctctattgctaatactattgttaggttgcaagttagttaagaTGGTAT
CAAGGTTGCAAGTTAGTTAAGAAAAAGAAGTCCAATAAAGATTACCCGtccctttagtga
gggttaattgctatagtgag
>BJJ009A-10-2
aatgtactgtatagttggcccatgtccagcccatcggatgtccagtccattggatcttgt
atcttgtatatacttctctattgctaatactattgttaggttgcaagttagttaagaGTT
CCATGTGTAGGATCTGAATGTAGTGAGGCTCCTGGCAGAGAAAACCAGAGAGGTTGGGGA
GGTGGCCTACAGATATGCCATGGAGGGTCGTGTTACTGTGTTGGCAATGCTGCTTCTGGT
GGCTGAAGAGAAGATATCGGCACCAGTCAGTGTAGTAATAGAGGGCGTCAGGACAAAGAA
ATCAATCTACTACTCTATTGTGGATGAGGCTCTGTCCATTGGGGATGCTCCAGCCCGTTT
Tctttagtgagggttaattgctatagt
>BJJ009B-01
ttctcaactcaatgtggtagatccaccttgagtttgaaggggggtgttaaatatatatac
aagctaatgtactgtatagttggcccatgtccagcccatcggatgtccagtccattggat
cttgtatcttgtatatacttctctattgctaatactattgttaggttgcaagttagttaa
gaGTTTGGATGTTTACCTGTTCTCAGGCTTGTGTATTAGGTGGCCCTGATGAATGAAAGA
AAGAATACCAAGTCAGCAAATTTCCATGAATGAATAGATGAGACCGtccctttagtgagg
gttaattgctatagtgagt
>BJJ009B-02
tcttctcaaactcaatgtggtagatccaccttgagtttgaaggggggtgttaaatatata
tacaagctaatgtactgtatagttggcccatgtccagcccatcggatgtccagtccattg
gatcttgtatcttgtatatacttctctattgctaatactattgttaggttgcaagttagt
taagaCAGCCCTCCTGTTTGCCTTATAAGTGCTGTCAAGAGCAAATTTGAAGTCCAAGAG
GAAGATGTCTCTGCTAACACCATTGTCAAGATACTTCTTCAACGATAGAAAAAAAGTTGC
CCACTCAAAACCTCTGTCTAGATATTCCACAAGCTGTGAAATCAACGAATCATCCAACCT
TGCTGCATGGAAAAAAAGCATAGTTATTCTCCCAACTTGACTATGAGTCATTTTATTGTT
TCTTGAACCAAGATATGAACAGATGGAATCATAGAGCAGGTTATATGTAGTCGCTGAGTC
AAGTATACACAAGAGGCTCTTTGGTGTTTCATCCCTCCAGACAAGGAAAACCAACTCGAA
GAAGCGACGTTCACAAAGAATAGAGTAGTACTTTATGGTATTTTTTGGCATGCCAAACTC
TGATTCCTTTAGAAACTTTGCAATTTCGTATATAACGAGTATAGTTCTACCCCAGGGAGC
ATGATGATGTTGGCAAAATTTGGACAATANATTCCAACTTCTTGAGTACACTCNAACCCA
ACAGAATAAAGTTCATTGATCCAAAAATCCT
>BJJ009B-04-1
tcaatgtggtagatccaccttgagtttgaaggggggtgttaaatatatatacaagctaat
gtactgtatagttggcccatgtccagcccatcggatgtccagtccattggatcttgtatc
ttgtatatacttctctattgctaatactattgttaggttgcaagttagttaagaCTTCTC
CTCTCTCTCCTCCTCTTCTCCACTTCATTCCACCTCTCCCGACGCCTCCGACCTCGCCGC
GGAAAGCTTCTCCATCGATCGATCTCTCCTCTCTCTCCCGCGGGGGCTCTCCGtcccttt
agtgagggttaattgctatagtgag
>BJJ009B-04-2
cttctcaactcaatgtggtagatccaccttgagtttgaaggggggtgttaaataaatata
caagctaatgtactgtatagttggcccatgtccagcccatcggatgtccagtccattgga
tcttgtatcttgtatatacttctctattgctaatactattgttaggttgcaagttagtta
agaCATTGCAGCTGCAGGACGCCATGGAGGCTCTGCCGtccctttagtgagggttaattg
ctatag
>BJJ009B-05
tcaatgtggtagatccaccttgagtttgaaggggggtgttaaatatatatacaagctaat
gtactgtatagttggcccatgtccagcccatcggatgtccagtccattggatcttgtatc
ttgtatatacttctctattgctaatactattgttaggttgcaagttagttaagaCTTCTA
TGGTGGGAAGGTGCTCGTGTTCAACGACTTCCCAGCCGACAAGGCAAAGGGCTTGATGCA
GCTGGCTAGCAAGGGCAGCCCGtccctttagtgagggttaattgctatagtgagt
>BJJ009B-07
tcaatgtggtagatccaccttgagtttgaaggggggtgttaaatatatatacaagctaat
gtactgtatagttggcccatgtccagcccatcggatgtccagtccattggatcttgtatc
ttgtatatacttctctattgctaatactattgttaggttgcaagttagttaagaGTAGTT
ACTGTGTTATATCTCTTTAACGAAATTGTTTATTCTCCCTTGGACAAACAAATAGTCGA
>BJJ010A-04-1
aactcaatgtggtagatccaccttgagtttgagggggggtgttaaatatatatacaagct
aatgtactgtatagttggcccatgtccagcccatcggatgtccagtccattggatcttgt
atcttgtatatacttctctattgctaatactattgttaggttgcaagttagttaagaTAG
AAGACGAATCACAAGCTACAGTTCAAAATATGTGCTGTGCACAGCAAGCAAAACTTTTCT
GTGAGCCATATACATCGTGTAAAAGATTATCTACTACTACTACCACTATACCTGTGAACT
TGAAATTCAGAGAAATACTCGCTTGCAGAAATTATATTTGGCAATGCACTTGGGAGTACA
ATGTCCTCTCAAAAATCATCAAACAGTCGCCATCCGtccctttagtgagggttaattgct
atagt
>BJJ010A-04-2
aactcaatgtggtagatccaccttgagtttgagggggggtgttaaatatatatacaagcn
aatgtactgtatagttggcccatgtccagcccatcggatgtccagtccattggatcttgt
atcttgtatatacttctctattgctaatactattgttaggttgcaagttagttaagaTGG
TATCAGAGCAATGGTCTGAACCCTAGCTGCCAATTCCCCATCGCCGGCCGT
>BJJ010A-05
aactcaatgtggtagatccaccttgagtttgagggggggtgttaaatatatatacaagct
aatgtactgtatagttggcccatgtccagcccatcggatgtccagtccattggatcttgt
atcttgtatatacttctctattgctaatactattgttaggttgcaagttagttaagaAAC
TGATCTCGTTTTGGTTGCTAATCCCAGGTGTTGGTTCATTGTTTGGTGCCGAGTGTGAGA
AGCGCGGAATGCTTATCAGGGTTGCTGGGGATAACATTATGCTTTCGCCACCGCTTATAA
TGACTCCTGATGAAGTTGAAAAAGTAAGATCACATATTTACAATATATCATATTTTCTAT
GTATAATTTCCGtccctttagtgaggg
>BJJ010A-06
aactcaatgtggtagatccaccttgagtttgagggggggtgttaaatatatatacaagct
aatgtactgtatagttggcccatgtccagcccatcggatgtccagtccattggatcttgt
atcttgtatatacttctctattgctaatactattgttaggttgcaagttagttaagaCTT
GTACCCTCTTGTCATTGTAAACACATTGTGCTAAGGTGGATTTTCCTGCTCCTCCATGTG
CAACAATGGCCAAACCAGAGTAGCCGACTGAGCTAGAAACAGTAGCCATTGGCTTAGTAA
GAAGATGTATTATGCGATCGCGATCCATGTTGCGACCAAATACTCTTGGCGGCAATAGCG
ATGTCACTACAGGAACAACAATTGTTGGTACACTGGGACCCTCAAGACTATTACCAGCAG
GTAAGTGAATCAGCTCACGGAACTCCTTGGCTTTCTCCAGCATGGTCTTCAGTTCATTCA
ACTGGCAAAGTATCTTTCTGTTCTCTGGGCGCAGATTGGACATCCTACTGGACACAGCAC
GCATAGGCTGCTTCAAAATATTGCTGATGGAAGAGTCATGAACCTGGGTGGAATCTTTCA
CTAGAGAATCCTTGTGTTTCGCTTTGCACTTAAGGATGTTGTACTCATGCTCGTCCAGAA
GGTCCTCAGCATTGTAGAAGGCTTGTTTGAGCTCCCGtccctttagtgagggttaattgc
tatagtgagt
>BJJ010A-09-2
atcttctcaaactcaatgtggtagatccaccttgagtttgagggggggtgttaaatatat
atacaagctaatgtactgtatagttggcccatgtccagcccatcggatgtccagtccatt
ggatcttgtatcttgtatatacttctctattgctaatactattgttaggttgcaagttag
ttaagaCCGACCATACCGACGTCGCCGTGCTCCTGTCGCTCCACGACGGCGACGTCGATG
GCGACGGAGGCTTGTGCGGCTTCCAGGAGGGCGGCGCCTCCTTCTCGCCCGCAACCGAAT
TCTGCACCGtccctttagtgagggttaattgctatagtgagtcaa
>BJJ010A-10
aactcaatgtggtagatccaccttgagtttgaaggggggtgttaaatatatatacaagct
aatgtactgtatagttggcccatgtccagcccatcggatgtccagtccattggatcttgt
atcttgtatatacttctctattgctaatactattgttaggttgcaagttagttaagaGCA
GCAACCTACGGTTCTCCCCGACGGCAAGATGGAGGCGAAGCTGGACCGCATCGCGGAGCA
GCTGAAGGCGCTGCCCTTGCTCAGCCAGGTGGTCGAGGGGCACCAACATCGCCTCGAGGA
GCTGTCCAAGCAGATCGCCGTTGCGGCGGCGCTGGTGGAGGACGTGAAGAAGGAGCAGGC
GGCGGCGGCGGCGTCGCGCGCCGCCAGGATCGACGGCTACTCGGGAGGGTTCTTTCGTCT
GGCGAAGCTGAAGTTCCCCACTTTCAGCGGGACGTTCCCGCGCCTGTGGATCACCAAGTG
CACGCGCTACTTCGAGTTCTACGGCATGCCAATGAAGATGTGGGTTTCCTGGGCTTCGAT
GCACATGGAGGGGATGGCTGAGCTGTGGATGATGACCTATGAGAAGCGCCATGAGCGTGA
TTGGGGTCCGGTTCTGTGAGGCCGTGGAGGAGAGATTTGGG
>BJJ010B-01-1
aactcaatgtggtagatccaccttgagtttgaaggggggtgttaaatatatatacaagct
aatgtactgtatagttggcccatgtccagcccatcggatgtccagtccattggatcttgt
atcttgtatatacttctctattgctaatactattgttaggttgcaagttagttaagaCAC
CTTTGGTGACCTCTTGCGGTGGATTGTGTCAACGCCAGTTCAATTTGCAATTGGCCGCAA
ATTTTATACTGGTGCTTATAAAGGGTTATCCCACGGCTCATCAAACATGGATGTACTCAT
TGCTCTTGGTACCCCCACATCTTACTTCTACTCAGTTTACCCCATCCTCCGAGCTGCCTC
CTCACATAATTACATGGCAACTGATTTTTTTGAAACTATTTCAATGCTCATATCGTTTAT
CCTTCTTGGAAAGTACCTTGAGATCTTGGCAAAAGGGAAGACCTCTGAGGCTATTGCCAA
GCTTATGGATCTTGCACCACAAACTGCAACTATGTTGATATATGATCATGAAGGGAATGT
TGTGGGCGAGAAGGAAATTGACAGTAGGTTGATTCAGAAAAATGATGTGATCAAAGTAGT
CCCAGGTGGGAAAGTTGCTTCTGATGGCTTTTGTTATATGGGGACAGANCCATGTGAATG
AAAGCATGATCACCGtccctttagtgag
>BJJ010B-01-2
aactcaatgtggtagatccaccttgagtttgaaggggggtgttaaatatatatacaagct
aatgtactgtatagttggcccatgtccagcccatcggatgtccagtccattggatcttgt
atcttgtatatacttctctattgctaatactattgttaggttgcaagttagttaagaGCA
ACAATGGCCAAGAAGACGATCGTGACGAGGACATTGAGCTGGTGATCCCACCGtcccttt
agtgagggttaattgctatagtgagtcaa
>BJJ010B-02
aactcaatgtggtagatccaccttgagtttgaaggggggtgttaaatatnnatacaagct
aatgtactgtatagttggcccatgtccagcccatcggatgtccagtccattggatcttgt
atcttgtatatacttctctattgctaatactattgttaggttgcaagttagttaagaGTC
CACTGAGAGAGTGGACGCGATGTGTTCGACGATGGCCTCGGCGATGAACGAGCCCTGCGC
GTCGCCGtccctttagtgagggttaattgctatagtgagtc
>BJJ010B-04
aactcaatgtggtagatccaccttgagtttgagggggggtgttaaatatatatacaagct
aatgtactgtatagttggcccatgtccagcccatcggatgtccagtccattggatcttgt
atcttgtatatacttctctattgctaatactattgttaggttgcaagttagttaagaAAA
ATCTCTTCTTCGTTTGCTCCTTTTTTTTTTCTCAAATC
>BJJ010B-07
aactcaatgtggtagatccaccttgagtttgaaggggggtgttaaatatatatacaagct
aatgtactgtatagttggcccatgtccagcccatcggatgtccagtccattggatcttgt
atcttgtatatacttctctattgctaatactattgttaggttgcaagttagttaagaCTC
CACTCTGCACCAAGCAACCAGAGGACGAGCCTGACGGTGAGACTCGCATGTCCATTGCTA
GATGACACTGTCGGTGACATTGACGATGAGCTGTTCCATGCCCGtccctttagtgagggt
taattgctatagtgagtc
>BJJ010B-10-1
ttacatcttctcaactcaatgtggtagatccaccttgagtttgaaggggggtgttaaata
tatatacaagctaatgtactgtatagttggcccatgtccagcccatcggatgtccagtcc
attggatcttgtatcttgtatatacttctctattgctaatactattgttaggttgcaagt
tagttaagaCCATGGTCCAAGCAAAGAAAATTCCCATATTGTGCCATGCAAATGCTGCTG
ACCTTTTCTGAATATCATGCAACATAGCGTGTCTGGGCTTCTGGCACTCCATGAATGTAA
GTGAATTACATGAGTTTACATGCACTACATCTCTGTAAAACTTTATGATAGTTAACTTTC
TAGGTTGAATTTGGTGAACATACCATTCAGCTTTTTGTTAGAATATACCACACATGCAGA
GGAATATATCGTTTCTGACTACAGCACTGGCATGCGAAAATTTTTGAATTTGTGAAAATG
ACATCCATGGCTTCGTGTAATTCTTCATGGGTGTTTGTGTTAGTTTCTTGGCGCATCTCT
CTATTTTGACCCCTTTTTTCCCTGTTCCTCGTACTGACNGCTTTGCTGCTTTAGCATACC
ACAGCAT
>BJJ010B-11-2
aactcaatgtggtagatccaccttgagtttgagggggggtgttaaatatatatacaagct
aatgtactgtatagttggcccatgtccagcccatcggatgtccagtccattggatcttgt
atcttgtatatacttctctattgctaatactattgtcaggttgcaagttagttaagaGGT
TTTAGGCGCCTGGTGGTGGTGGATCGGTGCCGtccctttagtgagggttaattgctatag
tgagtc
>BJJ010C-02
aactcaatgtggtagatccaccttgagtttgaaggggggtgttaaatatatatacaagct
aatgtactgtatagttggcccatgtccagcccatcggatgtccagtccattggatcttgt
atcttgtatatacttctctattgctaatactattgttaggttgcaagttagttaagaATC
CTTTCTTCGCAGGTTCCTTCTGATTGTCAGGCAGGCCTTTGCTGATTTCATGGCTCCACG
TGAGTTTTCTACCCCCAGGACGTCAAAATCTATCTCTGACAGAAAGGTGTTTTTTTACGC
GATGGACTTTTCACACCCATTACATGTTTGCTTTTGATATCCTGTTCCTGCTGGGATGCT
GGATAATATGGAAAGAACCCAATGCTTCATGCTTTTATTTTTCGAGCAATCCACCTTAGC
TTTTAGTGATCAACTTCAATGAGGAGGCAGCAGTTTGGAAAACTGCGGNGGTATTTGAAA
GTTGTGAGGANTGANCCCNCATTATGACATNTTTTCTTTCTTTGCTTCCCCTCCCCACTC
CTGTTTCCAGGGGTCTTAACCTCTGGACCGACAGTATAATGTCGTGTAAAATATGTACTT
ATTCCCCCTTTCAATCTTAATGAAATTTGGTCGGCTCCTTCNCCGACCCGtccctttagt
gagggttaattgct
>BJJ010C-03
aactcaatgtggtagatccaccttgagtttgaaggggggtgttaaatatatatacaagct
aatgtactgtatagttggcccatgtccagcccatcggatgtccagtccattggatcttgt
atcttgtatatacttctctattgctaatactattgttaggttgcaagttagttaagaGTC
CTATGGTCTGAACTATCTCATAAATGACTAGTTCACAGTTAACTGTATTAGGGATCCAAA
AACAAATGTTAAGGGTATTGCAAATTTGCAAACGGATGCTAAGTAATATGCCAGTTAATA
TTTCATTTCCATTCTCCTGTACCGAACCACTTTACATCAAACTTGCACGGGACGTGCAAA
ATGCAGAAACAAGCAGTGCAACAAAACTCTGAACATCTTCATAAACCTTTAGCTACAAAC
TGTAAACTGACGGTGCAACGCCACAGGTGGCATCTTGCGGCCTGAATTCTGGCAAGGCAT
CGTCACCACGGAGCTCANGAACGCCCTCTCGACCTCCTCCGACGCGTTCCTCCTCAGCAA
GCACATGACGTACTCCATCGCCGCCGCGTCGCAGGGCAGCGTGATCCTTCCGTCGCCGCC
Gtccctttagtgagggttaattgctat
>BJJ010C-05
tcttctcaaactcaatgtggtagatccaccttgagtttgaaggggggtgttaaatatata
tacaagctaatgtactgtatagttggcccatgtccagcccatcggatgtccagtccattg
gatcttgtatcttgtatatacttctctattgctaatactattgttaggttgcaagttagt
taagaCTTCTTTCTTTGCGGGTTCCACATGATTGTCATGAAATCCTTGCGTACTTCCATG
GGGCTGAACTTCAAAATTACTTATTATGTATGGTCGAGGATAACCTCAAGGTGCACGTTT
TTTTACTCNATTGCCTTTCTCCCTCCATGACCTGTTTCCGCTGTGTGTCTTGATGTATTT
AAAATGCTGCAATACGTGTAAATCATCAATAAAATCATGCATTTTTTTTTTACCTTCTCA
ACCTTTGCTTTTACCGATCAAGTGTCTTCTTGGTAGTGCTTTTCTCACCTTTTGTACTCC
CCTCTGTACAGCCTATCATGAAGCCTCAGGTTGAGATCATGCACAAAAACCGGACTTCTG
TTTCACAATATGTAAGCCACTTACTTGACCGGATTCATTTAGATGTTAATGAATCTAAAC
ATATGTATGTGTCTAGATTCATTAACATCTATATGTAT
>BJJ010C-06-2
aactcaatgtggtagatccaccttgagtttgaaggggggtgttaaatatatatacaagct
aatgtactgtatagttggcccatgtccagcccatcggatgtccagtccattggatcttgt
atcttgtatatacttctctattgctaatactattgttaggttgcaagttagttaagaTTT
GCTACTGTATGGCGTGGTAAGTGCTAGCAATGAAACGCAGGCAGTATATGCGACCGATCC
ATTGATCTAGTTTACGGCTTGCATTTAGTATTTGTTTTAAGAAACACAGTAGATCTACGG
CGGCATAATGTTCTTTTCTTTTTCAAGATTACCGtccctttagtgagggttaattgctat
agtgagtcat
>BJJ010C-07-1
atcttctcaaactcaatgtggtagatccaccttgagtttgaaggggggtgttaaataann
ntacaagctaatgtactgtatagttggcccatgtccagcccatcggatgtccagtccatt
ggatcttgtatcttgtatatacttctctattgctaatactattgttaggttgcaagttag
ttaagaCCTACTATGTCACCTCCTGTTGCCTCTAGTAATGTAAAGGATGTGAGTTGTCAA
AGTGAAGAGGGAAGCTCTTGTCTAAAGTGCTTTGTTGCAACGCCCAACTCGTTCCTGATT
TGAGATTGCCTAGGGAATTGGCAATACGACCAAAATTTTTTGTGCTGCTATCAATCAAAT
TTGATAAGCTACTGTGTGGTGAGCAATTGGGAAATCACGCGTGAATGTTGGTATTATAGC
TGATTGCTTAGTTGTTAACCCCTGTTTTGGGTATTCTTTTTGGAAACAATCCTTCAAGAT
CANTATCAGCAAGATCAAGAACGCGTAAGAAATGCAAATCAGCGAAGGAGTCTGGAACTG
GACCATACAGGCCATTATACTGTAGATTAATTTCAATGAGTGAGTGTATGCTAGAG
>BJJ010C-07-2
atcttctcaaactcaatgtggtagatccaccttgagtttgaaggggggtgttaaatatat
atacaagctaatgtactgtatagttggcccatgtccagcccatcggatgtccagtccatt
ggatcttgtatcttgtatatacttctctattgctaatactattgttaggttgcaagttag
ttaagaGTTCGATCGATGGATGAATGAGATCACGGATATACGTTGCATTTTGCTTGCTTG
CTGCTGCTGCTGCTGTCGCTGCTGCTAGCTGCAGCCGtccctttagtgagggttaattgc
tatagtgagtcan
>BJJ010C-08
aactcaatgtggtagatccaccttgagtttgaaggggggtgttaaatatatatacaagct
aatgtactgtatagttggcccatgtccagcccatcggatgtccagtccattggatcttgt
atcttgtatatacttctctattgctaatactattgttaggttgcaagttagttaagaGTC
AAATGGGTAGAAAACATCAACATCTGAATGTTGTGA
>BJJ010C-09-1
nactcaatgtggtagatccaccttgagtttgaaggggggtgttaaatatatatacaagct
aatgtactgtatagttggcccatgtccagcccatcggatgtccagtccattggatcttgt
atcttgtatatacttctctattgctaatactattgttaggttgcaagttagttaagaTGC
ATCACCTTGCAGAATTGTCCGGACTGACAAGTGTGATTTTGGGCCATGGAAGAAGGTGAA
AAAAACTCAGCAAACTTAAGCCTGCATAATGATGAAATCCCCTAAGGTACTTCGAAAACC
CCTTTCAATTTCAACCTCCATAAACATGTTTAAAGCCCTGTCATGACCTATTTGCAATAT
ATAACGAGACCCGATACACGAATGAATAAAAAAGTTACCACTCATTCTTGCTAGCTTTTT
AATTGCTAACTCAACTCCACTTAATGCTAGGTAAAGTCTTCCATACAAGAAGACATATAC
AATTATGACAACCATCTGCACAAAATTAAGACAATAACCTTACGAGAATAAAAAGGATGG
TAGCAGATCATAACGAATGTAATGCATGAAGGTGTCCTGTGTTCACTCTACTAGGTCAAT
GTAAGTTACCAACTTACCATTGAACTGATATAAAATCCAACAGTGGTAAAGTAGCACGAC
AGCATCCGtccctttagtgagggtta
>BJJ010C-09-2
aactcaatgtggtagatccaccttgagtttgaaggggggtgttaaatatatatacaagct
aatgtactgtatagttggcccatgtccagcccatcggatgtccagtccattggatcttgt
atcttgtatatacttctctattgctaatactattgttaggttgcaagttagttaagaTAT
ATCAGTCGAATCATCCTTCAGTTTCTCAGCTTCCTTGTACTCAAAATCGTTTCGGCTCGT
CCAAGAGATGCTTCCATCACAGATCTTGTTAACTGACGGTTCACTTCCATCCGtcccttt
agtgagggttaattgctatagtgagtcaa
>BJJ010C-10-1
acntcttctcaaactcaatgtggtagatccaccttgagtttgaaggggggtgttaaatat
atatacaagctaatgtactgtatagttggcccatgtccagcccatcggatgtccagtcca
ttggatcttgtatcttgtatatacttctctattgctaatactattgttaggttgcaagtt
agttaagaTATTGTACCGCGTCATATTACCTTACTTCCTACGTGATGAACTGGGATTCAT
GGACTAAAACCGTCCAGTTTCTTTTATAAATGATTAAAAAAAATGAAAGAAAATTAACCA
CCACGATTTGATCACCCGGAGGTGGACCTCTCGCTAATTAATTGGCGCTGCTTGATGTGA
CTCGGGAGCTGGATGCTTACATATGTACTTTGAAAATTCAATTAATCATATCTGATCCAC
TGATTGTTACTTGTTCAATTACTTGAACTTAAAGATGGCGGGCCGCTACCATTGTACTAC
CCTGACAATGGCTCAAATCGCCTGAATTATCCCTGTACTAGG
>BJJ010C-10-2
aactcaatgtggtagatccaccttgagtttgaaggggggtgttaaatatatatacaagct
aatgtactgtatagttggcccatgtccagcccatcggatgtccagtccattggatcttgt
atcttgtatatacttctctattgctaatactattgttaggttgcaagttagttTAGGTTG
CAAGTTAGTTAAGAGGCACCACCTCACTGTCAAAGATTTGCTCGCCCAGGTTTACCGCTG
TCTGCGTTCTGAGGATGCGCCGCTGCCCCGtccctttagtgagggttaattgctatagtg
agtcaaat
>BJJ010C-12-2
aactcaatgtggtagatccaccttgagtttgaaggggggtgttaaatatatatacaagct
aatgtactgtatagttggcccatgtccagcccatcggatgtccagtccattggatcttgt
atcttgtatatacttctctattgctaatactattgttaggttgcaagttagttaagaATT
GTTTGGCCATTTGAGAAGCAAGCAGCTTCTTCTGCCCAGCAGGAGTATCCGtccctttag
tgagggttaattgctatagtgagtc
>BJJ010D-01
aactcaatgtggtagatccaccttgagtttgaaggggggtgttaaatatatatacaagct
aatgtactgtatagttggcccatgtccagcccatcggatgtccagtccattggatcttgt
atcttgtatatacttctctattgctaatactattgttaggttgcaagttagttaagaTGC
GGTACGTTGCAGGATTTTCCTAATTGGCATGAACCACCCTAGCCAGTGAACGGGTCTGAA
CTATACTCCAACTGGTGATGTCTGGTGTAACTTGACCTCGTGGTGGAGGCTGTTGGAGTG
GATGGACTTTATACCTCCCTCTCCAGATTTCGCTGCGTGTCTTGCCAACATTAAAATGAA
TGAGCTTATCTGAATCACCAACAAATTAATGCCTGATTGTTTGTATATCTCAACCTATTC
TTTAACTGCTGTAATTGTACTACTGGTACTGTATTGCTTTGTGAAATAACTCCCCTCTGT
ACCTGATATATGGAAATTGCTTGTCTAAATTTCTACAAAAATAAATGTGATGTAAGATGC
CAATCATTTCATCATGTTATTCTCATCTCCAGCTTTGTGCTGACACAACGAAATCTACAT
AACTTCCTCAATTCTCTGTTTAATCGACAGTAATTTTGTGGTTTGCATCTTCCATAGCCT
TCTACCCATTATAAATAAACATAACTTTCTGGGCTAATGAAGCTGGTGAAATCCAGCTAT
AATTTTGGGCCGTTAAAATTGGGGTTAGTTTCAT
>BJJ010D-02-1
atcttctcaaactcaatgtggtagatccaccttgagtttgaaggggggtgttaaataaat
atacaagctaatgtactgtatagttggcccatgtccagcccatcggatgtccagtccatt
ggatcttgtatcttgtatatacttctctattgctaatactattgttaggttgcaagttag
ttaagaCTGTCTATTGTATTTTTGTATGATACAAAACACATGCAAGATTAACTTATTGTC
TTTTTTACCCTGAGAGTATGCACATCCCATGCAAGATTGCCGTAAATTAAAAAAAAAACA
ACAACGGTTTCTAAAAATGAAAACCTCCCTTTGGGATTTGGGAGGGTCTGGGCTTAAACC
CCTCATGCTACTACCCTCCCAGCCATAAAATTAACTTCAGGCCTTTTTTTACTATCTGTC
CACCTATTGAAAATCCCCTTGCCAAACTCCGAATACCTAGTTTTTCTCACTTGAGTCCAT
TTTCTTATCTACAGGAATTTTCCCTGAGGACAAGGGGATTGGACTTTATTGATAGCATTT
CATTTTCCCTGAGGCCAAGGGTCACGGTGTTCGCTTCAACGCCACTGACATTANCCTGAT
TGTCACCAGGCACCACCTATAAACTGGCAACTCCT
>BJJ010D-02-2
ttctcaactcaatgtggtagatccaccttgagtttgaaggggggtgttaaatatatatac
aagctaatgtactgtatagttggcccatgtccagcccatcggatgtccagtccattggat
cttgtatcttgtatatacttctctattgctaatactattgttaggttgcaagttagttaa
gaTCCCTGACTTCCAAACTGTGCGGCAAACCAGCTCTTTTGTAGTGGAAGAGAGAATTAT
TGGAAGAGAGCGAGAGAAGGAGATAATTATCGAAAGGCTGATGAAGTCCGtccctttagt
gagggttaattgctatagtgagtc
>BJJ010D-03-1
cggttacatcttctcaaactcaatgtggtagatccaccttgagtttgaaggggggtgtta
aatatatatacaagctaatgtactgtatagttggcccatgtccagcccatcggatgtcca
gtccattggatcttgtatcttgtatatacttctctattgctaatactattgttaggttgc
aagttagttaagaGTATTATCTTTGTATGCTCATATTGAAAGGGGTGAATCTGAAGTTGT
GAACTCTGAACATGTGTAGTATATTTTTCACATTTCCACAAACCCCAGAAAATACATAAC
AATATAACAGTTCTATTATTCTGAGATATGNGATGCTATTTATGATCAATCTGACTAGCT
ATGTATATTCTTGTCTCACTTAATCGGGTGAATAATAATCCACCTGGGAAAACCGTGGAA
ATTCTTC
>BJJ010D-03-2
ntcttctcaaactcaatgtggtagatccaccttgagtttgaaggggggtgttaaatatat
atacaagctaatgtactgtatagttggcccatgtccagcccatcggatgtccagtccatt
ggatcttgtatcttgtatatacttctctattgctaatactattgttaggttgcaagttag
ttaagaCTTTGAACGTATGCAGCTTTTTTTTTGGGGGGCAGGATGGATGCCTCCTGATTA
AAAAAGATGCGGCTGCGTGTTTTGATTATTTTGTTGCAAAAGTGCAAACCGCAAATCATG
TCCCTGGCGCAAGCAGTGAATGAAATTGCCCGtccctttagtgagggttaattgctatag
tga
>BJJ010D-04-1
nactcaatgtggtagatccaccttgagtttgaaggggggtgttaaatatatatacaagct
aatgtactgtatagttggcccatgtccagcccatcggatgtccagtccattggatcttgt
atcttgtatatacttctctattgctaatactattgttaggttgcaagttagttaagaACT
GGTACAGCTCAAATTCTCTGTTCATGTCTGGTCTGTGGCTTATGAAAAGGCTGAGGGGAG
TCCAATGCATGCACCATCTCACTTTCAACGATGAACAAGATCCCCAGAACACATTTTTTT
ACAAGCTATGCAAGGTAGATCTACTCTATGTCCCTTCAGTAACAAAACTCAACTATAAGA
ATTAATTTCCCCAAAATTAGAGCTAAACTAGGAATCACAGGGTAATTAACCTGTATGAAC
TCAACTTCTTATATATATTTTTTAATCTTCGCAGCTGAATACATTAGATAACTTCAAAAA
CATCATCTTGGTATCATCGCCACAGGTACCTTCTTGCTCAAAATATTCCTTTCAAATGTA
TGCTGATTATCTGACATGTATATTTTCCTAATCAAATAACTCTGCTTAACTAACTGTAGG
ATGGGTATGTTCCATATCATTCANCAAGAATCGATTCCTGCCCTGCCTCATCGTCGGATA
ACTCCGAAGAAAGGGCAGGTGTTCACCGAGATGCTCAACAACTGCCTGGGACCAGCTTCC
GAGCCCTCATCGTCGGAGACGCGGGTGTTTCATGCGCTGC
>BJJ010D-05
atcttctcaaactcaatgtggtagatccaccttgagtttgaaggggggtgttaaatatat
atacaagctaatgtactgtatagttggcccatgtccagcccatcggatgtccagtccatt
ggatcttgtatcttgtatatacttctctattgctaatactattgttaggttgcaagttag
ttaagaCGACTCTCCCATTCAGACTTCTGCACATTATTGGTCTTCTGTCAGAAATAGGGA
GCTATTTGTTTTGCCAAACTTTCATCACACTGTCAGACATTTTTTTTGTTTAGCTGTGTG
TTTTACCACTGGGAAGTGTGATTATAGAAAGTTATATAAAAGGTATATCCATCATGTCGG
TGAAAAGAANTCAATACTCATTAATACCTACGCTGATACAACAGAATTAGTCTACCAGAA
AACTTATGTTTAAATTTGCTTTCATGCAGATGGGTTTTGCCTGCTTTCATGCTGTAT
>BJJ010D-08
aactcaatgtggtagatccaccttgagtttgaaggggggtgttaaatatatatacaagct
aatgtactgtatagttggcccatgtccagcccatcggatgtccagtccattggatcttgt
atcttgtatatacttctctattgctaatactattgttaggttgcaagttagttaagaAAT
GCCACCTCAGCTTGGCAACCTGCGGAAGCTGGTGTTTCTTGACCTGAGTGGCAACTCGTT
GCAGGGTATTATTCCGtccctttaatgagggttaattgctatagtgagtc
>BJJ010D-10
aactcaatgtggtagatccaccttgagtttgaaggggggtgttaaatatatatacaagct
aatgtactgtatagttggcccatgtccagcccatcggatgtccagtccattggatcttgt
atcttgtatatacttctctattgctaatactattgttaggttgcaagttagttaagaTTT
CCAAGTTCAGATGTTGTTAAGCTCGTCCTGCAGCTTCTGATTCTTGTTGAACTGTTTGGA
TCATCAGGATGTGCTGAGCGCGATGCGGATCGTTTCGAGCGGGAAGAGGCCTATCTCCAT
CCTTCATGACATCAGTGGAATCATCAGACCCGtccctttagtgagggttaattgctatag
tgagtcaa
>BJJ010D-12-1
nactcaatgtggtagatccaccttgagtttgaaggggggtgttaaatatatatacaagct
aatgtactgtatagttggcccatgtccagcccatcggatgtccagtccattggatcttgt
atcttgtatatacttctctattgctaatactattgttaggttgcaagttagttaagaGAT
CTGTTATCTGTTCATTATATTTCTCGAGAGGGGAGCATTTGGAGATATATTTGAGTTTGT
CCTCTCTCCGTCTCTCCTCTTCCTTCAAGAAACATAACATTTTGATTTTTTCTTAATAAT
TAATATCTATTAAGTATAAACAACAATTATAAGTATTAAGCTTACCTCTTTTATCCTAGC
AAAAACATACTCAAAAATGAAAGGTGTCAAACCAGAATCTTTGCTGATTTCATTGTCCAC
TTTAATAAGCTCTCCCATCTTCGTGGATGTTTTCCCACTTCCTGTCTATAAAAACAATAG
GAGAACCATGCATATACATCANACAAATCCCTATTTCTGACACCGAAAAAAAACATAGTA
CAACATAATATTACCTGTCCATAGGCAAACAAACAGCCATTGTATCCAGACATGCANTTC
TCCACCATTGGAAGACCAACAACCCCGAATAACTTCTCCTAGAACAATTATACAGAACAT
TTGATTAGGCTAAGACCGTCCTTGCAAAGTAAT
>BJJ010D-12-2
aactcaatgtggtagatccaccttgagtttgaaggggggtgttaaatatatatacaagct
aatgtactgtatagttggcccatgtccagcccatcggatgtccagtccattggatcttgt
atcttgtatatacttctctattgctaatactattgttaggttgcaagttagttaagaGGA
TAATCTAAGTTCAGGGAATTTATGGCAAAGTTACTCAGGCTGATTTTCTTTGGAACAAAC
ACAGCCCCTCCCATGCATTTCTCGAAGGCATATGCATAATATAGATTGACATATTCCACT
CCCAGCTGACCTCTCAATCCAGCACGCCGtccctttagtgagggttaattgctatagtga
gtc
>BJJ010E-01
aactcaatgtggtagatccaccttgagtttgaaggggggtgttaaatatatatacaagct
aatgtactgtatagttggcccatgtccagcccatcggatgtccagtccattggatcttgt
atcttgtatatacttctctattgctaatactattgttaggttgcaagttagttaagaATA
AGAATCTCACAAGTGGATGTGCTGTAAGCTATTTCTGACTACTGAATTTTCAGGTTCTTA
CCTCCATAGGCAACTTCTGTATCTGTTCAATCGCCATCGGTGCGATTGTTGAGGTTATAA
TCATGTTCCCAATCCAGCACCGtccctttagtgagggttaattgctatagtgagtc
>BJJ010E-03
actcaatgtggtagatccaccttgagtttgaaggggggtgttaaatatatatacaagcta
atgtactgtatagttggcccatgtccagcccatcggatgtccagtccattggatcttgta
tcttgtatatacttctctattgctaatactattgttaggttgcaagttagttaagaACTA
CTACTCCCTAGCAATTTTCTGGTAAGCTCAGACCAAGCGACTAAATCAATCAGGCGCGCT
CACCGCGGATCCGtccctttagtgagggttaattgctatagtgagtc
>BJJ010E-10
aactcaatgtggtagatccaccttgagtttgaaggggggtgttaaatatatatacaagct
aatgtactgtatagttggcccatgtccagcccatcggatgtccagtccattggatcttgt
atcttgtatatacttctctattgctaatactattgttaggttgcaagttagttaagaCTT
ATAACCTGAAAAACGGAGGGAGTATGTCGCAAACAACAACAACAATAACAACGAGCAAAA
TCTATATCGAATCCGtccctttagtgagggttaattgctatagtgagtc
>BJJ010E-11
caactcaatgtggtagatccaccttgagtttgaaggggggtgttaaatatatatacaagc
taatgtactgtatagttggcccatgtccagcccatcggatgtccagtccattggatcttg
tatcttgtatatacttctctattgctaatactattgttaggttgcaagttagttaagaGC
AATATACTGTGGATGCAAAAACTATGATCAGAAAATTCGACTAACCGAGTAGCCTGCTGT
CAGAAAGCAATTGAAAAGTTGCCACATGTAGCCAACCGtccctttagtgagggttaattg
ctatagtgagtcaa
>BJJ010E-12
aactcaatgtggtagatccaccttgagtttgaaggggggtgttaaatatatatacaagct
aatgtactgtatagttggcccatgtccagcccatcggatgtccagtccattggatcttgt
atcttgtatatacttctctattgctaatactattgttaggttgcaagttagttaagaGTT
ATCACCCTGGGATAGCTCTGTGGATATGCTGGTACCATCAGGAATTTCCCAGTGCACATG
GACCTTCAAACAAGTGACAACAACAAAAATATCAATAAGTTTTGTGGCGTCTCTGACAGA
TAATCATGTGACTAATATAAAGATGTACCTGGAAACACCATAGACCAGCCTTTGCACTGA
AAATGCCTATATTGTCTCCATAAATTGCCTCCAGTGCCAGCATCTAAGAAAATCATATGT
AACATCACAAATAGCGGTTTAGATCATGTTTGGACAAAGAGGGTGACGGTTCCAATCACT
GATTTTTTATTTATTTATTTTTTCTTACAATATAGAGTTGCCTGAACAAATATTTACTTC
TAGTTAGGCTTCAGAACATCAATATAAAGCCGTACGCAGGCTTACAGGAAGCTTTCTTAG
ACCACTTGCAGAGTAGCAAAAAATTTTATCCTACAATCAATGCAGTTGTTTCAGATAACA
CCCTCTATGAGAGAAGAGACCAGACCACAGAGGGGGGATAACAATTTCATGATCTACATA
CAATCTGTAACTTAAACTGACTTGAAGGCGAAATCGGCATGTTCTAATTTGTC
>BJJ010F-01
aactcaatgtggtagatccaccttgagtttgaaggggggtgttaaatatatatacaagct
aatgtactgtatagttggcccatgtccagcccatcggatgtccagtccattggatcttgt
atcttgtatatacttctctattgctaatactattgttaggttgcaagttagttaagaGGA
ACAGCGAAGAAGAGCATGCTGGGTGTCTTCGGTTTCTGACCCACATACCCCACAGGTAGC
TATCCGCTCAAGCTTCCTTTTCGTTTTATTAGCCATTGTTGCAAGGGAGTCAGTGGCAAC
CTTCCAAGCAAAACTTCTCACTTTCTGAGGGACTTCACACTTCCAGATCAGGTCCCATCT
ACGATCGCCTGCCATATTCGACGGACCTGTATCCTCTTGATTCTTCAAATTCAGAGCCAA
GTAATAAGCACTCCTGACTGAGAATCTACCATGCAAGTCTGGATGCCAAGCTATAAAATC
TTCGTCCTCCCAATTTGAAATACATATGCTAAGTAGTATGCATGTTATATTATTAGATTT
ATATTTTAAAGTACTTTCATGTGACGCTAATTTCATATTCGTTAGGAAAACATAACATTA
AAGAATTACTGATCAAAATAATTTGGGACGGAAGAAGTAGTAGTGCACACTTTTTTTTCT
CAAACTTAATTTACAGCTAAGCTGCTTAGAAACAACAACAAGAAGAAGAACAAAAATCAA
TGACGAATCACATTATATCATCCAGAGAACACATCTAGTTATACACTGACGACG
>BJJ010F-02
aactcaatgtggtagatccaccttgagtttgaaggggggtgttaaatatatatacaagct
aatgtactgtatagttggcccatgtccagcccatcggatgtccagtccattggatcttgt
atcttgtatatacttctctattgctaatactattgttaggttgcaagttagttaagaCAG
GACAAGTTGCCAAGGACGCCTCTATATTTCGAGCATGTGTTTGGTGTATGCGGAGGGTTG
GTGTATGGAGGTAGTTGGTTATTGTGGGAGTTTGTGTCATCTNAACTTTCCTTTTCCTCC
AATTGAATATCAACCAACCTCTCCTAATTTCTATGCCTGTCTTGCCGACTTTCTGATCAA
TGACACGACATGCATCACGAACAAATTAACAAATGAAAACACCACCTTCTGAAACTTTTC
TTTGACC
>BJJ010F-04
aactcaatgtggtagatccaccttgagtttgaaggggggtgttaaatatatatacaagct
aatgtactgtatagttggcccatgtccagcccatcggatgtccagtccattggatcttgt
atcttgtatatacttctctattgctaatactattgttaggttgcaagttagttaagaGTA
GGCATTATTTCTGTTAGCTTTAATCGTTTGGGCAGAATTTCTCCGTTCTGCTCACTAACA
TTTGTCTGATGGTCAATTCCAGAGTATAATCTCTCTTTAGAATATATCGCTATCTGATCT
GCATACCTGTACTTGAAAATGCAGAATTTGGGCAACTACTCTTATGGCCATTATTTTCAG
AAAGTGTGCACTATATGCCAAGCTTATCCATGTGTGATACAAAAAATCATAAAACTATGC
TTTAATCTTTGCAAATAGCGCTACAGATAAGCAATATAAATTGACAAATTACAGAGTCCA
TGTTAATCGGAACGCCCTCAATAGGAGTTTGCCTTTTTAGAGCACATACACCCAAGAATC
AATTCAGAGTTCAGACAAGAAAACAAGAATTTTGACAGGAAAAAAAATGCTGTTTTTGCA
TCATCTGAATGATCTGTTTCTCGTATATAATCCCTAACATTTTACA
>BJJ010F-05-1
tcttctcaaactcaatgtggtagatccaccttgagtttgagggggggtgttaaatatata
tacaagctaatgtactgtatagttggcccatgtccagcccatcggatgtccagtccattg
gatcttgtatcttgtatatacttctctattgctaatactattgttaggttgcaagttagt
taagaTCATTAATATGCACATCTATCGAGCTATTGACACGTCAACATCTGTTAAGACTGC
TATTTGCCACGTCATCAGCTCTAAATTGTGTTTTTCTTGTTGGGTAGTTTTAGCAAATGA
GCACCCATTTGTCTCTTCAGTCTTAGTGGAAA
>BJJ010F-06
aactcaatgtggtagatccaccttgagtttgaaggggggtgttaaatatatatacaagct
aatgtactgtatagttggcccatgtccagcccatcggatgtccagtccattggatcttgt
atcttgtatatacttctctattgctaatactattgttaggttgcaagttagttaagaAAA
ATGATGTTTCAGATCATGGAAAATCCTTCCTTTAGAAGAAATGCGAGCACTCAAGGAGTT
GGAGTTAATGGACGTGCCTGTTGTTGAAGAATTGTCAGTTCCTTCTCTGGAGAAGTTGGT
GTTGATTCAAATGCCTAGCCTGCAACGTTGCAGTGGAATAACAACTTCATCTCTACCGtc
cctttagtgagggttaattgctat
>BJJ010F-07-1
acatcttctcaaactcaatgtggtagatccaccttgagtttgagggggggtgttaaatat
atatacaagctaatgtactgtatagttggcccatgtccagcccatcggatgtccagtcca
ttggatcttgtatcttgtatatacttctctattgctaatactattgttaggttgcaagtt
agttaagaATCATGACACATGATCTTCTCCAAAAGTGAGGAGTGGGATCATGATGGCTGA
ACTGCTGCATGCCCAATCCCCCATGCTGAAGCCGCACAAAAAGATCCCCTTTTTTCTCCT
TGGTGTTTGTGTTGCATTTGTGTGTGTTTTCATTCATTCCCACACCACCCATCACCACCA
CACCACAATTACATTACATTACAGCCAAAAGCTTCATTAAAGTCATTAATGTTAAACTAA
TCAAGGGGTAATGGAGCCTAAAGCTTAAGCTGTCTTGCTCAGAAACAACAAGTTTTTAGC
TTACCTAGGCATAGTGACAACACACTCACTCCCCTCATTTCATCAAACACCTTCTTCTTC
TTCTTCTTCTCCAATGGAAGCTAGTGCAGCCAAGGAGAAAGACAAGGATGGCAAGAAGAT
GAGCAGGGTTGGAAGCTGGGGATCCATGGCGTTCTACTCCTCGTCTTCTTCCTCCAGAAG
CCAACCAGTGTCTGCAGCAGAAGGCAAGAATGGTGGCAAGAAGGAGAAG
>BJJ010F-10-1
nactcaatgtggtagatccaccttgagtttgaaggggggtgttaaatatatatacaagct
aatgtactgtatagttggcccatgtccagcccatcggatgtccagtccattggatcttgt
atcttgtatatacttctctattgctaatactattgttaggttgcaagttagttaagaCTA
GGAACAAATGCATCTTCATTTTCCCTGTGTTCTGTTTGTCGTTCTTG
>BJJ010F-10-2
aactcaatgtggtagatccaccttgagtttgagggggggtgttaaatatatatacaagct
aatgtactgtatagttggcccatgtccagcccatcggatgtccagtccattggatcttgt
atcttgtatatacttctctattgctaatactattgttaggttgcaagttagttaagaGTT
TCATCGATTGAGCATTAAAATGAAGCACCATGGCCGtccctttagtgagggttaattgct
atagtgagtc
>BJJ010G-01
aactcaatgtggtagatccaccttgagtttgagggggggtgttaaatatatatacaagct
aatgtactgtatagttggcccatgtccagcccatcggatgtccagtccattggatcttgt
atcttgtatatacttctctattgctaatactattgttaggttgcaagttagttaagaGAA
GAATTTGAGTAAACTGGCTCTGAAACATTGGGATGTGAAACATGAGACAGTGGACTTTCA
GGTTCAGGTTCAGAGCTTCTTTTCTGAAACGGCAGTATATTTGGCAAGCTTGATGATCTG
ATCAGCTCAATCTTGATGCTTGAGGACTGACTGGAGGATGACAAATTGTCATCTATCAAC
CCTTGAAAATCCGtccctttagtgagggttaattgctatagtgagtcan
>BJJ010G-04-1
cttctcaaactcaatgtggtagatccaccttgagtttgaaggggggtgttaaatatatat
acaagctaatgtactgtatagttggcccatgtccagcccatcggatgtccagtccattgg
atcttgtatcttgtatatacttctctattgctaatactattgttaggttgcaagttagtt
aagaGTTTTGTCGCAGATCATTGCTGGTTCATGTGTGCCACTATCTGCGGTGCTACTACT
GGGTCTTCCTGATGATCCATCTAAGGGTATCGCCTATGGCATTGTGCTGTTCATCATGGG
TTTATTCATCTCTTGGAATGGTCCTGCTACAAACCTGTACGTCATTTTCCTCTGGTACAT
AAGAAGTGTTCTATATGATGATAAAAACCATAATCTTTGCCACATCATATTGTCCCAATT
TTGCATTTGCTTTGCTCGACTATGATATATCTGATGATGAAAATAAAAATCTTTGCCACA
ACCTTTTGTTTAAATTTATATTTGCTCTAGTATATTACCACTATAACGTTTCTTGCTTGT
CTTGCAGGCCTATTTGTGCAGAGATCGTACCTGAGAAGTCAAGAACAAGTATCTATGCTC
TTGACATGTGTTTTAAGTCCGTACTGTCATCTTTCGCTCCCCCTATTGTTGGCATTTTAG
CTCAGCGAGTGTTTGGATACAGGGCAGATGACAAAGGAAAGAGTATTCAGTTAGACAGGG
AGAATGCTGCATCTTTAGCCAAGGCATTGTACACATCTATTGCAATACCATTTACAATTT
G
>BJJ010G-04-2
aactcaatgtggtagatccaccttgagtttgagggggggtgttaaatatatatacaagct
aatgtactgtatagttggcccatgtccagcccatcggatgtccagtccattggatcttgt
atcttgtatatacttctctattgctaatactattgttaggttgcaagttagttaagaCAA
GGATCTCCGATGACGTTCGACTACGGCAGGAACGGCAACAGGGTCACGCTCGCCAAGGTC
TGGAAGAAATTTCGGGACGACATGGACTTCGTCGACGGAGACAGCGTCATCTTCATGCGT
CGCCGCGACGACGACGAGCTGTACGTCGGGGTGCGGCGCCAGCGCACGCTCGACAAGCCA
CTCAGGACGCGCCGATCCAGGCCTCCGACACCGCTTCCGtccctttagtgagggttaatt
gc
>BJJ010G-05
tcttctcaaactcaatgtggtagatccaccttgagtttgaaggggggtgttaaatatata
tacaagctaatgtactgtatagttggcccatgtccagcccatcggatgtccagtccattg
gatcttgtatcttgtatatacttctctattgctaatactattgttaggttgcaagttagt
taagaATTACTGCAAGCTGAATCATGAGTCACAGTGCCGATACAGGCCCTATACTTGCCC
ATATGCTGGATCTGAATGCACTGTTGCTGGTGACATTCAGTATCTAGTAAGTCACTTGAA
AGATGATCATAAGGTTGACATGCACAACGGAAGCACCTTCAATCACCGTTATGTCAAATC
AAATCCTCATGAACTTGATAATGCTACCTGGATGCTCACGGTAATTTTCTCACTGCTCTG
TAATTTATGAAAAGAACACCTCACAATGTTCATGTTACTAGGTTGCACATACAAATTTTG
ATTGACATGTATACTAATTAGTATGTCAATGCTTTCCAACTGTTGTTTACACTCCATGAA
TTCTGCAAAGTTCTCGTGTTAGATATTTTTTTCGTAAACGTAAAATATGAATTTCTGTTT
GTTCGATAAAGTGCATGCTTACTAGCTTGGTTAAATTGGATATTGCAACACTGGCAAACT
GCCAAGTTGCTATCTTCAATTCATCATTTCCTGGTTAGAACATGATTGTACAACTGTTTT
TGAATCTTTTAACTTCTCTTTTATTCTCCACGGTGATAAGTATGCTAT
>BJJ010G-07
ntcttctcaactcaatgtggtagatccaccttgagtttgaaggggggtgttaaatatata
tacaagctaatgtactgtatagttggcccatgtccagcccatcggatgtccagtccattg
gatcttgtatcttgtatatacttctctattgctaatactattgttaggttgcaagttagt
taagaGATACAGGGCCAGAGAACGCGAAATTGAGTTGGGGTCCCAGATTGCATTTGCACG
GTAGGCGATTCTCGTCGCCGTTGGCATTGGCAAGAACAAACTGAAGCTTTCTTTACTACT
TCCTCGTCCATCCCAAAATAAGTTAATCACCCTAATAACATTAATTTACCTAGATACATA
TCCACCAAAATAAGTTTATCATCCTAATACCATTAATTTACATAGAATCATAGATACTTA
TCCAGATCTATAGTATTAGGATATCCGCATCTAGTAATAGGTTAACTTATTCTAGAACGA
AAGAATACAATTTTAAATCTAAGAGTTTCTTATAGTTCAGTATTTATAGCTTCGTAAATT
CATCGATCTGAATTTACGATTACATCGATAACATTTGAATAAATCATTTTATTTCTATTT
AAATAAAATATAAAATTTTAAACAACTTTAATTTAACATGCAAACTTTAAATCCAGCGTG
AACAGATGTGACAAATATGGCAAAAAAAGTGGGGCTTCAAATTCATATGCCACAGTTCAA
TAGATTAGTCTATTGAAGTAGACAGACATACATGCCNAGATGCATAAAACATTGCCAGAT
TACNAGCGGCAGCATACAAAAATCTAAGCC
>BJJ010G-08
tcttctcaaactcaatgtggtagatccaccttgagtttgaaggggggtgttaannaaata
tacaagctaatgtactgtatagttggcccatgtccagcccatcggatgtccagtccattg
gatcttgtatcttgtatatacttctctattgctaatactattgttaggtGATGTTAGCCT
TTATGCTCAAGACTATATCCAAGAATAACATCACCTCTTCCTGCATTTGCCAGTCATTAT
AGAGAGTTAGTTACATTAAATTGTTCAAATCGTCATGCTATATAGGTCTCTCTCATACCA
GTCACAATTTCCAGCTCGTTGACATTGCTGATCTGTGGGCCATGCCGtccctttagtgag
ggttaattgctatagtgagtcaa
>BJJ010G-09
cttctcaaactcaatgtggtagatccaccttgagtttgaaggggggtgttaaatatatat
acaagctaatgtactgtatagttggcccatgtccagcccatcggatgtccagtccattgg
atcttgtatcttgtatatacttctctattgctaatactattgttaggttgcaagttagtt
aagaTACTCTAGGGTACATTTTTGAATTCTGTGACAGGAAATAACCATAACGGTAAATGA
AGTAACTTGGACATCCTGCACATTTGTACATCATATATTAACTCCCTTTTCATATCCCAG
GAAGTGGCAAACGAATATCACCTGCACTGTTCAGTTTCAGTGCTGTGTCTTGCCGACAAT
CAGATGTCTTTGAATAAGGGCATCAGTTATAAAATGGTGTAACTTGTTATTGAACTGTCA
ACCTATTCTTTGGGCTAAACCATTACTTCTTGGAATGGTTGTTGTGAATTATCGTTACCC
ATCCTACATACCCTGCCAATTTACCGCAGAATGCAAAATGACTATCAATGCTTCCAACTC
CANGTAAAAGGCAATNTGAGGTAAAACATGTATACCAATTTTTCTTTACATACGAAAATT
GAAAAAAG
>BJJ010G-12
aactcaatgtggtagatccaccttgagtttgaaggggggtgttaaatatatatacaagct
aatgtactgtatagttggcccatgtccagcccatcggatgtccagtccattggatcttgt
atcttgtatatacttctctattgctaatactattgttaggttgcaagttagttaagaGGA
TTATCCTTATATTCTTATACTCACTTTTCTTATTAAGAATCCTAGCTAAAATGAGTGGAC
AGAGTGAGGTTTGATGCANTTAAGAACTGCAAGCTTCAGGAAGCTATTTTTTTAGTACTA
GTTATTGTCTAAACCTATCTGTTTTACTTTTTGGTTGTGTTTTATTATGATTAGGAAGAA
AATTCAAGTAAAAATCTTGCACTCTGAATTCAGGAAGTACTTGTCTTGCAACTTGCAGAA
TGACCATTTCCTGCTCCATATATTTAGCACAACCTTATGAAATTGTGATGATTTTTTTTT
CTAGAATCTGATTCCTTGTTTTGCTGTTCAAAATGATCAAGGATGCAGAAGAGAAAGGGC
TGATTACTCCTGGTGTCACAACTCTAGTCGAGCCGACGAGTGGCAATCTGGGTTTAGGAT
TGGTGCTTGTTGCTCTTCGCAAAGGTTACAGGTTCGTTGCAGTTATGCCGtccctttagt
gagggttaattgctataagtgagtca
>BJJ010H-02-1
actcaatgtggtagatccaccttgagtttgaaggggggtgttaaatatatatacaagcta
atgtactgtatagttggcccatgtccagcccatcggatgtccagtccattggatcttgta
tcttgtatatacttctctattgctaatactattgttaggttgcaagttagttaagaTGTT
CTTGGTTTCAGGTGTGTGTTGCTCAGGAAGAATGGATGGTATGTTGATCGCTAATAGCTA
GATCGTCATGGATATATAGACGAGACGAGACGAAAGATGGTCCATGTGTAAGGCATTTGG
TTGGAGACAAGGCCATGATCTGGACTCGTGCAATGTTGCCTCGAGAGGTAGGCAGCGAGA
GATTCAGATTAGGTACTACAGCAGCGAGGTAGGCCATCACCTGCTGCTGCAGTGGACTAG
TGGCTGGGCAACCAGATACGTACGTACTACAGTAGTTGCAGCTGAACTGGGAGAAGCATC
ATCGTGCAGGCTGTTCCATTCTGGTCAGCTTCCTGTATCAAGAAATTGGTGATATGGATT
AGTTCAAAGACAATCGTTTTCTGAATGAGTTGACGACTATTACTAGTTCTTGTGATTTCA
GTTAGGTGAAGTGGTAGTGTCGAAGGACTGAAGGAGACACGGCGCCGCGCGAAGGTTCAG
GAGTGCCCTTTCCTGGGCAGATTTCAGGGTTCGTTTCTCTGCTTTACAGCCTCAGAGTTG
CATTGCATGCCTATTNGNGTTGGTTAGCTAGCTAGCAGTGGGTTGATT
>BJJ010H-02-2
aactcaatgtggtagatccaccttgagtttgaaggggggtgttaaatatatatacaagct
aatgtactgtatagttggcccatgtccagcccatcggatgtccagtccattggatcttgt
atattgtatatacttctctattgctaatactattgttaggttgcaagttagttaagaCCT
TAGTGGCTACAAGAAGAAAGAAGCAAGTTCATCACCCACCAAGCATGTAAGGGGAGCTGT
GCATTGTGATTCACCGtccctttagtgagggttaattgctatagtgagt
>BJJ010H-03-1
aactcaatgtggtagatccaccttgagtttgaaggggggtgttaaatatatatacaagct
aatgtactgtatagttggcccatgtccagcccatcggatgtccagtccattggatcttgt
atcttgtatatacttctctattgctaatactattgttaggttgcaagttagttaagaCAT
ACTCTCAATGTAAAAACCTTTGCATGTTTGGTCATTAACTTTTTGTTGTCCACTGTTTCC
AATTACTTTCGCTTTCAATAAATTGACTCGATTCTTGTTTGTCCATATGCACAGAATGTA
TCATTGCTTTCTGGAACACATGTATTATCCAATGCATTCTCACAGCTTTCATTTCCTGCA
GTTAATTCAGTTGACTATAAATATTGTTGGTCTTATACCACAACAAATAATCGTGCGACA
TCAAGTCAAAAAACAAACCGTGGGAAGGGTGGAACTGGCACATACATTCCCAGAATGGTG
AGGACTCTTGGGACATAATCTACTCCCTCTGTTCCAAATATAAGCGTTTCTATGCATTTT
ATCTGGAGTTCTGGATGGAAGGATGTCTAGATACATTTTGGAAAACGTGCAGAAATGCTT
ATATTATGGAATGGAGGTATTATTTCTTGTGCATGCTCCATGTTTTTTAAACTTTGAAAA
AGTTTTTGTGTTGTGTAGATCAACTAATTATTTTATTGNTCCTTAATGCTTTCAATATTG
GCATGGAAAGCTGGAAATGAGCTTTTGTTTATGCTA
>BJJ010H-03-2
actcaatgtggtagatccaccttgagtttgaaggggggtgttaaatatatatacaagcta
atgtactgtatagttggcccatgtccagcccatcggatgtccagtccattggatcttgta
tcttgtatatacttctctattgctaatactattgttaggttgcaagttagttaagaGATG
GTATGCGTGCAACCGAAGCGATTTTAAGCCACACACACGCTGGGTTCACAGCAGGATAAG
GTAGCTCAAGGTTAGGGAAAAACAAGACAAATAGAGAGGACATGGCTTACCTGAACCTTC
GCTTTCCTGTAATCTCCGTCTTCAGAACAAAAGCATGGTTACTTTATGCCACTCTGTTCA
TACCAGAGCATCCGtccctttagtgagggttaattgctanagtgagtca
>BJJ010H-05-1
tcttctcaaactcaatgtggtagatccaccttgagtttgaaggggggtgttaaatatata
tacaagctaatgtactgtatagttggcccatgtccagcccatcggatgtccagtccattg
gatcttgtatcttgtatatacttctctattgctaatactattgttaggttgcaagttagt
taagaTATCAATCATGCTCGATGGGCAAGAACACTGAAATCCTCCTGGAGTGTTGTTGCA
GTACTGTGTGAAGGTGCAAGGGTAATCCTTGTTTTGTGGCGGAAGTTGGTACTAATTGAT
GTCTAGTAATAACATGGATAATTTAACATTAGTTTCTTGAAAGATCAAAACTTCAGAAGA
GTTATGCTGAAAAAACTGGAGATATTTAGTAACTACATGAGGTCCTTTAGTCCAGCTGGG
ACAAGTTGCCACTGTAAAGACAGTGAAGGGCAATCAGTTGAATTATCATAGCATAACTGG
TAGCATAGAACAGCATTAATCTGAATCCTGGATTTTCCATTGCTTATTCGCCTAGGTAGT
AGGTAGTAGATAAGATATAGCACAAGCTAAACAAAATCTAGGATTTACTGCACACCTTAA
AATTGATTTACATGTGATTCCCCTGAAATAGATTCCTTTTCATGTTTAGCCTTCCTAGAT
TTCTACTACGAAAGTACATCTCGTTGACATCTTATATATAATACTATTGAGTTTGCAGGT
TCTTTCCATGCATGGTCTTCCTCTTCCAGCTCCGtccctttagtgagggt
>BJJ010H-05-2
aactcaatgtggtagatccaccttgagtttgaaggggggtgttaaatatatatacaagct
aatgtactgtatagttggcccatgtccagcccatcggatgtccagtccattggatcttgt
atcttgtatatacttctctattgctaatactattgttaggttgcaagttagttaagaGAA
GGCACAAATTACAAAATGGACACACAGATATATATAGTTGTCAAAAGTGACCGtcccttt
agtgagggttaattgctatagtgagtcan
>BJJ010H-06-2
nactcaatgtggtagatccaccttgagtttgaaggggggtgttaaatatatatacaagct
aatgtactgtatagttggcccatgtccagcccatcggatgtccagtccattggatcttgt
atcttgtatatacttctctattgctaatactattgttaggttgcaagttagttaagaTAC
ATAACAAATTAAATCGATCCAGAAAAAAAGGAAGTATGTGTAGTGTATATGCTTGTCTCC
ATATGTCGTGGTCGCTTGACCTACTCTCTCATGCTTTCGCTTTTGGCATCGATCGAGATG
GCATTTGTTCCTGAGATTGCGTGACATGCAAAGCTGAAAGTTACCGtccctttagtgagg
gttaattgctatagtgagtcan
>BJJ010H-07-1
aactcaatgtggtagatccaccttgagtttgaaggggggtgttaaatatatatacaagct
aatgtactgtatagttggcccatgtccagcccatcggatgtccagtccattggatcttgt
atcttgtatatacttctctattgctaatactattgttaggttgcaagttagttaagaATG
TCTAGATGATTCTCTCATCTATCACTCAAATATATTAGAGAGAGCAGAAACATAAGAGGG
TTTACCTTTTATACAAGCTAGCACTTATTATCTGAATTCACATGTGTCTGTTAGCCACCT
AGTCTACATATCAACAGTGAGTCTAAATTTTTTTTCACCACATTGAACCAGGTCTGTGGG
TAGGACCCAAATGAATGAACAATCTTCCCGtccctttagtgagggttaattgctatagtg
>BJJ010H-07-2
aactcaatgtggtagatccaccttgagtttgaaggggggtgttaaatatatatacaagct
aatgtactgtatagttggcccatgtccagcccatcggatgtccagtccattggatcttgt
atcttgtatatacttctctattgctaatactattgttaggttgcaagttagttaagaGTT
TATTCAGAGGCAGCTCGGCGGCACGACGAGGCCAGAGGCCGTGCCCTGCGCGTTGCGGCA
GGAGGACACCGCCCCGtccctttagtgagggttaattgctatagtgagtcaa
>BJJ010H-08
caactcaatgtggtagatccaccttgagtttgaaggggggtgttaaatatatatacaagc
taatgtactgtatagttggcccatgtccagcccatcggatgtccagtccattggatcttg
tatcttgtatatacttctctattgctaatactattgttaggttgcaagttagttaagaAA
CTACAACGCCGAACCGGCCCTTTTGCGATGGAAAAACAACATCATCTCTAACGtcccttt
agtgagggttaattgctatagtgagt
>BJJ010H-10
aactcaatgtggtagatccaccttgagtttgaaggggggtgttaaatatatatacaagct
aatgtactgtatagttggcccatgtccagcccatcggatgtccagtccattggatcttgt
atcttgtatatacttctctattgctaatactattgttaggttgcaagttagttaagaGGA
GAAACCAAATCAGGGATGGATGAAGCTCAACGTAGATGGGTCGTTTGATGCCAGCTCCGt
ccctttagtgagggttaattgctatagtgagt
>BJJ011A-01
aactcaatgtggtagatccaccttgagtttgaaggggggtgttaaatatatatacaagct
aatgtactgtatagttggcccatgtccagcccatcggatgtccagtccattggatcttgt
atcttgtatatacttctctattgctaatactattgttaggttgcaagttagttaagaGTA
TGCTCTCCCACCACTCCCTCCACCGCCGtccctttagtgagggttaattgctatagtgag
tc
>BJJ011A-02-1
actcaatgtggtagatccaccttgagtttgaaggggggtgttaaatatatatacaagcta
atgtactgtatagttggcccatgtccagcccatcggatgtccagtccattggatcttgta
tcttgtatatacttctctattgctaatactattgttaggttgcaagttagttaagaCCTT
CAACGCCATTTGATTTTCATTGTACAATTGAAGCGGTGTGACCGCTACTCTGCACTTTGT
GTTAGCATTTCCTGAAAAAGTAGTACTCTTTTTTTAGGACAGTTTGACCAATAGAACACG
TTACATTATGGCATACGGAGAAGTACCTAACAGGTTCATGCAGTTGTTTCACTTGAATTA
TACCAGCAGGCGTTTATTTTCCTATTCNAAACTTTGTTTGATTATAAATGCAGCAGGTAA
ACCATACCATATGAGTATAGGAAATTATGAACAANACTTTTGACACTTCACCTGATGGTT
TGTTGATATATTTGCCAGGTTTCAGGCTTTGCATCTTACTACAGCCTAGTTTTATATTTG
CTCCTGTTTCAGTTGCTTTACGATGCTGCTGAGGCTTCATGCTTTCTGTTATTCAGCAGC
AAATAGATATCCGtccctttagtgagggttaattgctataagtgagtca
>BJJ011A-02-2
actcaatgtggtagatccaccttgagtttgaaggggggtgttaaatatatatacaagcta
atgtactgtatagttggcccatgtccagcccatcggatgtccagtccattggatcttgta
tcttgtatatacttctctattgctaatactattgttaggttgcaagttagttaagaCATA
CATGACATGCGTAGACAGCGTATAAGTCGTAGTCTAACACCTTTTTTAAAAATTGATCTC
GAAGTGGCAGGCGTGCCTTCCAGGAGGCAAGCGTTTCCTTTGCCGAGAGCGACATGGCAC
CAAACTTTATTTCCTTTGCTGATCCGtccctttagtgagggttaattgctatagtgagtc
>BJJ011A-03-1
actcaatgtggtagatccaccttgagtttgagggggggtgttaaatatatatacaagcta
atgtactgtatagttggcccatgtccagcccatcggatgtccagtccattggatcttgta
tcttgtatatacttctctattgctaatactattgttaggttgcaagttagttaagaAGTT
TCACAGATGTACCGAAATAAAGATATCAACAACAACAACAACAACAAAGAAGCATCTTAA
AGCATAATGTAATCCATGCTCAATTCAACACAAGGATTAACGATTAGCAAGTCGCGTAGC
ACATCAACAAAGAACATATGAGAGAGAAGCGTTACGCATGTGGCGCCGtccctttagtga
gggttaattgctatagtgagtc
>BJJ011A-04
tcttctcaaactcaatgtggtagatccaccttgagtttgaaggggggtgttaaatatata
tacaagctaatgtactgtatagttggcccatgtccagcccatcggatgtccagtccattg
gatcttgtatcttgtatatacttctctattgctaatactattgttaggttgcaagttagt
taagaGTTTGTTCCCAAAAGGCTATTATTTTGAGCCTGGCATATTGGTGAATATGTGGAT
AGCTCATGAATTTATTCAGGATCATGGACACACCTATGGAAGTTTGAGAAGCACCGtccc
tttagtgagggttaattgctatagtgagt
>BJJ011A-06-1
ctcaatgtggtagatccaccttgagtttgaaggggggtgttaaatatatatacaagctaa
tgtactgtatagttggcccatgtccagcccatcggatgtccagtccattggatcttgtat
cttgtatatacttctctattgctaatactattgttaggttgcaagttagttaagaCAACG
TACATTCTCTGTTAATTTCAGAGATCAGAATAGTTAGTAAAGCAAAGAGCGACGTCCACA
TATTCCCACTCACCTTATCTGATCTGCAGAGAGGATCAGGGAATTAATCCCCACATACAT
GCATGATCATGATCCATCTATTTGCTCGTAGAACAAATTTGCTGACGCACAGAAACCATT
TATATGTAAAGTTGCAACATCTGATCATGCATGTCATGTTTACTGTCAGTCCACTAAAAC
GAAAAAGAAAATGTTCCAATCCATTGATCAGTTCTTTGTTCCATGAAGAGCTCAATTTAC
TCTGATCGATCTACCTCCACTGAATAATAATGCAGCTGCAGATTGGCACTGCATTTGCAT
TACTCCCTGCAACTTGGCATTATGCTTTACTGCCCTTTCAGGTGGCAAATGGAATT
>BJJ011A-06-2
actcaatgtggtagatccaccttgagtttgaaggggggtgttaaatatatatacaagcta
atgtactgtatagttggcccatgtccagcccatcggatgtccagtccattggatcttgta
tcttgtatatacttctctattgctaatactattgttaggttgcaagttagttaagaGAGG
TGACAGAAGTTGTTTCTTTCAGAATGCAAAGAAGCTTGTGTTGTGTGCTGTTGCACATAC
CCCTGTTAGAAGCAACATACAGGTAGTCTGTATGACAAGAGTCTTTCTCCACGAGTGGCA
ACTCTGCCTCCAGCTGCTGCACCCGtccctttagtgagggttaattgctatagtgagtc
>BJJ011B-03-1
aactcaatgtggtagatccaccttgagtttgaaggggggtgttaaatatatatacaagct
aatgtactgtatagttggcccatgtccagcccatcggatgtccagtccattggatcttgt
atcttgtatatacttctctattgctaatactattgttaggttgcaagttagttaagaCTA
TGAAATATACCACAAAATTTGATGGGACAATCCCTTAACGTGATGTTCAAATGTGACAAT
GCCAAATAGAATAATGAAGCTGCAATTACGGAAAAGGATCTGAGAACTTAATCATCTGAC
CAAATTGTTATCTACCCATCAATTGTCATGGGAACGCCCGGATAACTTAATTGATTGAGG
ATTGCTTAACTGGCATTTTCCCAGAATTTACTCTAACTCACCCCTTATTCTTATTTTTTT
TCTAAGTACATTTT
>BJJ011B-03-2
ctcaatgtggtagatccaccttgagtttgaaggggggtgttaaaaannaatacnagctaa
tgtactgtatagttggcccatgtccagcccatcggatgtccagtccattggatcttgtat
cttgtatatacttctctattgctaatactattgttaggttgcaagttagttaagaCATTC
ATCAAGTCCAGTATTTTCTTTGGTCCAACTTCTGCAAGATAGCATCAGTTGCTCTTTCGG
AATGACATTATATGACATAAAAATTTGTAGAAAGGAAAAGGGAAATGAATCGTTTTTTGG
AGAACACTCACTGTCAAATCCAATTTGGTTGACAGCATTTACGAACTTTTGGTGAAAATC
AACAGACCAAACAACTCTAGCCTTTTTAACAGTGTTGCCATCCCTTGACTCCTGATCTGC
ATG
>BJJ011B-04-1
nactcaatgtggtagatccaccttgagtttgaaggggggtgttaaatatatatacaagct
aatgtactgtatagttggcccatgtccagcccatcggatgtccagtccattggatcttgt
atcttgtatatacttctctattgctaatactattgttaggttgcaagttagttaagaGGT
TCGAGGTTACATTTACGGCCTACGAGGGCGGAAATATAAGAGACAACTGATTTTGCCTTG
AATAAATCTGATGTGAGGTTGCTAGTGTGTGACACCCCAATTGCTGCCATTGTGAGAGAA
AGAAACACCTGCACTAACATGCCCAAAATTTGATATCTGTCTTTTTGAAATTATATTTAA
CTANCCCTAATCATTGCATCNTTTATAACAAACTGAGCACCTTGAAGTTTAAATCTTTTT
GCCCCTTTGAAAAATCTATATTCCTGCTAGCATATTGACCTGCAAATCTTCAACTAGCAT
ATTGACATGCAAGTGCCTAAAAAGTTTAAAAGTTTGAGTCTGTAAATATCTTGTAGTGAA
CACTGCACATACCCTGAAAACGTTAGGAAATGTTGTTTTCCTGTCCTCGACAAGCCGAGC
ACCGtccctttagtgagggttaattgctatantg
>BJJ011B-04-2
aactcaatgtggtagatccaccttgagtttgaaggggggtgttaaatatatatacaagct
aatgtactgtatagttggcccatgtccagcccatcggatgtccagtccattggatcttgt
atcttgtatatacttctctattgctaatactattgttaggttgcaagttagttaagaGTT
CTTAGATCTTCAACACACATTCCAACCACTCTGCAGGTGGAGGCAAATCAAGGCCAGCTA
GAATACCTTCGGAGTTTGAGTCTAGTAAACTGCTTCACGGCTGCATCCGtccctttagtg
agggttaattgctatagtgagtc
>BJJ011B-09
cttctcaaactcaatgtggtagatccaccttgagtttgaaggggggtgttaaatatatat
acaagctaatgtactgtatagttggcccatgtccagcccatcggatgtccagtccattgg
atcttgtatcttgtatatacttctctattgctaatactattgttaggttgcaagttagtt
aagaAATTGATTCGTCCTACTCCTTGGATCTTTTGCCCTGGGCTGCTTCCCAGAAGCTAG
AGCGACCAATCGGGGCTAACTTCACCGCGACGAAGTCATCGATCGATCGGCACAGGAGGA
AACGCGTTCTGAATTCTGAATTTATTTTTCTGAATATGCCAGCGCTGTCTGTCTCTTTCT
GAAACTCTGCAATCTTCATCCTGCTGAAAGCATGCGTGCTGACGCTGCTGGTTAAGCTGC
GCATCTGCCGGCTCGCTTCTGGTCATACAACGAAAGAAGAAGAGAGTGTCAATGTGGCAA
TGCTTCCCTTAATACGTCTTTGCTGCCATTGCTGGAGTTAATTACTAACCTATGTGCATG
ATGCCTTGTCCGTTTGTGGATCGAAAAAAGAATATCTCAGAGCAGCCGTGAAAACACATC
ATAAGGGGAGGAAAACGAAGCCCCCTCTCTTGTTGTGTTATGGAAATTTTCACTCGAATC
TTCTTTTCTCATCTCTGGGAAAATTTCAGANCTGCGCCGGNAAAATCAATAAAACCTTTC
ATTT
>BJJ011B-12
aactcaatgtggtagatccaccttgagtttgaaggggggtgttaaatatatatacaagct
aatgtactgtatagttggcccatgtccagcccatcggatgtccagtccattggatcttgt
atcttgtatatacttctctattgctaatactattgttaggttgcaagttagttaagaCTA
CACTCATGTTCTCTGATACAAAAATATGAGGTGGTGTTTTTTATTACGTAGACGATCAAN
ATCCTTTTCACGGGTATCCATTGCAACGCATCACAGATGAAACCCAAATACAAAAGTTGA
GTATGATCGGTTCTTGGCCTCAGCTGAGTAGCATAACTACTGGACAGGTTTTAAATCATC
AAAGGCATGCTATTTCTCACCATTTGCCGTCCCTTGGATTTTTGACTTTGCTATACTGAG
TCAtagtgagggttaattgctatagtgagtc
>BJJ011C-02
actcaatgtggtagatccaccttgagtttgaaggggggtgttaaatatatatacaagcta
atgtactgtatagttggcccatgtccagcccatcggatgtccagtccattggatcttgta
tcttgtatatacttctctattgctaatactattgttaggttgcaagttagttaagaGTTA
TGTCGTTGCCGGTGAAACCTTACTGTCAAGTAGCGTCTCGGTAAAAGTATGGTGCTGCTT
GCCTTCCATACGTATATGGCATAAGTATGACATCATTTTTTTTAACGTACCGGTTGCTTT
CGAGGGTATAAACCTCCCTCTCCAGATTTGTAGACATGTCTTGAGATTTTTACAATGACG
GATTTAATATGAATCACCAACAAATTAAAAAAGGATTTTTTTCCTTCTGAAACTTTTCTT
TGACCCATACCTCAACTTCTTGGCGCCTGTTTTTATTCTCTTTTGTATTCTCCAGGGTAA
AGCCTATCATGGATCCCACGGTTGAAATAAAGGACTAACCCCCGTCNTCTCCTGAGNTAA
TATTTCCGTCTCNAATATAACAACTTTCGGTGTATGAAATTTATTTTAAAATAT
>BJJ011C-03-1
aactcaatgtggtagatccaccttgagtttgagggggggtgttaaatatatatacaagct
aatgtactgtatagttggcccatgtccagcccatcggatgtccagtccattggatcttgt
atcttgtatatacttctctattgctaatactattgttaggttgcaagttagttaagaGCA
CCATTATGAACTAATATTAATAATAGGAAAATGCTCATTAATTTTTACTTTGCTTTTCTG
AACATTTACTTTTCTCAATCAACTGGTGGTCTTCTAAATAACTTTTGCTTTGTTTGGTTC
TGAAATTATGTAACTACCATTGAGCTGAAATTGAGAGTGATTTACACGGAAAAAGAGCTA
CACACTGACATGTACTGTAGTGTACCTACCATGCACTTCACTAGCTAGTATGTAATGTAC
CAGTTGATCCATCTTAACATTTCCTTGGGTTAATATAACATGTGTACATATGCAGATGCT
TCCTCTATCAGCTGCAGAGTTTTTCAGAAGGAGACTACCCGCATCAGCTGTGCCAGAAAA
AATTAGCTGGCGGGGTGTCATTAGCACTTTCAGATTTCAAATCTTCCCTGGTATGTTACT
TACTTATTGTCGACTCCCATGAAATGAATGAATATAGTCAATACATATTCTGTGTTTGGC
TGTTGACACACATGATGATGCATATACATGCAGATACCTGCGCCATAGTAGCAT
>BJJ011C-04
aactcaatgtggtagatccaccttgagtttgaaggggggtgttaaatatatatacaagct
aatgtactgtatagttggcccatgtccagcccatcggatgtccagtccattggatcttgt
atcttgtatatacttctctattgctaatactattgttaggttgcatgttaattaaAAATA
CTGCTGTAGAAATATTTTGCACCTGAGGAAGTTTGTTTATGTATGTTGTCCAGGAGGGAG
TATCCAAGGGGAAATAGTGTATCATTTCTGATCATTGCCAGCATACTGAACATTTTGCCT
GTTAGTCATACAACCTGATGAAAAATAACAGCTGCTTCGATCACATTGTGCATGTTGCCG
TTTGCAATTGGGAGGCACACAGGTAGCTGGTTGGTTCTCCAGGTGGTTTTTGACAATCTT
CGTTGATGCTGCAAAGGTAGTCTCCAAAAGAAGAGCCAATTTGGTTTATTCCCACAATTT
TGTGCAAAAAGCTCCTATATTTGCAGTTTGGAAGAAATTTGGATTATTATCCAGGCTCGG
GAGGCCAGTCAACTGGAAGCTACAAAGAAAACGTTTTCTTGATTGAAGCACCAGCGTATG
CATATGCTACTTCAGTTTTCGTCTTTCTGCTGTTGTGCTCATTAGCAACATTCATGCTGT
TACAGAAATGCAAGTTATGACCGCATCATCCATGTCATTTTCACTGATGGGATCANGAGG
GAATATCCGTCCCTtttagtgagggttaatt
>BJJ011C-05-1
aactcaatgtggtagatccaccttgagtttgaaggggggtgttaaatatatatacaagct
aatgtactgtatagttggcccatgtccagcccatcggatgtccagtccattggatcttgt
atcttgtatatacttctctattgctaatactattgttaggttgcaagttagttaagaGCT
TCTACGCATGATCTTTCCCTCTTCAGCTTCGACCAAGACAGTCCTTCTTGCTGTGGTTTT
GAAGAGGTTCTTGAAATATATAGGCAAATTGTCCCACATTTGAACCTTTCAGGGAACAAG
GGCATCATCCCCCTTTATTCAGTTCAAATTGTATAATGATAATGGTTATGATTTTCACTT
ACTATTTTATTTCAGTAACCACCAAAGAACAGTTCAATCAATATTTAGCTGTTCTTTTTT
TTTTGCGGGGAATATTTATTCGTGCTTTCTTCTAGCATGGATTATGATTTAAAGTAACCA
ATGTTTTGGTGGGCCATTTTATTTGTACAAGTTGTTTTTAAAAAT
>BJJ011C-05-2
aactcaatgtggtagatccaccttgagtttgagggggggtgttaaatatatatacaagct
aatgtactgtatagttggcccatgtccagcccatcggatgtccagtccattggatcttgt
atcttgtatatacttctctattgctaatactattgttaggttgcaagttagttaagaAAT
ACCTCTTAATTTCTTGTGCTGGAAGATGATTGGAGGGAACCATCCTTCGAAGTTGTTGTT
TGAAAGCTGAAGAACACTAAGGTTGGACAGATCGGCCAAGAATTCGGGAATCGGACCGtc
cctttagtgagggttaattgctatagtgagt
>BJJ011C-07-1
aactcaatgtggtagatccaccttgagtttgaaggggggtgttaaatatatatacaagct
aatgtactgtatagttggcccatgtccagcccatcggatgtccagtccattggatcttgt
atcttgtatatacttctctattgctaatactattgttaggttgcaagttagttaagaATA
CGTAGCTATTTATGTAAAAAATACTGGCAAGGTCATTACTGGAGATGGATTTGTGAACAC
ATAAGGTCATCACGATGATGCATTAACAGCTGTTGAACCTAATAAATCTTACCGTGTGAA
GGATCCTATTTATCCCTCCCTATATGGATTCTGATGAGTTGAGGTTATATTTCAGATTTG
GCCTATTTGCTTTTGATGCATTGTTATTCTTTTCCTGAACCTGATAGGCAAACTTTTCTT
GTATGGTGGGAACCCTTTTGAGGCTTTTTGTTGGTTGAATTTACTCTTTTTGGAAACATG
CTGTAGCGATATTGTTGACGTGCACTGTGTTTTTTACCACCAAAATTACAGAACATTTTA
CTTAN
>BJJ011C-08-2
cactcaatgtggtagatccaccttgagtttgaaggggggtgttaaatatatatacaagct
aatgtactgtatagttggcccatgtccagcccatcggatgtccagtccattggatcttgt
atcttgtatatacttctctattgctaatactattgttaggttgcaagttagttaagaTAT
ATTTCTTCAACGCTTGCAAATGATGGTGAGGTTGCACAAAAGCTTGTAAACTGAGCAAAC
GCAAAATTATTTAGGGAAAATATTGTATCTTTTTTCAATTTTAAGGAGGTTGGTGAAGTA
ACAAAAACTATTTACCTTTGTCTTGCATTTTCAACGCCTGTCTTGGCATCTTTCTGATTT
TTGACATCACCTGCATCATCATCATTCTAATCAATTAAACCACACCATTGAGAATCTTTT
TTTTCAGTCTCAAGCTCACAATGTTGGGCCGCAGCCCCTGCTGCATCTGATGCCTCAACT
AGCACACCAACTTGAGACATTGGCTCCAGTCTATCTGACTGTCGTAGATGATTGTGTCTG
CCCCTGTAAAATGTTTCAACATCTGCAGTGTATGCCACTGTTTTCTGGACCACACAGTTT
GCTTGGGCACATTGATAGTGGGATAATATCGTTGGAGACGACTCACCCTGAGTTGTACTC
TGTCCGtccctttagtgagggttaattgctantagtg
>BJJ011C-09
aactcaatgtggtagatccaccttgagtttgagggggggtgttaaatatatatacaagct
aatgtactgtatagttggcccatgtccagcccatcggatgtccagtccattggatcttgt
atcttgtatatacttctctattgctaatactattgttaggttgcaagttagttaagaGGT
CCGTGATCGAGAGCGATGGCGTCGACGATGTTTGCATCTCTGTCAATTCATCCAAAGTGA
TCGGTTGCAATGCAACATTCAGCAGTGGACTCCCTATTGTCAGTACCGtccctttagtga
gggttaattgctatagtgagtcaaa
>BJJ011C-10
actcaatgtggtagatccaccttgagtttgaaggggggtgttaaatatatatacaagcta
atgtactgtatagttggcccatgtccagcccatcggatgtccagtccattggatcttgta
tcttgtatatacttctctattgctaatactattAAGTTAGTTAAGAACTGGATGGGTTAT
AGTGTAACTTACCCTGGCCATAATGTGATTTTCCATGGCGTGATCTTGCTCTGCAGGAAG
AGAACACCATAAGATTAACAGTGGTGATGCAGGAAAGCGAAACGACATCGAGATGAAAAA
AAGAAAACTTTTTA
>BJJ011D-01
caactcaatgtggtagatccaccttgagtttgagggggggtgttaaatatatatacaagc
taatgtactgtatagttggcccatgtccagcccatcggatgtccagtccattggatcttg
tatcttgtatatacttctctattgccaatactattgttaggttgcaagttagttaagaGC
GAACACTTTGTATTGGATGAGGAAGAAATCACTCTGATCGTGTCAGAGATCTTCGCCTCC
AAGAACGTTCCGGCGTGCCAACATCCCGtccctttagtgagggttaattgctatagtgag
tc
>BJJ011D-03-1
aactcaatgtggtagatccaccttgagtttgaaggggggtgttaaatatatatacaagct
aatgtactgtatagttggcccatgtccagcccatcggatgtccagtccattggatcttgt
atcttgtatatacttctctattgctaatactattgttaggttgcaagttagttaagaTGC
GTGACGTGCTGCCTTGATCTTCCCTGACGGGAAATCCCTGGAGGAGAAAAGGGGGAAATT
TTGGATCCTGANGCTTATGCATGGATAATGCTTTTGGTTCATACTTTTCCAGTTCCTCAA
CCAAATATATACTTACATCTGTCAATTTCAATGCCTGTCTTGCCAACTTTCTGATCAATG
ACATTCTGAGCAGCACGAACAAATTAACAAAGGAAAACACCACCTTCTGAAACTTTTCTT
TGACCTTGCCCTCACCTTCTTGGCCGGACGGCGGCCTTCGGTCACTAGATCTGAAATGCT
TATTTCCAGAGAAGTTGCTCCCTGAATTAGAAGATAGAGCTGAGAAGGTCTTCTGGAGTG
AAACATTTGCAAAAGAACTAGGTAGAACAAGTGAGCTGTGCCCTTGTTTTGATCACTCN
>BJJ011D-03-2
aactcaatgtggtagatccaccttgagtttgagggggggtgttaaatatatatacaagct
aatgtactgtatagttggcccatgtccagcccatcggatgtccagtccattggatcttgt
atcttgtatatacttctctattgctaatactattgttaggttgcaagttagttaagaATC
GTCACCAGGGACAACCTTAAGTCTTTCTTGCAGCTTATCTATTGCATCCACAATTTCCAT
TGGGTGCATGTCAGAAGGCCTTCTCAGATCAATCTTGAATGTCTTCTGAGCATTCCAGAT
AAGCCGCTTGAGATTGACAGGCATAGGCCATGTATTATCACCAGTTGTAGCAATCTCAGT
GCCAAGCTGGAACCGtccctttagtgagggttaattgctatagtgagtca
>BJJ011D-03-3
aactcaatgtggtagatccaccttgagtttgaaggggggtgttaaatatatatacaagct
aatgtactgtatagttggcccatgtccagcccatcggatgtccagtccattggatcttgt
atcttgtatatacttctctattgctaatactattgttaggttgcaagttagttaagaCTT
TGGTCTCTCTTGTTCTCCTGAGCAAGACCGtccctttagtgagggttaattgctatagtg
>BJJ011D-04
aactcaatgtggtagatccaccttgagtttgaaggggggtgttaaatatatatacaagct
aatgtactgtatagttggcccatgtccagcccatcggatgtccagtccattggatcttgt
atcttgtatatacttctctattgctaatactattgttaggttgcaagttagttaagaTGA
AACAGATTGCAAAGTACTCCTTCATGTCAGACAGATAATGTAAATGTAATATAGGACCAG
TAACTGTAATCACGGGAACTCCCAAGTATATAACATGAATCTTTCAAATCGCAGCATGGT
TTCCTCGTCAGCAATTAATCGACTGTGCAACACATACTCCAAAAGAGCAAGACAGTTCCC
AGTTCCTATTTGAAAGAACCCATTCAAATCAACCCATCTAGGACTTGTTAGTTTGTCATA
ATTCAAATCAACATGAGTCGTTCGTCGTAGCAATCATGAATCGTGAGATGAACAATTTGA
TCAATCGTTCGTAACCCATAAATTTCACCAGGAGAAATTAACTTAAAAAAAAAAAAGAAC
>BJJ011D-08-1
tcttctcaaactcaatgtggtagatccaccttgagtttgaaggggggtgttaaatatata
tacaagctaatgtactgtatagttggcccatgtccagcccatcggatgtccagtccattg
gatcttgtatcttgtatatacttctctattgctaatactattgttaggttgcaagttagt
taagaCAAGCGTCGTCTCTCCCTTCACCCTACTGACCCAAACTCCTTGACATGCTGAAGT
ATGACCGGCAATGTATTCACCCTCACATGAAGATAATGCCACCACCTTCTGTTTTTGACA
TTGCCAACTTATCAAGTTGTTTCCCAATTTAAACAATACACCAGTTGGGCTCGTCCTATC
TCTTATATCTCCAGCCATATGACTATCACTATAACCAGTTAACTGAAAACCTCCTCCCTT
CTTCTCGAACTTGAATCCAAGCTTCAATGTACTGTTCACATACCTTACAATATGCTTGAC
TGCAGCCCAATGTTCAGTTGTGGGAGCCTCCATGAATCTACTCACATATCCCACAGAGAA
AGCTAAATCTGGCCTTGTATTCACCAAAATATCTTAGGCTTCCAACCACACTCCTATACA
ATGTGGCATCAATAGGCTGTCATGAACCTTCTTTGCNCNNCTTTAGCCTTGTCTCCATTG
GAACTTGAGCAGTGTTGCACCCTTCCNTACCAGCCTTTGCAACAATTTTT
>BJJ011D-08-2
aactcaatgtggtagatccaccttgagtttgaaggggggtgttaaatatatatacaagct
aatgtactgtatagttggcccatgtccagcccatcggatgtccagtccattggatcttgt
atcttgtatatacttctctattgctaatactattgttaggttgcaagttagttaagaCAA
ACTATGTACAGCATTACAAGAAATCTTCACAATAGAGTGAACAAACATGATGAACAATAT
CATGACATGACTGACCACAGCAAACCTTACAATCATCCTGATCTAAAATTCACTGGTTTC
TGGACCATTGAACAATCTACCGAAATAATACACAATTACACATTCTGCCACAACCACAAG
ACTTAAAAAAAAAGCACAAAAAAGGAACTCGTACTATTATCACCAGGTTTGCTGAAACCT
TTGGTTCGAGAATTACAATGAATAACGCTGCATCTCCCCACTTAAACATATACTGACATG
CCCAGAGATAATCTCGCCAACAATAGGCCGCAATGAGCAATCTCACCGCTAAAAGGCTCA
GGTGCCCCTCAATTACGAAGAAATGATCCTCACGCCGAGGAAAGAAAAGTCTTTACCATC
CGACCAACGGGCAGCAAGATCGCCG
>BJJ011D-08-3
aactcaatgtggtagatccaccttgagtttgagggggggtgttaaatatatatacaagct
aatgtactgtatagttggcccatgtccagcccatcggatgtccagtccattggatcttgt
atcttgtatatacttctctattgctaatactattgttaggttgcaagttagttaagaACC
TCCATATGTTTAATATCATTCAAGTTACTACCGATGCTGATAATTCTGTTTTCTCTTTTA
GCCAAAAAAAAAAACA
>BJJ011D-10-1
atcttctcaaactcaatgtggtagatccaccttgagtttgaaggggggtgttaaatatat
atacaagctaatgtactgtatagttggcccatgtccagcccatcggatgtccagtccatt
ggatcttgtatcttgtatatacttctctattgctaatactattgttaggttgcaagttag
ttaagaTGTACCTTGCATATCTTTTGTCCACTCTGGAGTATTATCTATTTGAGTAAATAT
AGCCAACTTTTGTTATGATAATTATCCAGGGGTTTCTGGACATGAAGATGAAGAATTGGG
TAAGGAACCTCATCACCCGAGTCATCGCCATACCTCCTAGCCTCATCGTCTCCATTGTCA
GTGGACCCTCAGGCGCCGGCAAGCTAATCATCCTGTCATCAGTAAGACTCATCAACCTGT
TTTCAGCTTTATTTTTCCAATTGAACATTCTGTAGGAATTCGCTTTGCTCCTCCAAAAGC
AACAATATCCTGAATTCTTGATTTGGATACAGATGATCCTGTCATTTGAGCTGCCGTTCG
CTCTCATCCCTCTACTCAAGTTCTGCAACAGCAGCAAGAAAGTTGGACCCCTCAAGGAAT
CCATCTATGTAAGCTTCCTTAAA
>BJJ011D-10-2
aactcaatgtggtagatccaccttgagtttgagggggggtgttaaatatatatacaagct
aatgtactgtatagttggcccatgtccagcccatcggatgtccagtccattggatcttgt
atcttgtatatacttctctattgctaatactattgttaggttgcaagttagttaagaGAT
ACCTTGCATATCATTTGTCCACTCTTGAGTATTATCTATTTCAGTAAATATAGCCAACTT
TTGTTATGATAATTATCCAGGGGTTTCTGGACATGAAGATGAAGAATTGGGTAAGGAACC
TCATCACCCGAGTCATCGCCATAGCTCCTAGCCTCATCGTCTCCATTGTCAGTGGTCCCT
CAGGCGCCGtccctttagtgagggttaattgctatagtgagtc
>BJJ011D-12-1
nactcaatgtggtagatccaccttgagtttgaaggggggtgttaaatatatatacaagct
aatgtactgtatagttggcccatgtccagcccatcggatgtccagtccattggatcttgt
atcttgtatatacttctctattgctaatactattgttaggttgcaagttagttaagaCTG
GAATGCCCTGATAAATAGAGAAAACGAAGTTTTACTACTTCCTCTATTGACTCAAGAAGT
GAAAAGATGAGCCTATATGACAAAATGAACAGACCCAGATGATTGCCTTGGACGAGGACT
CGTCAAGTTTCCATAGCTTTGGCCAAGCAACCCCACTAACCTATTTAAAACAAGTTATAT
GCGGGATTATAATCTCTTATATGCAAAAACAAATAAAGGATTTTAAAGTCTCGGAGAGAA
CATTCTTGTTGTTTGCATGACTCATATAGTTATGATAAAAATGAAAAAAAAATCNNAAGA
TTTGTTAACATGTAATATATGACTCCACTAATACCCAAGTTACAAAATAAAACAAATTAA
ACTACAACTAGTTAATGTACATTCACAGTTAATTTTTTATTGTAACATGTAGAACTTAAG
TTTTTCTTGAATGTTTGTGGATTGATCTATCACATATTAATTTATCCTTGTAAATTTTTA
TCTCCATTGTTGATTTTTTTTTCCAAATTT
>BJJ011D-12-2
aactcaatgtggtagatccaccttgagtttgagggggggtgttaaatatatatacaagct
aatgtactgtatagttggcccatgtccagcccatcggatgtccagtccattggatcttgt
atcttgtatatacttctctattgctaatactattgttaggttgcaagttagttaagaCAT
GGATGGATCATGGATGGATACCTCGACTTTGGTGCCATCGGGGAGAGTCTGTGAGGAGGG
GTAGAACTCGACGATGTAGTCGCATACGGAGAGGAGGCAGTCCATCTCCCTCCTCCACAT
CGTCTTCTTCCCCGCCGtccctttagtgagggttaattgctatagtgagtc
>BJJ011E-01
aactcaatgtggtagatccaccttgagtttgaaggggggtgttaaatatatatacaagct
aatgtactgtatagttggcccatgtccagcccatcggatgtccagtccattggatcttgt
atcttgtatatacttctctattgctaatactattgttaggttgcaagttagttaagaCAT
CGATCGCAGCACGGCTCAGAGTTGCAGACGACGCCGAGAAGACGAAGAAGAAAAGGAAAG
CGGCGGGCACGGGATGGAGAGCAAGGTGAGGTGCGTGTGGTTTCTCCTGGTGGTTGCGGT
GGTGGTGGCCGCCGtccctttagtgagggttaattgctatagtgagtcan
>BJJ011E-04
aactcaatgtggtagatccaccttgagtttgaaggggggtgttaaatatatatacaagct
aatgtactgtatagttggcccatgtccagcccatcggatgtccagtccattggatcttgt
atcttgtatatacttctctattgctaatactattgttaggttgcaagttagttaagaCAT
CGCGGCGTCGGGCGGGGAGTGGGCGCTGAACAAGGTCACGAACATGTACGCGATGGGGAA
GGTGAGGATGACCGCCGCGGAGCTCAACAGCAGCGACGCCGACGGCGGCGGCGGCGGCGG
CGGAGGGCACCGCGGCGGGAAGAAGAGCAGCAAGAACGGCGGCGAGGTTGGCGGGTTCGT
GCTGTGGCAGAAGAAGCCGtccctttagtgagggttaattgctatagtgagtcaaat
>BJJ011E-05
aactcaatgtggtagatccaccttgagtttgagggggggtgttaaatatatatacaagct
aatgtactgtatagttggcccatgtccagcccatcggatgtccagtccattggatcttgt
atcttgtatatacttctctattgctaatactattgttaggttgcaagttagttaagaCGG
AGCACGGCGAGGTACTCGTTCATCTGCCGCCGCCGtccctttagtgagggttaattgcta
tagtgagtc
>BJJ011E-06
acatcttctcaaactcaatgtggtagatccaccttgagtttgaaggggggtgttaaatat
atatacaagctaatgtactgtatagttggcccatgtccagcccatcggatgtccagtcca
ttggatcttgtatcttgtatatacttctctattgctaatactattgttaggttgcaagtt
agttaagaAGCATCAGCGTCCATTCCTTCCCGCTAGGACCACACTTTCTGATCACAAGTT
TCTTTACTGGAAACTGGTATCTAACATCGCTCCCACCTTCAACCATCAACAAGGAACTAC
TTGAACCATTTATTTCAAGCTTCTTCAAACATGATAACATCTGGAGGTGTTCCAACGGCA
AAAAAGGACATTTTGTCAAGATCAAATATTTCATCTCATTTAAATTACTAAATGCAAGTA
CTTTTGAGAATGCTCAATTCAAATGGCCCTTCTTTCCCGCAACCCACAAGTGTGATTTAG
ATTGGTATAAATTTGAGTACTTCAAGTGCTGAAAATCTGATCTCACTTCTTCAATCAGAG
CACGGCATGGAGAGTTTGTCCAAGGAACGGGAGGCAATGATGATAGCGTTGGGCATTTTA
CAATCTCAAGCTCCTTTAGTGTAGGGAATTGAGTGCTGTCCATCTTTGAATATGGCAACT
CTATAAGTTCTGGGCAATCTCTTACTATGAACACTTCTAGCTGAGAGAACACACGGGAAG
CATCATTTCCGtccctttagtgag
>BJJ011E-11-1
tcttctcaaactcaatgtggtagatccaccttgagtttgaaggggggtgttaaatatata
tacaagctaatgtactgtatagttggcccatgtccagcccatcggatgtccagtccattg
gatcttgtatcttgtatatacttctctattgctaatactattgttaggttgcaagttagt
taagaTCTAAGACGGCTTCATTTTCGTCATGTGGGTGTTCTATGTCGCTGCAATTCAATC
GACTCGAGACCCTTTCCTAGATCTGTCGCACAAAAACGCAATCTTTGAATAAATGTTGCG
CGGTTTCAAGGTTCCTGTAGCAT
>BJJ011F-04-1
aactcaatgtggtagatccaccttgagtttgaaggggggtgttaaatatatatacaagct
aatgtactgtatagttggcccatgtccagcccatcggatgtccagtccattggatcttgt
atcttgtatatacttctctattgctaatactattgttaggttgcaagttagttaagaAAT
ACGTCTCGAAAATTAAATTGTACCGATTTTAGTAATTAGATGTTTAGATATTCGATATTG
CGATCAAATGATACGCATCAGATTGTATAGTAATTAAAGTGGACTTTATTCCTTCTAGCC
TATCCATGATGGACCGCGAGCGTACGTGTACTAGATCGCTCGATTTTCCCTTCTTTCTTC
TTGCGAATAAAATTTAAACACCGtccctttagtgagggttaattgctatagtgag
>BJJ011F-04-2
aactcaatgtggtagatccaccttgagtttgagggggggtgttaaatatatatacaagct
aatgtactgtatagttggcccatgtccagcccatcggatgtccagtccattggatcttgt
atcttgtatatacttctctattgctaatactattgttaggttgcaagttagttaagaCTG
ATCACGTAAGGAACACAAGGGCTGTTAATCGTACTGGGCACCCAACCGtccctttagaga
gggttaattgctatagtgattcagtgagggttaattgctatagtgagtc
>BJJ011F-08-1
nactcaatgtggtagatccaccttgagtttgaaggggggtgttaaatatatatacaagct
aatgtactgtatagttggcccatgtccagcccatcggatgtccagtccattggatcttgt
atcttgtatatacttctctattgctaatactattgttaggttgcaagttagttaagaCAC
ACTACCTTTGTTGTTAATAATCTCAGAGTAGCAAAACATGGGTATTAAATATTGAGGAAC
TACTGCGTAAGGATTTTGAACAGCAACAAGAATAANACCTCGTTTCCTCAATTGGGAACT
ACCAAACAATTGGTAACCCACCATGACAAGGACATCTTGTTATGTGACATTAACTTGNTG
ATGCCCCCAGGGCGAATTACTTGAAATTTGTCAAGATAGGTGCAATTTGACTGATATTTA
TTGGAACCCCTTTCACTCTCACATATCCTCACCTACTATATTTGACTTATAAATCTGTCC
TAGAGGTAAACGCACACGCTCACTGAACAGAGACAGATTGAGTGCAACAGCAAGCATCAT
GCTGAAAATTGGAGTGAAGGAACAATTAAAAAATTAAACCTATGATATTGAAACCAAAAA
AGGGGAAAAAAAAGATAAGA
>BJJ011F-08-2
aactcaatgtggtagatccaccttgagtttgagggggggtgttaaatatatatacaagct
aatgtactgtatagttggcccatgtccagcccatcggatgtccagtccattggatcttgt
atcttgtatatacttctctattgctaatactattgttaggttgcaagttagttaagaAAA
AGAGGTCTGCAGATTTCTTTAATGGTGACGAGAGTAGATATGCTTTACCGtccctttagt
gagggttaattgctatagtgag
>BJJ011F-09
tcttctcaaactcaatgtggtagatccaccttgagtttgaaggggggtgttaaatatata
tacaagctaatgtactgtatagttggcccatgtccagcccatcggatgtccagtccattg
gatcttgtatcttgtatatacttctctattgctaatactattgttaggttgcaagttagt
taagaTCTACCAGCAATGCTGTTTGCACTAAAAAAATAAATCCAAGACTCTCTTCACTTC
AATCTACCCCAGATTCAAGTGTTCACGTACATTTGTGTCTACTAGCTGTACATAACCGAG
CCCGTATTGCAAAGGAAGTCTATAAATACAGCACAAATCTTAAAACAGATCCAACGACTA
TGGGGCTAGGTGCAGTGAGTGAGCCACTGCAGCTAGGTGCAGAAAAAAAGCCTCCGtccc
tttagtgagggttaattgctatagtgagtca
>BJJ011F-11
aactcaatgtggtagatccaccttgagtttgaaggggggtgttaaatatatatacaagct
aatgtactgtatagttggcccatgtccagcccatcggatgtccagtccattggatcttgt
atcttgtatatacttctctattgctaatactattgttaggttgcaagttagttaagaGCA
ATGTGGATTTCGACTCGCTCTATCTCACTGCTCCGCCGTCGCAATATCGCGATATCCGCT
GCGTTGGCAACTCGATCAGATTCGTGTCCATCGAGGGATACAACACCTTGCCCGtccctt
tagtgagggttaattgctatagtgagtc
>BJJ01A-04-2
ctcaatgtggtagatccaccttgagtttgaaggggggtgttaaatatatatacaagctaa
tgtactgtatagttggcccatgtccagcccatcggatgtccagtccattggatcttgtat
cttgtatatacttctctattgctaatactattgttaggttgcaagttagttaagaGTCAT
ATCCCCAGAAGTCAGTTCCAGTGTTCTTTCTGAATGAAAAGTCCCGtccctttagtgagg
gttaattgctatagtgagt
>BJJ01A-06
actcaatgtggtagatccaccttgagtttgaaggggggtgttaaatatatatacaagcta
atgtactgtatagttggcccatgtccagcccatcggatgtccagtccattggatcttgta
tcttgtatatacttctctattgctaatactattgttaggttgcaagttagttaagaGTGA
ATACTGAGGAGACATATTTACTAGTGACATAAACGCAAAACAGAAGTACTGAAGTAGTAA
GTAGTAGTATCAAACTACTAAGGCCGtccctttagtgagggttaattgctatagtgagt
>BJJ01A-07
tcttctcaaactcaatgtggtagatccaccttgagtttgaaggggggtgttaaatatata
tacaagctaatgtactgtatagttggcccatgtccagcccatcggatgtccagtccattg
gatcttgtatcttgtatatacttctctattgctaatactattgttaggttgcaagttagt
taagaTCTGACACATNGCAGGTGTTACTTACTCGTGAAGTAATGATATGGAAATTAACTG
GATCATCTTGTGAGTTTTCTGAATTTCTCTGAATGAATGTGCATGCAGGGCT
>BJJ01B-02
tcttctcaactcaatgtggtagatccaccttgagtttgaaggggggtgttaaatatatat
acaagctaatgtactgtatagttggcccatgtccagcccatcggatgtccagtccattgg
atcttgtatcttgtatatacttctctattgctaatactattgttaggttgcaagttagtt
aagaGCCCGCAGGAGGGTAGCCACCATGTTGGGGGTAACCACCAGGTGGAGGGTAGCCAC
CAGGCTGAGGGTACCCATGCTGTGGAGGGTATGCCCCAGGTGGTGGAGGGTAAGCCCCAG
GAGGAGGGGGATAAGCCCCCGtccctttagtgagggttaattgctatagtgagt
>BJJ01B-03-1
atgtggtagatccaccttgagtttgaaggggggtgttaaatatatatacaagctaatgta
ctgtatagttggcccatgtccagcccatcggatgtccagtccattggatcttgtatcttg
tatatacttctctattgctaatactattgttaggttgcaagttagttaagaGCTACATGC
CCTTTCATAAAGGGTGTCCAATGTAAGGCACTCGAGTGACACCGCGTTCTTGAGGATATA
ACATGTTAGCTCAATCAAGTTCTTCGCGGAGCTGAACCCTGTCATCTTCACACTCTTGAG
GTAGCAATGGCGGTGTTCCGtccctttagtgagggttaattgctatag
>BJJ01B-03-2
cttctcaaactcaatgtggtagatccaccttgagtttgaaggggggtgttaaatatatat
acaagctaatgtactgtatagttggcccatgtccagcccatcggatgtccagtccattgg
atcttgtatcttgtatatacttctctattgctaatactattgttaggttgcaagttagtt
aagaGCTGCTTCGGTTCAAGCCCATGGGGATGCATGCGTGGAGGATCAGGGAGCCGtccc
tttagtgagggttaattgctatagtgagt
>BJJ01B-09
tcttctcaaactcaatgtggtagatccaccttgagtttgaaggggggtgttaaatatata
tacaagctaatgtactgtatagttggcccatgtccagcccatcggatgtccagtccattg
gatcttgtatcttgtatatacttctctattgctaatactattgttaggttgcaagttagt
taagaTCATCACCAGAAAGAACGCAAACTCAAAGCTGAAACGGCAACCTATCTTGCCCCT
ACAAAGATGAGAACCTGACTACAATCTCCACCTGACATTGTTAAGCAATCGATGAGCTCA
CCGtccctttagtgagggttaattgctatagtgagt
>BJJ01B-11-2
tactcttctcaaactcaatgtggtagatccaccttgagtttgaaggggggtgttaaatat
atatacaagctaatgtactgtatagttggcccatgtccagcccatcggatgtccagtcca
ttggatcttgtatcttgtatatacttctctattgctaatactattgttaggttgcaagtt
agttaagaCTTTTTTCTTCAAGTAATTCTTCTCCCAAATTCCAGCTTAAAGCCTTATTGC
CGtccctttagtgagggttaattgctatagtgagt
>BJJ01C-03
ttctcaaactcaatgtggtagatccaccttgagtttgaaggggggtgttaaatatatata
caagctaatgtactgtatagttggcccatgtccagcccatcggatgtccagtccattgga
tcttgtatcttgtatatacttctctattgctaatactattgttaggttgcaagttagtta
agaCCACTCCCACGAATTCATCATCCATAAAGTCGCCGtccctttagtgagggttaattg
ctatagtgag
>BJJ01C-04-2
ggtagatccaccttgagtttgaaggggggtgttaaatatatatacaagctaatgtactgt
atagttggcccatgtccagcccatcggatgtccagtccattggatcttgtatcttgtata
tacttctctattgctaatactattgttaggttgcaagttagttaagaCATATAACATGTT
GTCCTAATATTCCAATGGAGCTTCTAAAATATACTTGAAATAAAATGACATTTGGTCAAC
ATAGTTTACTGGATAAGATTTACCTCAGCAATTGGCAATTAAATCAATCCACTTCATGAT
TTCACATGCACGAATGTCATCTCTAATTATGTGCCTTATCATGCTATAGTTAAAATTGAT
CTGCAAAGCATCTTGGTTGGTTT
>BJJ01C-08
tcaatgtggtagatccaccttgagtttgaaggggggtgttaaatatatatacaagctaat
gtactgtatagttggcccatgtccagcccatcggatgtccagtccattggatcttgtatc
ttgtatatacttctctattgctaatactattgttaggttgcaagttagttaagaGGGTAC
ATGCTCTTCATCAAATCCACCAAATCCTTCATGTCCATTTGGTCTTGAGCACATATGTAC
CTCTCACATGGCCCTGACTTGTCATACATGATACACTAGAAGTAAAGAATCAGTGACATC
ACGGACATCCACTATGGGCCAAAAATTGTTGTTCATAACATCATGGCG
>BJJ01C-09
ggtagatccaccttgagtttgaaggggggtgttaaatatatatacaagctaatgtactgt
atagttggcccatgtccagcccatcggatgtccagtccattggatcttgtatcttgtata
tacttctctattgctaatactattgttaggttgcaagttagttaagaGTAGACTCATGAT
TAACAATGCCATTCTTTTAGATTTCATTAACTACAATCAAATATAATGGATCCCAAAGTG
GCTACCATTAGTATGTAAGTAAGAGTCTAGTTTAAAACAGACATTGAGCTCCTCCTGTTT
CACCCTACATATTTAGCTATCAAGTTTATTTTATAAGTGAGGTATATGAAATTTTTTGT
>BJJ01C-10
cggttacatcttctcaaactcaatgtggtagatccaccttgagtttgaaggggggtgtta
aatatatatacaagctaatgtactgtatagttggcccatgtccagcccatcggatgtcca
gtccattggatcttgtatcttgtatatacttctctattgctaatactattgttaggttgc
aagttagttaagaGCGACCACCTAAAACAATATGAATTTGTTACAAGAAGTCAAGAAACG
TACTTGACAGAATTTGTGATGACTTCGAATGGATCCGATCCGtccctttagtgagggtta
attgctatagt
>BJJ01C-11
atgtggtagatccaccttgagtttgaaggggggtgttaaatatatatacaagctaatgta
ctgtatagttggcccatgtccagcccatcggatgtccagtccattggatcttgtatatac
ttctctattgctaatactattgttaggttgcaagttagttaaTACATCAATAGTTGGAAC
TGGTCTTAGTTAAAGAAAAATCTAAACCCAAGATATGTGCACAAGGCCTGTCTGCCAATA
TCATGGGGTCCCAGTGCCACTGATCCACTGAACATGTCAATGTGGGGCGGTGCATTCTAG
TGTGCCCACTACCCAGCACAGGACACAGCTCACAGTTGGTGCTACAGCAATTTATGATCT
CAATCACATTGCCATGATCTTCTTTGCAATGTTGCACCAACCAAGCTTATGGCCTTGTCC
CCTTACCCAATCATGGGTCGATGGCATGCACTAGACTGAATGCCATCCTCTCCAGCTATA
AATTCAACGCAAAGTGGCCT
>CS004A02
aatatatatacaagctaatgtactgtatagttggcccatgtccagcccatcggatgtcca
gtccattggatcttgtatcttgtatatacttctctattgctaatactattgttaggttgc
aagttagttaagaATCCGCATCGTCCCGCCGAGGAAGGACGCCGCGCCGAGCAGCGCGAA
GAGCCCCGTGTCGAGGCCGtccctttagtgagggttaattgctatagtgagt
>CS004A04-2
tcggttacatcttctcaaactcaatgtggtagatccaccttgagtttgaaggggggtgtt
aaatatatatacaagctaatgtactgtatagttggcccatgtccagcccatcggatgtcc
agtccattggatcttgtatcttgtatatacttctctattgctaatactattgttaggttg
caagttagttaagaGGGGAATTGGGGAATTGGGCGGGGTGACATGCTCCAAATTCTCCGt
ccctttagtgagggttaattgctatagtgagt
>CS004B01-1
tcggttacatcttctcaaactcaatgtggtagatccaccttgagtttgaaggggggtgtt
aaatatatatacaagctaatgtactgtatagttggcccatgtccagcccatcggatgtcc
agtccattggatcttgtatcttgtatatacttctctattgctaatactattgttaggttg
caagttagttaagaGTTGGAACTGTCCCATTTGAGAAAAATTAATTGCAGGAACAATGAA
ATAGAAGCCAATCTCCATCAGAAGGAAAATCTAAGTGAACTACTATTGCACTGGGGTCGT
GATAAAATTTACACACCGtccctttagtgagggttaattg
>CS004B02-2
ttaaatatatatacaagctaatgtacngtatagttggcccatgtccagcccatcggatgt
ccagtccattggatcttgtatcttgtatatacttctctattgctaatactattgttaggt
tgcaagttagttaagaGATGCTTACAGTAGATTGCTAATCATCCAGCAAGTTGCATTGGC
TCCATCACTCACCGCTCAAATGTTCACCAAACAGCCGtccctttagtgagggttaattgc
>CS004B11
aatactattgttaggttgcaagttagttaaNACAAGGGAGCTAAGAAAATGTATTTATTT
ATGAAGTTCATTGATTCTAATCCAGAATAAATATTTCTGCATTCACAAATTGAAGCATGC
TCTTAATGCTTCTTATATTTCAATGGTGTCTGACAGTTTATGTCGACAGCGATGCATGGA
CACCGtccctttagtgagggttaattg
>CS004C05
tcggttacatcttctcaaactcaatgtggtagatccaccttgagtttgaaggggggtgtt
aaatatatatacaagctaatgtactgtatagttggcccatgtccagcccatcggatgtcc
agtccattggatcttgtatcttgtatatacttctctattgctaatactattgttaggttg
caagttagttaagaCTCCTTAGTATCCTCTGTTCGGTTCTGCGGTGACACAGATGATGCC
Gtccctttagtgagggttaattgctatagtgagtcaaat
>CS004C08-2
tcggttacatcttctcaaactcaatgtggtagatccaccttgagtttgaaggggggtgtt
aaatatatatacaagctaatgtactgtatagttggcccatgtccagcccatcggatgtcc
agtccattggatcttgtatcttgtatatacttctctattgctaatactattgttaggttg
caagttagttaagaATTGGAATGTGATCGCCGTTTGTGTGTTTGATTGTGACTAACCAGA
GAAGTTAATTTGATGTTCAAGGATAGGGATTTCGATGAGTAGGCCCCAATTGCCTCTGCA
CTACTCTGTAGTCTGTCCTGCCTGGCCGtccctttagtgagggttaattgctatagtgag
tcacaatcaaacacacaaacggcgatcacattccaattcttaactaacttgcaacctaac
aatagtattagcaatagagaagtatatacaagatacaagatccaatggactggacatccg
atg
>CS005A03-1
tcggttacatcttctcaaactcaatgtggtagatccaccttgagtttgaaggggggtgtt
aaatatatatacaagctaatgtactgtatagttggcccatgtccagcccatcggatgtcc
agtccattggatcttgtatcttgtatatacttctctattgctaatactattgttaggttg
caagttagttaagaAACACATGCCGCGATAGCGGAAACAAGAATGAAAGATCTTCGAAGC
GACGCCTCCAAGAAGGGAACAACACCGAAAGCGTTACCACCGCCTGCCCCAGGGAGTCAG
GACATCGTTTTCACCTGAAGAAAGTAACTGGGAGAGATGAGATTATGCAGCAACGCCCCA
AGAGGAAAACGGCACCCACAGGCATCGTTGCCGTCCCTTTA
>CS005A08-2
tcttctcaactcaatgtggtaaatccaccttgagtttgaaggggggtgttaaatatatat
acaagctaatgtactgtatagttggcccatgtccagcccatcagatgtccagtccattgg
atcttgtatcttgtatatacttctctattgctaatactattgttaggttgcaagttagtt
aagaGGCTCAATAGCTGACCAACAACCATCTGACAGTTTTTCGCCGtccctttagtgagg
gttaattgctatagtgagt
>CS005A11
tcggttacatcttctcaaactcaatgtggtagatccaccttgagtttgaaggggggtgtt
aaatatatatacaagctaatgtactgtatagttggcccatgtccagcccatcggatgtcc
agtccattggatcttgtatcttgtatatacttctctattgctaatactattgttaggttg
caagttagttaagaAAACCAACGGGCTCACCTCATTCCATCTCATGTTTTGGTGATCTCC
CATCCCGAAGAGGCACTCGAGCCCGTCCAGCTTGACATGGTTGAAGTGGAAGTTCTCGTC
CAGCTCCAGCGCCGtccctttagtgagggttaattgctatagtgagt
>CS005A12-2
tcggttacatcttctcaaactcaatgtggtagatccaccttgagtttgaaggggggtgtt
aaatatatatacaagctaatgtactgtatagttggcccatgtccagcccatcggatgtcc
agtccattggatcttgtatcttgtatatacttctctattgctaatactattgttaggttg
caagttagttaagaCCCAGAACGTTACCCTTGGTGTTCCCTGGCTGAGAGAAATCATTAA
TGTTGCTAAGAATATAAAAACTCCATCTTTGACAGTTCACCTAAACCCTGAGGTGAACAG
GAAAAAAGTCT
>CS005A12-3
aaatatatatacaagctaatgtactgtatagttggcccatgtccagcccatcggatgtcc
agtccattggatcttgtatcttgtatatacttctctattgctaatactattgttaggttg
caagttagttaagaGATGGAAGGTCACAACTGAGCATTCCTTTATTAGTTTGTTACTGTT
CTTGCAGCCTCCTAGCTGCGGCATTCCGCTAATTTTTGGAGGTTGTTTTTCCTGTTCAGG
TTCTGAGGCTGCATATGGATGAGCCCTGGAGCAATGGGGAGCACACCACATCGCTTGTAA
ATACTTCACCGtccctttagtgagggttaa
>CS005F01
tcggttacatcttctcaaactcaatgtggtagatccaccttgagtttgaaggggggtgtt
aaatatatatacaagctaatgtactgtatagttggcccatgtccagcccatcggatgtcc
agtccattggatcttgtatcttgtatatacttctctattgctaatactattgttaggttg
caagttagttaagaCCAGATTCGGGGGACCATCATTGCGTTGTCTGTTTTGCATACCGtc
cctttagtgagggttaattgctatagtgagt
>CS005F04
tcggttacatcttctcaaactcaatgtggtagatccaccttgagtttgaaggggggtgtt
aaatatatatacaagctaatgtactgtatagttggcccatgtccagcccatcggatgtcc
agtccattggatcttgtatcttgtatatacttctctattgctaatactattgttaggttg
caagttagttaagaCGCAACTGCAGGCCCACGCGGGTAAGGGCAAAGTCGCGGCGGCGGC
GACGGCGACGGCGGTCAACGACAAATCGCGCTGGGGTCCGATAGCCCACGAGGCGACGGT
GAAAAGGACAGTGGAGCAGTGGATAAATATGAATTGGAGGAGGTTGCTTAGCAGTGAAAC
GCCGtccctttagtgagggttaattgctatagtgagt
>CS005F05
tcggttacatcttctcaaactcaatgtggtagatccaccttgagtttgaaggggggtgtt
aaatatatatacaagctaatgtactgtatagttggcccatgtccagcccatcggatgtcc
agtccattggatcttgtatcttgtatatacttctctattgctaatactattgttaggttg
caagttagttaagaGATTGTTCCTAGTGCAGTAAACAAAATTCTATGGTCAAATTTGCAA
CAGAGTGGAAATTGGACTGCCCTTGCGTAAGCTCTGAATTTACTTCCAATCTCTTGTTAC
ATGTTTTACCTCACTAAGTAATAAGGATTGTTTAACCAGATTGATGTGGAAGACAACTCC
Gtccctttagtgagggttaattgctatagtgagt
>CS005F06
tcggttacatcttctcaaactcaatggtggtagatccaccttgagtttgaagnggggggn
gntaaatatatatacaagctaanngtactgtatagttggcccatgtccagcccatcggat
gtccagtccattggatcttgtatcttgtatatacttctctattgctaatactattgttag
gttgcaagttagttaagaGTCCAAACGTTTAATTGCAGGAGCCAGTGATTCCCGtccctt
tagtgagggttaattgctatagtgagtcananatnannagcattaaacgtttggactctt
aactaacttgcaacctaacaatagtattagcaatagagaagtatatacaagatacnagat
ccagtg
>CS005F08-1
tcggttacatcttctcaaactcaatgtggtagatccaccttgagtttgaaggggggtgtt
aaatatatatacaagctaatgtactgtatagttggcccatgtccagcccatcggatgtcc
agtccattggatcttgtatcttgtatatacttctctattgctaatactattgttaggttg
caagttagttaagaGTGTGCACCTTGGGTTTAACTGATTGCTGTAGGATTCATCTGAATG
TTGTAGATTTTTCGGTGTGAAATTCAGCATTCGAGTAGCATTTTAACATGTGAATTACTG
GCACTGTTTTTACTTACAAGAGCTGTAATTCTTGTGTATTACTCTTTCTAACTGCGTGAT
TTGTTTGCTATGGCTGCAGCGTATGATCAGTTGATATTCCCGAATCCGAATGCATTGCCG
TCAGCCGAGGCCACAGATGAAGACGATCCCACGATTGAGTGAATCCTTTTGTGCTCAAGT
TCTGACAGGCTCAGGGAACTCGACAGAAGATTAGTGTGTTGGTATAGAGTGGAATTTTCA
GTTCAGCCGATGCTGGAATGCAGTTTTACGTTCTCTCANCTGTAGAATGGCTGAAAAACC
TCAAATTGTCTGTGTGTTCAGTGGGTGTTTTTCGACGGTTTACGTACTTTGAAACCGtcc
ctttagtgagggttaattgctatagtgagt
>CS005F08-2
agagcatcatcggttacatcttctcaaactcaatgtggtagatccaccttgagtttgaag
gggggtgttaaatatatatacaagctaatgtactgtatagttggcccatgtccagcccat
cggatgtccagtccattggatcttgtatcttgtatatacttctctattgctaatactatt
gttaggttgcaagttagttaagaTGTACATGTAACCTACCATGGGATCGGGATTGGTATT
GGTATTGGTATTTGGATCTTCGGCGCCGCCATGGCTGGACTCGGTCTGGTTGATCATGTA
GTCAGTAATGAGCTGGTTGTCCCTCTGCAACCCGTCGGATTGTAGGGCCTGCCGtccctt
tagtgagggttaa
>CS005F08-3
cgagagcntcatcggttacatcttctcaaactcaatgtggtagatccaccttgagtttga
aggggggtgttaaatatatatacaagctaatgtactgtatagttggcccatgtccagccc
atcggatgtccagtccattggatcttgtatcttgtatatacttctctattgctaatacta
ttgttaggttgcaagttagttaagaGCAACCTCCTGGGAGTTCAACAAGCAAAGCACCTT
CTGCTCCCTGCCCTCCTTCTGCATCTCTTTTCAGTTCTTCAGCTCAATCATCACAACCAA
AAACCGtccctttagtgagggttaattgctatagtgagt
>CS005F09
tcggtttgtactgtatagttggcccatgtccagcccatcggatgtccagtccattggatc
ttgtatcttgtatatacttctctattgctaatactattgttaggttgcaagttagttaag
aCTCCATTCCTACCACCTAAGCAAGTCTTCACTTGCTTTGCTTCCATTTGAGTTGCTTAA
TTTCTTCTGTTGCCAGTTGCCACCTTGCACTTCCATCACCATGATATGATTCATGGTGTT
GCGGTCGCCGtccctttagtgagggttaattgc
>CS005G01-1
ATTCCGCCAAATACACAAATGAAACCCAACCATACATGTCCCCCAATTATATCTTCTAAA
TCATCCACACTAACAATCCAACCCTCTCCCCCAAAAGGGGATTTTATTAAATAACCAAAT
ATAACACCGtccctttagtgagggttaattgctatagtgagt
>CS005G05
tcggttacatcttctcaaactcaatgtggtagatccaccttgagtttgaaggggggtgtt
aaatatatatacaagctaatgtactgtatagttggcccatgtccagcccatcggatgtcc
agtccattggatcttgtatcttgtatatacttctctattgctaatactattgttaggttg
caagttagttaagaATTTTGAGCTAACGTAGTCTTCCCAGAACCAGCAATGCCGTAGATG
CTAATCACTGAATAACAACACTTGCTGTTCCGtccctttagtgagggttaattg
>CS005G09-1
tcggttacatcttctcaaactcaatgtggtagatccaccttgagtttgaaggggggtgtt
aaatatatatacaagctaatgtactgtatagttggcccatgtccagcccatcggatgtcc
agtccattggatcttgtatcttgtatatacttctctattgctaatactattgttaggttg
caagttagttaagaGAGGAAACGAAAGCAATGGCGGACAATGCGCGCGACGCGGCGAAAA
CGCGGGAGCACCCAACGTTTTTACACTTTCCTCTTTTGTTTGTTACCTTCCATTTCCCTC
CTTTTTTTTTT
>CS005G09-2
tcggttacatcttctcaaactcaatgtggtagatccaccttgagtttgaaggggggtgnt
aaatatatatacaagctaatgtactgtatagttggcccatgtccagcccatcggatgtcc
agtccattggatcttgtatcttgtatatacttctctattgctaatactattgttaggttg
caagttagttaagaGCGACACCTCGCACCCGACTCCTTCCCCGCCTTCACTAGCTGTCGC
CGtccctttagtgagggttaattgctatag
>CS005H06-1
tcggttacatcttctcaaactcaatgtggtagatccaccttgagtttgaaggggggnntt
aaatatatatacaagctaatgtactgtatagttggcccatgtccagcccatcggatgtcc
agtccattggatcttgtatcttgtatatacttctctattgctaatactattgttaggttg
caagttagttaagaATCCAATGTATTGCTAACACCAACAAGCTCGGAAGCATGTCTAGCA
GCAACTGAACAGCTGTTGACTGATGCACAAATACATGTCCAAGTCAGTCAGAAAAGTCAC
CTTCAAAACTGACAAGTAGGAGTCTGATAGGCCAGTATACTTTCCAACCATGGCAATCCT
AACCTGCAAATATGTTCGCAGTGACTATGAGCACCAAATTATTGATCATGTACATGTACT
GATGTATATCTAAAAGCAAAAGTTCAGAGTAAAATGAGACTAACAGGAGTTTTCAGTTTG
TCGAATTTGCTGGCTCTTTCAGTCCATTCAGTCAGCTTAGGTGCTCGAGGCACTTTTCCC
ACACTACATGTCACAACCAAGAATACATTTAAGTCATGAAAAGAAATGACTCCAGGTGTT
GAGTTCATCGTATCTTTGGCCAGCAGACATACCATTGAAGATCTAAAACTTTCAGAATAG
ATTCATGANNCTTCTGGTCCTATAAGAAAGCNCAAGTTGTTACTGAGATTANTTTAA
>CS005H06-2
tcggttacatcttctcaaactcaatgtggtagatccaccttgagtttgaagggggnnntt
aaatatatatacaagctaatgtactgtatagttggcccatgtccagcccatcggatgtcc
agtccattggatcttgtatcttgtatatacttctctattgctaatactattgttaggttg
caagttagttaagaATGATCATACACAAATGCCCTGAAATTGTTTCTTTACCGtcccttt
agtgagggttaattgc
>CS006A08-1
tcggttacatcttctcaaactcaatgtggtagatccaccttgagtttgaaggggggtgtt
aaatatatatacaagctaatgtactgtatagttggcccatgtccagcccatcggatgtcc
agtccattggatcttgtatcttgtatatacttctctattgctaatactattgttaggttg
caagttagttaagaTACTATACATCATGAACAGATGAATTATGTGCAAACAAGAACTGAT
TGTTGAGACCCGtccctttagtgagggttaattgctatagtgagtcatattacccaatat
ccgtccctttagtgagggttaattgctatagtgagt
>CS006A12
aatatatatataagctaatgtactgtatagttggcccatgtccagcccatcggatgtcca
gtccattggatcttgtatcttgtatatacttctctattgctaatactattgttgggttgc
aagttagttaagaGCCGCCATCTCCACGGCCACCACTTTGGCCACCGCAGCGTTCCAGCC
GCCGCCGtccctttagtgagggttaattgctatagtgagt
>CS006B11
tggatcttgtatcttgtatatacttctctattgctaatactattgttaggttgcaagtta
tttaagaAAAGCTTCTTTCCNCAGCTGGGATGGTAANTACGAGTCGCATGGGTCCATANC
CTTCCATGNCTCGCACGCATGTATAATCCCCGGATGACANAACTTACTTTTGTAAATGGA
AACGTTCTGGCCAGGT
>CS006C01-1
tcggttacatcttctcaaactcaatgtggtagatccaccttgagtttgaaggggggtgtt
aaatatatatacaagctaatgtactgtatagttggcccatgtccagcccatcggatgtcc
agtccattggatcttgtatcttgtatatacttctctattgctaatactattgttaggttg
caagttagttaagaCATCAAACTCAGGACTCTGCTCAAGTTCCCATGTATTGGCTAACGA
CAACTGATGCAGCAATTTATAAATCATTTCAAGANCTTCTGCACCTAGAAAT
>CS006C12-2
tcggttacatcttctcaaactcaatgtggtagatccaccttgagtttgaaggggggtgtt
aaatatatatacaagctaatgtactgtatagttggcccatgtccagcccatcggatgtcc
agtccattggatcttgtatcttgtatatacttctctattgctaatactattgttaggttg
caagttagttaagaTTAACATGTGGGTATTTAAGTATTGCAGCCATCACAATGACATCCG
tccctttagtgagggttaattgctatagt
>CS006D02-1
tatatatacaagctaatgtactgtatagttggccnntgnccagcccatcggatgtccagt
ccattggatcttgtatcttgtatatacttctctattgctaatactattgttaggttgnaa
gACAATGATCNTGTCNTCTGANTCTTTCCAAATCTTCNGGCCCTCGCCACTTCTCTGTGT
AGGGCTTAGCGTCACGTTGGCAGGCAGCAACAAAAGCATCTCTCATTTCCTGGGCATTTT
TAAATCNCGATGGTCGAGTGGGATCGTAATTGTCCAAGAGCTGTAATCCTGGATCTTCTT
CCCCACTGCAAGTGGAAATTAATAAATGTGAACATATATTTTTTTTTTTATTCCCCTACT
TGAACTTAAAGCATGCTTNAAATANATTATATTTTTAATACCACGCCTGTTCATTTAACT
AATTTGTTTTTTNAAANAANATTTAACTAATTTGTTGTTTTGGTACACTATAAAAACTT
>CS006D11
tcttctcaaactcaatgtggtagatccaccttgagtttgaagggggnnnttaaatatata
tacaagctaatgtactgtatagttggcccntgtccagcccatcggatgtccagtccattg
gatcttgtatcttgtatatacttctctattgctaatactattgttaggttgcaagttagt
taagaCAGACCACATCGATCTCCCAGCAGCCGCGGCAGCAGGTCTAACCGTGGCGGAGAT
CACCGtccctttagtgagggttaattgctatagtgagt
>CS006E01-1
tcggttacatcttctcaaactcaatgtggtagatccaccttgagtttgaagggggnnntt
aaatatatatacaagctaatgtactgtatagttggcccntgtccagcccatcggatgtcc
agtccattggatcttgtatcttgtatatacttctctattgctaatactattgttaggttg
caagttagttaagaCAGATCAACAGGTATGCGTTGATATTGGCATTCTTCTACAGATGCA
AACCTTTGATGAGAACTTAGAAGATTGCACTTTTTTTGTTTTCTCAGGATGCAGTGAATC
GTTTGAAGAAACAAGCATATGATGAGCTGGATAGCATTGGCTTTGATCACGAAATGAAAA
ATAACTATCCGtccctttagtgagggttaattgctatag
>CS006E04-1
tcggttacatcttctcaaactcaatgtggtagatccaccttgagtttgaaggggggngtt
aaatatatatacaagctaatgtactgtatagttggcccatgtccagcccatcggatgtcc
agtccattggatcttgtatcttgtatatacttctctattgctaatactattgttaggttg
caagttagttaagaAACGTCTCATACATGTTGATCCAGCTGCTGGAGCTCAACGCAGGTA
GGTATATACATTTGTATCTATATCTATGACCAAAAAAAAACATCATGCACAAGATCGAAT
TGAAGCAGCATATATATACATGCATAATTTGTGTTTGTGTTTGCATTTACGTTTGCACAC
AAAAGAAAGCATGACAAAAACAAAACATGAAATCAAAAAAAATCAATTAATTAAAAAGGG
GCCGGCATGGGCATGGCATCTGTAAATGTGCAACTGATTGATAACTAAATTAATAATCTG
TCNTAAAAATCACTACTCAGCTGATCAGCATGGCCTGTGCATCATTGACTATGTACATTG
CACTGCATCGGTATTGGTCAAAAAAGTACATCTACACTGCATGTGCCCAGCCGTACAAGT
>CS006E09
tcggttacatcttctcaaactcaatgtggtagatccaccttgagtttgaaggggggtgtt
aaatatatatacaagctaatgtactgtatagttggcccatgtccagcccatcggatgtcc
agtccattggatcttgtatcttgtatatacttctctattgctaatactattgttaggttg
caagttagttaagaTCGGGATGGGCGATGGCGGCGTTTTGAATGTCNTGACCTTCTTGAA
GGCATCGTTTTGGAGGTGGCCGTGTGTTCCTCTCGGTGTGGTGGTGTGTAGGCACGTGGC
CGGGTGTGTTTTCTCTTGTCCGTCCCTT
>CS006E11-1
tcggttacatcttctcaaactcaatgtggtagatccaccttgagtttgaagggggnnntt
aaatatatatacaagctaatgtactgtatagttggcccatgtccagcccatcggatgtcc
agtccattggatcttgtatcttgtatatacttctctattgctaatactattgttaggttg
caagttagttaagaATATCTTCTATTTAGACATGATGATCTTTTATTCATGCATCTGATA
ATCCTTTTGACTTGATGATTGTTGGCTGTTATTAGCTTAAAGCTGTAATGTTAGGAATTT
TATGCCCTTGTTAAAATGAGTGGCCCTACTGCCTTTGGTGCATAGTATACACTGCACACA
CTTAACTTTGTCTTTTTATACCAATCCCCTTCACTTGCAATAATCCTCNCAACACATCAA
AGGGATCCACAGTTCAAAAGCCATGTTCCATCCTTCTTCTTCCTCGTCGCCACCAACCTA
CAGTGACTCCTCCATGCACCATGCACTGAGCTTCTCTTCGGCTCTGCCCACAGCTCCAAC
TGAAATTCCTGGCAGCGGCGGCGGTTTCNTCAACGACAAGGGCAGCATGTTC
>CS006E11-2
tcggttacatcttctcaaactcaatgtggtagatccaccttgagtttgaagggggnnntt
aaatatatatacaagctaatgtactgtatagttggcccatgtccagcccatcggatgtcc
agtccattggatcttgtatcttgtatatacttctctattgctaatactattgttaggttg
caagttagttaagaTGCTAATCATCCAGCAAGTTGCATTGGCTCCATCACTCACCGCTCA
AATGTTCACCAAACAGCCGtccctttagtgagggttaattgctatagtgagt
>CS006F02-1
ATACACAAATGATACCCANCCATACATGTCCCCCAATTATNTCTTCTAAATCATCCACGC
TAACAATCCAACCCTCTCCCCCAAAAGGGGATTTTAGTAAATAACCAAATATAACACCGt
ccctttagtgagggttaattgctatagtgagt
>CS006G02-1
tcggttacatcttctcaaactcaatgtggtagatccaccttgagtttgaaggggggtgtt
aaatatatatacaagctaatgtactgtatagttggcccatgtccagcccatcggatgtcc
agtccattggatcttgtatcttgtatatacttctctattgctaatactattgttaggttg
caagttagttaagaTTTATAACATGGTTTGTAAATATAAAATGTGAAACAAAACAGGAGA
GCTATGCCAGCTTATTTATGATGACTTACCCTGTGGTAAGCACGGATAACCATCAATCCG
tccctttagtgagggttaattgctatagtgagtcaaattactcanttatgatggaatagc
tctcctgttttgttt
>CS006G10
tcatcggttacatcttctcaaactcaatgtggtagatccaccttgagtttgaaggggtgg
tgttaaatatatatacaagctaatgtactgtatagttggcccatgtccagcccatcggat
gtccagtccattggatcttgtatcttgtatatacttctctattgctaatactattgttag
gttgcaagttagttaagaATATGCACATGCATGTTCTTCACACACGGCTAATTAAAATTC
CCGtccctttagtgagggttaattgctatag
>CS006H01-1
atatatacaagctaatgtactgtatagttggccnatgtccagcccatcggatgtccagtc
cattggatcttgtatcttgtatatacttctctattgctaatactattgttaggttgcaag
ttagttaagaCAGATAATCTTCCACAGCAACAGAACATACTTTCTCGCGGCCAACTTGAT
CAAATATTATGACATCAAACTGAGAATTTCCTTTGAATCTGAACATCATGGAGTCACCCA
TATGTAAATCAAAGGTTTTGACNAATTGTGCCCATCCTGCTGCAAAGATAACCTTTTCTT
GGGACTTGTCAACTCTAACAGTGTAACTGTTTCTGTTANNNGCGNCAGTTGGATTTCTTC
AGGGATGTCACCCTTTAAACGCTGCACAAATTCTTTCGGAATGGTCTGCAGAAACATATT
TTTGAAGGTGTTAGTCTGAAATTATAATTTATGAACAAAGTTCANAACATACTAGCTGCT
CCACTATCTGCTCTCCTCTCTGCAATATGAANACAACNNAAGGCCCAACCCANAATGCTA
CAATCTAATTTCATGGCTTTGACCTCGATGCTACTAGTGAACTGCGTANTTCTGATGTGA
TATGGGGTGA
>CS006H02-1
tcggttacatcttctcaaactcaatgtggtagatccaccttgagtttgaaggggggtgtt
aaatatatatacaagctaatgtactgtatagttggcccatgtccagcccatcggatgtcc
agtccattggatcttgtatcttgtatatacttctctattgctaatactattgttaggttg
caagttagttaagatactattgttaggttgcaagttagttaagaGATCTAGCTCTTATTC
ATTTTACTGTTCGATGATCTGCAGATGAAGGCCATCATGGAGACCAAGCCAGTGCTCTGC
AAGGCAATAGAGGGGGTTTTTGCGTCCCTATCCTCTCCAGCTCCGtccctttagtgaggg
ttaa
>CS006H02-2
tcggttacatcttctcaaactcaatgtggtagatccaccttgagtttgaagnggggggng
ttaaatatatatacaagctaatgtactgtatagttggcccatgtccagcccatcggatgt
ccagtccattaggatcttgtatcttgtatatacttctctattgctaatactattgttagg
ttgcaagttagttaagaCAATGATCTTACATTCGTATGCTGCATAACGTTCTAAACCGtc
cctttagtgagggtta
>CS006H07-1
tcggttacatcttctcaaactcaatggtggtagatccaccttgagtttgaaggggggtnt
taaatatatatacaagctaatgtactgtatagttggcccatgtccagcccatcggatgtc
cagtccattggatcttgnatctngnatatacttctctattgctaatactattgttaggtt
gcaagttagttaagaACAACGAGCTGGTAGGGCCCATTCCTTCTATACTGGGCAATCTAT
CCTATACTGGAAAAATGTTACTATCCTCAGTGANACTTTCTTTTTCACTGAAATTGCTTT
CTTCTCTTCACAAACAGCTGCTGTCGCCTTTTCCTTCGGATATTTACATGGGAACAAACT
TACTG
>CS006H07-2
tcatcggttacatcttctcaaactcaatgtggtagatccaccttgagtttgaaggggggt
gttaaatatatatacaagctaatgtactgtatagttggcccatgtccagcccatcggatg
tccagtccattggatcttgtatcttgtatatacttctctattgctaatactattgttagg
ttgcaagttagttaagaCTTACATCTAACTACTGTTGGCATTGACTTTCAGACCTGGCAG
CCCTTGAAAACTATTCAGGCAACCCATTCCTGCCTTCAGACTCTGATATTTTTGAATCCC
CGtccctttagtgagggttaattgc
>CS007A05
tcggttacatcttctcaaactcaatgtggtagatccaccttgagtttgaaggggggtgtt
aaatatatatacaagctaatgtactgtatagttggcccatgtccagcccatcggatgtcc
agtccattggatcttgtatcttgtatatacttctctattgctaatactattgttaggttg
caagttagttaagaTAAATAAGGTGATAATGGGGATAAAAATAAAAATAAAGGAGAAAAC
ATGGGTCAAAAAAGGAATTTAACCTTAAATAAGTTATAGAAGATACCTTGCTCGTGTAAG
TGACACATTTGTGCGCTGCCGtccctttagtgagggttaattgctatagtgagt
>CS007A06-1
tcggttacatcttctcaaactcaatgtggtagatccaccttgagtttgaaggggggtgtt
aaatatatatacaagctaatgtactgtatagttggcccatgtccagcccatcggatgtcc
agtccattggatcttgtatcttgtatatacttctctattgctaatactattgttaggttg
caagttagttaagaGTTCAGAGGGTATTACGCTCTTGACAGATTCAGATGCCGTGGCCAT
GAAGAAGATGATGCAAAAGATCACCAGGTGAGTAACTCTTTCGCGCAATCCAAGTTCAAT
CCTGCTAAGAGTGTCCGtccctttagtgagggttaat
>CS007A08
tcggttacatcttctcaaactcaatgtggtagatccaccttgagtttgaaggggggtgtt
aaatatatatacaagctaatgtactgtatagttggcccatgtccagcccatcggatgtcc
agtccattggatcttgtatcttgtatatacttctctattgctaatactattgttaggttg
caagttagttaagaGATTATATACCGTCTACATGACTGTATTACATGGGCATGCATGAAG
CCATGAACTGCAAACTATTATTTGAACCATTCCATGTAAATACGAAAAGAGGCTTCACGA
AGTTCTAATCCATGCTGCATACATTTCTTTTGTGTGAATAGGTTGTTGCAAGGAGGAAGA
CTATTGCTCTTGTAGTAGCAGCTGAGGCTCAAAGGGAGGCTACTGCAGCGGCCTCACTTC
TTAAAGGCCTTGGGTAAGTAGTTCTATGCTGAATTTCTGTTAGCTCAGGTGTTTCTTTTA
CAGCTATTCCNNCTGGTGTANTTGGTGTCCCCCTGTTCCCTTTTTGTGCAAATCCTTTCC
AAAGNGTCAAACACCTTTTACTTGAA
>CS007B02
agcatcatcggttacatcttctcaaactcaatgtggtagatccaccttgagtttgaaggg
gggngttaaatatatatacaagctaatgtactgtatagttggcccatgtccagcccatcg
gatgtccagtccattggatcttgtatcttgtatatacttctctattgctaatactattgt
taggttgcaagttagttaagaGATAACACGATTCATAATTCATTACATCACTACATAATT
TTCAGTGGCATTATAATCTGGACACATCAATGTATACTAATTTTCATAGTGCTACTATTA
TCTGGACACATCAAGGTATACCAGTATGGTACAGCTACCACTTCTTAGTCTGAACCAAGA
AAGGCATAAAGCATAAACCCTTCTCCCCACACAAAGATCTCGTGAAACCGANNCANCTGT
GAGCTCAACACTAGCTCAATTTCAAGCGAGGCTATTAAATGAAACCTTTAATCACCACCA
CCCAACTAAATCATCAACCCGAATCGCACCAAACAAAATTTGAAA
>CS007B04-1
agagcatcatcggttacatcttctcaaactcaatgtggtagatccaccttgagtttgaag
gggggtgttaaatatatatacaagctaatgtactgtatagttggcccatgtccagcccat
cggatgtccagtccattggatcttgtatcttgtatatacttctctattgctaatactatt
gttaggttgcaagttagttaagaGTCTCATGAAGTTGGGCTTGCTAAAGATGTGGAGATG
CTCGAGTCTGAGATGAAGAGCGTGCAGATGGTGCTTGCTGCTGCTGAGGGAAGGAGGATT
GACAACAAGCCACTGTCTGACTCATTGGATGAGCTAAAAGAGCTGTTTTATGACGCCGAG
GATGTCATGGACGAGCTTGATTACTA
>CS007B04-2
tcggttacatcttctcaaactcaatgtggtagatccaccttgagtttgaaggggggtgtt
[truncated: 29,111 more rows]
