# Supplementary material for: FSTVAL: a new web tool to validate bulk flanking sequence tags
Source: Plant Methods. 2012 Jun 18;8:19. doi: 10.1186/1746-4811-8-19 (PMC3439307; doi:10.1186/1746-4811-8-19)
Supplement: Additional file 4 — The validating result of T-DNA flanking sequences. [file 1746-4811-8-19-S4.xls]

## Sheet: Additional file 4
Additional file 4 The validating result of T-DNA flanking sequences
#	Query Name	A/NA	Read_length(bp)	T-DNA_end	Insert_from	Insert_to	Adaptor_start	Insert_length(bp)
1	00193=01=Rcc_GSBP=01a=R=1	A	267	72	73	241	242	169
2	00193=01=Rcc_GSBP=01a=R=2	A	223	66	67	193	194	127
3	00195=01=Rcc_GSBP=02a=R=1	A	733	72	73	733	-1	661
4	00197=01=Rcc_GSBP=03a=R=1	A	378	67	68	352	353	285
5	00197=01=Rcc_GSBP=03a=R=2	A	123	52	53	95	96	43
6	00200=01=Rcc_GSBP=04b=R=2	Vector	136	70	71	101	102	31
7	00201=01=Rcc_GSBP=05a=R=1	A	717	66	67	717	-1	651
8	00205=01=Rcc_GSBP=07a=R=1	A	456	70	71	429	430	359
9	00207=01=Rcc_GSBP=08a=R=1	A	472	57	58	472	-1	415
10	00209=01=Rcc_GSBP=09b=R=1	NA	52	51	52	52	-1	1
11	00210=01=Rcc_GSBP=10a=R=1	NA	70	69	70	70	-1	1
12	00211=01=Rcc_GSBP=10b=R=1	NA	68	67	68	68	-1	1
13	00212=01=Rcc_GSBP=11b=R=1	A	473	58	412	473	-1	62
14	00212=01=Rcc_GSBP=11b=R=2	NA	109	66	67	75	76	9
15	00213=01=Rcc_GSBP=12a=R=1	A	256	39	40	256	-1	217
16	00213=01=Rcc_GSBP=12a=R=2	Vector	165	73	74	138	139	65
17	00214=01=Rcc_GSBP=12b=R=1	A	258	72	73	231	232	159
18	00215=01=Rcc_GSBP=13a=R=1	A	370	69	70	336	337	267
19	00216=01=Rcc_GSBP=13b=R=1	A	188	68	69	161	162	93
20	00217=01=Rcc_GSBP=14a=R=1	A	220	54	55	194	195	140
21	00221=01=Rcc_GSBP=16a=R=1	A	236	72	73	202	203	130
22	00223=01=Rcc_GSBP=17a=R=1	A	211	70	71	181	182	111
23	00226=01=Rcc_GSBP=19a=R=1	NA	248	70	73	96	223	24
24	00227=01=Rcc_GSBP=19b=R=1	NA	249	71	118	125	224	8
25	00228=01=Rcc_GSBP=20b=R=1	Vector	328	53	54	302	303	249
26	00228=01=Rcc_GSBP=20b=R=2	NA	72	71	72	72	-1	1
27	00229=01=Rcc_GSBP=21a=R=1	A	656	68	69	656	-1	588
28	00235=01=Rcc_GSBP=25a=R=1	A	337	61	62	308	309	247
29	00237=01=Rcc_GSBP=26a=R=1	A	443	60	61	443	-1	383
30	00237=01=Rcc_GSBP=26a=R=2	A	275	70	71	275	-1	205
31	00238=01=Rcc_GSBP=27a=R=1	A	423	62	63	423	-1	361
32	00240=01=Rcc_GSBP=28a=R=1	Vector	470	71	72	470	-1	399
33	00241=01=Rcc_GSBP=28b=R=1	Vector	475	58	59	449	450	391
34	00243=01=Rcc_GSBP=29b=R=1	Vector	483	66	67	457	458	391
35	00246=01=Rab21_ABS2=01b=R=1	Vector	187	73	74	155	156	82
36	00247=01=Rab21_ABS2=03a=R=1	NA	159	61	120	130	131	11
37	00248=01=Rab21_ABS2=03b=R=1	NA	150	60	110	129	130	20
38	00249=01=Rab21_ABS2=04a=R=1	Vector	380	-1	1	350	351	350
39	00249=01=Rab21_ABS2=04a=R=3	A	146	68	114	146	-1	33
40	00250=01=Rab21_ABS2=04b=R=1	Vector	374	-1	1	348	349	348
41	00250=01=Rab21_ABS2=04b=R=2	Vector	375	-1	1	345	346	345
42	00250=01=Rab21_ABS2=04b=R=3	NA	168	68	120	135	143	16
43	00251=01=Rab21_ABS2=05a=R=1	A	225	69	70	225	-1	156
44	00252=01=Rab21_ABS2=05b=R=1	A	702	37	38	668	680	631
45	00254=01=Rab21_ABS2=07a=R=1	A	597	69	70	597	-1	528
46	00255=01=Rab21_ABS2=07b=R=1	A	397	68	70	397	-1	328
47	00256=01=Rab21_ABS2=08a=R=1	A	403	32	246	403	-1	158
48	00259=01=Rab21_ABS2=10b=R=1	A	322	64	65	322	-1	258
49	00260=01=Rab21_ABS2=11a=R=1	A	274	67	70	244	245	175
50	00263=01=Rab21_ABS2=12b=R=1	A	475	66	67	449	450	383
51	00264=01=Rab21_ABS2=13a=R=1	A	179	79	80	179	-1	100
52	00267=01=Rab21_ABS2=17a=R=1	A	270	49	50	270	-1	221
53	00269=01=Rab21_ABS2=18a=R=1	A	684	74	75	650	651	576
54	00271=01=Rab21_ABS2=19a=R=1	Vector	280	67	162	280	-1	119
55	00271=01=Rab21_ABS2=19a=R=2	A	254	70	124	228	229	105
56	00274=01=Rab21_ABS2=22b=R=1	A	247	54	115	247	-1	133
57	00274=01=Rab21_ABS2=22b=R=2	NA	106	52	53	73	74	21
58	00275=01=Rab21_ABS2=23a=R=1	Vector	223	52	53	194	195	142
59	00275=01=Rab21_ABS2=23a=R=2	A	124	55	58	93	94	36
60	00276=01=Rab21_ABS2=23b=R=1	Vector	123	-1	1	92	98	92
61	00276=01=Rab21_ABS2=23b=R=2	NA	63	-1	1	28	37	28
62	00277=01=Rab21_ABS2=25a=R=1	A	209	-1	1	209	-1	209
63	00277=01=Rab21_ABS2=25a=R=2	NA	87	55	56	60	61	5
64	00278=01=Rab21_ABS2=25b=R=1	A	42	-1	1	42	-1	42
65	00278=01=Rab21_ABS2=25b=R=2	NA	65	34	35	39	40	5
66	00279=01=Rab21_ABS2=27a=R=1	A	193	66	67	163	164	97
67	00282=01=Rab21_ABS2=30b=R=1	Vector	432	49	50	411	412	362
68	00282=01=Rab21_ABS2=30b=R=2	A	92	16	17	63	64	47
69	01Rcc_AtROF-13-1R1	A	199	-1	1	199	-1	199
70	01Rcc_AtROF-13-1R2	Vector	116	-1	1	80	83	80
71	01Rcc_AtROF-13-1R3	Vector	180	-1	1	146	147	146
72	02Rcc_AtROF-14-1R1	A	415	27	28	395	396	368
73	03GlbUGPase-3112R2	A	138	20	21	104	105	84
74	04Rcc_AtROF-17-1R1	A	169	18	19	135	136	117
75	06Rcc_AtROF-20-1R1	Vector	468	-1	1	444	445	444
76	06Rcc_AtROF-20-1R2	A	256	13	14	190	191	177
77	08Rcc_AtROF-22-1R1	A	444	-1	1	444	-1	444
78	08Rcc_AtROF-22-1R2	A	216	20	21	135	136	115
79	09002=01=Rcc-AtPP5=12a=R=1	A	424	54	66	424	-1	359
80	09003=01=Rcc-AtPP5=20a=R=1	A	164	72	73	134	135	62
81	09004=01=Rcc-AtPP5=21b=R=1	A	168	69	70	138	139	69
82	09006=01=Rcc-PLA2b=02c=R=1	A	394	63	67	378	382	312
83	09006=01=Rcc-PLA2b=02c=R=2	A	291	71	72	257	258	186
84	09009=01=Rcc-PLA2b=19a=R=1	Vector	339	61	110	305	306	196
85	09009=01=Rcc-PLA2b=19a=R=2	NA	143	65	66	89	111	24
86	09012=01=Rab21-ABS4=09a=R=1	Vector	454	69	70	454	-1	385
87	09012=01=Rab21-ABS4=09a=R=2	Vector	181	-1	1	138	156	138
88	09015=01=Rab21-ABS4=16b=R=1	A	173	71	72	143	144	72
89	09016=01=Rab21-ABS4=17b=R=1	Vector	459	89	114	408	435	295
90	09016=01=Rab21-ABS4=17b=R=2	NA	68	67	68	68	-1	1
91	09017=01=Rab21-ABS4=18b=R=1	A	363	72	73	327	328	255
92	09022=01=Rab21-ABS4=22a=R=1	A	473	59	70	473	-1	404
93	09023=01=Rab21-ABS4=32a=R=1	Vector	431	15	16	397	398	382
94	09023=01=Rab21-ABS4=32a=R=2	NA	96	57	80	96	-1	17
95	09023=01=Rab21-ABS4=32a=R=3	A	203	73	74	169	170	96
96	09024=01=Rab21-AnnAt4=01a=R=1	A	708	53	62	708	-1	647
97	09026=01=Rab21-AnnAt4=07b=R=1	A	440	70	71	440	-1	370
98	09027=01=Rab21-AnnAt4=12b=R=1	A	266	72	73	243	244	171
99	09028=01=Rab21-AnnAt4=16b=R=1	Vector	376	60	61	376	-1	316
100	09029=01=Rab21-AnnAt4=20b=R=1	Vector	304	64	65	275	276	211
101	09030=01=Rab21-AnnAt4=21a=R=1	A	211	73	74	177	178	104
102	09031=01=Rab21-AnnAt4=22a=R=1	A	229	71	72	195	196	124
103	09033=01=Rab21-AnnAt4=25b=R=1	A	367	54	55	367	-1	313
104	09034=01=Rab21-AnnAt4=27a=R=1	Vector	418	-1	1	418	-1	418
105	09035=01=Rab21-AnnAt4=28b=R=1	A	380	55	65	380	-1	316
106	09035=01=Rab21-AnnAt4=28b=R=2	Vector	202	85	86	168	169	83
107	09036=01=Rab21-AnnAt4=30b=R=1	A	237	64	65	204	205	140
108	09037=01=Rab21-ECL=03b=R=1	A	539	72	73	507	508	435
109	09039=01=Rab21-ECL=10a=R=1	A	246	67	68	212	213	145
110	09044=01=Rab21-ECL=18b=R=1	A	82	-1	1	82	-1	82
111	09044=01=Rab21-ECL=18b=R=2	Vector	282	70	71	199	200	129
112	09044=01=Rab21-ECL=18b=R=3	Vector	151	52	53	124	125	72
113	09045=01=Rab21-ECL=23a=R=1	NA	69	68	69	69	-1	1
114	09046=01=Rab21-ECL=24b=R=1	A	367	73	74	334	335	261
115	09046=01=Rab21-ECL=24b=R=2	NA	58	54	57	58	-1	2
116	09047=01=Rab21-ECL=27b=R=1	A	473	72	73	449	450	377
117	09048=01=Rab21-ECL=28a=R=1	A	450	71	72	416	417	345
118	09049=01=Rab21-ECL=29a=R=1	A	322	59	67	100	300	34
119	09049=01=Rab21-ECL=29a=R=2	Vector	187	66	67	159	160	93
120	09052=01=Rab21-SVP=14a=R=1	Vector	495	51	62	454	462	393
121	09052=01=Rab21-SVP=14a=R=2	A	210	74	75	176	177	102
122	09053=01=Rab21-SVP=25b=R=1	A	530	73	74	510	511	437
123	09054=01=Rcc-C2cPrx1=13a=R=1	Vector	473	94	95	439	440	345
124	09054=01=Rcc-C2cPrx1=13a=R=2	A	330	72	73	297	298	225
125	09055=01=Rcc-C2cPrx1=20b=R=1	A	583	57	64	528	552	465
126	09055=01=Rcc-C2cPrx1=20b=R=2	A	367	70	71	333	334	263
127	09055=01=Rcc-C2cPrx1=20b=R=3	Vector	314	73	74	283	286	210
128	09058=01=OsCc-OgPR10=13a=R=1	A	210	71	72	140	141	69
129	09061=01=OsCc-OgPR10=18a=R=1	A	315	72	73	281	282	209
130	09062=01=OsCc-OgPR10=19b=R=1	Vector	473	94	95	439	440	345
131	09064=01=OsCc-OgPR10=21a=R=1	A	227	72	73	144	145	72
132	09065=01=OsCc-OgPR10=22a=R=1	A	555	68	71	493	531	423
133	09065=01=OsCc-OgPR10=22a=R=2	A	229	64	65	196	197	132
134	09066=01=OsCc-OgPR10=23a=R=1	A	639	70	71	606	607	536
135	09067=01=OsCc-OgPR10=24a=R=1	NA	101	56	81	101	-1	21
136	09071=01=OsCc-OgPR10=30b=R=1	Vector	464	58	59	431	432	373
137	09073=01=OsCc-OgPR1=01a=R=1	Vector	505	69	70	505	-1	436
138	09073=01=OsCc-OgPR1=01a=R=2	A	263	71	72	229	230	158
139	09075=01=OsCc-OgPR1=06b=R=1	A	717	71	72	717	-1	646
140	09076=01=OsCc-OgPR1=07a=R=1	A	616	65	66	579	580	514
141	09077=01=OsCc-OgPR1=11a=R=1	A	499	60	66	499	-1	434
142	09080=01=OsCc-OgPR1=17a=R=1	A	178	75	76	144	145	69
143	09081=01=OsCc-OgPR1=18b=R=1	A	700	40	67	700	-1	634
144	09081=01=OsCc-OgPR1=18b=R=3	Vector	166	-1	1	136	137	136
145	09082=01=OsCc-OgPR1=19a=R=1	A	244	42	43	210	211	168
146	09083=01=OsCc-OgPR1=20a=R=1	A	406	-1	1	406	-1	406
147	09085=01=OsCc-OgPR1=23a=R=1	A	549	75	76	549	-1	474
148	09086=01=OsCc-OgPR1=24b=R=1	Vector	468	54	66	428	435	363
149	09087=01=OsCc-OgPR1=25a=R=2	A	477	60	64	477	-1	414
150	09087=01=OsCc-OgPR1=25a=R=3	A	536	72	73	512	513	440
151	09088=01=OsCc-OgPR1=27a=R=1	Vector	494	66	67	453	469	387
152	09089=01=OsCc-OgPR1=29b=R=1	A	141	-1	1	141	-1	141
153	09091=01=Rab21-PT8=01a=R=1	A	511	49	50	511	-1	462
154	09092=01=Rab21-PT8=04b=R=2	A	213	68	69	179	180	111
155	09093=01=Rab21-PT8=07a=R=1	A	294	62	63	270	271	208
156	09096=01=Rab21-PT8=15a=R=1	A	277	61	62	194	195	133
157	09099=01=Rab21-PT8=21a=R=2	A	125	-1	1	125	-1	125
158	09101=01=Rab21-PT8=23b=R=1	A	227	61	62	194	195	133
159	09103=01=Rab21-PT8=29a=R=1	A	317	74	75	283	284	209
160	09104=01=Rab21-PT8=30b=R=1	A	319	-1	1	172	173	172
161	09107=01=Rcc-OsRAF=03a=R=1	Vector	181	70	71	151	152	81
162	09108=01=Rcc-OsRAF=04a=R=1	NA	24	-1	1	24	-1	24
163	09112=01=Rcc-OsRAF=08a=R=1	Vector	437	40	66	403	404	338
164	09112=01=Rcc-OsRAF=08a=R=2	Vector	337	25	26	275	276	250
165	09112=01=Rcc-OsRAF=08a=R=3	Vector	221	68	69	142	143	74
166	09113=01=Rcc-OsRAF=09b=R=1	A	668	73	74	636	637	563
167	09113=01=Rcc-OsRAF=09b=R=2	NA	44	43	44	44	-1	1
168	09114=01=Rcc-OsRAF=10a=R=1	Vector	183	73	74	154	155	81
169	09118=01=Rcc-OsRAF=16a=R=1	Vector	211	51	96	175	178	80
170	09120=01=Rcc-OsRAF=18b=R=1	A	488	59	66	454	455	389
171	09120=01=Rcc-OsRAF=18b=R=2	A	370	71	72	296	297	225
172	09122=01=Rcc-OsRAF=20a=R=1	Vector	205	73	74	142	143	69
173	09124=01=Rcc-OsRAF=22c=R=1	A	254	72	73	220	221	148
174	09124=01=Rcc-OsRAF=22c=R=2	NA	66	62	64	66	-1	3
175	09127=01=Rcc-PT8=01a=R=1	NA	61	60	61	61	-1	1
176	09129=01=Rcc-PT8=04a=R=1	A	272	-1	1	272	-1	272
177	09129=01=Rcc-PT8=04a=R=2	Vector	308	72	73	274	275	202
178	09129=01=Rcc-PT8=04a=R=3	Vector	170	69	70	136	137	67
179	09130=01=Rcc-PT8=07b=R=1	Vector	469	94	95	439	440	345
180	09131=01=Rcc-PT8=08b=R=1	A	373	73	74	298	299	225
181	09132=01=Rcc-PT8=11a=R=1	A	240	71	110	159	160	50
182	09133=01=Rcc-PT8=12b=R=1	A	396	73	74	363	364	290
183	09133=01=Rcc-PT8=12b=R=2	A	276	73	141	276	-1	136
184	09133=01=Rcc-PT8=12b=R=3	A	225	71	72	191	192	120
185	09135=01=Rcc-PT8=17b=R=1	A	388	73	235	265	270	31
186	09136=01=Rcc-PT8=18a=R=1	A	456	-1	1	456	-1	456
187	09137=01=Rcc-PT8=24a=R=1	A	441	58	70	441	-1	372
188	09138=01=Rcc-ParecA=01b=R=1	Vector	447	73	74	417	427	344
189	09138=01=Rcc-ParecA=01b=R=2	Vector	186	66	67	157	158	91
190	09139=01=Rcc-ParecA=02b=R=1	Vector	372	72	73	338	339	266
191	09139=01=Rcc-ParecA=02b=R=2	Vector	265	72	73	185	186	113
192	09140=01=Rcc-ParecA=07a=R=1	Vector	309	70	71	275	276	205
193	09140=01=Rcc-ParecA=07a=R=2	Vector	187	71	72	158	159	87
194	09142=01=Rcc-ParecA=12b=R=1	A	354	-1	1	354	-1	354
195	09142=01=Rcc-ParecA=12b=R=2	A	515	73	74	489	494	416
196	09143=01=Rcc-ParecA=13c=R=1	A	269	31	33	242	243	210
197	09145=01=Rcc-ParecA=15a=R=1	A	241	71	72	207	208	136
198	09146=01=Rcc-ParecA=16a=R=1	Vector	234	70	71	151	152	81
199	09147=01=Rcc-ParecA=17a=R=1	Vector	231	70	71	151	152	81
200	09148=01=Rcc-ParecA=19b=R=1	A	468	46	47	267	268	221
201	09149=01=Rcc-ParecA=23b=R=1	Vector	686	-1	1	653	654	653
202	09150=01=Rcc-ParecA=24b=R=1	A	259	71	72	219	220	148
203	09152=01=Rcc-ParecA=26a=R=1	Vector	197	71	72	157	158	86
204	09153=01=Rcc-ParecA=27a=R=1	A	572	63	67	539	540	473
205	09154=01=PGD-AnnAt4=05c=R=1	A	446	73	74	426	427	353
206	09157=01=PGD-ECL=01d=R=1	A	251	71	72	218	219	147
207	09157=01=PGD-ECL=01d=R=2	NA	195	71	77	84	162	8
208	09158=01=PGD-OsTrxm=01a=R=1	A	382	73	74	348	349	275
209	09158=01=PGD-OsTrxm=01a=R=2	NA	267	70	124	126	154	3
210	09163=01=PGD-OgPR10=01a=R=1	A	523	73	74	523	-1	450
211	09164=01=PGD-OgPR10=03b=R=1	A	338	72	73	308	309	236
212	09165=01=PGD-SVP=01b=R=1	A	257	68	69	217	218	149
213	09166=01=PGD-SVP=05a=R=1	Vector	521	-1	1	521	-1	521
214	09166=01=PGD-SVP=05a=R=2	Vector	230	73	74	196	197	123
215	09167=01=PGD-SVP=06a=R=1	Vector	519	62	111	486	487	376
216	09167=01=PGD-SVP=06a=R=2	Vector	333	63	67	303	304	237
217	09168=01=PGD-SVP=07a=R=1	A	396	70	71	362	363	292
218	09170=01=PGD-SVP=11b=R=1	A	489	71	72	455	456	384
219	09171=01=PGD-SVP=13a=R=1	A	295	72	73	261	262	189
220	09174=01=PGD-SVP=19a=R=1	A	444	61	65	444	-1	380
221	09175=01=PGD-SVP=21a=R=1	A	180	74	75	150	151	76
222	09176=01=PGD-SVP=23a=R=1	Vector	269	71	108	269	-1	162
223	09177=01=Rab21-TLHS2=10a=R=1	A	463	58	66	419	438	354
224	09179=01=Rab21-TLHS2=12b=R=1	A	451	72	73	425	426	353
225	09183=01=Rab21-TLHS2=21b=R=1	A	641	72	73	606	607	534
226	09184=01=Rab21-TLHS2=23b=R=1	A	295	50	51	252	253	202
227	09185=01=Rab21-TLHS2=25b=R=1	Vector	469	94	95	439	440	345
228	09185=01=Rab21-TLHS2=25b=R=2	Vector	298	72	73	219	220	147
229	09186=01=Rab21-TLHS2=26a=R=1	A	207	73	74	207	-1	134
230	09189=01=PGD-ABS4=01a=R=1	A	445	72	207	445	-1	239
231	09189=01=PGD-ABS4=01a=R=2	A	209	71	121	166	167	46
232	09190=01=PGD-ABS4=01b=R=1	A	394	-1	1	394	-1	394
233	09190=01=PGD-ABS4=01b=R=2	NA	203	68	107	117	191	11
234	09191=01=PGD-ABS4=01d=R=2	NA	86	68	79	86	-1	8
235	09192=01=PGD-ABS4=02a=R=1	A	307	72	73	273	274	201
236	09195=01=PGD-ABS4=03b=R=1	A	212	62	106	212	-1	107
237	09196=01=PGD-ABS4=04a=R=1	Vector	276	61	68	237	243	170
238	09198=01=PGD-ANTRC=06b=R=1	Vector	181	59	66	103	152	38
239	09199=01=PGD-ANTRC=15b=R=1	A	256	-1	1	185	227	185
240	09204=01=PGD-ANTRC=27b=R=2	Vector	186	-1	1	186	-1	186
241	09204=01=PGD-ANTRC=27b=R=3	A	163	-1	1	57	130	57
242	09205=01=PGD-ANTRC=28a=R=1	A	410	64	68	377	378	310
243	09206=01=PGD-ANTRC=29b=R=1	A	260	72	73	226	227	154
244	09208=01=PGD-CaCAF=01c=R=1	Vector	473	-1	1	399	440	399
245	09208=01=PGD-CaCAF=01c=R=2	Vector	178	62	67	144	145	78
246	09209=01=PGD-CaCAF=02c=R=1	A	374	-1	1	374	-1	374
247	09209=01=PGD-CaCAF=02c=R=2	A	224	72	73	190	191	118
248	09210=01=PGD-CaCAF=03b=R=1	NA	235	69	98	109	202	12
249	09211=01=PGD-CaCAF=04b=R=1	NA	87	86	87	87	-1	1
250	09213=01=PGD-CaCAF=08d=R=1	A	417	61	66	383	384	318
251	09214=01=PGD-CaCAF=09a=R=1	Vector	56	-1	1	56	-1	56
252	09214=01=PGD-CaCAF=09a=R=2	Vector	403	-1	1	403	-1	403
253	09216=01=PGD-OsRAF=13b=R=1	A	209	69	70	169	170	100
254	09218=01=PGD-OsRAF=20a=R=1	A	283	73	74	249	250	176
255	09219=01=PGD-OsRAF=21a=R=1	NA	23	-1	1	23	-1	23
256	09220=01=PGD-OsRAF=23a=R=1	NA	93	73	87	93	-1	7
257	09222=01=PGD-OsRAF=26b=R=1	Vector	380	-1	1	185	358	185
258	09226=01=PGD-OgPR1=01a=R=1	Vector	245	-1	1	245	-1	245
259	09226=01=PGD-OgPR1=01a=R=2	Vector	279	61	66	245	246	180
260	09227=01=PGD-OgPR1=03a=R=1	A	298	72	73	298	-1	226
261	09229=01=PGD-OgPR1=06a=R=1	A	476	73	74	382	457	309
262	09230=01=PGD-OgPR1=07b=R=1	A	479	72	73	479	-1	407
263	09233=01=PGD-OgPR1=13a=R=1	Vector	204	70	71	164	165	94
264	09234=01=PGD-OgPR1=14b=R=1	A	230	55	66	196	197	131
265	09235=01=PGD-OgPR1=16b=R=1	A	372	58	68	372	-1	305
266	09237=01=PGD-OgPR1=19b=R=1	A	212	72	73	178	179	106
267	09238=01=PGD-OgPR1=20a=R=1	A	359	70	71	325	326	255
268	09239=01=PGD-OgPR1=24b=R=1	A	494	70	71	464	465	394
269	09241=01=PGD-OgPR1=26a=R=1	A	193	75	76	159	160	84
270	09242=01=PGD-OgPR1=27a=R=1	Vector	218	55	66	184	185	119
271	09247=01=PGD-Atp3=08b=R=1	Vector	171	72	73	137	138	65
272	09248=01=PGD-Atp3=09b=R=1	Vector	468	-1	1	468	-1	468
273	09248=01=PGD-Atp3=09b=R=2	Vector	322	-1	1	322	-1	322
274	09248=01=PGD-Atp3=09b=R=3	Vector	369	50	64	333	334	270
275	09250=01=PGD-Atp3=11b=R=1	A	465	69	70	431	432	362
276	09251=01=PGD-Atp3=15a=R=1	Vector	222	70	71	188	189	118
277	09252=01=PGD-Atp3=16a=R=1	A	487	67	68	453	454	386
278	09253=01=PGD-Atp3=17a=R=1	Vector	445	64	65	445	-1	381
279	09257=01=PGD-AtPP5=01b=R=1	Vector	419	70	71	385	386	315
280	09259=01=PGD-AtPP5=07a=R=1	Vector	104	-1	1	104	-1	104
281	09260=01=PGD-AtPP5=11c=R=1	A	241	71	72	207	208	136
282	09261=01=PGD-AtPP5=14a=R=1	Vector	325	63	193	325	-1	133
283	09261=01=PGD-AtPP5=14a=R=2	Vector	167	46	56	88	142	33
284	09262=01=PGD-AtPP5=15b=R=1	A	250	-1	1	250	-1	250
285	09264=01=PGD-AtPP5=18b=R=1	A	210	70	71	156	168	86
286	09265=01=PGD-AtPP5=20a=R=1	A	273	-1	1	273	-1	273
287	09266=01=PGD-AtPP5=21a=R=1	A	342	-1	1	342	-1	342
288	09267=01=PGD-AtPP5=22b=R=1	Vector	186	66	67	139	153	73
289	09268=01=PGD-AtPP5=24a=R=1	Vector	357	-1	1	357	-1	357
290	09268=01=PGD-AtPP5=24a=R=2	A	387	67	68	353	354	286
291	09273=01=PGD-PLA2b=08a=R=1	NA	248	70	160	176	216	17
292	09274=01=PGD-PLA2b=09b=R=1	NA	55	54	55	55	-1	1
293	09274=01=PGD-PLA2b=09b=R=2	A	175	64	116	175	-1	60
294	09279=01=PGD-PLA2b=17b=R=1	A	271	73	74	237	238	164
295	09280=01=PGD-PLA2b=18a=R=1	A	286	73	74	254	255	181
296	09284=01=PGD-PLA2b=22b=R=1	A	188	-1	1	124	155	124
297	09286=01=PGD-PLA2b=24a=R=1	A	440	66	67	440	-1	374
298	09289=01=PGD-PLA2b=27b=R=1	A	612	48	65	612	-1	548
299	09289=01=PGD-PLA2b=27b=R=2	A	544	73	74	511	512	438
300	09290=01=PGD-PLA2b=28a=R=1	A	197	73	74	155	156	82
301	09295=01=PGD-cPrx1=14b=R=1	NA	194	72	74	80	161	7
302	09296=01=PGD-cPrx1=15b=R=1	A	353	-1	1	353	-1	353
303	09297=01=PGD-cPrx1=17b=R=1	A	239	-1	1	239	-1	239
304	09298=01=PGD-cPrx1=18a=R=1	A	306	-1	1	306	-1	306
305	09300=01=PGD-cPrx1=23a=R=1	A	424	-1	1	146	392	146
306	09301=01=PGD-cPrx1=24b=R=1	A	458	45	53	458	-1	406
307	09306=01=PGD-AtROF1=08a=R=1	Vector	472	-1	1	472	-1	472
308	09307=01=PGD-AtROF1=11b=R=1	A	126	-1	1	92	93	92
309	09308=01=PGD-AtROF1=13a=R=1	NA	56	55	56	56	-1	1
310	09311=01=PGD-AtROF1=28a=R=1	A	490	55	134	490	-1	357
311	09312=01=PGD-AtROF1=29b=R=1	A	162	71	72	132	133	61
312	09314=01=PGD-C2C-PrX=04b=R=1	Vector	385	46	56	168	352	113
313	09314=01=PGD-C2C-PrX=04b=R=2	A	236	-1	1	202	203	202
314	09316=01=PGD-C2C-PrX=12b=R=1	A	407	35	60	373	374	314
315	09317=01=PGD-C2C-PrX=17b=R=1	A	433	76	97	350	400	254
316	09318=01=PGD-C2C-PrX=20b=R=1	Vector	274	28	62	274	-1	213
317	09321=01=PGD-C2C-PrX=25a=R=1	Vector	212	72	73	178	179	106
318	09322=01=PGD-C2C-PrX=27a=R=1	A	264	57	58	230	231	173
319	09323=01=PGD-C2C-PrX=30a=R=1	A	398	58	68	398	-1	331
320	09323=01=PGD-C2C-PrX=30a=R=2	Vector	171	63	64	141	142	78
321	09326=01=PGD-CaRmalH1=08d=R=1	A	372	-1	1	331	339	331
322	09326=01=PGD-CaRmalH1=08d=R=2	A	260	70	71	226	227	156
323	09327=01=PGD-CaRmalH1=10a=R=1	Vector	247	-1	1	213	214	213
324	09327=01=PGD-CaRmalH1=10a=R=2	Vector	183	71	95	153	154	59
325	09328=01=PGD-CaRmalH1=11a=R=1	A	236	-1	1	236	-1	236
326	09328=01=PGD-CaRmalH1=11a=R=2	Vector	314	71	72	193	194	122
327	09330=01=PGD-GSBP=07c=R=1	Vector	470	41	73	386	437	314
328	09332=01=PGD-GSBP=15d=R=1	NA	50	49	50	50	-1	1
329	09333=01=PGD-GSBP=13a=R=1	NA	57	56	57	57	-1	1
330	09334=01=PGD-GSBP=15c=R=1	NA	62	61	62	62	-1	1
331	09335=01=PGD-GSBP=16c=R=1	A	508	57	65	508	-1	444
332	09338=01=PGD-AIA=05a=R=1	A	293	63	68	259	260	192
333	09339=01=PGD-AIA=08b=R=1	Vector	177	29	63	177	-1	115
334	09339=01=PGD-AIA=08b=R=2	A	289	62	67	258	259	192
335	09341=01=PGD-AIA=11a=R=1	A	219	60	64	219	-1	156
336	09342=01=PGD-AIA=12a=R=1	A	118	-1	1	118	-1	118
337	09344=01=PGD-AIA=16b=R=1	A	394	47	54	361	362	308
338	09346=01=PGD-AIA=20a=R=1	A	209	71	91	176	180	86
339	09347=01=PGD-AIA=23c=R=1	Vector	411	70	71	378	379	308
340	09348=01=Rab21-AIA=02c=R=1	Vector	331	-1	1	305	308	305
341	09348=01=Rab21-AIA=02c=R=2	NA	61	60	61	61	-1	1
342	09349=01=Rab21-AIA=03c=R=1	A	560	72	73	560	-1	488
343	09349=01=Rab21-AIA=03c=R=2	A	523	61	67	523	-1	457
344	09350=01=Rab21-AIA=05a=R=1	A	235	73	74	201	202	128
345	09351=01=Rab21-AIA=06b=R=1	Vector	187	63	66	142	158	77
346	09353=01=Rab21-AIA=08c=R=1	A	171	63	74	137	138	64
347	09354=01=Rab21-AIA=11d=R=1	NA	59	58	59	59	-1	1
348	09356=01=Rab21-AIA=17b=R=1	A	188	70	71	158	159	88
349	09357=01=Rab21-AIA=19b=R=1	A	278	71	75	244	245	170
350	09357=01=Rab21-AIA=19b=R=2	Vector	181	70	71	132	148	62
351	09360=01=Rab21-AIA=23a=R=1	A	600	57	65	600	-1	536
352	09361=01=Rab21-AIA=25a=R=1	A	211	71	72	177	178	106
353	09362=01=Rab21-CaABS1=08a=R=1	Vector	469	-1	1	435	436	435
354	09363=01=Rab21-CaABS1=09d=R=1	Vector	519	57	64	485	486	422
355	09364=01=Rab21-HVRaf=01a=R=1	A	221	-1	1	221	-1	221
356	09365=01=Rab21-HVRaf=03a=R=1	A	203	-1	1	203	-1	203
357	09365=01=Rab21-HVRaf=03a=R=2	A	330	69	70	296	297	227
358	09367=01=Rab21-HVRaf=05a=R=1	A	627	-1	1	627	-1	627
359	09368=01=Rab21-HVRaf=07b=R=1	A	385	71	72	351	352	280
360	09368=01=Rab21-HVRaf=07b=R=2	A	179	60	67	179	-1	113
361	09370=01=Rab21-HVRaf=12b=R=1	A	314	72	73	281	282	209
362	09370=01=Rab21-HVRaf=12b=R=2	Vector	170	70	71	140	141	70
363	09373=01=Rab21-HVRaf=16b=R=1	Vector	323	63	78	289	290	212
364	09375=01=Rab21-HVRaf=21a=R=1	A	625	50	67	625	-1	559
365	09377=01=Rab21-HVRaf=24b=R=1	A	293	68	69	259	260	191
366	09378=01=Rab21-HVRaf=25b=R=1	A	538	-1	1	507	508	507
367	09379=01=Rab21-HVRaf=26b=R=1	A	282	60	66	242	249	177
368	09380=01=Rab21-HVRaf=27a=R=1	A	246	-1	1	167	179	167
369	09381=01=Rab21-HVRaf=28b=R=1	A	234	71	72	201	205	130
370	09382=01=Rab21-HVRaf=29a=R=1	A	443	71	72	410	411	339
371	09385=01=PGD_HVRaf=03a=R=1	A	390	69	70	360	361	291
372	09386=01=PGD_HVRaf=04b=R=1	Vector	411	58	59	411	-1	353
373	09389=01=PGD_HVRaf=14b=R=1	A	233	69	70	194	195	125
374	09390=01=PGD_HVRaf=15a=R=1	A	250	59	60	210	211	151
375	09391=01=PGD_HVRaf=20a=R=1	Vector	425	72	73	400	401	328
376	09393=01=PGD_HVRaf=24b=R=1	Vector	473	55	81	473	-1	393
377	09394=01=PGD_HVRaf=25a=R=1	A	196	59	60	160	161	101
378	09397=01=PGD_HVRaf=28a=R=1	Vector	829	-1	1	829	-1	829
379	09397=01=PGD_HVRaf=28a=R=2	Vector	603	72	73	570	571	498
380	09397=01=PGD_HVRaf=28a=R=3	Vector	190	61	62	160	161	99
381	09398=01=PGD_CaABS1=18a=R=1	A	499	61	62	466	467	405
382	09398=01=PGD_CaABS1=18a=R=2	NA	198	58	189	198	-1	10
383	09399=01=PGD_CaABS1=19a=R=1	A	174	71	72	174	-1	103
384	09399=01=PGD_CaABS1=19a=R=2	Vector	196	51	52	162	163	111
385	09401=01=PGD_CaABS1=21a=R=1	Vector	470	44	45	440	441	396
386	09402=01=PGD_CaABS1=22a=R=1	A	378	24	25	214	215	190
387	09403=01=PGD_CaABS1=23a=R=1	A	156	72	73	156	-1	84
388	09404=01=PGD_CaABS1=24b=R=1	A	365	-1	1	365	-1	365
389	09404=01=PGD_CaABS1=24b=R=2	NA	31	30	31	31	-1	1
390	09405=01=PGD_CaABS1=25a=R=1	A	620	56	57	553	598	497
391	09405=01=PGD_CaABS1=25a=R=2	Vector	298	69	70	257	258	188
392	09407=01=PGD_CaABS1=27a=R=1	Vector	431	52	53	397	398	345
393	09409=01=PGD_CaABS1=29a=R=1	A	409	71	72	409	-1	338
394	09412=01=Rab21_LOV1=06b=R=1	A	387	69	70	353	354	284
395	09414=01=Rab21_LOV1=08a=R=1	A	51	-1	1	51	-1	51
396	09414=01=Rab21_LOV1=08a=R=2	A	254	71	82	215	216	134
397	09416=01=Rab21_LOV1=12b=R=1	A	237	71	72	237	-1	166
398	09416=01=Rab21_LOV1=12b=R=2	A	288	72	73	254	255	182
399	09417=01=Rab21_LOV1=14a=R=1	A	334	69	70	334	-1	265
400	09418=01=Rab21_LOV1=24a=R=1	A	401	72	73	224	225	152
401	09421=01=PGD_LOV1=02b=R=1	A	305	60	61	275	276	215
402	09422=01=PGD_LOV1=03a=R=1	A	407	62	63	377	378	315
403	09427=01=PGD_LOV1=11a=R=1	A	463	65	66	463	-1	398
404	09427=01=PGD_LOV1=11a=R=2	A	318	72	73	272	273	200
405	09428=01=PGD_LOV1=12b=R=1	A	279	61	62	245	246	184
406	09430=01=PGD_LOV1=15b=R=1	A	272	-1	1	272	-1	272
407	09430=01=PGD_LOV1=15b=R=2	A	357	60	64	323	324	260
408	09430=01=PGD_LOV1=15b=R=3	A	293	65	66	259	260	194
409	09431=01=PGD_LOV1=17b=R=1	A	309	59	66	309	-1	244
410	09433=01=PGD_LOV1=20b=R=1	A	273	69	70	210	211	141
411	097Rcc_OsPT7-27-1R1	A	255	61	62	255	-1	194
412	097Rcc_OsPT7-27-1R2	Vector	70	-1	1	44	45	44
413	097Rcc_OsPT7-27-1R3	Vector	163	72	73	135	136	63
414	098Rcc_OsPT7-29-2R1	A	193	72	73	160	161	88
415	098Rcc_OsPT7-29-2R2	NA	47	46	47	47	-1	1
416	099Rcc_OsPT7-30-1R1	A	174	58	59	174	-1	116
417	099Rcc_OsPT7-30-1R2	Vector	180	66	67	152	153	86
418	099Rcc_OsPT7-30-1R3	Vector	183	71	72	157	158	86
419	09Rcc_AtROF-23-1R1	Vector	343	-1	1	326	327	326
420	100Rcc_OsPT7-97-2R1	A	432	58	59	432	-1	374
421	100Rcc_OsPT7-97-2R2	A	570	68	69	523	546	455
422	101MAPK4.16.3.1	A	433	59	60	433	-1	374
423	101MAPK4.19.3.1	A	222	72	73	179	180	107
424	101MAPK4.19.3.2	A	404	71	72	103	104	32
425	101MAPK4.21.2.1	A	771	72	73	771	-1	699
426	101MAPK4.26.3.1	A	164	72	73	134	135	62
427	101MAPK4.26.3.2	A	361	18	40	90	91	51
428	101MAPK4.37.3.1	A	580	73	74	580	-1	507
429	101MAPK4.37.3.2	NA	141	71	72	98	99	27
430	101MAPK4.37.3.3	A	212	-1	1	212	-1	212
431	101MAPK4.5b.2.1	A	726	60	61	704	705	644
432	101MAPK4.5b.2.2	A	204	72	73	166	167	94
433	101MAPK4.7a.1.1	Vector	59	-1	1	59	-1	59
434	101MAPK4.7a.1.2	A	152	56	57	118	119	62
435	101MAPK4.7a.1.3	A	116	-1	1	54	83	54
436	101MAPK8.10.3.1	A	722	60	66	722	-1	657
437	101MAPK8.13.2.1	Vector	513	59	60	487	488	428
438	101MAPK8.13.2.2	Vector	147	-1	1	112	113	112
439	101MAPK8.18.2.1	A	431	68	84	431	-1	348
440	101MAPK8.18.2.2	A	601	-1	1	601	-1	601
441	101MAPK8.27.2.1	A	408	48	49	374	375	326
442	101MAPK8.29.2.1	A	470	66	67	449	450	383
443	101MAPK8.29.3.2	Vector	261	-1	1	261	-1	261
444	101MAPK8.9.2.1	A	544	58	59	512	513	454
445	101MEK1.1-2-1-2.2.2	A	410	59	65	384	385	320
446	101MEK1.15.3.2	A	661	69	70	661	-1	592
447	101MEK1.15.3.3	Vector	549	94	95	522	523	428
448	101MEK1.15.3.4	A	362	69	70	336	337	267
449	101MEK1.15.3.5	A	203	69	70	165	166	96
450	101MEK1.15.3.6	A	170	29	65	131	132	67
451	101MEK1.3-1-1.1.1	A	606	-1	1	606	-1	606
452	101MEK1.3-1-1.1.2	A	549	72	73	549	-1	477
453	101MEK1.3-1-1.1.3	A	405	71	106	405	-1	300
454	101MEK1.3-1-1.1.4	A	325	72	73	291	292	219
455	101MEK1.5-1.2.1	A	256	-1	1	256	-1	256
456	101MEK1.6-2.2.1	A	507	69	70	226	227	157
457	101MEK1.6-2.3.2	A	261	69	70	226	227	157
458	101MEK1.6-2.3.3	A	151	72	73	117	118	45
459	101MEK1.7.2.1	Vector	259	58	59	190	191	132
460	101MEK1.7.3.1	A	278	-1	1	278	-1	278
461	101MEK1.7.3.2	A	401	72	73	377	378	305
462	101Rcc_OsTrxm-1-1R1	A	454	65	66	426	427	361
463	102Rcc_OsTrxm-2-2R1	A	240	70	71	206	207	136
464	103Rcc_OsTrxm-3-1R1	A	577	73	74	577	-1	504
465	105Rcc_OsTrxm-7-2R1	A	355	73	74	355	-1	282
466	106Rcc_OsTrxm-8-1R1	A	351	64	65	318	319	254
467	107Rcc_OsTrxm-9-2R1	A	257	69	70	224	225	155
468	108Rcc_OsTrxm-10-2R1	Vector	423	71	78	423	-1	346
469	108Rcc_OsTrxm-10-2R2	NA	72	71	72	72	-1	1
470	10Rcc_AtROF-24-2R1	A	447	12	13	447	-1	435
471	10Rcc_AtROF-24-2R2	Vector	136	-1	1	47	48	47
472	10Rcc_AtROF-24-2R3	Vector	82	-1	1	48	49	48
473	110Rcc_OsTrxm-13-2R1	A	567	72	73	543	544	471
474	111Rcc_OsTrxm-14-1R1	A	253	73	74	229	230	156
475	112Rcc_OsTrxm-17-1R1	A	379	71	72	343	350	272
476	113Rcc_OsTrxm-18-1R1	A	750	54	55	750	-1	696
477	114Rcc_OsTrxm-20-1R1	A	366	71	72	332	333	261
478	115Rcc_OsTrxm-23-1R1	NA	57	56	57	57	-1	1
479	116Rcc_OsTrxm-27-1R1	Vector	103	33	34	73	74	40
480	118Rcc_OsTrxm-29-1R1	Vector	432	74	75	419	420	345
481	118Rcc_OsTrxm-29-1R2	Vector	171	72	73	137	138	65
482	118Rcc_OsTrxm-29-1R3	Vector	171	72	73	137	138	65
483	119Rcc_OsTrxm-30-1R1	Vector	192	73	74	144	160	71
484	119Rcc_OsTrxm-30-1R2	Vector	193	73	74	159	160	86
485	11Rcc_AtROF-25-1R1	A	539	13	14	539	-1	526
486	11Rcc_AtROF-25-1R2	A	498	-1	1	498	-1	498
487	121Rcc_ANTR-C-7-1R1	A	86	-1	1	86	-1	86
488	121Rcc_ANTR-C-7-1R2	A	320	74	75	286	287	212
489	121Rcc_ANTR-C-7-1R3	Vector	137	16	17	88	104	72
490	121Rcc_ANTR-C-7-1R4	Vector	182	61	62	148	149	87
491	122Rcc_ANTR-C-9-1R1	A	94	26	52	94	-1	43
492	122Rcc_ANTR-C-9-1R2	A	265	72	148	226	240	79
493	124Rcc_ANTR-C-11-2R1	A	493	57	58	435	470	378
494	125Rcc_ANTR-C-13-2R1	Vector	432	90	96	432	-1	337
495	125Rcc_ANTR-C-13-2R2	Vector	316	21	22	282	283	261
496	127Rcc_ANTR-C-16-2R1	Vector	373	23	24	340	341	317
497	128Rcc_ANTR-C-17-2R1	A	216	68	75	183	184	109
498	128Rcc_ANTR-C-17-2R2	A	160	73	74	126	127	53
499	130Rcc_ANTR-C-20-2R1	A	711	70	71	711	-1	641
500	130Rcc_ANTR-C-20-2R2	Vector	190	73	74	156	157	83
501	130Rcc_ANTR-C-20-2R3	Vector	190	73	74	156	157	83
502	131Rcc_ANTR-C-21-1R1	A	384	60	61	350	351	290
503	132Rcc_ANTR-C-24-2R1	A	410	57	58	376	377	319
504	132Rcc_ANTR-C-24-2R2	A	299	66	73	121	266	49
505	132Rcc_ANTR-C-24-2R3	A	304	71	76	144	272	69
506	133Rcc_ANTR-C-25-2R1	A	422	72	73	389	390	317
507	134Rcc_ANTR-C-26-2R1	A	501	70	71	468	469	398
508	137Rcc_ANTR-C-30-2R1	A	590	69	70	590	-1	521
509	137Rcc_ANTR-C-30-2R2	A	272	73	74	242	243	169
510	138Rcc_AtP3-1-1R1	A	254	69	70	221	222	152
511	140Rcc_AtP3-3-1R1	A	169	73	74	135	136	62
512	141Rcc_AtP3-4-1R1	A	357	67	68	327	328	260
513	141Rcc_AtP3-4-1R2	A	104	55	56	104	-1	49
514	142Rcc_AtP3-6-1R1	Vector	170	67	68	136	137	69
515	142Rcc_AtP3-6-1R2	Vector	169	66	67	135	136	69
516	143Rcc_AtP3-7-1R1	Vector	182	80	95	153	154	59
517	143Rcc_AtP3-7-1R2	NA	96	60	61	62	63	2
518	144Rcc_AtP3-9-2R1	A	136	47	48	103	104	56
519	145Rcc_AtP3-10-1R1	A	345	51	52	325	326	274
520	146Rcc_AtP3-11-2R1	A	412	53	54	382	383	329
521	146Rcc_AtP3-11-2R2	A	328	70	71	298	299	228
522	146Rcc_AtP3-11-2R3	Vector	177	65	66	144	145	79
523	147Rcc_AtP3-12-1R1	A	172	67	68	104	105	37
524	1481-2.3.1	Vector	474	94	95	451	452	357
525	1481-2.3.2	NA	105	72	73	76	77	4
526	14Rcc_AtROF-28-1R1	A	686	19	20	667	668	648
527	150Rcc_AtP3-15-2R1	Vector	181	70	71	147	148	77
528	151Rcc_AtP3-16-2R1	NA	323	70	253	263	290	11
529	152Rcc_AtP3-17-1R1	A	277	69	70	244	245	175
530	153Rcc_AtP3-18-2R1	Vector	466	66	67	433	434	367
531	154Rcc_AtP3-19-2R1	A	242	69	88	212	213	125
532	154Rcc_AtP3-19-2R2	A	154	71	72	124	125	53
533	155Rcc_AtP3-20-1R1	A	307	71	72	273	274	202
534	156Rcc_AtP3-21-1R1	Vector	413	43	44	379	380	336
535	156Rcc_AtP3-21-1R2	Vector	312	70	132	278	279	147
536	156Rcc_AtP3-21-1R3	NA	33	32	33	33	-1	1
537	159Rcc_AtP3-24-1R1	Vector	532	64	116	532	-1	417
538	159Rcc_AtP3-24-1R2	NA	72	71	72	72	-1	1
539	15Rcc_AtROF-29-1R1	A	298	21	22	264	265	243
540	15Rcc_AtROF-29-1R2	A	127	-1	1	94	95	94
541	15Rcc_AtROF-29-1R3	A	238	21	55	88	89	34
542	160Rcc_AtP3-25-1R1	A	221	59	60	169	196	110
543	164Rcc_AtP3-30-2R1	A	324	64	65	300	301	236
544	165OsCc-OgPR10-2-2R1	A	423	72	74	390	391	317
545	166OsCc-OgPR10-3-2R1	A	420	59	169	420	-1	252
546	167OsCc-OgPR10-6-1R1	A	355	66	67	355	-1	289
547	168OsCc-OgPR10-7-1R1	NA	74	71	72	74	-1	3
548	169OsCc-OgPR10-11-2R1	NA	151	150	151	151	-1	1
549	169OsCc-OgPR10-11-2R2	A	615	71	232	615	-1	384
550	169OsCc-OgPR10-11-2R3	A	279	160	161	244	257	84
551	170OsCc-OgPR10-12-2R1	A	221	70	71	200	201	130
552	171OsCc-OgPR10-14-2R2	A	123	44	63	101	102	39
553	172OsCc-OgPR10-21-2R1	A	178	72	73	144	145	72
554	173Rab21_MsrB1-1-1R1	A	623	72	73	599	600	527
555	174Rab21_MsrB1-3-2R1	Vector	188	71	96	154	155	59
556	174Rab21_MsrB1-3-2R2	NA	126	72	73	93	94	21
557	175Rab21_MsrB1-4-1R1	NA	39	35	36	39	-1	4
558	176Rab21_MsrB1-5-1R1	Vector	345	69	70	311	312	242
559	176Rab21_MsrB1-5-1R2	NA	213	67	116	122	171	7
560	177Rab21_MsrB1-6-2R1	A	446	67	68	426	427	359
561	177Rab21_MsrB1-6-2R2	Vector	180	69	70	146	147	77
562	178Rab21_MsrB1-7-1R1	A	148	75	76	118	119	43
563	17Rcc_cPrx1-20-1R1	A	173	31	32	139	140	108
564	180Rab21_MsrB1-9-1R1	NA	61	48	55	61	-1	7
565	180Rab21_MsrB1-9-1R2	A	606	45	46	606	-1	561
566	181Rab21_MsrB1-12-1R1	A	256	40	41	222	223	182
567	182Rab21_MsrB1-13-2R1	A	686	68	69	686	-1	618
568	184Rab21_MsrB1-15-2R1	A	264	69	70	188	189	119
569	185Rab21_MsrB1-17-1R1	Vector	187	69	70	153	154	84
570	186Rab21_MsrB1-18-1R1	NA	210	64	202	210	-1	9
571	187Rab21_MsrB1-19-1R1	A	278	70	71	258	259	188
572	188Rab21_MsrB1-22-1R1	A	509	68	69	509	-1	441
573	190Rab21_MsrB1-24-1R1	A	242	72	73	208	209	136
574	191Rab21_MsrB1-25-2R1	NA	106	71	72	73	74	2
575	19Rcc_cPrx1-23-1R1	A	516	26	27	516	-1	490
576	1E2-M1.1-2-1-1.2.1	NA	125	72	82	87	100	6
577	1E2-M1.5-2-1-3.3.1	A	448	72	73	411	415	339
578	21Rcc_cPrx1-25-1R1	A	638	26	27	638	-1	612
579	22Rcc_cPrx1-26-1R1	Vector	425	57	73	402	403	330
580	22Rcc_cPrx1-26-1R2	Vector	411	43	44	388	389	345
581	22Rcc_cPrx1-26-1R3	A	427	-1	1	139	140	139
582	23Rcc_cPrx1-27-1R1	A	298	12	13	231	232	219
583	25Rcc_cPrx1-30-1R1	A	245	19	20	215	216	196
584	27Rcc_AtPP5-28-1R1	A	600	-1	1	545	576	545
585	29Rcc_CaRma1H1-3-1R1	A	725	21	22	725	-1	704
586	29Rcc_CaRma1H1-3-1R3	Vector	440	21	22	416	417	395
587	29Rcc_CaRma1H1-3-1R4	Vector	443	35	36	432	433	397
588	30Rcc_CaRma1H1-14-2R1	A	567	21	22	550	551	529
589	33Rab21_ABS4-4-1R1	A	799	-1	1	799	-1	799
590	35Rab21_ABS4-15-1R1	A	745	-1	1	732	733	732
591	36Rab21_AnnAt1-2-1R1	A	342	24	25	319	320	295
592	37Rab21_AnnAt1-8-1R1	A	325	18	19	305	306	287
593	39Rab21_AnnAt1-12-2R1	Vector	402	36	37	381	382	345
594	39Rab21_AnnAt1-12-2R2	Vector	417	49	50	394	395	345
595	40Rab21_AnnAt4-16-1R1	A	704	28	29	704	-1	676
596	41Rab21_ECL-14-1R1	A	219	12	13	185	186	173
597	42Rab21_ECL-18-2R1	A	674	-1	1	651	652	651
598	45Rcc_EXP-11-2R1	A	266	-1	1	232	233	232
599	46Rcc_EXP-12-2R1	A	777	26	27	777	-1	751
600	47Rcc_EXP-14-2R1	A	291	-1	1	266	267	266
601	49RabMPK1-15R1	Vector	413	48	49	393	394	345
602	49RabMPK1-15R2	Vector	421	-1	1	398	399	398
603	51Rcc_AGB-2-1R1	A	424	-1	1	401	402	401
604	51Rcc_AGB-2-1R3	NA	41	-1	1	7	8	7
605	51Rcc_AGB-2-1R4	Vector	264	57	58	233	234	176
606	52Rcc_AGB-10-2R1	A	258	-1	1	224	225	224
607	54A02177-11R1	Vector	432	53	54	398	399	345
608	54Rcc_AGB-15-1R1	Vector	256	14	15	222	223	208
609	54Rcc_AGB-15-1R2	Vector	255	13	14	221	222	208
610	55Rcc_AGB-16-1R1	A	34	-1	1	34	-1	34
611	55Rcc_AGB-16-1R2	Vector	198	-1	1	164	165	164
612	57Rcc_AGB-19-1R1	A	306	24	25	282	283	258
613	57Rcc_AGB-19-1R3	NA	22	21	22	22	-1	1
614	57Rcc_AGB-19-1R4	NA	25	-1	1	25	-1	25
615	59RabMPK1-26R1	Vector	427	49	50	394	395	345
616	59RabMPK1-26R2	A	161	27	32	131	132	100
617	59Rcc_AGB-21-2R1	A	495	-1	1	481	482	481
618	61Rcc_AGB-29-2R1	A	764	21	22	764	-1	743
619	62Rcc_CAF1-1-1R1	Vector	278	25	26	252	253	227
620	62Rcc_CAF1-1-1R2	Vector	278	-1	1	252	253	252
621	62Rcc_CAF1-1-1R3	Vector	52	-1	1	52	-1	52
622	62Rcc_CAF1-1-1R4	Vector	176	15	16	68	69	53
623	64Rcc_CAF1-9-1R1	Vector	137	16	17	103	104	87
624	64Rcc_CAF1-9-1R2	Vector	137	-1	1	103	104	103
625	66Rcc_CAF1-19-1R1	NA	146	-1	1	27	107	27
626	67Rcc_CAF1-19-3R1	NA	25	-1	1	5	6	5
627	67Rcc_CAF1-19-3R2	A	476	12	13	458	459	446
628	68Rcc_CAF1-20-2R1	A	530	-1	1	517	518	517
629	69Rcc_CAF1-22-1R1	A	752	20	21	752	-1	732
630	70Rcc_CAF1-29-1R1	A	734	14	51	734	-1	684
631	70Rcc_CAF1-29-1R2	A	144	-1	1	110	111	110
632	72Rab21_SVP-2-1R2	A	272	18	19	272	-1	254
633	72Rab21_SVP-2-1R3	A	730	12	317	730	-1	414
634	74Rab21_SVP-25-2R1	A	476	-1	1	453	454	453
635	75Rab21_SVP-30-2R2	Vector	305	-1	1	305	-1	305
636	75Rab21_SVP-30-2R3	NA	129	12	125	129	-1	5
637	75Rab21_SVP-30-2R4	NA	33	26	32	33	-1	2
638	77Rab21_OsPT7-5-1R1	Vector	625	20	21	601	602	581
639	77Rab21_OsPT7-5-1R2	Vector	203	26	27	169	170	143
640	77Rab21_OsPT7-5-1R3	Vector	175	27	60	175	-1	116
641	78Rab21_OsPT7-14-1R1	NA	20	-1	1	20	-1	20
642	81Rab21_OsPT7-20-1R1	A	232	-1	1	232	-1	232
643	82Rab21_OsPT7-21-1R1	A	727	12	13	727	-1	715
644	83Rab21_OsPT7-27-1R1	A	271	-1	1	152	153	152
645	8480-5.2	Vector	124	-1	1	89	106	89
646	8480-6.1	Vector	353	-1	1	178	179	178
647	84Rab21_OsPT7-28-2R1	A	213	23	24	183	184	160
648	85Rab21_OsPT7-29-1R1	A	208	26	27	174	175	148
649	86Rab21_OsPT7-30-1R1	A	385	-1	1	351	352	351
650	89Rcc_OsPT7-17-1R1	A	642	20	21	642	-1	622
651	89Rcc_OsPT7-17-1R2	A	518	21	22	498	499	477
652	8A3-M8.1a-1-3.2.1	A	502	73	74	502	-1	429
653	8A3-M8.1a-1-3.2.2	A	419	-1	1	395	396	395
654	8A3-M8.2-2.3.1	A	437	69	70	437	-1	368
655	8A3-M8.2-2.3.3	A	334	71	72	312	313	241
656	8A3-M8.4-3.2.1	Vector	555	94	95	522	523	428
657	8A3-M8.4-3.2.2	A	487	-1	1	407	462	407
658	8A3-M8.4-3.2.3	A	202	72	101	163	164	63
659	8A3-M8.4-3.2.4	A	374	73	74	164	165	91
660	8A3-M8.6-1.3.1	A	498	51	52	498	-1	447
661	8B3-M6.1-2-1.2.1	A	683	53	64	683	-1	620
662	8B3-M6.2-2-7.1.1	A	288	55	63	266	267	204
663	8B3-M6.5.2.1	A	147	73	74	108	109	35
664	8C2-MEK1.6-3.2.1	A	216	61	62	185	186	124
665	90Rcc_OsPT7-20-1R1	A	756	21	22	703	744	682
666	93Rcc_OsPT7-24-1R1	A	612	19	20	612	-1	593
667	94Rcc_OsPT7-25-1R1	A	347	-1	1	347	-1	347
668	94Rcc_OsPT7-25-1R2	A	395	17	293	346	372	54
669	94Rcc_OsPT7-25-1R3	A	260	28	29	226	227	198
670	94Rcc_OsPT7-25-1R5	A	208	22	127	174	175	48
671	94Rcc_OsPT7-25-1R6	Vector	101	-1	1	67	68	67
672	95Rcc_OsPT7-26-1R1	Vector	483	23	24	448	449	425
673	95Rcc_OsPT7-26-1R2	A	189	29	30	156	157	127
674	A18_1_pMJRB2	A	233	72	73	203	204	131
675	AndaRis10_1L_M3	A	804	-1	1	804	-1	804
676	AndaRis12_1R_M1	A	465	62	74	465	-1	392
677	AndaRis12_1R_M2	A	357	15	196	333	334	138
678	AndaRis12_1R_M3	A	329	64	70	295	296	226
679	AndaRis13_1R_M1	A	199	74	75	165	166	91
680	AndaRis13_2R_M2	A	199	74	75	165	166	91
681	AndaRis14_2R_M2	A	211	63	79	177	178	99
682	AndaRis14_2R_M4	A	211	63	74	177	178	104
683	AndaRis15_4R_M1	A	796	65	66	796	-1	731
684	AndaRis16-1L_M1	A	479	-1	1	445	446	445
685	AndaRis16_1L_M1	A	460	-1	1	430	431	430
686	AndaRis16_1L_M2	Vector	229	-1	1	195	196	195
687	AndaRis16_1L_M3	A	232	-1	1	203	204	203
688	AndaRis16_1L_M4	A	91	-1	1	58	59	58
689	AndaRis17_1L_M1	A	707	-1	1	707	-1	707
690	AndaRis17_1R_M1	A	361	68	69	337	338	269
691	AndaRis18-1R_M1	NA	111	71	72	90	91	19
692	AndaRis19-1L_M1	A	908	-1	1	908	-1	908
693	AndaRis1_1L_M1	A	363	-1	1	339	340	339
694	AndaRis20-1L_M1	A	962	-1	1	962	-1	962
695	AndaRis20-1R_M1	NA	21	-1	1	21	-1	21
696	AndaRis21-1R_M1	A	105	-1	1	79	80	79
697	AndaRis22-1L_M1	A	969	-1	1	969	-1	969
698	AndaRis22-1L_M2	A	809	-1	1	809	-1	809
699	AndaRis22-1L_M3	A	373	-1	1	339	340	339
700	AndaRis22-1L_M4	A	242	-1	1	206	208	206
701	AndaRis22-1R_M1	Vector	543	60	128	510	511	383
702	AndaRis22-1R_M2	A	542	64	79	190	513	112
703	AndaRis23-1R_M1	A	170	45	46	140	141	95
704	AndaRis23-1R_M2	A	174	46	68	141	142	74
705	AndaRis24-1L_M1	Vector	229	-1	1	195	196	195
706	AndaRis24-1R_M1	A	834	70	71	834	-1	764
707	AndaRis24-1R_M2	A	656	72	73	626	627	554
708	AndaRis24-1R_M3	A	509	54	73	475	476	403
709	AndaRis24-1R_M4	A	234	71	72	200	201	129
710	AndaRis24-1R_M5	A	232	58	69	156	157	88
711	AndaRis2_1L_M1	A	173	-1	1	143	144	143
712	AndaRis3_1R_M1	A	261	68	69	231	232	163
713	AndaRis4_1R_M1	A	787	66	67	787	-1	721
714	AndaRis5_1L_M1	A	787	-1	1	787	-1	787
715	AndaRis6_1L_M1	A	791	-1	1	791	-1	791
716	AndaRis6_1R_M1	A	287	70	71	287	-1	217
717	AndaRis7_1R_M1	NA	119	71	72	90	91	19
718	AndaRis7_1R_M2	NA	125	72	73	91	92	19
719	AndaRis8_1L_M1	A	785	-1	1	785	-1	785
720	AndaRis8_1R_M1	A	140	70	71	106	107	36
721	AndaRis9_1L_M1	A	715	-1	1	715	-1	715
722	AndaRis9_1L_M2	Vector	382	-1	1	279	280	279
723	AndaRis9_1L_M3	A	341	-1	1	234	235	234
724	AndaRis9_1R_M1	NA	26	-1	1	26	-1	26
725	B05_1_pMJRB2	A	312	140	141	269	270	129
726	B06_pMJRB2	A	282	70	76	249	250	174
727	B07_pMJRB2	A	325	68	69	292	293	224
728	B17_1_pMJRB2	A	206	56	57	166	167	110
729	C04_1_pMJRB2	A	222	71	72	188	189	117
730	C06_1_pMJRB2	A	97	19	20	63	64	44
731	C12_1_pMJRB2	A	193	41	91	160	161	70
732	C22_1_pMJRB2	A	345	64	65	345	-1	281
733	Cal2GUS_1_1R1	A	469	65	66	439	440	374
734	Con1GUS_3_1R1	A	391	71	72	360	361	289
735	Con1GUS_5_1R1	Vector	155	67	68	128	129	61
736	Con2GUS_1_1R1	A	664	64	67	664	-1	598
737	Con2GUS_4_1R1	NA	192	71	108	117	135	10
738	Con2GUS_6_1R1	Vector	463	89	90	434	435	345
739	D07_pMJRB2	A	371	55	56	338	339	283
740	D09_1_pMJRB2	A	395	76	77	375	376	299
741	D11_pMJRB2	A	192	58	59	162	163	104
742	D15_pMJRB2	A	388	71	72	354	355	283
743	D19_1_pMJRB2	A	333	71	72	303	304	232
744	D20_pMJRB2	A	553	71	72	534	535	463
745	E04_1_pMJRB2	A	235	72	73	216	217	144
746	E18_1_pMJRB2	A	696	-1	1	677	678	677
747	F03_pMJRB2	A	284	71	72	250	251	179
748	F04_pMJRB2	A	184	66	67	154	155	88
749	F09_1_pMJRB2	A	166	71	72	132	133	61
750	F11_1_pMJRB2	A	679	69	70	649	659	580
751	F11_pMJRB2	A	487	65	66	467	468	402
752	F14_pMJRB2	A	721	39	40	664	705	625
753	F15_pMJRB2	A	725	66	67	725	-1	659
754	F17_pMJRB2	A	791	76	77	791	-1	715
755	F19_pMJRB2	A	262	72	73	177	247	105
756	F20_pMJRB2	A	204	69	70	148	182	79
757	F23_1_pMJRB2	A	292	73	74	271	272	198
758	F23_pMJRB2	A	154	72	73	124	125	52
759	G02_1_pMJRB2	A	429	56	86	406	407	321
760	G04_1_pMJRB2	A	246	72	73	211	228	139
761	G20_1_pMJRB2	A	351	70	71	318	319	248
762	G22_1_pMJRB2	A	198	66	67	159	160	93
763	H04_pMJRB2	A	146	71	72	116	117	45
764	H05_1_pMJRB2	A	717	65	66	717	-1	652
765	H09_1_pMJRB2	A	200	118	119	160	161	42
766	H09_pMJRB2	A	440	70	71	406	407	336
767	H12_pMJRB2	A	651	49	50	627	628	578
768	H17_1_pMJRB2	A	772	72	73	772	-1	700
769	H18_pMJRB2	A	454	66	67	434	435	368
770	H23_1_pMJRB2	A	794	48	61	794	-1	734
771	H23_pMJRB2	A	185	53	54	185	-1	132
772	I14_1_pMJRB2	A	742	71	72	726	731	655
773	J03_pMJRB2	A	535	68	69	502	503	434
774	J05_pMJRB2	A	396	69	70	362	363	293
775	J06_pMJRB2	A	305	12	21	271	272	251
776	J09_pMJRB2	A	469	68	69	435	436	367
777	J12_pMJRB2	A	373	57	58	311	312	254
778	J17_pMJRB2	A	310	70	71	310	-1	240
779	J19_pMJRB2	A	442	23	24	442	-1	419
780	K08_1_pMJRB2	A	463	70	71	443	444	373
781	K18_1_pMJRB2	A	194	65	66	155	156	90
782	L01_1_pMJRB2	A	511	-1	1	490	492	490
783	L01_pMJRB2	A	485	68	69	452	453	384
784	L03_1_pMJRB2	A	295	62	63	276	277	214
785	L10_pMJRB2	A	332	36	37	299	300	263
786	L11_1_pMJRB2	A	777	72	73	777	-1	705
787	L11_pMJRB2	A	246	49	66	185	207	120
788	L17_1_pMJRB2	A	434	65	66	401	402	336
789	L19_pMJRB2	A	320	73	74	287	288	214
790	L21_1_pMJRB2	A	793	61	67	793	-1	727
791	L22_pMJRB2	A	387	70	71	367	368	297
792	LtHAHD6-01a3-R1	A	324	72	73	289	291	217
793	LtHAHD6-02b1-R1	A	298	49	59	298	-1	240
794	LtHAHD6-02b1-R2	NA	130	71	72	96	97	25
795	LtHAHD6-02b3-R1	NA	130	71	72	96	97	25
796	LtHAHD6-03b1-R1	A	323	71	72	289	290	218
797	LtHAHD6-06a1-R1	A	218	122	124	184	185	61
798	LtHAHD6-06a1-R2	A	155	18	19	122	123	104
799	LtHAHD6-06a2-R1	A	217	121	124	183	184	60
800	LtHAHD6-06a2-R2	A	155	18	19	122	123	104
801	LtHAHD6-08a1-R1	NA	39	38	39	39	-1	1
802	LtHAHD6-08a1-R2	A	335	62	65	301	302	237
803	LtHAHD6-08a1-R3	NA	123	69	77	78	90	2
804	LtHAHD6-08a2-R1	NA	53	52	53	53	-1	1
805	LtHAHD6-08a2-R3	NA	124	70	85	90	91	6
806	LtHAHD6-08a3-R1	NA	21	-1	1	21	-1	21
807	LtHAHD6-09b1-R1	A	241	71	72	241	-1	170
808	LtHAHD6-13a1-R1	A	406	61	62	373	374	312
809	LtHAHD6G_5b_1R1	A	344	68	69	310	311	242
810	LtHAMyb4-04b1-R1	NA	123	72	73	93	94	21
811	LtHAMyb4-04b2-R1	A	205	72	73	165	166	93
812	LtHAMyb4-04b3-R1	A	183	64	65	143	144	79
813	LtHAMyb4-05b1-R1	A	176	61	64	142	143	79
814	LtHAMyb4-05b3-R1	NA	130	74	75	96	97	22
815	LtHAMyb4-06a1-R1	Vector	503	58	61	469	470	409
816	LtHAMyb4-06a2-R1	Vector	504	60	65	471	472	407
817	LtHAMyb4-10a1-R1	A	716	72	73	685	686	613
818	LtHAMyb4-12a2-R1	A	543	69	70	543	-1	474
819	LtHAMyb4-14b1-R1	A	176	70	71	146	147	76
820	LtHAMyb4-29b1-R1	Vector	685	73	74	653	654	580
821	LtHAMyb4-29b1-R2	Vector	514	70	71	490	491	420
822	LtHAMyb4-29b2-R1	Vector	685	74	75	654	655	580
823	LtHAMyb4-29b2-R2	Vector	524	70	71	490	491	420
824	LtHAMyb4G_11a_1R1	Vector	464	31	32	444	445	413
825	LtHAMyb4G_15a_1R1	A	595	71	72	572	573	501
826	LtHAMyb4G_16a_1R1	A	433	66	69	415	416	347
827	LtHASBP3-01b1-R1	A	594	69	70	560	561	491
828	LtHASBP3-04b1-R1	NA	123	67	68	83	84	16
829	LtHASBP3-04b2-R1	NA	117	67	68	83	84	16
830	LtHASBP3-06a1-R1	A	237	58	65	237	-1	173
831	LtHASBP3-06a1-R2	Vector	278	49	50	244	245	195
832	LtHASBP3-06a1-R3	A	191	73	74	152	153	79
833	LtHASBP3-06a2-R1	A	240	75	76	240	-1	165
834	LtHASBP3-06a2-R2	Vector	278	50	51	245	246	195
835	LtHASBP3-06a2-R3	A	185	72	73	151	152	79
836	LtHASBP3-07b1-R1	A	177	71	72	134	135	63
837	LtHASBP3-09a1-R1	A	203	69	70	163	164	94
838	LtHASBP3-09a1-R2	A	155	70	71	115	116	45
839	LtHASBP3-09a2-R1	A	195	68	81	145	163	65
840	LtHASBP3-09a2-R2	A	149	70	71	115	116	45
841	LtHASBP3-11b1-R1	A	244	71	72	210	211	139
842	LtHASBP3-12a2-R1	A	538	58	65	538	-1	474
843	LtHASBP3-12a2-R2	Vector	511	37	65	477	478	413
844	LtHASBP3-12a2-R3	A	391	74	75	357	358	283
845	LtHASBP3-12a3-R2	Vector	510	36	37	476	477	440
846	LtHASBP3G_10b_1R1	A	398	64	65	374	375	310
847	LtHASBP3G_17a_2R1	A	743	72	73	719	720	647
848	M04_1_pMJRB2	A	217	67	68	183	184	116
849	M4-12R1-1	Vector	461	95	96	440	441	345
850	M4-14R3-1	Vector	460	94	95	439	440	345
851	M4-14R3-2	A	205	70	71	184	185	114
852	M4-23R2-1	A	643	71	72	643	-1	572
853	M4-23R2-2	A	443	73	74	423	424	350
854	M4-30R2-1	Vector	455	94	95	402	440	308
855	M4-30R2-2	A	398	59	60	382	383	323
856	M4-31R1-1	Vector	460	94	95	439	440	345
857	M4-9R1-1	Vector	460	94	95	439	440	345
858	M8-14R2-2	A	161	67	68	140	141	73
859	M8-17R1-1	A	320	71	72	320	-1	249
860	M8-19R3-1	A	242	46	47	242	-1	196
861	M8-19R3-3	Vector	461	95	96	440	441	345
862	M8-3R2-1	A	768	70	71	768	-1	698
863	M8-3R2-2	Vector	455	94	95	439	440	345
864	M8-4R1-1	Vector	448	94	95	448	-1	354
865	MEK6-3R3-1	A	435	72	73	435	-1	363
866	N01_1_pMJRB2	A	136	-1	1	102	103	102
867	N02_pMJRB2	A	522	57	59	522	-1	464
868	N03_1_pMJRB2	A	439	66	67	419	420	353
869	N03_pMJRB2	A	714	72	73	714	-1	642
870	N08_pMJRB2	A	254	47	48	223	224	176
871	N15_pMJRB2	A	233	64	65	199	200	135
872	N22_pMJRB2	A	738	68	194	738	-1	545
873	O06_1_pMJRB2	A	551	53	54	551	-1	498
874	O08_1_pMJRB2	A	167	60	75	167	-1	93
875	O16_1_pMJRB2	A	241	68	69	201	202	133
876	O18_1_pMJRB2	A	383	67	68	348	349	281
877	P10_pMJRB2	A	351	71	181	278	330	98
878	P11_pMJRB2	A	401	67	68	401	-1	334
879	P19_pMJRB2	A	230	70	71	196	197	126
880	P22_pMJRB2	A	580	70	71	553	558	483
881	PdHD4-08b3-R1	A	257	70	138	257	-1	120
882	PdHD4-15b1-R1	Vector	676	-1	1	650	651	650
883	PdHD4-15b2-R1	Vector	685	72	73	651	652	579
884	PdHD4-18a1-R1	NA	120	59	66	70	87	5
885	PdHD4-18a3-R1	NA	119	63	64	85	86	22
886	PdHD4-19b1-R1	A	139	73	74	139	-1	66
887	PdHD4-20b1-R1	NA	125	72	73	85	86	13
888	PdHD4-20b2-R1	NA	118	71	72	84	85	13
889	PdHD4-20b3-R1	Vector	652	-1	1	652	-1	652
890	PdHD4-20b3-R2	Vector	554	61	67	515	516	449
891	PdHD4-30a1-R1	A	312	-1	1	219	237	219
892	PdHD4G_13a_1R1	Vector	506	54	55	482	483	428
893	PdHD4G_26a_1R1	NA	232	56	213	232	-1	20
894	PdHD4G_26a_1R2	A	452	69	70	164	165	95
895	PdHD6-01b1-R1	A	260	71	72	226	227	155
896	PdHD6-07a1-R1	A	196	73	74	166	167	93
897	PdHD6-07a2-R1	A	199	72	73	165	166	93
898	PdHD6-14b1-R1	A	541	71	75	541	-1	467
899	PdHD6-14b1-R2	Vector	473	94	95	427	440	333
900	PdHD6-14b1-R3	Vector	241	71	72	207	208	136
901	PdHD6-14b2-R2	Vector	473	94	95	427	440	333
902	PdHD6-14b2-R3	Vector	240	70	71	206	207	136
903	PdHD6-15b1-R1	A	142	54	55	108	109	54
904	PdHD6-15b2-R1	A	206	-1	1	206	-1	206
905	PdHD6-15b2-R2	Vector	235	94	119	235	-1	117
906	PdHD6-15b2-R3	NA	157	54	92	104	109	13
907	PdHD6-15b3-R2	A	423	70	71	389	390	319
908	PdHD6-15b3-R3	Vector	158	73	74	124	125	51
909	PdHD6-21a1-R1	A	264	68	69	230	231	162
910	PdHD6-22b3-R1	A	288	60	105	288	-1	184
911	PdHD6-22b3-R2	NA	289	64	270	289	-1	20
912	PdHD6-22b3-R4	A	283	-1	1	249	250	249
913	PdHD6-23a1-R1	A	174	61	106	174	-1	69
914	PdHD6-23a1-R2	NA	183	79	93	98	150	6
915	PdHD6G_11a_1R1	A	509	72	73	485	486	413
916	PdHD6G_12a_1R1	A	363	68	69	329	330	261
917	PdHD6G_17b_1R1	A	197	71	72	116	117	45
918	PdHD6G_25a_1R1	A	392	64	65	362	363	298
919	PdHD6G_25a_1R2	A	402	62	63	179	180	117
920	PdHGtMyb4-01a-R1	A	175	73	74	145	146	72
921	PdHGtMyb4-03a-R1	Vector	362	59	67	328	329	262
922	PdHGtMyb4-03a-R2	A	242	66	67	202	203	136
923	PdHGtMyb4-03a-R3	A	180	70	71	146	147	76
924	PdHGtMyb4-03a-R4	NA	41	40	41	41	-1	1
925	PdHGtMyb4-03b-R1	Vector	360	71	72	327	328	256
926	PdHGtMyb4-03b-R2	A	242	62	66	202	203	137
927	PdHGtMyb4-03b-R4	NA	106	62	71	72	73	2
928	PdHGtMyb4-03c-R3	A	179	70	71	146	147	76
929	PdHGtMyb4-06a-R1	A	401	68	69	367	368	299
930	PdHGtMyb4-06a-R2	Vector	254	71	72	214	215	143
931	PdHGtMyb4-06b-R2	Vector	254	71	72	214	215	143
932	PdHGtMyb4-08a-R1	A	227	72	73	193	194	121
933	PdHGtMyb4-12a-R1	A	398	72	73	398	-1	326
934	PdHGtMyb4-13a-R1	A	216	64	65	176	177	112
935	PdHGtMyb4-14a-R1	A	768	72	73	753	756	681
936	PdHGtMyb4-16a-R1	A	617	-1	1	617	-1	617
937	PdHGtMyb4-26a-R1	A	277	73	74	243	244	170
938	PdHGtMyb4-27a-R1	A	223	71	72	183	184	112
939	PdHGtSBP3-03a-R1	A	301	72	73	261	262	189
940	PdHGtSBP3-05a-R1	A	223	-1	1	223	-1	223
941	PdHGtSBP3-05a-R2	Vector	538	61	66	504	505	439
942	PdHGtSBP3-05a-R3	A	178	72	73	178	-1	106
943	PdHGtSBP3-05b-R1	A	191	-1	1	191	-1	191
944	PdHGtSBP3-05b-R2	Vector	515	57	69	488	502	420
945	PdHGtSBP3-06a-R1	NA	55	54	55	55	-1	1
946	PdHGtSBP3-06b-R1	NA	252	94	233	252	-1	20
947	PdHGtSBP3-06b-R2	A	277	71	72	247	248	176
948	PdHGtSBP3-06b-R3	A	217	73	74	183	184	110
949	PdHGtSBP3-08a-R1	Vector	714	72	73	714	-1	642
950	PdHGtSBP3-08b-R1	Vector	758	73	74	758	-1	685
951	PdHGtSBP3-09b-R1	Vector	435	-1	1	435	-1	435
952	PdHGtSBP3-12a-R1	A	165	72	73	136	137	64
953	PdHGtSBP3-17a-R1	Vector	537	68	69	503	504	435
954	PdHGtSBP3-17a-R2	Vector	214	61	62	184	185	123
955	PdHGtSBP3-17b-R1	Vector	539	-1	1	505	506	505
956	PdHGtSBP3-17b-R2	Vector	214	61	62	184	185	123
957	PdHGtSBP3-18a-R1	A	472	62	65	438	439	374
958	PdHGtSBP3-18b-R2	NA	49	48	49	49	-1	1
959	PdHGtSBP3-20a-R1	A	284	69	70	250	251	181
960	PdHGtSBP3G_17_1R1	Vector	523	68	69	503	504	435
961	PdHGtSBP3G_17_2R1	Vector	524	69	70	504	505	435
962	PdMyb4-07a1-R1	A	617	-1	1	617	-1	617
963	PdMyb4-14a1-R1	NA	21	-1	1	21	-1	21
964	PdMyb4-14a1-R2	A	378	56	63	344	345	282
965	PdMyb4-19b1-R1	A	164	70	91	124	125	34
966	PdMyb4-22a1-R1	A	640	58	67	640	-1	574
967	PdMyb4-25a1-R1	Vector	669	70	71	639	640	569
968	PdMyb4G_13a_1R1	A	258	53	54	239	240	186
969	PdMyb4G_23b_1R1	A	289	62	63	255	256	193
970	PdPCF5-01a1-R1	A	150	72	74	105	111	32
971	PdPCF5-02b1-R1	A	150	72	73	110	111	38
972	PdPCF5-03a1-R1	Vector	530	73	74	530	-1	457
973	PdPCF5-07b1-R1	Vector	445	70	289	445	-1	157
974	PdPCF5-09a1-R1	A	184	71	72	114	145	43
975	PdPCF5-10a2-R1	A	209	-1	1	209	-1	209
976	PdPCF5-10a2-R2	A	158	70	71	124	125	54
977	PdPCF5-12b2-R1	NA	125	64	65	85	86	21
978	PdPCF5-12b3-R1	NA	118	63	64	84	85	21
979	PdPCF5-22a2-R1	NA	130	74	75	96	97	22
980	PdPCF5-22a3-R1	NA	128	72	73	94	95	22
981	PdPCF5G_13a_2R1	A	134	70	71	105	106	35
982	PdPCF5G_15a_1R1	NA	152	71	72	74	75	3
983	PdPCF5G_17b_1R1	NA	68	67	68	68	-1	1
984	PdPCF5G_17b_1R2	Vector	464	89	90	434	435	345
985	PdPCF5G_6b_1R1	A	220	63	64	186	187	123
986	PdPCF5G_6b_2R1	A	225	68	69	191	192	123
987	PdSBP3-03a1-R1	NA	96	56	57	60	61	4
988	PdSBP3-04a1-R1	A	175	73	74	136	137	63
989	PdSBP3-08a1-R1	A	230	-1	1	190	191	190
990	PdSBP3-08a1-R2	NA	54	53	54	54	-1	1
991	PdSBP3-20b1-R1	A	209	71	72	209	-1	138
992	PdSBP3-21a1-R1	A	252	70	71	252	-1	182
993	PdSBP3-23b1-R1	A	336	60	71	336	-1	266
994	PdSBP3-25a2-R1	NA	39	38	39	39	-1	1
995	PdSBP3-25a2-R2	Vector	158	71	72	118	119	47
996	PdSBP3-29a1-R1	Vector	162	73	74	123	124	50
997	PdSBP3G_12b_1R1	A	415	30	31	392	393	362
998	PdSBP3G_12b_2R1	A	351	-1	1	317	318	317
999	PdSBP3G_24a_1R1	A	321	69	228	321	-1	94
1000	PdSBP3G_24a_2R1	A	399	67	345	399	-1	55
1001	PdSBP3G_2a_2R1	A	483	67	415	483	-1	69
1002	PdSBP3G_30a_1R1	A	434	67	68	414	415	347
1003	PdSBP3G_30a_2R1	A	434	67	68	414	415	347
1004	RbMPK1.12b.2.1	A	551	70	71	398	399	328
1005	RbMPK1.14a.2.3	Vector	192	71	72	154	155	83
1006	RbMPK1.18a.3.1	A	344	72	96	310	311	215
1007	RbMPK1.18a.3.2	A	266	64	65	266	-1	202
1008	RbMPK1.19a.2.1	A	356	72	73	332	333	260
1009	RbMPK1.1a.3.1	Vector	454	68	146	454	-1	309
1010	RbMPK1.1a.3.2	A	475	68	146	475	-1	330
1011	RbMPK1.1a.3.3	Vector	466	68	146	466	-1	321
1012	RbMPK1.1a.3.4	A	536	54	134	502	503	369
1013	RbMPK1.20b.2.1	A	647	69	70	627	628	558
1014	RbMPK1.21b.3W.1	Vector	286	-1	1	272	273	272
1015	RbMPK1.7a.2.1	A	596	73	74	596	-1	523
1016	RbMPK6.10b.1	A	301	73	74	301	-1	228
1017	RbMPK6.10b.2	A	159	-1	1	135	136	135
1018	RbMPK6.13b.1	A	48	-1	1	48	-1	48
1019	RbMPK6.15a.1	NA	765	69	70	70	70	1
1020	RbMPK6.15a.2	A	270	-1	1	43	83	43
1021	RbMPK6.15a.3	A	224	23	41	155	156	115
1022	RbMPK6.17a.1	NA	76	72	74	76	-1	3
1023	RbMPK6.21a.1	NA	75	-1	1	28	50	28
1024	RbMPK6.22b.1	A	285	71	72	285	-1	214
1025	RbMPK6.24b.1	A	480	73	171	480	-1	310
1026	RbMPK6.24b.2	A	255	36	51	255	-1	205
1027	RbMPK6.24b.3	Vector	129	-1	1	95	96	95
1028	RbMPK6.25a.1	A	331	-1	1	307	308	307
1029	RbMPK6.25a.2	A	213	-1	1	213	-1	213
1030	RbMPK6.27a.1	A	485	-1	1	440	465	440
1031	RbMPK6.2a.1	A	404	60	174	378	379	205
1032	RbMPK6.2a.4	Vector	146	47	48	112	113	65
1033	RbMPK6.3c.1	A	456	72	73	456	-1	384
1034	RbMPK6.5b.1	A	526	-1	1	526	-1	526
1035	RbMPK6.6b.1	A	768	72	73	768	-1	696
1036	RbMPK6.6b.2	Vector	469	94	95	439	440	345
1037	RbMPK6.8c.1	A	613	72	73	587	588	515
1038	RbMPK6.9a.1	A	122	-1	1	122	-1	122
1039	RbMsrBar23_1aL_M1	A	813	-1	1	813	-1	813
1040	RbMsrBar23_1aL_M2	A	608	-1	1	579	580	579
1041	RbMsrBar23_1aL_M3	A	462	-1	1	428	429	428
1042	RbMsrBar23_1bL_M1	A	670	-1	1	670	-1	670
1043	RbMsrBar23_1bL_M2	A	45	-1	1	45	-1	45
1044	RbMsrBar8_1aR_M1	A	350	27	28	326	327	299
1045	RbMsrBar8_1bL_M1	A	171	-1	1	138	139	138
1046	RbMsrBar8_1bR_M1	A	350	27	28	326	327	299
1047	RcMPK1.10a.1	NA	69	68	69	69	-1	1
1048	RcMPK1.10a.2	NA	69	68	69	69	-1	1
1049	RcMPK1.10a.3	NA	73	71	72	73	-1	2
1050	RcMPK1.12b.1	A	790	60	64	790	-1	727
1051	RcMPK1.13a.1	A	733	70	71	733	-1	663
1052	RcMPK1.13a.4	A	31	-1	1	31	-1	31
1053	RcMPK1.16b.1	A	371	72	73	371	-1	299
1054	RcMPK1.16b.2	A	285	72	73	242	243	170
1055	RcMPK1.16b.3	A	165	71	72	122	123	51
1056	RcMPK1.16b.4	A	86	-1	1	86	-1	86
1057	RcMPK1.17a.1	NA	125	72	73	85	86	13
1058	RcMPK1.18b.1	A	239	72	73	205	206	133
1059	RcMPK1.18b.2	A	114	-1	1	83	96	83
1060	RcMPK1.24a.1	A	206	74	75	163	164	89
1061	RcMPK1.25b.1	A	209	71	72	169	170	98
1062	RcMPK1.2c.1	A	404	66	89	404	-1	316
1063	RcMPK1.2c.2	A	573	66	67	573	-1	507
1064	RcMPK1.4c.1	NA	56	-1	1	22	23	22
1065	RcMPK1.7b.1	NA	93	63	64	64	64	1
1066	RcMPK1.7b.2	A	64	-1	1	64	-1	64
1067	RcMPK1.8a.1	A	202	70	79	202	-1	124
1068	RcMPK1.8a.2	Vector	580	29	64	580	-1	517
1069	RcMPK1.8a.3	NA	125	66	67	92	93	26
1070	RcMPK1.9b.1	A	212	71	72	169	170	98
1071	RcMPK6.13a.2G.1	A	685	66	67	685	-1	619
1072	RcMPK6.13a.3W.2	A	397	66	67	397	-1	331
1073	RcMPK6.14a.2.1	A	325	65	66	291	292	226
1074	RcMPK6.14a.2.2	Vector	145	60	61	111	112	51
1075	RcMPK6.16a.2.1	A	382	72	73	348	349	276
1076	RcMPK6.22b.2.1	Vector	198	71	72	159	160	88
1077	RcMPK6.22b.2.2	Vector	194	72	73	160	161	88
1078	RcMPK6.27a.3.1	A	362	41	43	254	255	212
1079	RcMPK6.27a.3.3	Vector	162	71	72	122	123	51
1080	RcMPK6.27a.3.4	Vector	155	70	71	121	122	51
1081	RcMPK6.28a.2.1	NA	133	72	73	99	100	27
1082	RcMPK6.28a.3.1	NA	133	72	73	99	100	27
1083	pMAPK1-3H3R1	A	413	71	72	389	390	318
1084	pMAPK1-3H3R4	A	61	-1	1	61	-1	61
1085	1E2-M1.1-2-1-1.2.2	Low	0	-1	-1	0	-1	-1
1086	32Rab21_ABS4-1-1R1	Low	0	-1	-1	0	-1	-1
1087	66Rcc_CAF1-19-1R2	Low	0	-1	-1	0	-1	-1
1088	75Rab21_SVP-30-2R1	Low	0	-1	-1	0	-1	-1
1089	78Rab21_OsPT7-14-1R2	Low	0	-1	-1	0	-1	-1
1090	098Rcc_OsPT7-29-2R3	Low	0	-1	-1	0	-1	-1
1091	101Rcc_OsTrxm-1-1R2	Low	0	-1	-1	0	-1	-1
1092	101Rcc_OsTrxm-1-1R3	Low	0	-1	-1	0	-1	-1
1093	171OsCc-OgPR10-14-2R1	Low	0	-1	-1	0	-1	-1
1094	00200=01=Rcc_GSBP=04b=R=1	Low	0	-1	-1	0	-1	-1
1095	00206=01=Rcc_GSBP=07b=R=1	Low	0	-1	-1	0	-1	-1
1096	00224=01=Rcc_GSBP=18a=R=1	Low	0	-1	-1	0	-1	-1
1097	00225=01=Rcc_GSBP=18b=R=1	Low	0	-1	-1	0	-1	-1
1098	09201=01=PGD-ANTRC=17b=R=1	Low	0	-1	-1	0	-1	-1
1099	09202=01=PGD-ANTRC=21b=R=1	Low	0	-1	-1	0	-1	-1
1100	09202=01=PGD-ANTRC=21b=R=2	Low	0	-1	-1	0	-1	-1
1101	09203=01=PGD-ANTRC=26a=R=1	Low	0	-1	-1	0	-1	-1
1102	09337=01=PGD-AIA=02b=R=1	Low	0	-1	-1	0	-1	-1
1103	09375=01=Rab21-HVRaf=21a=R=2	Low	0	-1	-1	0	-1	-1
1104	AndaRis10_1R_M1	Low	0	-1	-1	0	-1	-1
1105	AndaRis16-1R_M1	Low	0	-1	-1	0	-1	-1
1106	PdHD4G_17a_1R1	Low	0	-1	-1	0	-1	-1
1107	RbMPK6.8c.2	Low	0	-1	-1	0	-1	-1
1108	RbMPK6.8c.3	Low	0	-1	-1	0	-1	-1
1109	RbMPK6.20b.1	Low	0	-1	-1	0	-1	-1
1110	RcMPK1.12b.2	Low	0	-1	-1	0	-1	-1
1111	RcMPK1.13a.3	Low	0	-1	-1	0	-1	-1
1112	RcMPK1.17a.2	Low	0	-1	-1	0	-1	-1
1113	RcMPK1.24a.2	Low	0	-1	-1	0	-1	-1
1114	RcMPK1.25b.2	Low	0	-1	-1	0	-1	-1
