# Supplementary material for: FSTVAL: a new web tool to validate bulk flanking sequence tags
Source: Plant Methods. 2012 Jun 18;8:19. doi: 10.1186/1746-4811-8-19 (PMC3439307; doi:10.1186/1746-4811-8-19)
Supplement: Additional file 5 — The validating result of Tos17 flanking sequences. [file 1746-4811-8-19-S5.xls]

## Sheet: Additional file 5
Additional file 5. The validating result of Tos17 flanking sequences
#	Query Name	A/NA	Read_length(bp)	T-DNA_end	Insert_from	Insert_to	Adaptor_start	Insert_length(bp)
1	BJJ002A-01	A	373	183	184	345	346	162
2	BJJ002A-05-1	A	478	174	175	478	-1	304
3	BJJ002A-05-2	A	276	175	176	243	244	68
4	BJJ002A-06	A	546	174	175	546	-1	372
5	BJJ002A-07-1	A	260	97	98	227	228	130
6	BJJ002A-12	A	340	174	175	308	309	134
7	BJJ002B-02	A	359	174	175	326	327	152
8	BJJ002B-03-1	A	340	173	174	340	-1	167
9	BJJ002B-04	A	330	121	122	297	298	176
10	BJJ002B-05-2	A	287	124	125	252	253	128
11	BJJ002B-07-2	A	423	117	118	423	-1	306
12	BJJ002B-07-3	A	351	192	193	322	323	130
13	BJJ002B-08	A	419	185	186	379	380	194
14	BJJ004A-01-1	A	488	174	175	488	-1	314
15	BJJ004A-05-1	A	244	116	117	244	-1	128
16	BJJ004A-05-2	A	318	115	116	318	-1	203
17	BJJ004A-09	A	113	-1	1	113	-1	113
18	BJJ004A-12-1	A	360	174	175	331	332	157
19	BJJ004A-12-2	A	291	183	184	263	264	80
20	BJJ004B-04	A	314	119	120	282	283	163
21	BJJ004B-05	A	660	174	175	660	-1	486
22	BJJ004B-08	A	326	174	175	294	295	120
23	BJJ004B-09	A	301	78	79	268	269	190
24	BJJ004C-02	A	257	183	184	229	230	46
25	BJJ004C-03-1	A	495	183	184	495	-1	312
26	BJJ004C-04	A	343	183	184	310	311	127
27	BJJ006A-03-1	A	421	174	175	421	-1	247
28	BJJ006A-03-2	A	274	174	175	245	246	71
29	BJJ006A-04	A	286	174	175	286	-1	112
30	BJJ006A-05	A	480	174	175	480	-1	306
31	BJJ006A-06	A	329	174	175	301	302	127
32	BJJ006A-12	A	366	174	175	299	300	125
33	BJJ006B-04-1	A	639	174	175	619	620	445
34	BJJ006B-04-2	A	368	183	184	335	336	152
35	BJJ006B-05-1	A	413	174	175	413	-1	239
36	BJJ006B-09	A	298	174	175	265	266	91
37	BJJ006B-12	A	620	174	175	620	-1	446
38	BJJ006C-02-1	A	299	184	185	299	-1	115
39	BJJ008A-02	A	322	174	175	289	290	115
40	BJJ008A-03	A	281	183	184	253	254	70
41	BJJ008A-05	A	369	174	175	336	337	162
42	BJJ008A-08	A	343	176	177	320	321	144
43	BJJ008A-11	A	224	174	175	224	-1	50
44	BJJ008B-01-1	A	355	183	184	322	323	139
45	BJJ008B-01-2	A	341	174	175	227	228	53
46	BJJ008B-03	A	271	174	175	242	243	68
47	BJJ008B-07	A	318	81	82	285	286	204
48	BJJ008B-08	A	797	175	176	784	785	609
49	BJJ008B-12-1	A	688	174	175	688	-1	514
50	BJJ008B-12-2	A	267	182	183	239	240	57
51	BJJ008C-01	NA	179	174	175	179	-1	5
52	BJJ009A-01-2	A	310	182	183	277	278	95
53	BJJ009A-02-2	A	637	185	186	637	-1	452
54	BJJ009A-02-3	A	241	174	175	208	209	34
55	BJJ009A-03	A	300	174	175	300	-1	126
56	BJJ009A-04	A	304	183	184	272	273	89
57	BJJ009A-08	A	260	174	175	228	229	54
58	BJJ009A-10-2	A	387	117	118	361	362	244
59	BJJ009B-01	A	319	182	183	286	287	104
60	BJJ009B-02	A	751	185	186	751	-1	566
61	BJJ009B-04-1	A	325	174	175	293	294	119
62	BJJ009B-04-2	A	246	183	184	218	219	35
63	BJJ009B-05	A	295	174	175	262	263	88
64	BJJ009B-07	A	239	174	175	239	-1	65
65	BJJ010A-02-2	NA	236	177	178	202	203	25
66	BJJ010A-03	NA	119	118	119	119	-1	1
67	BJJ010A-04-1	A	425	177	178	396	397	219
68	BJJ010A-04-2	A	231	177	178	231	-1	54
69	BJJ010A-05	A	387	177	178	372	373	195
70	BJJ010A-06	A	730	177	178	697	698	520
71	BJJ010A-09-1	NA	187	186	187	187	-1	1
72	BJJ010A-09-2	A	345	186	187	309	310	123
73	BJJ010A-10	A	641	177	178	641	-1	464
74	BJJ010B-01-1	A	688	177	178	675	676	498
75	BJJ010B-01-2	A	269	177	178	233	234	56
76	BJJ010B-02	A	281	177	178	247	248	70
77	BJJ010B-04	A	218	177	178	218	-1	41
78	BJJ010B-07	A	318	177	178	284	285	107
79	BJJ010B-10-1	A	607	189	190	607	-1	418
80	BJJ010B-11-1	NA	189	185	186	189	-1	4
81	BJJ010B-11-2	A	246	177	178	212	213	35
82	BJJ010C-02	A	674	177	178	650	651	473
83	BJJ010C-03	A	627	177	178	601	602	424
84	BJJ010C-05	A	638	185	186	638	-1	453
85	BJJ010C-06-1	NA	178	177	178	178	-1	1
86	BJJ010C-06-2	A	370	177	178	334	335	157
87	BJJ010C-07-1	A	596	186	187	596	-1	410
88	BJJ010C-07-2	A	313	186	187	277	278	91
89	BJJ010C-08	A	216	177	178	216	-1	39
90	BJJ010C-09-1	A	686	177	178	668	669	491
91	BJJ010C-09-2	A	329	177	178	293	294	116
92	BJJ010C-10-1	A	522	188	189	522	-1	334
93	BJJ010C-10-2	A	308	173	174	270	271	97
94	BJJ010C-12-1	NA	179	177	178	179	-1	2
95	BJJ010C-12-2	A	265	177	178	231	232	54
96	BJJ010D-01	A	754	177	178	754	-1	577
97	BJJ010D-02-1	A	635	186	187	635	-1	449
98	BJJ010D-02-2	A	324	182	183	290	291	108
99	BJJ010D-03-1	A	427	193	194	427	-1	234
100	BJJ010D-03-2	A	363	186	187	332	333	146
101	BJJ010D-03-3	NA	226	177	178	193	194	16
102	BJJ010D-04-1	A	760	177	178	760	-1	583
103	BJJ010D-04-2	NA	224	176	177	187	188	11
104	BJJ010D-05	A	477	186	187	477	-1	291
105	BJJ010D-08	A	290	177	178	256	257	79
106	BJJ010D-10	A	368	177	178	332	333	155
107	BJJ010D-12-1	A	693	177	178	693	-1	516
108	BJJ010D-12-2	A	363	177	178	329	330	152
109	BJJ010E-01	A	356	177	178	322	323	145
110	BJJ010E-03	A	287	176	177	253	254	77
111	BJJ010E-10	A	289	177	178	255	256	78
112	BJJ010E-11	A	314	178	179	278	279	100
113	BJJ010E-12	A	773	177	178	773	-1	596
114	BJJ010F-01	A	774	177	178	774	-1	597
115	BJJ010F-02	A	427	177	178	427	-1	250
116	BJJ010F-04	A	646	177	178	646	-1	469
117	BJJ010F-05-1	A	332	185	186	332	-1	147
118	BJJ010F-05-2	NA	235	177	178	201	202	24
119	BJJ010F-06	A	384	177	178	358	359	181
120	BJJ010F-07-1	A	709	188	189	709	-1	521
121	BJJ010F-07-2	NA	266	177	178	195	196	18
122	BJJ010F-10-1	A	227	177	178	227	-1	50
123	BJJ010F-10-2	A	250	177	178	216	217	39
124	BJJ010G-01	A	409	177	178	373	374	196
125	BJJ010G-04-1	A	781	184	185	781	-1	597
126	BJJ010G-04-2	A	422	177	178	399	400	222
127	BJJ010G-05	A	768	185	186	768	-1	583
128	BJJ010G-07	A	810	185	186	810	-1	625
129	BJJ010G-08	A	383	169	170	347	348	178
130	BJJ010G-09	A	608	184	185	608	-1	424
131	BJJ010G-12	A	686	177	178	650	651	473
132	BJJ010H-01	NA	178	177	178	178	-1	1
133	BJJ010H-02-1	A	768	176	177	768	-1	592
134	BJJ010H-02-2	A	289	177	178	256	257	79
135	BJJ010H-03-1	A	756	177	178	756	-1	579
136	BJJ010H-03-2	A	409	176	177	374	375	198
137	BJJ010H-05-1	A	770	185	186	754	755	569
138	BJJ010H-05-2	A	269	177	178	233	234	56
139	BJJ010H-06-1	NA	184	178	179	184	-1	6
140	BJJ010H-06-2	A	382	177	178	346	347	169
141	BJJ010H-07-1	A	420	177	178	390	391	213
142	BJJ010H-07-2	A	292	177	178	256	257	79
143	BJJ010H-08	A	266	178	179	233	234	55
144	BJJ010H-10	A	272	177	178	239	240	62
145	BJJ011A-01	A	242	177	178	208	209	31
146	BJJ011A-02-1	A	649	176	177	613	614	437
147	BJJ011A-02-2	A	360	176	177	326	327	150
148	BJJ011A-02-3	NA	236	178	179	202	203	24
149	BJJ011A-03-1	A	382	176	177	348	349	172
150	BJJ011A-03-2	NA	230	176	177	197	198	21
151	BJJ011A-04	A	329	185	186	296	297	111
152	BJJ011A-05	NA	235	184	185	201	202	17
153	BJJ011A-06-1	A	596	175	176	596	-1	421
154	BJJ011A-06-2	A	359	176	177	325	326	149
155	BJJ011B-03-1	A	434	177	178	434	-1	257
156	BJJ011B-03-2	A	423	175	176	423	-1	248
157	BJJ011B-04-1	A	634	177	178	604	605	427
158	BJJ011B-04-2	A	323	177	178	289	290	112
159	BJJ011B-06	Vector	585	177	178	585	-1	408
160	BJJ011B-09	A	724	184	185	724	-1	540
161	BJJ011B-12	A	451	177	178	423	424	246
162	BJJ011C-02	A	594	176	177	594	-1	418
163	BJJ011C-03-1	A	714	177	178	714	-1	537
164	BJJ011C-03-2	NA	231	176	177	198	199	22
165	BJJ011C-04	A	751	175	176	734	735	559
166	BJJ011C-05-1	A	525	177	178	525	-1	348
167	BJJ011C-05-2	A	331	177	178	298	299	121
168	BJJ011C-05-3	NA	239	176	177	205	206	29
169	BJJ011C-07-1	A	545	177	178	545	-1	368
170	BJJ011C-07-2	NA	179	178	179	179	-1	1
171	BJJ011C-08-1	NA	190	184	185	190	-1	6
172	BJJ011C-08-2	A	697	177	178	666	667	489
173	BJJ011C-09	A	325	177	178	288	289	111
174	BJJ011C-10	A	314	153	154	314	-1	161
175	BJJ011D-01	A	302	178	179	268	269	90
176	BJJ011D-02	Vector	635	177	178	635	-1	458
177	BJJ011D-03-1	A	599	177	178	599	-1	422
178	BJJ011D-03-2	A	410	177	178	375	376	198
179	BJJ011D-03-3	A	240	177	178	210	211	33
180	BJJ011D-04	A	540	177	178	540	-1	363
181	BJJ011D-06	NA	192	184	185	192	-1	8
182	BJJ011D-08-1	A	710	185	186	710	-1	525
183	BJJ011D-08-2	A	625	177	178	625	-1	448
184	BJJ011D-08-3	A	256	177	178	256	-1	79
185	BJJ011D-10-1	A	623	186	187	623	-1	437
186	BJJ011D-10-2	A	403	177	178	369	370	192
187	BJJ011D-10-3	NA	239	177	178	205	206	28
188	BJJ011D-12-1	A	690	177	178	690	-1	513
189	BJJ011D-12-2	A	351	177	178	317	318	140
190	BJJ011D-9	NA	222	177	178	190	191	13
191	BJJ011E-01	A	350	177	178	314	315	137
192	BJJ011E-04	A	417	177	178	379	380	202
193	BJJ011E-05	A	249	177	178	215	216	38
194	BJJ011E-06	A	744	188	189	731	732	543
195	BJJ011E-08	NA	179	177	178	179	-1	2
196	BJJ011E-11-1	A	323	185	186	323	-1	138
197	BJJ011E-11-2	NA	178	177	178	178	-1	1
198	BJJ011F-04-1	A	415	177	178	383	384	206
199	BJJ011F-04-2	A	289	177	178	228	229	51
200	BJJ011F-08-1	A	620	177	178	620	-1	443
201	BJJ011F-08-2	A	262	177	178	230	231	53
202	BJJ011F-09	A	451	185	186	416	417	231
203	BJJ011F-11	A	328	177	178	294	295	117
204	BJJ011F-12	NA	179	177	178	179	-1	2
205	BJJ01A-04-2	A	259	175	176	226	227	51
206	BJJ01A-06	A	299	176	177	266	267	90
207	BJJ01A-07	A	292	185	186	292	-1	107
208	BJJ01B-02	A	354	184	185	321	322	137
209	BJJ01B-03-1	A	348	171	172	320	321	149
210	BJJ01B-03-2	A	269	184	185	236	237	52
211	BJJ01B-09	A	336	185	186	303	304	118
212	BJJ01B-11-2	A	275	188	189	242	243	54
213	BJJ01C-03	A	250	183	184	218	219	35
214	BJJ01C-04-2	A	383	167	168	383	-1	216
215	BJJ01C-08	A	348	174	175	348	-1	174
216	BJJ01C-09	A	359	167	168	359	-1	192
217	BJJ01C-10	A	311	193	194	282	283	89
218	BJJ01C-11	A	500	162	163	500	-1	338
219	BJJ01D-02	NA	179	175	176	179	-1	4
220	CS004A02	A	232	133	134	199	200	66
221	CS004A04-2	A	272	194	195	239	240	45
222	CS004B01-1	A	340	194	195	318	319	124
223	CS004B02-2	A	240	136	137	217	218	81
224	CS004B11	A	207	30	31	185	186	155
225	CS004C05	A	279	194	195	241	242	47
226	CS004C08-2	A	483	194	195	328	329	134
227	CS005A03-1	A	401	194	195	401	-1	207
228	CS005A08-2	A	259	184	185	226	227	42
229	CS005A11	A	347	194	195	314	315	120
230	CS005A12-2	A	311	194	195	311	-1	117
231	CS005A12-3	A	330	134	135	311	312	177
232	CS005F01	A	271	194	195	238	239	44
233	CS005F04	A	397	194	195	364	365	170
234	CS005F05	A	394	194	195	361	362	167
235	CS005F06	A	366	198	199	234	235	36
236	CS005F08-1	A	690	194	195	657	658	463
237	CS005F08-2	A	373	203	204	354	355	151
238	CS005F08-3	A	339	205	206	306	307	101
239	CS005F09	A	273	121	122	250	251	129
240	CS005G01-1	A	162	-1	1	129	130	129
241	CS005G05	A	294	194	195	272	273	78
242	CS005G09-1	A	311	194	195	311	-1	117
243	CS005G09-2	A	270	194	195	242	243	48
244	CS005H06-1	A	717	194	195	717	-1	523
245	CS005H06-2	A	256	194	195	233	234	39
246	CS006A08-1	A	336	194	195	252	253	58
247	CS006A12	A	220	133	134	187	188	54
248	CS006B11	A	196	67	68	196	-1	129
249	CS006C01-1	A	292	194	195	292	-1	98
250	CS006C12-2	A	269	194	195	240	241	46
251	CS006D02-1	A	479	121	122	479	-1	358
252	CS006D11	A	278	185	186	245	246	60
253	CS006E01-1	A	399	194	195	371	372	177
254	CS006E04-1	A	600	194	195	600	-1	406
255	CS006E09	A	328	194	195	328	-1	134
256	CS006E11-1	A	592	194	195	592	-1	398
257	CS006E11-2	A	292	194	195	259	260	65
258	CS006F02-1	A	152	-1	1	119	120	119
259	CS006G02-1	A	375	194	195	300	301	106
260	CS006G10	A	271	198	199	243	244	45
261	CS006H01-1	A	610	130	131	610	-1	480
262	CS006H02-1	A	364	224	225	345	346	121
263	CS006H02-2	A	256	197	198	238	239	41
264	CS006H07-1	A	365	195	196	365	-1	170
265	CS006H07-2	A	325	197	198	302	303	105
266	CS007A05	A	354	194	195	321	322	127
267	CS007A06-1	A	337	194	195	317	318	123
268	CS007A08	A	566	194	195	566	-1	372
269	CS007B02	A	525	201	202	525	-1	324
270	CS007B04-1	A	386	203	204	386	-1	183
271	CS007B04-2	A	300	194	195	267	268	73
272	CS007B05	A	392	206	207	360	361	154
273	CS007C02-1	A	371	194	195	342	343	148
274	CS007C02-2	A	313	194	195	290	291	96
275	CS007C03-1	A	394	205	206	361	362	156
276	CS007C03-2	A	316	154	155	283	284	129
277	CS007C07	A	355	194	195	330	331	136
278	CS007C12	A	372	203	204	340	341	137
279	CS007D02-1	A	428	205	206	395	396	190
280	CS007D02-2	A	349	203	204	317	318	114
281	CS007D03	A	295	205	206	263	264	58
282	CS007D07	A	525	194	195	525	-1	331
283	CS007E07	A	607	201	202	607	-1	406
284	CS007F03-1	A	448	205	206	415	416	210
285	CS007F03-2	A	358	205	206	325	326	120
286	CS007F04-1	A	479	182	183	479	-1	297
287	CS007F08-1	A	311	194	195	279	280	85
288	CS007F09	A	389	194	195	389	-1	195
289	CS007G02-1	A	357	194	195	325	326	131
290	CS007G12	A	366	194	195	337	338	143
291	CS007H08	A	404	203	204	345	346	142
292	CS007H09	A	296	197	198	296	-1	99
293	CS008A02-1	A	368	197	198	299	300	102
294	CS008A04-1	A	347	203	204	314	315	111
295	CS008A04-2	A	278	197	198	245	246	48
296	CS008A06-1	A	652	194	195	652	-1	458
297	CS008A06-2	A	328	194	195	295	296	101
298	CS008A07-1	A	412	203	204	379	380	176
299	CS008A07-2	A	344	194	195	311	312	117
300	CS008A09-1	A	343	194	195	343	-1	149
301	CS008A10	A	627	194	195	627	-1	433
302	CS008B02	A	306	205	206	273	274	68
303	CS008B06	A	269	197	198	236	237	39
304	CS008D03-2	A	261	194	195	238	239	44
305	CS008D06-1	A	332	202	203	299	300	97
306	CS008D07-1	A	425	197	198	392	393	195
307	CS008D07-2	A	393	205	206	360	361	155
308	CS008D09-1	A	397	203	204	372	373	169
309	CS008D10-1	A	336	194	195	303	304	109
310	CS008D11-1	A	331	194	195	298	299	104
311	CS008D11-2	A	282	197	198	250	251	53
312	CS008G01-2	A	396	131	132	363	364	232
313	CS008G01-3	A	339	194	195	339	-1	145
314	CS008G11-2	A	285	194	195	252	253	58
315	CS008H02	A	249	-1	1	249	-1	249
316	CS008H03	A	260	194	195	227	228	33
317	CS008H09	A	279	194	195	246	247	52
318	CS01A07	A	311	119	120	282	283	163
319	CS01A09	A	237	127	128	204	205	77
320	CS01B08	A	218	123	124	186	187	63
321	CS01B12-1	A	695	121	122	695	-1	574
322	CS01B12-2	A	396	121	122	301	302	180
323	CS01D09	A	376	119	120	343	344	224
324	CS01D11-1	A	240	120	121	207	208	87
325	CS01D12	A	703	126	127	703	-1	577
326	CS01F06-1	A	594	121	122	563	564	442
327	CS01F06-2	A	237	119	120	207	208	88
328	CS01F08	A	157	-1	1	138	139	138
329	CS01G08	A	279	121	122	246	247	125
330	CS01H02-1	A	634	121	122	634	-1	513
331	CS01H05-1	A	593	119	120	593	-1	474
332	CS01H05-2	A	356	111	112	206	207	95
333	CS01H06	A	694	121	122	694	-1	573
334	CS01H09	A	231	29	30	212	213	183
335	CS01H11	A	218	48	49	196	197	148
336	CS01H12	A	199	15	16	165	166	150
337	CS02A07	A	218	119	120	185	186	66
338	CS02A09-1	A	320	126	127	282	283	156
339	CS02B05	A	324	120	121	291	292	171
340	CS02B08-2	A	682	128	129	654	655	526
341	CS02B10-1	A	413	119	120	413	-1	294
342	CS02B10-2	A	248	119	120	216	217	97
343	CS02C04	A	247	119	120	214	215	95
344	CS02C08	A	346	121	122	313	314	192
345	CS02C11	A	720	126	127	720	-1	594
346	CS02C12	A	286	120	121	263	264	143
347	CS02D01	A	339	123	124	276	277	153
348	CS02D02	A	264	121	122	231	232	110
349	CS02D07	A	263	126	127	225	226	99
350	CS02D09-1	A	381	123	124	381	-1	258
351	CS02D09-2	A	244	124	125	207	208	83
352	CS02D12	A	264	119	120	226	227	107
353	CS02E01	A	622	120	121	622	-1	502
354	CS02E06	A	192	119	120	154	155	35
355	CS02F02-1	A	638	121	122	613	614	492
356	CS02F02-2	A	289	120	121	289	-1	169
357	CS02F07	A	146	-1	1	83	84	83
358	CS02F08-1	A	433	119	120	433	-1	314
359	CS02F08-2	A	248	119	120	248	-1	129
360	CS02F12-2	A	238	120	121	238	-1	118
361	CS02G01-2	A	209	119	120	172	173	53
362	CS02G02	A	647	126	127	614	615	488
363	CS02G07	A	555	126	127	555	-1	429
364	CS02H03	A	231	119	120	198	199	79
365	CS02H06	A	213	107	108	180	181	73
366	CS02H09-1	A	677	126	127	652	653	526
367	CS10A02-1	A	287	120	121	254	255	134
368	CS10A02-2	A	167	60	61	134	135	74
369	CS10A04	A	310	128	129	277	278	149
370	CS10A06	A	255	108	109	213	214	105
371	CS10B01-1	A	346	119	120	313	314	194
372	CS10B03-1	A	331	119	120	298	299	179
373	CS10B03-2	A	221	119	120	188	189	69
374	CS10B08-1	A	249	119	120	216	217	97
375	CS10C02	A	234	119	120	205	206	86
376	CS10C03	A	579	119	120	579	-1	460
377	CS10C05-1	A	194	119	120	161	162	42
378	CS10C06	A	194	119	120	161	162	42
379	CS10C08	A	354	115	116	321	322	206
380	CS10C10	A	334	-1	1	301	302	301
381	CS10C12	A	518	118	119	518	-1	400
382	CS10E01-2	A	255	119	120	226	227	107
383	CS10E03	A	283	119	120	254	255	135
384	CS10E09-1	A	323	120	121	294	295	174
385	CS10E09-2	A	234	121	122	201	202	80
386	CS10E10-1	A	596	125	126	596	-1	471
387	CS10F10-2	A	357	119	120	324	325	205
388	CS10G02	A	313	119	120	280	281	161
389	CS10G07-2	A	198	120	121	165	166	45
390	CS10G09-1	A	536	120	121	536	-1	416
391	CS10G10-2	A	262	183	184	228	229	45
392	CS10H01	A	198	119	120	165	166	46
393	CS10H02	A	335	120	121	238	239	118
394	CS10H04	A	240	119	120	207	208	88
395	CS10H05	A	267	119	120	234	235	115
396	CS10H06	A	190	119	120	161	162	42
397	CS10H09	A	210	128	129	171	172	43
398	CS11A03	A	249	121	122	189	190	68
399	CS11B03-1	A	287	129	130	254	255	125
400	CS11B03-2	A	203	120	121	170	171	50
401	CS11B07	A	240	119	120	207	208	88
402	CS11C01	A	229	119	120	196	197	77
403	CS11C04	A	297	119	120	194	195	75
404	CS11C05	A	210	119	120	177	178	58
405	CS11D03	A	192	119	120	153	154	34
406	CS11D04	A	245	119	120	212	213	93
407	CS11D12	A	199	119	120	175	176	56
408	CS11E02	A	352	128	129	313	314	185
409	CS11E08-1	A	254	128	129	221	222	93
410	CS11E11	A	333	128	129	210	211	82
411	CS11F01	A	192	118	119	159	160	41
412	CS11F04-2	A	189	120	121	160	161	40
413	CS11F05	A	332	126	127	293	294	167
414	CS11F07	A	232	119	120	201	202	82
415	CS11G01	A	319	127	128	290	291	163
416	CS11G02	A	262	119	120	233	234	114
417	CS11G06	A	205	120	121	153	154	33
418	CS11G07	A	289	120	121	250	251	130
419	CS11G09	A	261	61	62	228	229	167
420	CS11H02	A	190	119	120	157	158	38
421	CS11H06	A	572	119	120	572	-1	453
422	CS11H08	A	266	119	120	233	234	114
423	CS12A03-1	A	237	60	61	136	137	76
424	CS12A04	A	357	60	61	255	256	195
425	CS12A12-1	A	283	71	72	283	-1	212
426	CS12A12-2	A	375	64	65	273	274	209
427	CS12B01	A	279	119	120	182	183	63
428	CS12B03-2	A	308	183	184	308	-1	125
429	CS12B04	A	301	184	185	269	270	85
430	CS12B05-1	A	383	185	186	351	352	166
431	CS12B07	A	280	185	186	247	248	62
432	CS12C01-1	Vector	561	184	185	532	533	348
433	CS12D06-2	A	261	119	120	160	161	41
434	CS12D09-1	A	283	60	61	283	-1	223
435	CS12E01	A	314	113	114	212	213	99
436	CS12E07	A	303	118	119	201	202	83
437	CS12E12	A	362	118	119	269	270	151
438	CS12G03	A	393	102	103	360	361	258
439	CS12G04-2	A	290	183	184	258	259	75
440	CS12G05	A	296	185	186	263	264	78
441	CS12G06	A	287	192	193	254	255	62
442	CS12G08-1	A	354	184	185	354	-1	170
443	CS12G08-2	A	319	185	186	286	287	101
444	CS12G09-1	A	360	185	186	325	326	140
445	CS12G09-2	A	294	185	186	261	262	76
446	CS12G11-1	A	431	185	186	398	399	213
447	CS12G11-2	A	389	185	186	356	357	171
448	CS12G12	A	305	193	194	272	273	79
449	CS12H01-1	A	398	177	178	365	366	188
450	CS12H03	A	325	185	186	292	293	107
451	CS12H04	A	260	187	188	227	228	40
452	CS12H05	A	258	189	190	225	226	36
453	CS12H07-1	A	294	185	186	261	262	76
454	CS12H08-1	A	328	177	178	295	296	118
455	CS12H09	A	326	185	186	307	308	122
456	CS12H10-2	A	277	183	184	242	243	59
457	CS13B02	A	226	68	69	194	195	126
458	CS13C01-1	A	203	43	44	178	179	135
459	CS13C02	A	338	185	186	319	320	134
460	CS13C04-2	A	408	194	195	375	376	181
461	CS13C09-1	A	375	185	186	342	343	157
462	CS13C09-2	A	432	190	191	399	400	209
463	CS13C10	A	441	185	186	408	409	223
464	CS13D01	A	310	185	186	277	278	92
465	CS13D07	A	303	185	186	270	271	85
466	CS13D12-1	A	331	60	61	298	299	238
467	CS13F02-2	A	334	119	120	236	237	117
468	CS13F02-3	A	239	101	102	147	148	46
469	CS13F04	A	268	74	75	160	161	86
470	CS13F07-2	A	289	185	186	256	257	71
471	CS13G01	A	258	183	184	229	230	46
472	CS13G02-1	A	307	176	177	274	275	98
473	CS13G02-2	A	260	183	184	227	228	44
474	CS13G10-1	A	425	187	188	393	394	206
475	CS13G10-2	A	427	185	186	312	313	127
476	CS13H03	A	264	185	186	231	232	46
477	CS13H05	A	366	185	186	334	335	149
478	CS13H06	A	677	184	185	647	648	463
479	CS13H07	A	385	185	186	350	351	165
480	CS13H08-2	A	269	111	112	167	168	56
481	CS14A01	A	320	162	163	287	288	125
482	CS14A04	A	236	171	172	207	208	36
483	CS14A05	A	264	174	175	230	231	56
484	CS14A11	A	314	183	184	281	282	98
485	CS14B04-1	A	284	184	185	251	252	67
486	CS14B05-1	A	386	173	174	353	354	180
487	CS14B05-2	A	330	193	194	297	298	104
488	CS14C11	A	407	174	175	374	375	200
489	CS14C12	A	327	176	177	291	292	115
490	CS14D01	A	312	184	185	312	-1	128
491	CS14D06	A	227	113	114	194	195	81
492	CS14D07	A	243	176	177	211	212	35
493	CS14E11	A	252	182	183	223	224	41
494	CS14F06	A	328	176	177	293	294	117
495	CS14G02-1	A	412	176	177	392	393	216
496	CS14G03-2	A	251	174	175	218	219	44
497	CS14G05	A	268	171	172	235	236	64
498	CS14G06	A	410	323	324	372	373	49
499	CS14G10-1	A	417	165	166	417	-1	252
500	CS14G10-2	A	374	184	185	341	342	157
501	CS14G10-3	A	293	173	174	260	261	87
502	CS15A03-1	A	270	194	195	270	-1	76
503	CS15A03-2	A	336	194	195	303	304	109
504	CS15A04	A	188	80	81	166	167	86
505	CS15A05-1	A	336	194	195	299	300	105
506	CS15A06	A	260	194	195	227	228	33
507	CS15A08-1	A	350	147	148	317	318	170
508	CS15A09	A	305	197	198	272	273	75
509	CS15B01-2	A	296	194	195	263	264	69
510	CS15B03	A	529	195	196	257	258	62
511	CS15B06	A	285	-1	1	252	253	252
512	CS15B07	A	355	-1	1	322	323	322
513	CS15C10-1	A	383	194	195	351	352	157
514	CS15C10-2	A	301	197	198	264	265	67
515	CS15D01-1	A	363	197	198	330	331	133
516	CS15D05	A	279	197	198	246	247	49
517	CS15E02-1	A	385	200	201	353	354	153
518	CS15E11	A	257	-1	1	223	224	223
519	CS15F01	A	293	194	195	260	261	66
520	CS15F02	A	265	-1	1	245	246	245
521	CS15F06	A	428	194	195	386	387	192
522	CS15G05-1	A	430	194	195	397	398	203
523	CS15G09	A	352	194	195	314	315	120
524	CS15G12-2	A	301	194	195	268	269	74
525	CS15H06-2	A	302	194	195	269	270	75
526	CS15H07-1	A	410	194	195	380	381	186
527	CS15H09	A	327	194	195	295	296	101
528	CS15H10	A	285	197	198	253	254	56
529	CS16A04	A	306	194	195	273	274	79
530	CS16A06	A	355	-1	1	322	323	322
531	CS16A08-2	A	255	158	159	222	223	64
532	CS16B08	A	306	201	202	264	265	63
533	CS16B09-1	A	341	191	192	308	309	117
534	CS16B11-1	A	369	194	195	336	337	142
535	CS16C02	A	293	134	135	260	261	126
536	CS16C05	A	367	194	195	334	335	140
537	CS16D02	A	378	194	195	345	346	151
538	CS16D05-1	A	396	202	203	363	364	161
539	CS16D10	A	277	194	195	245	246	51
540	CS16E02-1	A	784	195	196	784	-1	589
541	CS16E02-3	A	295	194	195	262	263	68
542	CS16E03	A	286	194	195	253	254	59
543	CS16E10-1	A	690	194	195	658	659	464
544	CS16E11-2	A	277	152	153	248	249	96
545	CS16E12	A	333	202	203	301	302	99
546	CS16F03-1	A	438	201	202	405	406	204
547	CS16F03-2	A	131	-1	1	99	100	99
548	CS16F04	A	251	-1	1	251	-1	251
549	CS16F06	A	288	194	195	255	256	61
550	CS16G01	A	323	194	195	294	295	100
551	CS16G06-1	A	446	201	202	413	414	212
552	CS16G11	A	395	194	195	327	328	133
553	CS16H01	A	411	194	195	302	303	108
554	CS16H03-1	A	393	201	202	360	361	159
555	CS16H06	A	259	102	103	226	227	124
556	CS16H10	A	289	194	195	257	258	63
557	CS17A09-1	A	381	194	195	349	350	155
558	CS17A09-2	A	263	195	196	230	231	35
559	CS17A10	A	282	195	196	257	258	62
560	CS17B01	A	285	197	198	246	247	49
561	CS17C09	A	262	190	191	230	231	40
562	CS17D02	A	306	194	195	273	274	79
563	CS17E05	A	294	194	195	261	262	67
564	CS17E06	A	286	194	195	244	245	50
565	CS17E08-1	A	302	194	195	270	271	76
566	CS17E09	A	358	-1	1	325	326	325
567	CS17E12	A	293	194	195	257	258	63
568	CS17F09	A	355	194	195	317	318	123
569	CS17F11-1	A	410	194	195	378	379	184
570	CS17F12-2	A	263	194	195	230	231	36
571	CS17G04-1	A	399	188	189	366	367	178
572	CS17G04-2	A	133	-1	1	133	-1	133
573	CS17G07	A	325	189	190	303	304	114
574	CS17G09-1	A	408	194	195	375	376	181
575	CS17G10	A	397	194	195	361	362	167
576	CS17H02	A	272	197	198	233	234	36
577	CS17H04-1	A	357	-1	1	321	322	321
578	CS17H06-1	A	397	194	195	364	365	170
579	CS17H06-2	A	333	190	191	300	301	110
580	CS17H09	A	359	194	195	330	331	136
581	CS17H10-1	A	429	194	195	400	401	206
582	CS18A01-2	A	379	194	195	239	240	45
583	CS18A06-2	A	276	194	195	256	257	62
584	CS18A07	A	352	-1	1	319	320	319
585	CS18B01-1	A	233	188	189	233	-1	45
586	CS18B02-2	A	304	194	195	271	272	77
587	CS18B04-1	A	261	132	133	261	-1	129
588	CS18B04-2	A	271	194	195	238	239	44
589	CS18B06-2	A	300	201	202	267	268	66
590	CS18B07	A	54	-1	1	54	-1	54
591	CS19A01	A	428	185	186	395	396	210
592	CS19A02-1	A	443	192	193	410	411	218
593	CS19A04	A	410	191	192	377	378	186
594	CS19A05	A	366	103	104	334	335	231
595	CS19A09	A	392	185	186	359	360	174
596	CS19B04	A	324	195	196	291	292	96
597	CS19B05	A	323	185	186	290	291	105
598	CS19C01-1	A	362	174	175	339	340	165
599	CS19C01-2	A	260	191	192	228	229	37
600	CS19C03	A	412	194	195	379	380	185
601	CS19C05-1	A	405	185	186	372	373	187
602	CS19C05-2	A	316	192	193	284	285	92
603	CS19C06	A	331	185	186	298	299	113
604	CS19C09	A	291	193	194	258	259	65
605	CS19D01	A	319	193	194	286	287	93
606	CS19D03	A	285	192	193	252	253	60
607	CS19E03	A	335	182	183	312	313	130
608	CS19E04	A	381	194	195	322	323	128
609	CS19E05	A	252	175	176	219	220	44
610	CS19E06	A	268	194	195	235	236	41
611	CS19E08	A	288	194	195	255	256	61
612	CS19F03	A	354	192	193	321	322	129
613	CS19F04-1	A	337	194	195	304	305	110
614	CS19F07	A	282	192	193	249	250	57
615	CS19G01	A	337	192	193	304	305	112
616	CS19G04-1	A	438	185	186	400	401	215
617	CS19G04-2	A	356	192	193	324	325	132
618	CS19G08-1	A	409	185	186	376	377	191
619	CS19G10	A	244	176	177	212	213	36
620	CS19G11	A	286	193	194	253	254	60
621	CS19G12	A	352	194	195	319	320	125
622	CS19H01	A	741	194	195	741	-1	547
623	CS19H02	A	295	193	194	262	263	69
624	CS19H03	A	792	194	195	792	-1	598
625	CS19H04	A	321	190	191	289	290	99
626	CS19H05	A	299	192	193	230	231	38
627	CS19H10	A	338	192	193	315	316	123
628	CS20A05-1	A	385	194	195	352	353	158
629	CS20B02	A	301	193	194	268	269	75
630	CS20B03	A	379	194	195	346	347	152
631	CS20B07	A	320	176	177	287	288	111
632	CS20C02-1	A	426	194	195	393	394	199
633	CS20C02-2	A	299	185	186	266	267	81
634	CS20C03	A	349	192	193	316	317	124
635	CS20D02	A	428	193	194	395	396	202
636	CS20E01	A	260	191	192	227	228	36
637	CS20E04	A	329	185	186	296	297	111
638	CS20E05-1	A	250	184	185	218	219	34
639	CS20E05-2	A	199	85	86	166	167	81
640	CS20F01	A	322	185	186	289	290	104
641	CS20F03	A	289	194	195	256	257	62
642	CS20F07	A	345	185	186	312	313	127
643	CS20G01	A	391	185	186	368	369	183
644	CS20G03-1	A	392	194	195	359	360	165
645	CS20G04	A	268	176	177	245	246	69
646	CS20G05	A	306	185	186	273	274	88
647	CS20G10	A	283	191	192	250	251	59
648	CS20H02	A	305	185	186	273	274	88
649	CS20H06-1	A	406	174	175	373	374	199
650	CS20H06-2	A	274	175	176	242	243	67
651	CS20H08	A	302	174	175	270	271	96
652	CS20H10-1	A	680	169	170	648	649	479
653	CS20H10-2	A	290	173	174	257	258	84
654	CS21A01	A	313	185	186	284	285	99
655	CS21C04	A	384	185	186	361	362	176
656	CS21C11	A	267	182	183	238	239	56
657	CS21D02	A	285	185	186	252	253	67
658	CS21D03	A	266	188	189	233	234	45
659	CS21D05	A	399	184	185	366	367	182
660	CS21D06-1	A	411	186	187	382	383	196
661	CS21D06-2	A	294	185	186	261	262	76
662	CS21D08-1	A	393	177	178	360	361	183
663	CS21D08-2	A	326	185	186	297	298	112
664	CS21D09	A	306	191	192	273	274	82
665	CS21E10	A	370	154	155	341	342	187
666	CS21E11	A	357	185	186	334	335	149
667	CS21F08	A	326	192	193	303	304	111
668	CS21G01	A	316	185	186	284	285	99
669	CS21G03-1	A	308	185	186	275	276	90
670	CS21G05	A	765	185	186	753	754	568
671	CS21G06	A	268	192	193	268	-1	76
672	CS21G07	A	369	194	195	336	337	142
673	CS21G09	A	278	185	186	247	248	62
674	CS21H09-1	A	338	194	195	338	-1	144
675	CS21H09-2	A	357	185	186	336	337	151
676	CS22A02-1	A	360	147	148	327	328	180
677	CS22A09-1	A	358	185	186	325	326	140
678	CS22A09-2	A	291	185	186	258	259	73
679	CS22B01	A	309	191	192	276	277	85
680	CS22B02	A	271	185	186	238	239	53
681	CS22B07-1	A	352	184	185	319	320	135
682	CS22B07-2	A	253	182	183	225	226	43
683	CS22B09	A	299	181	182	268	269	87
684	CS22B10-1	A	294	177	178	261	262	84
685	CS22C03	A	335	190	191	302	303	112
686	CS22C04	A	350	185	186	317	318	132
687	CS22C05	A	281	189	190	281	-1	92
688	CS22D03	A	238	157	158	205	206	48
689	CS22D07	A	387	194	195	354	355	160
690	CS22D08-1	A	315	190	191	282	283	92
691	CS22D08-2	A	248	184	185	220	221	36
692	CS22D09	A	261	185	186	233	234	48
693	CS22E01-1	Vector	557	190	191	538	539	348
694	CS22E01-2	A	359	185	186	326	327	141
695	CS22E03-1	A	426	193	194	407	408	214
696	CS22E04	A	277	185	186	245	246	60
697	CS22E05	A	287	194	195	254	255	60
698	CS22E09	A	261	185	186	228	229	43
699	CS22F01	A	349	190	191	320	321	130
700	CS22F10-1	A	349	176	177	316	317	140
701	CS22G04	A	274	185	186	242	243	57
702	CS22G07	A	307	184	185	278	279	94
703	CS22G08	A	374	185	186	351	352	166
704	CS22H01	A	273	190	191	240	241	50
705	CS22H03	A	367	190	191	334	335	144
706	CS22H06	A	355	192	193	332	333	140
707	CS23A05-1	A	327	182	183	295	296	113
708	CS23A05-2	A	155	-1	1	122	123	122
709	CS23B04	A	354	185	186	321	322	136
710	CS23C02	A	378	185	186	345	346	160
711	CS23D02	A	728	185	186	728	-1	543
712	CS23D04	A	775	185	186	775	-1	590
713	CS23D07-2	A	368	185	186	340	341	155
714	CS23D11	A	253	191	192	225	226	34
715	CS23F02	A	264	185	186	235	236	50
716	CS23G03	A	342	185	186	319	320	134
717	CS23G10	A	344	185	186	311	312	126
718	CS23G12	A	317	194	195	285	286	91
719	CS23H02	A	336	183	184	303	304	120
720	CS23H03	A	299	185	186	266	267	81
721	CS23H04	A	388	185	186	355	356	170
722	CS23H05	A	334	190	191	305	306	115
723	CS23H08	A	365	184	185	333	334	149
724	CS24A01-1	A	402	193	194	370	371	177
725	CS24A01-2	A	271	189	190	238	239	49
726	CS24A07-1	A	360	194	195	328	329	134
727	CS24A12-1	A	343	185	186	311	312	126
728	CS24A12-2	A	281	192	193	252	253	60
729	CS24B02	A	405	194	195	382	383	188
730	CS24B12	A	386	185	186	354	355	169
731	CS24C03	A	315	194	195	282	283	88
732	CS24C11	A	267	185	186	238	239	53
733	CS24C12	A	272	190	191	239	240	49
734	CS24D04-1	A	735	194	195	717	718	523
735	CS24D04-2	A	316	185	186	283	284	98
736	CS24D07	A	739	185	186	408	409	223
737	CS24D08	A	737	167	168	373	374	206
738	CS24D09	A	416	185	186	394	395	209
739	CS24E10-1	A	307	184	185	274	275	90
740	CS24E10-2	A	289	192	193	256	257	64
741	CS24F07-2	A	321	185	186	287	288	102
742	CS24G01	A	371	185	186	338	339	153
743	CS24G02-1	A	505	185	186	353	354	168
744	CS24G05-2	A	339	194	195	307	308	113
745	CS24G05-3	A	413	194	195	332	333	138
746	CS24G06	A	321	185	186	289	290	104
747	CS25A09	A	336	193	194	303	304	110
748	CS25A11	A	376	185	186	344	345	159
749	CS25A12-2	A	357	185	186	325	326	140
750	CS25B05	A	394	185	186	361	362	176
751	CS25B08	A	267	185	186	235	236	50
752	CS25B10-1	A	345	185	186	345	-1	160
753	CS25B10-2	A	147	-1	1	114	115	114
754	CS25B11	A	213	-1	1	180	181	180
755	CS25B12	A	277	192	193	244	245	52
756	CS25C02-1	A	310	185	186	277	278	92
757	CS25C02-2	A	259	192	193	227	228	35
758	CS25C05	A	323	192	193	290	291	98
759	CS25C08	A	107	-1	1	90	91	90
760	CS25C11	A	323	194	195	291	292	97
761	CS25C12-1	A	415	185	186	383	384	198
762	CS25D01-1	A	405	185	186	373	374	188
763	CS25D02-1	A	362	194	195	329	330	135
764	CS25D02-2	A	297	192	193	265	266	73
765	CS25D03-2	A	263	192	193	230	231	38
766	CS25D11	A	331	194	195	331	-1	137
767	CS25D12	A	328	185	186	296	297	111
768	CS25E01-1	A	435	194	195	402	403	208
769	CS25E01-2	A	328	194	195	295	296	101
770	CS25E02	A	400	185	186	367	368	182
771	CS25E03	A	345	193	194	312	313	119
772	CS25F02	A	365	185	186	349	350	164
773	CS25F03	A	338	185	186	309	310	124
774	CS25G01	A	279	192	193	247	248	55
775	CS25G04-1	A	327	175	176	294	295	119
776	CS25H03	A	274	194	195	240	241	46
777	CS25H05-2	A	252	185	186	219	220	34
778	CS25H07-2	A	320	185	186	287	288	102
779	CS25H08-1	A	346	185	186	314	315	129
780	MB001A02-3	A	254	119	120	254	-1	135
781	MB001A04-1	A	186	56	57	186	-1	130
782	MB001A07-3	A	273	119	120	273	-1	154
783	MB001A12-1	A	271	127	128	271	-1	144
784	MB001A12-2	A	233	119	120	209	210	90
785	MB001B07	A	401	120	121	401	-1	281
786	MB001B08-1	A	223	125	126	223	-1	98
787	MB001B08-2	A	153	13	14	153	-1	140
788	MB001B08-3	A	151	55	56	119	120	64
789	MB001B11	A	269	119	120	269	-1	150
790	MB001B12-2	A	260	121	122	260	-1	139
791	MB001B12-3	A	190	119	120	170	171	51
792	MB001C01-1	A	240	121	122	207	208	86
793	MB001C05-1	A	569	55	56	569	-1	514
794	MB001C10-1	A	224	-1	1	191	192	191
795	MB001C11	A	210	119	120	177	178	58
796	MB001C12	A	215	121	122	215	-1	94
797	MB001D05-1	A	295	-1	1	295	-1	295
798	MB001D05-2	A	241	121	122	241	-1	120
799	MB001D07-2	A	271	129	130	238	239	109
800	MB001D12	A	696	120	121	696	-1	576
801	MB001E04	A	250	126	127	217	218	91
802	MB001E05-2	A	324	120	121	291	292	171
803	MB001E05-3	A	280	119	120	248	249	129
804	MB001E07	A	190	119	120	152	153	33
805	MB001F01	A	373	119	120	340	341	221
806	MB001F05-1	A	283	120	121	250	251	130
807	MB001F06	A	334	120	121	314	315	194
808	MB001F07	A	278	119	120	249	250	130
809	MB001F09	A	213	120	121	181	182	61
810	MB001F11	A	215	121	122	182	183	61
811	MB001F12-1	A	383	121	122	350	351	229
812	MB001G02	A	195	119	120	162	163	43
813	MB001G07-2	A	333	121	122	314	315	193
814	MB001G08-1	A	339	119	120	306	307	187
815	MB001G08-2	A	170	54	55	137	138	83
816	MB001G09	A	275	126	127	242	243	116
817	MB001G10-1	A	183	-1	1	183	-1	183
818	MB001G10-2	A	397	124	125	397	-1	273
819	MB001G12	A	149	56	57	117	118	61
820	MB001H02-1	A	585	121	122	561	562	440
821	MB001H03-1	A	631	120	121	631	-1	511
822	MB001H03-2	A	205	120	121	172	173	52
823	MB001H04-1	A	720	126	127	720	-1	594
824	MB001H04-2	A	266	126	127	233	234	107
825	MB001H05-1	A	246	119	120	217	218	98
826	MB001H08-2	A	190	119	120	162	163	43
827	MB002E05-1	A	664	194	195	664	-1	470
828	MB002E07	A	280	185	186	257	258	72
829	MB002E10	A	216	133	134	183	184	50
830	MB002F02	A	426	189	190	407	408	218
831	MB002F05	A	338	194	195	305	306	111
832	MB002F07	A	385	197	198	350	351	153
833	MB002F11	A	278	199	200	255	256	56
834	MB002G01-1	A	665	195	196	276	277	81
835	MB002G01-2	A	304	194	195	266	267	72
836	MB002G04-1	A	428	194	195	389	390	195
837	MB002H04	A	225	140	141	187	188	47
838	MB002H09	A	185	94	95	162	163	68
839	MB002H12	A	191	99	100	158	159	59
840	MB003A06	A	124	-1	1	101	102	101
841	MB003A07	A	437	206	207	404	405	198
842	MB003A08-1	A	248	194	195	248	-1	54
843	MB003B02	A	315	194	195	282	283	88
844	MB003B06	A	219	14	15	219	-1	205
845	MB003B11	A	329	194	195	297	298	103
846	MB003C01	A	337	132	133	305	306	173
847	MB003C03	A	173	107	108	140	141	33
848	MB003C05	A	109	-1	1	91	92	91
849	MB003C08-1	A	679	194	195	679	-1	485
850	MB003C08-2	A	336	194	195	316	317	122
851	MB003C09-1	A	320	197	198	301	302	104
852	MB003C10	A	473	194	195	339	340	145
853	MB003C11	A	277	195	196	244	245	49
854	MB003D02-1	A	384	194	195	360	361	166
855	MB003D02-2	A	272	194	195	239	240	45
856	MB003D04	A	298	194	195	274	275	80
857	MB003D07-1	A	364	194	195	364	-1	170
858	MB003D08	A	213	91	92	145	146	54
859	MB003D09-1	A	347	194	195	315	316	121
860	MB003D09-2	A	248	181	182	219	220	38
861	MB003E01-1	A	348	197	198	319	320	122
862	MB003E07	A	387	194	195	368	369	174
863	MB003E09-1	A	446	194	195	414	415	220
864	MB003E09-2	A	267	194	195	234	235	40
865	MB003E11	A	334	194	195	302	303	108
866	MB003F06	A	355	192	193	335	336	143
867	MB003F08	A	284	76	77	265	266	189
868	MB003G01-1	A	219	74	75	196	197	122
869	MB003G01-2	A	381	92	93	135	136	43
870	MB003G06	A	338	92	93	208	209	116
871	MB003G11	A	337	194	195	317	318	123
872	MB003H05	A	293	194	195	293	-1	99
873	MB004A07-1	A	648	194	195	648	-1	454
874	MB004A07-2	A	355	194	195	322	323	128
875	MB004A08-1	A	600	194	195	600	-1	406
876	MB004A08-2	A	441	194	195	441	-1	247
877	MB004A11	A	285	194	195	252	253	58
878	MB004A12-1	A	303	191	192	303	-1	112
879	MB004B01	A	323	194	195	290	291	96
880	MB004B11	A	695	205	206	695	-1	490
881	MB004C02	A	409	194	195	376	377	182
882	MB004C03	A	281	194	195	248	249	54
883	MB004C10	A	289	202	203	289	-1	87
884	MB004C12-3	A	310	202	203	278	279	76
885	MB004D02-1	A	703	195	196	703	-1	508
886	MB004D02-3	A	303	194	195	270	271	76
887	MB004D05-1	A	684	194	195	684	-1	490
888	MB004D05-2	A	430	194	195	397	398	203
889	MB004D05-3	A	332	194	195	299	300	105
890	MB004D09-1	A	331	194	195	312	313	118
891	MB004D12-1	A	463	203	204	430	431	227
892	MB004E02-1	A	647	194	195	647	-1	453
893	MB004E05-1	A	715	201	202	715	-1	514
894	MB004F07	A	704	194	195	704	-1	510
895	MB004F09	A	409	194	195	389	390	195
896	MB004G03-1	A	700	194	195	668	669	474
897	MB004G03-2	A	366	194	195	344	345	150
898	MB004G05-1	A	382	201	202	362	363	161
899	MB004G09-2	A	187	-1	1	159	160	159
900	MB005A03-2	A	301	194	195	280	281	86
901	MB005A05-1	A	384	194	195	351	352	157
902	MB005A05-2	A	129	-1	1	129	-1	129
903	MB005A09	A	267	195	196	234	235	39
904	MB005B11	A	213	134	135	195	196	61
905	MB005C10	A	391	194	195	358	359	164
906	MB005D04	A	289	194	195	244	245	50
907	MB005E01-1	A	352	203	204	319	320	116
908	MB005E04-1	A	418	194	195	332	333	138
909	MB005E04-2	A	286	197	198	257	258	60
910	MB005E05	A	356	194	195	356	-1	162
911	MB005E06-1	A	477	195	196	477	-1	282
912	MB005E12	A	320	194	195	287	288	93
913	MB005F08	A	264	194	195	231	232	37
914	MB005F09	A	304	206	207	281	282	75
915	MB005F12-1	A	256	134	135	256	-1	122
916	MB005F12-2	A	264	197	198	231	232	34
917	MB005G01-2	A	569	274	275	569	-1	295
918	MB005G01-3	A	425	203	204	386	387	183
919	MB005G01-4	A	211	161	162	196	197	35
920	MB005G02-1	A	742	194	195	742	-1	548
921	MB005G02-2	A	441	206	207	409	410	203
922	MB005G07	A	286	201	202	264	265	63
923	MB005G08-1	A	381	194	195	381	-1	187
924	MB005G08-2	A	293	194	195	270	271	76
925	MB005G09-1	A	373	194	195	350	351	156
926	MB005H11	A	279	197	198	257	258	60
927	MB006A07-2	A	616	194	195	616	-1	422
928	MB006A09	A	390	205	206	390	-1	185
929	MB006A12-2	A	399	203	204	372	373	169
930	MB006B01	A	345	205	206	322	323	117
931	MB006B06-2	A	290	169	170	257	258	88
932	MB006C02-1	A	420	197	198	387	388	190
933	MB006C03-2	A	415	194	195	382	383	188
934	MB006C05-2	A	283	194	195	251	252	57
935	MB006C06-1	A	299	194	195	267	268	73
936	MB006C07-2	A	333	194	195	333	-1	139
937	MB006C07-3	A	250	194	195	230	231	36
938	MB006C09-1	A	290	192	193	264	265	72
939	MB006C12-1	A	539	194	195	539	-1	345
940	MB006D02-1	A	351	194	195	332	333	138
941	MB006D09-1	A	664	141	142	664	-1	523
942	MB006D12-2	A	300	194	195	261	262	67
943	MB006E04-1	A	441	201	202	409	410	208
944	MB006E04-2	A	318	194	195	285	286	91
945	MB006E12-2	A	315	197	198	283	284	86
946	MB006F01-1	A	334	201	202	301	302	100
947	MB006F01-2	A	327	194	195	237	238	43
948	MB006F03-2	A	284	194	195	250	251	56
949	MB006F09-2	A	283	206	207	258	259	52
950	MB006F12-1	A	423	206	207	404	405	198
951	MB006F12-2	A	357	-1	1	324	325	324
952	MB006G02	A	286	194	195	253	254	59
953	MB006G09	A	369	197	198	347	348	150
954	MB006H03	A	245	194	195	245	-1	51
955	MB006H07-1	A	393	197	198	360	361	163
956	MB006H07-2	A	265	194	195	233	234	39
957	MB006H08	A	260	194	195	227	228	33
958	MB007A02-1	A	346	202	203	313	314	111
959	MB007A02-2	A	276	194	195	243	244	49
960	MB007B02-1	A	501	194	195	501	-1	307
961	MB007B02-2	A	312	194	195	280	281	86
962	MB007B04-2	A	345	202	203	312	313	110
963	MB007B07	A	270	201	202	237	238	36
964	MB007C05-2	A	319	203	204	286	287	83
965	MB007C07-2	A	258	194	195	229	230	35
966	MB007C08	A	277	194	195	244	245	50
967	MB007D07-1	A	343	194	195	310	311	116
968	MB007E01-1	A	343	194	195	343	-1	149
969	MB007E06	A	354	202	203	321	322	119
970	MB007F01	A	281	197	198	281	-1	84
971	MB007F03-1	A	452	197	198	452	-1	255
972	MB007F12-1	A	495	194	195	495	-1	301
973	MB007F12-2	A	272	194	195	239	240	45
974	MB007G02-1	A	415	197	198	391	392	194
975	MB008A09	A	173	102	103	173	-1	71
976	MB008B04	A	260	115	116	237	238	122
977	MB008C03-4	A	200	121	122	171	172	50
978	MB008C05	A	215	56	57	215	-1	159
979	MB008C11	A	274	129	130	252	253	123
980	MB008D01-1	A	203	119	120	171	172	52
981	MB008D03	A	268	126	127	236	237	110
982	MB008D07	A	300	130	131	268	269	138
983	MB008E02-2	A	203	120	121	174	175	54
984	MB008F05	A	249	121	122	217	218	96
985	MB008G01	A	195	107	108	168	169	61
986	MB008H01	A	235	121	122	206	207	85
987	MB008H02-1	A	615	124	125	591	592	467
988	MB008H05-1	A	534	126	127	534	-1	408
989	MB008H12	A	248	121	122	215	216	94
990	MB009A02	A	292	120	121	259	260	139
991	MB009A03-2	A	185	119	120	152	153	33
992	MB009A08-1	A	353	120	121	353	-1	233
993	MB009A08-2	A	262	120	121	233	234	113
994	MB009B07	A	189	56	57	189	-1	133
995	MB009B09-1	A	677	129	130	653	654	524
996	MB009C03-1	A	301	121	122	287	288	166
997	MB009C03-2	A	268	121	122	167	168	46
998	MB009C07	A	270	121	122	237	238	116
999	MB009D09-1	A	634	121	122	634	-1	513
1000	MB009D10	A	270	121	122	250	251	129
1001	MB009D12-1	A	559	56	57	529	530	473
1002	MB009E01	A	569	128	129	569	-1	441
1003	MB009E03-1	A	557	126	127	557	-1	431
1004	MB009E03-2	A	279	120	121	247	248	127
1005	MB009E08-2	A	431	128	129	431	-1	303
1006	MB009E08-3	A	291	124	125	259	260	135
1007	MB009E09-1	A	579	121	122	579	-1	458
1008	MB009E10-1	A	285	120	121	253	254	133
1009	MB009F04-1	A	584	127	128	584	-1	457
1010	MB009F04-2	A	313	127	128	281	282	154
1011	MB009F04-3	A	193	121	122	160	161	39
1012	MB009G01-1	A	578	121	122	578	-1	457
1013	MB009G01-2	A	221	126	127	189	190	63
1014	MB009G03-1	A	576	126	127	576	-1	450
1015	MB009G06	A	299	121	122	266	267	145
1016	MB009G07	A	277	129	130	244	245	115
1017	MB009H02-1	A	630	121	122	630	-1	509
1018	MB009H02-2	A	577	121	122	577	-1	456
1019	MB009H03	A	221	127	128	188	189	61
1020	MB009H04	A	292	121	122	260	261	139
1021	MB028A02-2	A	387	192	193	355	356	163
1022	MB028A03-1	A	293	190	191	268	269	78
1023	MB028A04-1	A	351	194	195	323	324	129
1024	MB028A10-1	A	353	194	195	328	329	134
1025	MB028A11-1	A	257	192	193	229	230	37
1026	MB028A12-1	A	310	189	190	277	278	88
1027	MB028B03-1	A	305	193	194	272	273	79
1028	MB028B07-1	A	274	-1	1	274	-1	274
1029	MB028B07-3	A	337	200	201	337	-1	137
1030	MB028B09-1	A	190	82	83	190	-1	108
1031	MB028B10-1	A	176	83	84	176	-1	93
1032	MB028B11-1	A	232	83	84	232	-1	149
1033	MB028C02-1	Vector	521	185	186	521	-1	336
1034	MB028C02-2	A	455	191	192	455	-1	264
1035	MB028C03-3	A	600	270	271	600	-1	330
1036	MB028C09-2	A	393	194	195	393	-1	199
1037	MB028D04-3	A	423	194	195	423	-1	229
1038	MB028D10-2	A	318	185	186	318	-1	133
1039	MB10A06	A	298	122	123	277	278	155
1040	MB10A07	A	179	56	57	146	147	90
1041	MB10A11-1	A	309	116	117	276	277	160
1042	MB10A11-2	A	236	112	113	203	204	91
1043	MB11A03	A	223	121	122	190	191	69
1044	MB11A04	A	703	120	121	691	692	571
1045	MB11A07	A	357	125	126	315	316	190
1046	MB11A12-2	A	250	119	120	217	218	98
1047	MB11B01-1	A	638	126	127	615	616	489
1048	MB11B01-2	A	350	121	122	318	319	197
1049	MB11B02-1	A	348	121	122	306	307	185
1050	MB11B04	A	430	120	121	275	276	155
1051	MB11C02	A	266	119	120	234	235	115
1052	MB11C04	A	313	108	109	280	281	172
1053	MB11C06	A	314	119	120	280	281	161
1054	MB11C08	A	277	119	120	239	240	120
1055	MB11C12	A	725	119	120	725	-1	606
1056	MB11D01-2	A	616	120	121	590	591	470
1057	MB11D01-3	A	271	119	120	271	-1	152
1058	MB11D11	A	229	119	120	200	201	81
1059	MB11E01	A	400	119	120	297	298	178
1060	MB11E10	A	602	119	120	312	313	193
1061	MB11E11	A	280	126	127	180	181	54
1062	MB11F01-1	A	515	118	119	515	-1	397
1063	MB11F01-2	A	310	119	120	271	272	152
1064	MB11F02-1	A	740	119	120	720	721	601
1065	MB11F02-2	A	346	121	122	323	324	202
1066	MB11F05-1	A	599	121	122	576	577	455
1067	MB11F09-1	A	738	119	120	738	-1	619
1068	MB11F09-2	A	313	119	120	290	291	171
1069	MB11F11-1	A	401	126	127	286	287	160
1070	MB11F11-2	A	247	126	127	212	213	86
1071	MB11F12-2	A	240	121	122	211	212	90
1072	MB11G01-1	A	439	120	121	439	-1	319
1073	MB11G01-2	A	260	126	127	231	232	105
1074	MB11G05	A	596	120	121	573	574	453
1075	MB11G12-1	A	342	120	121	245	246	125
1076	MB11H03-1	A	266	56	57	233	234	177
1077	MB11H03-2	A	291	108	109	258	259	150
1078	MB11H06	A	397	128	129	364	365	236
1079	MB11H07	A	275	37	38	246	247	209
1080	MB12A02-1	A	322	112	113	290	291	178
1081	MB12A02-2	A	186	119	120	158	159	39
1082	MB12A04	A	185	114	115	152	153	38
1083	MB12A05	A	330	114	115	330	-1	216
1084	MB12A08	A	312	119	120	279	280	160
1085	MB12A09-1	A	272	114	115	272	-1	158
1086	MB12A09-2	A	188	121	122	160	161	39
1087	MB12A10	A	407	120	121	407	-1	287
1088	MB12B01	A	344	120	121	312	313	192
1089	MB12B05-2	A	208	119	120	175	176	56
1090	MB12C02	A	228	119	120	196	197	77
1091	MB12C10	A	660	119	120	660	-1	541
1092	MB12D02-1	A	283	120	121	250	251	130
1093	MB12D04	A	207	124	125	174	175	50
1094	MB12D06-1	A	270	120	121	238	239	118
1095	MB12D06-2	A	270	119	120	163	164	44
1096	MB12D07	A	146	47	48	113	114	66
1097	MB12D09	A	300	119	120	268	269	149
1098	MB12E08	A	269	119	120	236	237	117
1099	MB12E10	A	670	114	115	656	657	542
1100	MB12F01	A	192	121	122	164	165	43
1101	MB12F02-2	A	267	121	122	235	236	114
1102	MB12F03	A	182	119	120	154	155	35
1103	MB12F04-2	A	268	119	120	236	237	117
1104	MB12F04-3	A	223	121	122	190	191	69
1105	MB12F06-1	A	273	119	120	240	241	121
1106	MB12F06-2	A	470	119	120	470	-1	351
1107	MB12F07-2	A	410	118	119	316	317	198
1108	MB12F08-1	A	438	119	120	438	-1	319
1109	MB12F08-2	A	252	121	122	220	221	99
1110	MB12F09	A	346	119	120	313	314	194
1111	MB12G01-1	A	322	119	120	290	291	171
1112	MB12G01-2	A	238	119	120	206	207	87
1113	MB12G10	A	368	112	113	368	-1	256
1114	MB12H01-1	A	222	114	115	189	190	75
1115	MB12H02-1	A	323	60	61	323	-1	263
1116	MB12H02-2	A	319	120	121	287	288	167
1117	MB12H09	A	184	115	116	164	165	49
1118	MB12H10	A	156	56	57	156	-1	100
1119	MB13A02-1	A	158	-1	1	158	-1	158
1120	MB13A02-2	A	319	120	121	286	287	166
1121	MB13A08-1	A	236	123	124	200	201	77
1122	MB13A10	A	365	121	122	333	334	212
1123	MB13B04	A	138	-1	1	106	107	106
1124	MB13B10	A	186	118	119	154	155	36
1125	MB13B11	A	105	13	14	73	74	60
1126	MB13C03-2	A	185	119	120	152	153	33
1127	MB13C10	A	202	-1	1	169	170	169
1128	MB13D09	A	209	13	14	177	178	164
1129	MB13E03	A	321	-1	1	288	289	288
1130	MB13F05	A	96	-1	1	96	-1	96
1131	MB13G11	A	116	-1	1	84	85	84
1132	MB13H03	A	237	52	53	204	205	152
1133	MB17A03	A	248	114	115	223	224	109
1134	MB17A08	A	205	120	121	173	174	53
1135	MB17B06	A	232	-1	1	199	200	199
1136	MB17C03	A	240	119	120	207	208	88
1137	MB17D01	A	286	119	120	254	255	135
1138	MB17D06	A	198	129	130	165	166	36
1139	MB17D10	A	234	119	120	202	203	83
1140	MB17D12	A	320	121	122	288	289	167
1141	MB17E02	A	178	55	56	178	-1	123
1142	MB17E04-1	A	212	119	120	179	180	60
1143	MB17E08-1	A	445	120	121	445	-1	325
1144	MB17E09-1	A	216	56	57	191	192	135
1145	MB17E10	A	243	119	120	214	215	95
1146	MB17E12-1	A	294	119	120	261	262	142
1147	MB17F02	A	275	114	115	243	244	129
1148	MB17F08-1	A	367	120	121	335	336	215
1149	MB17F08-2	A	291	119	120	258	259	139
1150	MB17F08-3	A	105	56	57	90	91	34
1151	MB17F11	A	361	120	121	328	329	208
1152	MB17G03-1	A	367	119	120	311	312	192
1153	MB17G03-2	A	257	119	120	224	225	105
1154	MB17G06	A	125	56	57	93	94	37
1155	MB17G08-1	A	360	120	121	327	328	207
1156	MB17G08-2	A	253	-1	1	220	221	220
1157	MB17G08-3	A	192	-1	1	160	161	160
1158	MB17G09-2	A	218	120	121	185	186	65
1159	MB17H01	A	325	119	120	292	293	173
1160	MB17H03-1	A	379	-1	1	379	-1	379
1161	MB17H05-1	A	342	-1	1	342	-1	342
1162	MB17H05-2	A	207	119	120	174	175	55
1163	MB17H06-1	A	313	55	56	313	-1	258
1164	MB17H06-2	A	424	-1	1	424	-1	424
1165	MB17H06-3	A	195	54	55	195	-1	141
1166	MB17H09-1	A	583	120	121	562	563	442
1167	MB17H09-2	A	202	121	122	170	171	49
1168	MB18A08	A	195	120	121	162	163	42
1169	MB18B07	A	211	119	120	178	179	59
1170	MB18C03-1	A	181	55	56	148	149	93
1171	MB18C07	A	267	127	128	234	235	107
1172	MB18D02-1	A	343	120	121	310	311	190
1173	MB18D02-2	A	242	119	120	210	211	91
1174	MB18D03	A	292	119	120	260	261	141
1175	MB18E05	A	236	119	120	203	204	84
1176	MB18E08	A	222	119	120	189	190	70
1177	MB18F02-1	A	341	124	125	309	310	185
1178	MB18F02-2	A	196	121	122	164	165	43
1179	MB18F09	A	304	126	127	272	273	146
1180	MB18H1	A	193	119	120	164	165	45
1181	MB18H3	A	215	119	120	168	169	49
1182	MB18H4	A	195	-1	1	163	164	163
1183	MB19A03	A	302	193	194	269	270	76
1184	MB19A08	A	292	183	184	260	261	77
1185	MB19A11	A	411	185	186	378	379	193
1186	MB19B02	A	353	185	186	320	321	135
1187	MB19C03	A	388	185	186	356	357	171
1188	MB19C11-1	A	295	185	186	256	257	71
1189	MB19C12	A	272	185	186	233	234	48
1190	MB19D05	A	322	185	186	283	284	98
1191	MB19D07	A	288	184	185	255	256	71
1192	MB19D08	A	327	174	175	327	-1	153
1193	MB19D10	A	296	187	188	263	264	76
1194	MB19E07	A	291	190	191	258	259	68
1195	MB19E08-1	A	396	176	177	363	364	187
1196	MB19F04	A	313	185	186	313	-1	128
1197	MB19F10-1	A	380	185	186	347	348	162
1198	MB19F10-2	A	297	185	186	264	265	79
1199	MB19F11-2	A	428	193	194	389	390	196
1200	MB19G09-1	A	362	189	190	327	328	138
1201	MB19G12	A	355	185	186	303	304	118
1202	MB19H01-1	A	404	185	186	348	349	163
1203	MB19H01-2	A	274	185	186	242	243	57
1204	MB19H04	A	389	185	186	350	351	165
1205	MB19H05	A	324	185	186	291	292	106
1206	MB19H08	A	287	185	186	254	255	69
1207	MB20A02	A	322	194	195	289	290	95
1208	MB20A04-1	A	360	194	195	322	323	128
1209	MB20A05	A	447	205	206	348	349	143
1210	MB20A06	A	276	194	195	243	244	49
1211	MB20A08-1	A	376	194	195	343	344	149
1212	MB20A09	A	369	203	204	340	341	137
1213	MB20B02	A	291	194	195	258	259	64
1214	MB20B05	A	342	205	206	238	239	33
1215	MB20C06	A	407	203	204	374	375	171
1216	MB20C08	A	276	194	195	240	241	46
1217	MB20D01	A	378	194	195	349	350	155
1218	MB20D02	A	434	194	195	401	402	207
1219	MB20D05-1	A	351	194	195	318	319	124
1220	MB20D08-2	A	418	194	195	379	380	185
1221	MB20E10	A	397	194	195	355	356	161
1222	MB20F04	A	357	-1	1	324	325	324
1223	MB20F05-1	A	73	-1	1	40	41	40
1224	MB20F05-2	A	265	194	195	232	233	38
1225	MB20F06	A	407	205	206	374	375	169
1226	MB20F11-1	A	466	205	206	427	428	222
1227	MB20F11-2	A	354	90	91	321	322	231
1228	MB20G03	A	249	-1	1	192	193	192
1229	MB20G07-1	A	342	194	195	303	304	109
1230	MB20G09	A	235	78	79	202	203	124
1231	MB20G10	A	347	190	191	312	313	122
1232	MB20H04	A	357	203	204	324	325	121
1233	MB20H06-2	A	296	194	195	258	259	64
1234	MB20H10-1	A	627	194	195	627	-1	433
1235	MB21A07-1	A	161	-1	1	128	129	128
1236	MB21B04-2	NA	246	194	195	204	205	10
1237	MB21B09-1	A	373	188	189	340	341	152
1238	MB21C01-2	A	270	205	206	238	239	33
1239	MB21C04-1	A	688	230	231	669	670	439
1240	MB21D11	A	359	-1	1	326	327	326
1241	MB21D12-1	A	369	202	203	336	337	134
1242	MB21E06	A	332	202	203	289	290	87
1243	MB21E07	A	323	202	203	291	292	89
1244	MB21F01-2	A	283	194	195	250	251	56
1245	MB21F02-2	NA	247	194	195	204	205	10
1246	MB21F06-1	A	492	194	195	415	416	221
1247	MB21F07	A	319	189	190	286	287	97
1248	MB21F09-1	A	664	194	195	634	635	440
1249	MB21G01-1	A	665	177	178	665	-1	488
1250	MB21G08-2	A	248	178	179	220	221	42
1251	MB21G09-2	A	221	123	124	180	181	57
1252	MB21H03-1	A	765	201	202	740	741	539
1253	MB21H04	A	343	204	205	314	315	110
1254	MB21H07-2	A	269	194	195	231	232	37
1255	MB25A04	A	511	185	186	511	-1	326
1256	MB25A09	A	252	185	186	223	224	38
1257	MB25A10	A	276	192	193	244	245	52
1258	MB25A11	A	686	185	186	686	-1	501
1259	MB25B02-1	A	420	129	130	387	388	258
1260	MB25B02-2	A	304	139	140	272	273	133
1261	MB25B03-3	A	397	185	186	365	366	180
1262	MB25B09	A	409	185	186	377	378	192
1263	MB25C02-1	A	339	185	186	307	308	122
1264	MB25C03-1	A	655	185	186	655	-1	470
1265	MB25C03-2	A	389	192	193	356	357	164
1266	MB25C05	A	349	190	191	317	318	127
1267	MB25C06-1	A	511	185	186	331	332	146
1268	MB25C09	A	265	194	195	265	-1	71
1269	MB25D01	A	661	186	187	631	632	445
1270	MB25D04	A	714	185	186	693	694	508
1271	MB25D08	A	700	185	186	700	-1	515
1272	MB25D12	A	406	185	186	377	378	192
1273	MB25E02	A	298	185	186	266	267	81
1274	MB25E03-1	A	467	185	186	467	-1	282
1275	MB25E03-2	A	347	185	186	314	315	129
1276	MB25E03-3	A	271	185	186	238	239	53
1277	MB25E05-1	A	666	185	186	666	-1	481
1278	MB25E05-2	A	749	185	186	729	730	544
1279	MB25E05-3	A	342	190	191	309	310	119
1280	MB25E06	A	311	185	186	278	279	93
1281	MB25E07	A	727	185	186	727	-1	542
1282	MB25E08	A	257	185	186	224	225	39
1283	MB25E09-1	A	355	185	186	326	327	141
1284	MB25E09-2	A	292	193	194	260	261	67
1285	MB25E10	A	783	184	185	783	-1	599
1286	MB25F08	A	483	185	186	251	252	66
1287	MB25F12	A	718	185	186	696	697	511
1288	MB25G01	A	360	185	186	331	332	146
1289	MB25G03	A	390	185	186	357	358	172
1290	MB25G07	A	383	185	186	361	362	176
1291	MB25H01	A	682	185	186	682	-1	497
1292	MB25H03-1	A	429	185	186	397	398	212
1293	MB25H04	A	285	185	186	253	254	68
1294	MB25H07-1	A	423	185	186	423	-1	238
1295	MB25H07-2	A	341	192	193	309	310	117
1296	MB25H12	A	286	192	193	253	254	61
1297	MB26A02-1	A	538	185	186	538	-1	353
1298	MB26A02-2	A	305	190	191	276	277	86
1299	MB26A06	A	654	185	186	623	624	438
1300	MB26A07	A	319	190	191	290	291	100
1301	MB26A12	A	337	185	186	314	315	129
1302	MB26B02	A	388	185	186	359	360	174
1303	MB26B03	A	385	192	193	366	367	174
1304	MB26B04	A	351	180	181	322	323	142
1305	MB26B05-1	A	783	183	184	783	-1	600
1306	MB26B05-2	A	704	184	185	704	-1	520
1307	MB26B06	A	315	177	178	282	283	105
1308	MB26B07-1	A	445	185	186	412	413	227
1309	MB26B07-2	A	347	189	190	318	319	129
1310	MB26B08-2	A	342	190	191	319	320	129
1311	MB26B09	A	367	192	193	334	335	142
1312	MB26B10	A	409	192	193	377	378	185
1313	MB26C01	A	640	190	191	617	618	427
1314	MB26C07	A	497	184	185	497	-1	313
1315	MB26C09-1	A	373	190	191	341	342	151
1316	MB26C09-2	A	313	190	191	281	282	91
1317	MB26D04	A	277	194	195	248	249	54
1318	MB26D10	A	685	194	195	666	667	472
1319	MB26D11	A	322	194	195	299	300	105
1320	MB26D12	A	277	194	195	245	246	51
1321	MB26E01-2	A	707	193	194	707	-1	514
1322	MB26E04	A	278	194	195	244	245	50
1323	MB26E05	A	701	189	190	681	682	492
1324	MB26E07	A	686	183	184	654	655	471
1325	MB26E09-1	A	342	177	178	323	324	146
1326	MB26E10	A	271	194	195	242	243	48
1327	MB26E11-2	A	400	194	195	378	379	184
1328	MB26E11-3	A	323	193	194	263	264	70
1329	MB26E12-1	A	289	194	195	259	260	65
1330	MB26F03	A	375	179	180	346	347	167
1331	MB26F04	A	366	190	191	337	338	147
1332	MB26F09	A	281	189	190	248	249	59
1333	MB26F11	A	311	163	164	282	283	119
1334	MB26F12	A	295	194	195	266	267	72
1335	MB26G08	A	271	193	194	239	240	46
1336	MB26G11	A	301	189	190	278	279	89
1337	MB26H01	A	304	190	191	275	276	85
1338	MB26H02	A	684	190	191	672	673	482
1339	MB26H06-2	A	362	184	185	329	330	145
1340	MB26H09-1	A	357	185	186	328	329	143
1341	MB27A08	A	292	185	186	259	260	74
1342	MB27A11-1	A	430	193	194	415	416	222
1343	MB27A11-2	A	282	185	186	249	250	64
1344	MB27B04-2	A	313	183	184	313	-1	130
1345	MB27B07-2	A	742	185	186	742	-1	557
1346	MB27B07-3	A	381	185	186	348	349	163
1347	MB27B09-2	A	640	193	194	622	623	429
1348	MB27B12	A	735	185	186	715	716	530
1349	MB27C01	A	300	192	193	268	269	76
1350	MB27C02-2	A	764	185	186	764	-1	579
1351	MB27C02-3	A	279	192	193	247	248	55
1352	MB27C04-1	A	757	185	186	757	-1	572
1353	MB27C04-2	A	756	185	186	736	737	551
1354	MB27C06-2	A	345	177	178	314	315	137
1355	MB27C07-1	A	740	185	186	740	-1	555
1356	MB27C07-2	A	421	192	193	402	403	210
1357	MB27C09-1	A	711	185	186	711	-1	526
1358	MB27C11	A	669	175	176	645	646	470
1359	MB27D07-1	A	334	192	193	301	302	109
1360	MB27D08-2	A	291	183	184	259	260	76
1361	MB27E01	A	380	192	193	357	358	165
1362	MB27E06-3	A	419	192	193	386	387	194
1363	MB27E07-2	A	383	185	186	354	355	169
1364	MB27E07-3	A	323	192	193	294	295	102
1365	MB27E11	A	752	192	193	734	735	542
1366	MB27F01	A	314	192	193	285	286	93
1367	MB27F03	A	313	185	186	281	282	96
1368	MB27F04	A	678	187	188	678	-1	491
1369	MB27F05-1	A	705	185	186	705	-1	520
1370	MB27F05-2	A	399	192	193	380	381	188
1371	MB27F08-1	A	376	192	193	357	358	165
1372	MB27F08-2	A	291	185	186	259	260	74
1373	MB27F09-1	A	691	185	186	671	672	486
1374	MB27F09-3	A	322	184	185	290	291	106
1375	MB27F12-2	A	379	185	186	356	357	171
1376	MB27G03	A	254	187	188	222	223	35
1377	MB27G05-1	A	735	185	186	735	-1	550
1378	MB27G05-2	A	283	185	186	260	261	75
1379	MB27G08	A	596	185	186	596	-1	411
1380	MB27G12-1	A	681	185	186	655	656	470
1381	MB27G12-2	A	283	183	184	251	252	68
1382	MB27H01	A	347	185	186	315	316	130
1383	MB27H03	A	314	189	190	282	283	93
1384	MB27H04-1	A	421	185	186	388	389	203
1385	MB27H04-2	A	280	190	191	250	251	60
1386	MB27H06	A	304	185	186	272	273	87
1387	MB27H08	A	319	183	184	319	-1	136
1388	MB27H10-1	A	404	194	195	371	372	177
1389	MB27H10-2	A	330	191	192	301	302	110
1390	MB29A02	A	336	194	195	314	315	120
1391	MB29A04	A	271	185	186	238	239	53
1392	MB29A05	A	322	190	191	275	276	85
1393	MB29B04	A	277	192	193	239	240	47
1394	MB29B08	A	398	185	186	375	376	190
1395	MB29B11	A	295	185	186	262	263	77
1396	MB29C05	A	321	190	191	287	288	97
1397	MB29D01	A	301	185	186	268	269	83
1398	MB29D05	A	733	185	186	733	-1	548
1399	MB29D09	A	398	184	185	379	380	195
1400	MB29D11-2	A	369	186	187	301	302	115
1401	MB29E02	A	702	194	195	664	665	470
1402	MB29E10-2	A	432	185	186	409	410	224
1403	MB29G04	A	314	194	195	281	282	87
1404	MB29G07	A	271	194	195	238	239	44
1405	MB30A05	A	375	185	186	342	343	157
1406	MB30A07	A	357	194	195	325	326	131
1407	MB30B05	A	357	194	195	324	325	130
1408	MB30B07	A	296	190	191	263	264	73
1409	MB30B12	A	330	185	186	297	298	112
1410	MB30C02-1	A	351	194	195	319	320	125
1411	MB30C02-2	A	280	191	192	260	261	69
1412	MB30C05	A	340	185	186	307	308	122
1413	MB30C10	A	263	185	186	230	231	45
1414	MB30C12	A	750	191	192	750	-1	559
1415	MB30D08	A	239	185	186	239	-1	54
1416	MB30E02	A	391	185	186	358	359	173
1417	MB30E04	A	361	194	195	248	249	54
1418	MB30E09	A	349	185	186	316	317	131
1419	MB30F11	A	306	190	191	273	274	83
1420	MB30H04-1	A	727	185	186	727	-1	542
1421	MB30H04-2	A	276	190	191	243	244	53
1422	MB30H05	A	352	185	186	329	330	144
1423	MB30H06-1	A	329	185	186	300	301	115
1424	MB30H06-2	A	282	192	193	249	250	57
1425	MB31A04-1	A	382	185	186	349	350	164
1426	MB31A04-2	A	299	192	193	266	267	74
1427	MB31A07	A	361	185	186	328	329	143
1428	MB31B02	A	733	185	186	733	-1	548
1429	MB31B11	A	378	185	186	355	356	170
1430	MB31B12	A	432	190	191	403	404	213
1431	MB31C01	A	740	185	186	740	-1	555
1432	MB31C03	A	260	192	193	227	228	35
1433	MB31C04	A	357	185	186	324	325	139
1434	MB31C11	A	393	185	186	360	361	175
1435	MB31D03	A	385	185	186	353	354	168
1436	MB31D11	A	274	193	194	241	242	48
1437	MB31E02	A	198	128	129	165	166	37
1438	MB31E11	A	261	192	193	228	229	36
1439	MB31E12-1	A	327	193	194	294	295	101
1440	MB31E12-2	A	274	190	191	242	243	52
1441	MB31F02	A	278	194	195	245	246	51
1442	MB31F11-1	A	372	194	195	339	340	145
1443	MB31G01-1	A	350	190	191	317	318	127
1444	MB31G04-1	A	723	185	186	690	691	505
1445	MB31G06	A	684	185	186	664	665	479
1446	MB31G07	A	751	-1	1	717	718	717
1447	MB31G09	A	752	194	195	732	733	538
1448	MB31H10	A	355	194	195	322	323	128
1449	MB31H12	A	766	185	186	766	-1	581
1450	MB32A02	A	298	190	191	265	266	75
1451	MB32A11	A	748	190	191	748	-1	558
1452	MB32A12	A	332	193	194	309	310	116
1453	MB32B01	A	348	185	186	326	327	141
1454	MB32B07-1	A	435	194	195	402	403	208
1455	MB32B07-2	A	332	194	195	299	300	105
1456	MB32B11-1	A	395	193	194	362	363	169
1457	MB32B12-1	A	413	185	186	390	391	205
1458	MB32B12-2	A	283	192	193	250	251	58
1459	MB32C02	A	258	194	195	240	241	46
1460	MB32C04	A	277	192	193	244	245	52
1461	MB32D04	A	338	185	186	305	306	120
1462	MB32D05	A	347	185	186	314	315	129
1463	MB32D06	A	325	185	186	293	294	108
1464	MB32D10-1	A	382	185	186	349	350	164
1465	MB32D10-2	A	274	194	195	241	242	47
1466	MB32D12	A	687	185	186	655	656	470
1467	MB32F07	A	349	185	186	317	318	132
1468	MB32F09	A	672	185	186	654	655	469
1469	MB32F12	A	755	190	191	755	-1	565
1470	MB32H01	A	743	185	186	743	-1	558
1471	MB32H07	A	318	191	192	285	286	94
1472	MB32H08	A	386	185	186	354	355	169
1473	MB32H11	A	298	194	195	298	-1	104
1474	MB32H12	A	336	194	195	336	-1	142
1475	MB33A03	A	385	174	175	352	353	178
1476	MB33A10	A	745	174	175	711	712	537
1477	MB33A11	A	743	176	177	712	713	536
1478	MB33B02	A	980	174	175	980	-1	806
1479	MB33B11	A	310	174	175	281	282	107
1480	MB33C06	A	760	184	185	726	727	542
1481	MB33C09-1	A	846	193	194	814	815	621
1482	MB33C09-2	A	370	174	175	337	338	163
1483	MB33C12-1	A	391	171	172	259	260	88
1484	MB33D02	A	817	193	194	797	798	604
1485	MB33D05-1	A	676	174	175	656	657	482
1486	MB33D05-2	A	354	184	185	321	322	137
1487	MB33D11	A	376	174	175	343	344	169
1488	MB33D12	A	320	174	175	287	288	113
1489	MB33E09-1	A	721	176	177	690	691	514
1490	MB33E09-2	A	308	183	184	275	276	92
1491	MB33F03-1	A	695	174	175	663	664	489
1492	MB33F03-2	A	289	171	172	256	257	85
1493	MB33F06	A	302	174	175	269	270	95
1494	MB33F07-1	A	650	174	175	617	618	443
1495	MB33F08	A	373	193	194	340	341	147
1496	MB34A04	A	386	185	186	357	358	172
1497	MB34A07	A	336	185	186	315	316	130
1498	MB34B10	A	375	176	177	342	343	166
1499	MB34C11-1	A	403	176	177	380	381	204
1500	MB34D03	A	339	193	194	316	317	123
1501	MB34E01	A	406	185	186	383	384	198
1502	MB34E10	A	416	185	186	393	394	208
1503	MB34E11	A	328	185	186	305	306	120
1504	MB34F11	A	742	194	195	742	-1	548
1505	MB34G04-1	A	731	191	192	731	-1	540
1506	MB34G04-2	A	264	194	195	231	232	37
1507	MB34G08	A	305	192	193	274	275	82
1508	MB34G11	A	416	192	193	394	395	202
1509	MB34H02-1	A	387	185	186	365	366	180
1510	MB34H09-1	A	723	185	186	706	707	521
1511	MB35A04-1	A	368	185	186	349	350	164
1512	MB35A04-2	A	267	190	191	267	-1	77
1513	MB35A10	A	371	185	186	348	349	163
1514	MB35B04-2	A	296	191	192	264	265	73
1515	MB35C09-1	A	654	185	186	654	-1	469
1516	MB35D10	A	322	185	186	290	291	105
1517	MB35D12	A	326	194	195	294	295	100
1518	MB35E02	A	361	192	193	342	343	150
1519	MB35E09	A	361	190	191	341	342	151
1520	MB35F01	A	310	191	192	287	288	96
1521	MB35F09	A	263	192	193	230	231	38
1522	MB35G03	A	307	185	186	275	276	90
1523	MB35G07	A	266	184	185	233	234	49
1524	MB35G11-1	A	720	184	185	687	688	503
1525	MB35G11-2	A	282	184	185	250	251	66
1526	MB35H04	A	373	174	175	354	355	180
1527	MB36A01	A	702	185	186	680	681	495
1528	MB36B01	A	275	185	186	243	244	58
1529	MB36B03	A	362	185	186	330	331	145
1530	MB36B07-1	A	364	184	185	364	-1	180
1531	MB36B07-2	A	299	185	186	267	268	82
1532	MB36B08	A	724	174	175	706	707	532
1533	MB36C05-1	A	356	192	193	333	334	141
1534	MB36C09	A	397	193	194	379	380	186
1535	MB36D10	A	774	185	186	774	-1	589
1536	MB36E02	A	314	185	186	282	283	97
1537	MB36E09	A	507	185	186	507	-1	322
1538	MB36E11	A	362	194	195	330	331	136
1539	MB36F01	A	728	185	186	708	709	523
1540	MB36F04	A	338	194	195	338	-1	144
1541	MB36F10-1	A	313	185	186	280	281	95
1542	MB36F10-2	A	258	191	192	225	226	34
1543	MB36F11	A	403	194	195	251	252	57
1544	MB36G01-1	A	758	194	195	738	739	544
1545	MB36G01-2	A	315	185	186	283	284	98
1546	MB36G02	A	390	185	186	368	369	183
1547	MB36G05	A	698	185	186	678	679	493
1548	MB36G10-1	A	789	194	195	789	-1	595
1549	MB37A02-2	A	725	185	186	707	708	522
1550	MB37A03-1	A	409	184	185	386	387	202
1551	MB37A03-2	A	316	185	186	284	285	99
1552	MB37A07	A	325	192	193	293	294	101
1553	MB37B01	A	282	194	195	250	251	56
1554	MB37B03	A	614	185	186	592	593	407
1555	MB37B04-1	A	390	185	186	371	372	186
1556	MB37B05	A	737	185	186	737	-1	552
1557	MB37B09	A	352	185	186	320	321	135
1558	MB37B10	A	766	185	186	766	-1	581
1559	MB37B11	A	709	185	186	692	693	507
1560	MB37B12	A	764	184	185	764	-1	580
1561	MB37C02-1	A	348	194	195	315	316	121
1562	MB37D04	A	787	185	186	787	-1	602
1563	MB37D09	A	285	192	193	252	253	60
1564	MB37D10	A	648	194	195	628	629	434
1565	MB37D12	A	784	190	191	767	768	577
1566	MB37E01	A	739	185	186	725	726	540
1567	MB37E04-1	A	760	180	181	760	-1	580
1568	MB37E07	A	261	190	191	228	229	38
1569	MB37F02-2	A	758	185	186	758	-1	573
1570	MB37F02-3	A	752	185	186	752	-1	567
1571	MB37F06	A	778	185	186	778	-1	593
1572	MB37F07	A	368	192	193	336	337	144
1573	MB37F10-1	A	411	190	191	391	392	201
1574	MB37F11	A	254	185	186	221	222	36
1575	MB37G07	A	420	194	195	397	398	203
1576	MB38A03-1	A	705	185	186	705	-1	520
1577	MB38A03-2	A	424	174	175	401	402	227
1578	MB38A06	A	258	188	189	226	227	38
1579	MB38A07	A	274	185	186	242	243	57
1580	MB38A11	A	351	185	186	328	329	143
1581	MB38B01	A	373	185	186	341	342	156
1582	MB38B03	A	391	185	186	359	360	174
1583	MB38B10	A	362	185	186	330	331	145
1584	MB38C01-1	A	754	190	191	754	-1	564
1585	MB38C08	A	711	193	194	691	692	498
1586	MB38D01-1	A	643	185	186	643	-1	458
1587	MB38D01-2	A	436	194	195	413	414	219
1588	MB38D03	A	356	185	186	324	325	139
1589	MB38D07-1	A	647	125	126	619	620	494
1590	MB38D07-2	A	326	193	194	293	294	100
1591	MB38D08	A	335	194	195	303	304	109
1592	MB38D11	A	270	184	185	238	239	54
1593	MB38E03	A	336	185	186	304	305	119
1594	MB38E08	A	354	176	177	322	323	146
1595	MB38E12	A	357	185	186	325	326	140
1596	MB38F01	A	761	185	186	761	-1	576
1597	MB38F06	A	747	185	186	747	-1	562
1598	MB38F12-1	A	396	185	186	377	378	192
1599	MB38F12-2	A	315	192	193	283	284	91
1600	MB38G03	A	378	185	186	356	357	171
1601	MB38G09-1	A	750	185	186	750	-1	565
1602	MB38G09-2	A	395	152	153	376	377	224
1603	MB38G09-3	A	262	185	186	230	231	45
1604	MB38G10-1	A	750	185	186	750	-1	565
1605	MB38H01-1	A	351	193	194	328	329	135
1606	MB38H01-2	A	318	194	195	285	286	91
1607	MB38H03-1	A	337	190	191	305	306	115
1608	MB38H04-1	A	472	194	195	472	-1	278
1609	MB39A03-1	A	745	185	186	745	-1	560
1610	MB39A03-2	A	676	194	195	658	659	464
1611	MB39A05-1	A	773	194	195	773	-1	579
1612	MB39A06-1	A	773	185	186	773	-1	588
1613	MB39A06-2	A	767	185	186	754	755	569
1614	MB39A10	A	720	194	195	701	702	507
1615	MB39B02-1	A	755	185	186	755	-1	570
1616	MB39B02-3	A	720	185	186	706	707	521
1617	MB39B04	A	757	185	186	757	-1	572
1618	MB39B07-1	A	755	185	186	755	-1	570
1619	MB39B07-2	A	639	185	186	606	607	421
1620	MB39C01-1	A	754	185	186	399	400	214
1621	MB39C01-2	A	720	185	186	720	-1	535
1622	MB39C10	A	382	185	186	363	364	178
1623	MB39D06	A	313	185	186	280	281	95
1624	MB39D08	A	392	190	191	360	361	170
1625	MB39D11-1	A	429	185	186	400	401	215
1626	MB39D11-2	A	302	174	175	270	271	96
1627	MB39E01	A	450	185	186	450	-1	265
1628	MB39E04	A	763	185	186	763	-1	578
1629	MB39E07	A	310	192	193	277	278	85
1630	MB39F01	A	766	185	186	766	-1	581
1631	MB39F03	A	363	193	194	340	341	147
1632	MB39F04-2	A	257	184	185	225	226	41
1633	MB39F05	A	407	192	193	388	389	196
1634	MB39F07-1	A	724	185	186	724	-1	539
1635	MB39F11	A	405	174	175	372	373	198
1636	MB39G09	A	422	185	186	400	401	215
1637	MB39G12	A	748	185	186	748	-1	563
1638	MG001A08	A	224	119	120	224	-1	105
1639	MG001B01	A	227	127	128	194	195	67
1640	MG001D09	A	306	128	129	273	274	145
1641	MG001D11-1	A	710	121	122	710	-1	589
1642	MG001D11-2	A	248	119	120	219	220	100
1643	MG001E02-1	A	529	121	122	529	-1	408
1644	MG001E02-2	A	299	129	130	270	271	141
1645	MG001E10	A	719	121	122	687	688	566
1646	MG001F010	A	221	-1	1	221	-1	221
1647	MG001F011-1	A	615	121	122	584	585	463
1648	MG001F011-2	A	213	121	122	179	180	58
1649	MG001F03	A	626	121	122	626	-1	505
1650	MG001F07-1	A	683	121	122	683	-1	562
1651	MG001F07-2	A	588	-1	1	554	555	554
1652	MG001G10-1	A	622	121	122	597	598	476
1653	MG001G10-2	A	259	121	122	226	227	105
1654	MG001G11	A	284	121	122	255	256	134
1655	MG001H06	A	348	129	130	315	316	186
1656	MG002A02	A	557	114	115	557	-1	443
1657	MG002A04	A	412	63	64	412	-1	349
1658	MG002D04-1	A	320	119	120	232	233	113
1659	MG002D09	A	259	159	160	226	227	67
1660	MG002D12	A	221	121	122	188	189	67
1661	MG002E01-1	A	264	119	120	264	-1	145
1662	MG002E01-2	A	120	-1	1	92	93	92
1663	MG002E09	A	654	119	120	654	-1	535
1664	MG002F08-2	A	484	63	64	484	-1	421
1665	MG002F08-3	A	320	126	127	295	296	169
1666	MG002F10-1	A	727	121	122	727	-1	606
1667	MG002H08-1	A	643	121	122	643	-1	522
1668	MG002H08-2	A	247	119	120	219	220	100
1669	MG002H09-1	A	721	121	122	705	706	584
1670	MG002H09-2	A	327	126	127	173	174	47
1671	PF1-Gus-1R1	A	256	-1	1	227	228	227
1672	PF1-Gus-2R1	A	251	-1	1	222	223	222
1673	PF2-Gus-1R1	A	258	-1	1	258	-1	258
1674	PF2-Gus-1R2	A	215	-1	1	146	147	146
1675	PF2-Gus-2R1	A	367	-1	1	367	-1	367
1676	PF2-Gus-2R2	A	217	-1	1	146	147	146
1677	PF3-Gus-1R1	A	309	-1	1	277	278	277
1678	PF3-Gus-2R1	A	309	-1	1	276	277	276
1679	T003A-02	A	223	80	81	223	-1	143
1680	T003A-06	A	315	157	158	290	291	133
1681	T003A-11	A	332	104	105	299	300	195
1682	T003B-02	A	314	174	175	285	286	111
1683	T003B-03	A	280	174	175	280	-1	106
1684	T003B-07	A	329	174	175	296	297	122
1685	T003C-02	A	275	174	175	242	243	68
1686	T003C-03	A	459	174	175	459	-1	285
1687	T003C-10	A	307	174	175	274	275	100
1688	T003D-02	A	284	174	175	255	256	81
1689	T003D-05	A	287	167	168	254	255	87
1690	T003D-06	A	649	184	185	649	-1	465
1691	T003D-08	A	417	184	185	394	395	210
1692	T003E-04	A	373	184	185	341	342	157
1693	T003E-07	A	679	174	175	659	660	485
1694	T003E-08	A	389	174	175	370	371	196
1695	T003E-09	A	804	177	178	804	-1	627
1696	T003E-10	A	283	183	184	250	251	67
1697	T003F-04	A	342	182	183	309	310	127
1698	T003F-06	A	246	182	183	213	214	31
1699	T003G-03-1	A	731	174	175	731	-1	557
1700	T003G-03-2	A	423	174	175	390	391	216
1701	T003G-12	A	270	188	189	242	243	54
1702	T003H-09-1	A	743	174	175	731	732	557
1703	T003H-10	A	249	174	175	230	231	56
1704	T003H-11	A	234	182	183	215	216	33
1705	T004A-01	A	284	182	183	251	252	69
1706	T004A-02	A	257	183	184	224	225	41
1707	T004A-04	A	751	175	176	751	-1	576
1708	T004A-07	A	363	174	175	331	332	157
1709	T004A-11	A	337	176	177	304	305	128
1710	T004A-12	A	350	174	175	318	319	144
1711	T004B-01	A	264	182	183	232	233	50
1712	T004B-08	A	336	182	183	303	304	121
1713	T004C-01-1	A	338	174	175	306	307	132
1714	T004C-01-2	A	249	182	183	217	218	35
1715	T004C-02	A	392	183	184	360	361	177
1716	T004C-08	A	393	182	183	370	371	188
1717	T004C-12	A	293	183	184	260	261	77
1718	T004D-03	A	264	182	183	231	232	49
1719	T004D-05	A	342	182	183	323	324	141
1720	T004D-09	A	749	174	175	749	-1	575
1721	T004D-10	A	382	175	176	350	351	175
1722	T004D-12	A	231	182	183	213	214	31
1723	T004E-02	A	760	185	186	743	744	558
1724	T004E-03	A	350	175	176	331	332	156
1725	T004E-06	A	755	183	184	755	-1	572
1726	T004E-08	A	347	174	175	324	325	150
1727	T004F-01	A	710	174	175	710	-1	536
1728	T005A-06	A	262	183	184	238	239	55
1729	T005A-12-1	A	375	174	175	342	343	168
1730	T005B-06	A	261	176	177	229	230	53
1731	T005B-08-1	A	795	183	184	795	-1	612
1732	T005B-12	A	336	183	184	307	308	124
1733	T005C-05	A	348	183	184	329	330	146
1734	T005C-06-1	A	609	184	185	609	-1	425
1735	T005C-07	A	257	161	162	224	225	63
1736	T005C-10-1	A	388	174	175	369	370	195
1737	T005C-10-2	A	342	174	175	229	230	55
1738	T005D-04-1	A	764	174	175	764	-1	590
1739	T005D-04-2	A	171	119	120	152	153	33
1740	T005E-04-1	A	566	174	175	566	-1	392
1741	T005E-04-2	A	737	174	175	737	-1	563
1742	T005E-11	A	324	182	183	324	-1	142
1743	T005E-12-1	A	732	149	150	711	712	562
1744	T005E-12-2	A	365	175	176	346	347	171
1745	T005F-02-1	A	532	174	175	532	-1	358
1746	T005F-02-2	A	405	176	177	386	387	210
1747	T005F-06	A	308	174	175	275	276	101
1748	T005F-11	A	335	152	153	317	318	165
1749	T005G-03	A	807	185	186	794	795	609
1750	T005G-04	A	275	183	184	242	243	59
1751	T005G-10	A	247	176	177	225	226	49
1752	T005H-08	A	660	174	175	642	643	468
1753	T005H-09	A	430	185	186	397	398	212
1754	T005H-11	A	268	176	177	239	240	63
1755	T006A-02	A	751	174	175	733	734	559
1756	T006A-11	A	438	175	176	438	-1	263
1757	T006C-03	A	694	175	176	677	678	502
1758	T006C-04	A	255	182	183	237	238	55
1759	T006C-10-1	A	368	174	175	368	-1	194
1760	T006C-10-2	A	305	175	176	276	277	101
1761	T006C-11	A	260	182	183	228	229	46
1762	T006D-03	A	746	174	175	746	-1	572
1763	T006D-05	A	356	174	175	324	325	150
1764	T006D-07	A	715	184	185	715	-1	531
1765	T006D-08	A	292	174	175	274	275	100
1766	T006E-11	Vector	448	174	175	448	-1	274
1767	T006F-03	A	355	174	175	355	-1	181
1768	T006F-06	A	782	175	176	782	-1	607
1769	T006F-09	A	305	182	183	287	288	105
1770	T006F-10-2	A	236	176	177	218	219	42
1771	T006G-02	A	412	174	175	389	390	215
1772	T006G-03	A	730	151	152	713	714	562
1773	T006G-06	A	770	174	175	770	-1	596
1774	T006G-07	A	303	174	175	270	271	96
1775	T006G-08	A	776	183	184	776	-1	593
1776	T006G-09	A	232	174	175	212	213	38
1777	T007A-12	A	350	176	177	317	318	141
1778	T007B-01	A	293	169	170	264	265	95
1779	T007B-11	A	266	183	184	237	238	54
1780	T007C-01	A	264	182	183	246	247	64
1781	T007C-03	A	257	182	183	228	229	46
1782	T007C-07	A	390	176	177	367	368	191
1783	T007C-08	A	329	176	177	297	298	121
1784	T007D-03-1	A	363	182	183	330	331	148
1785	T007D-03-2	A	283	183	184	254	255	71
1786	T007D-06	A	256	174	175	223	224	49
1787	T007D-10	A	283	165	166	261	262	96
1788	T007E-02	A	291	188	189	258	259	70
1789	T007E-03	A	334	182	183	301	302	119
1790	T007E-07	A	333	183	184	300	301	117
1791	T007E-10	A	285	174	175	263	264	89
1792	T007E-12	A	409	182	183	387	388	205
1793	T007F-02	A	353	175	176	279	280	104
1794	T007F-06-1	A	382	183	184	349	350	166
1795	T007F-06-2	A	304	183	184	271	272	88
1796	T007G-01	A	322	174	175	289	290	115
1797	T007G-02	A	330	182	183	297	298	115
1798	T007G-03	A	325	188	189	302	303	114
1799	T007G-04	A	272	188	189	243	244	55
1800	T007G-06	A	396	174	175	315	316	141
1801	T007G-09	A	402	183	184	383	384	200
1802	T007G-11	A	412	176	177	389	390	213
1803	T007H-01	A	245	182	183	216	217	34
1804	T007H-10	A	376	183	184	343	344	160
1805	T008A-02-1	A	357	183	184	324	325	141
1806	T008A-11-1	A	336	174	175	304	305	130
1807	T008A-11-2	A	268	175	176	235	236	60
1808	T008B-01	A	310	176	177	278	279	102
1809	T008B-06	A	301	183	184	268	269	85
1810	T008B-07	A	341	183	184	315	316	132
1811	T008B-09	A	268	176	177	235	236	59
1812	T008C-06	A	241	174	175	208	209	34
1813	T008C-07	A	309	174	175	276	277	102
1814	T008C-09	A	265	188	189	232	233	44
1815	T008D-02-1	A	391	175	176	358	359	183
1816	T008D-02-2	A	272	175	176	239	240	64
1817	T008E-05	A	394	176	177	371	372	195
1818	T008E-07	A	402	174	175	369	370	195
1819	T008E-11	A	373	176	177	340	341	164
1820	T008F-11	A	409	176	177	376	377	200
1821	T008G-04	A	278	182	183	249	250	67
1822	T008G-06	A	306	183	184	273	274	90
1823	T008G-10-1	A	356	183	184	323	324	140
1824	T008H-07	A	314	182	183	292	293	110
1825	T009A-02	A	376	190	191	340	341	150
1826	T009A-04	A	263	186	187	232	233	46
1827	T009A-08	A	560	184	185	360	361	176
1828	T009A-09	A	469	183	184	220	221	37
1829	T009A-12	A	567	183	184	235	236	52
1830	T009B-01	A	442	183	184	219	220	36
1831	T009B-02	A	482	183	184	305	306	122
1832	T009B-10-1	A	332	183	184	303	304	120
1833	T009B-10-2	A	582	183	184	250	251	67
1834	T009C-01	A	270	174	175	252	253	78
1835	T009C-02	A	553	183	184	303	304	120
1836	T009C-05	A	582	183	184	238	239	55
1837	T009D-03	A	679	184	185	386	387	202
1838	T009D-04-1	A	406	183	184	373	374	190
1839	T009D-04-2	A	287	184	185	254	255	70
1840	T009D-06	A	483	183	184	295	296	112
1841	T009E-04	A	374	174	175	344	345	170
1842	T009E-11	A	246	174	175	213	214	39
1843	T009G-02	A	284	176	177	251	252	75
1844	T009G-03	A	429	183	184	396	397	213
1845	T009G-11	A	525	175	176	288	289	113
1846	T009H-01	A	526	183	184	356	357	173
1847	T009H-02-1	A	605	183	184	605	-1	422
1848	T009H-02-2	A	672	174	175	331	332	157
1849	T009H-09	A	266	184	185	237	238	53
1850	T010A-02	A	270	183	184	237	238	54
1851	T010A-05-1	A	371	183	184	343	344	160
1852	T010A-05-2	A	270	185	186	231	232	46
1853	T010B-03	A	409	176	177	371	372	195
1854	T010B-09	A	305	122	123	272	273	150
1855	T010B-12	A	592	183	184	277	278	94
1856	T010C-01	A	519	184	185	325	326	141
1857	T010C-04	A	576	174	175	285	286	111
1858	T010C-11	A	519	183	184	255	256	72
1859	T010D-01	A	399	183	184	366	367	183
1860	T010D-10	A	296	183	184	263	264	80
1861	T010D-11	A	490	184	185	239	240	55
1862	T010D-12	A	484	174	175	281	282	107
1863	T010E-02-1	A	659	183	184	367	368	184
1864	T010E-02-2	A	618	183	184	295	296	112
1865	T010E-03-1	A	676	183	184	338	339	155
1866	T010E-03-2	A	466	183	184	273	274	90
1867	T010E-05	A	489	183	184	262	263	79
1868	T010E-08	A	648	183	184	386	387	203
1869	T010E-11	A	488	183	184	287	288	104
1870	T010E-12	A	609	174	175	301	302	127
1871	T010F-02	A	429	185	186	400	401	215
1872	T010F-03	A	531	176	177	289	290	113
1873	T010F-06	A	337	183	184	308	309	125
1874	T010F-10	A	559	184	185	365	366	181
1875	T010G-05	A	455	174	175	221	222	47
1876	T011A-01	A	285	174	175	256	257	82
1877	T011A-02	A	294	174	175	262	263	88
1878	T011A-06-2	A	261	192	193	261	-1	69
1879	T011A-08	A	310	188	189	277	278	89
1880	T011A-10	A	300	174	175	272	273	98
1881	T011A-11	A	372	184	185	343	344	159
1882	T011A-12	A	249	174	175	221	222	47
1883	T011B-09	A	265	183	184	232	233	49
1884	T011B-11-1	A	361	175	176	328	329	153
1885	T011C-01	A	328	184	185	295	296	111
1886	T011C-05	A	424	174	175	391	392	217
1887	T011D-01	A	357	182	183	324	325	142
1888	T011D-02-1	A	310	183	184	278	279	95
1889	T011D-05	A	368	182	183	335	336	153
1890	T011D-07	A	293	183	184	260	261	77
1891	T011D-08-1	A	336	182	183	303	304	121
1892	T011D-08-2	A	267	176	177	234	235	58
1893	T011D-11	A	343	174	175	310	311	136
1894	T011E-02	A	254	188	189	221	222	33
1895	T011E-05	A	348	191	192	315	316	124
1896	T011E-08-1	A	387	184	185	354	355	170
1897	T011E-10-1	A	361	146	147	328	329	182
1898	T011E-10-2	A	264	186	187	231	232	45
1899	T011E-12	A	263	183	184	230	231	47
1900	T011F-05	A	328	184	185	295	296	111
1901	T011F-06	A	666	174	175	633	634	459
1902	T011F-10	A	716	185	186	716	-1	531
1903	T011G-01	A	322	174	175	289	290	115
1904	T011G-07	A	264	182	183	232	233	50
1905	T011G-08-1	A	338	184	185	305	306	121
1906	T011G-08-2	A	337	183	184	230	231	47
1907	T011G-11	A	324	182	183	291	292	109
1908	T011G-12	A	259	190	191	227	228	37
1909	T011H-03	A	378	174	175	340	341	166
1910	T011H-05-1	A	381	175	176	347	348	172
1911	T011H-05-2	A	246	175	176	218	219	43
1912	T012A-01-1	A	359	176	177	326	327	150
1913	T012A-05	A	385	185	186	352	353	167
1914	T012A-08	A	281	183	184	248	249	65
1915	T012A-09	A	393	184	185	360	361	176
1916	T012A-11	A	390	183	184	367	368	184
1917	T012A-12-1	A	337	183	184	294	295	111
1918	T012A-12-2	A	268	188	189	235	236	47
1919	T012B-05	A	284	182	183	256	257	74
1920	T012B-06	A	345	183	184	312	313	129
1921	T012B-10-1	A	354	188	189	331	332	143
1922	T012B-12	A	315	183	184	282	283	99
1923	T012C-01	A	337	183	184	305	306	122
1924	T012C-02	A	407	184	185	375	376	191
1925	T012C-11	A	734	185	186	722	723	537
1926	T012D-01	A	342	176	177	313	314	137
1927	T012D-09	A	301	188	189	268	269	80
1928	T012D-10-1	A	506	174	175	506	-1	332
1929	T012E-01-1	A	354	174	175	321	322	147
1930	T012E-05	A	332	105	106	332	-1	227
1931	T012F-03-1	A	413	188	189	381	382	193
1932	T012F-03-2	A	282	183	184	249	250	66
1933	T013A-03-2	A	263	174	175	230	231	56
1934	T013A-06	A	250	183	184	217	218	34
1935	T013A-12	A	253	182	183	220	221	38
1936	T013B-02	A	282	174	175	250	251	76
1937	T013B-03	A	352	176	177	319	320	143
1938	T013B-06	A	277	81	82	248	249	167
1939	T013B-11	A	248	182	183	215	216	33
1940	T013C-06-1	A	384	174	175	351	352	177
1941	T013C-08	A	338	131	132	316	317	185
1942	T013C-09	A	273	176	177	240	241	64
1943	T013C-11	A	245	174	175	227	228	53
1944	T013D-05-1	A	317	174	175	294	295	120
1945	T013D-05-2	A	335	182	183	238	239	56
1946	T013D-06	A	375	184	185	342	343	158
1947	T013F-05	A	393	183	184	376	377	193
1948	T013F-07-1	A	368	184	185	335	336	151
1949	T013F-07-2	A	255	183	184	233	234	50
1950	T013F-10	A	272	182	183	254	255	72
1951	T013F-12-1	A	381	174	175	362	363	188
1952	T013F-12-2	A	238	189	190	220	221	31
1953	T013G-04	A	283	182	183	250	251	68
1954	T013G-08	A	368	183	184	335	336	152
1955	T013G-12	A	332	174	175	313	314	139
1956	T013H-04	A	425	183	184	255	256	72
1957	T013H-05-2	A	298	174	175	268	269	94
1958	T013H-09	A	315	183	184	315	-1	132
1959	T013H-10	A	280	174	175	248	249	74
1960	T013H-11	A	354	176	177	332	333	156
1961	T014A-02-1	A	369	183	184	336	337	153
1962	T014A-09	A	356	174	175	323	324	149
1963	T014B-05-1	A	345	183	184	316	317	133
1964	T014B-05-2	A	347	182	183	263	264	81
1965	T014B-10-1	A	376	183	184	343	344	160
1966	T014C-02	A	264	174	175	234	235	60
1967	T014C-06	A	304	182	183	271	272	89
1968	T014C-11	A	300	174	175	281	282	107
1969	T014C-12	A	361	183	184	328	329	145
1970	T014D-04	A	654	174	175	654	-1	480
1971	T014D-08	A	348	183	184	315	316	132
1972	T014E-01	A	240	182	183	222	223	40
1973	T014E-05	A	328	174	175	295	296	121
1974	T014F-11	A	349	183	184	316	317	133
1975	T015A-07	A	308	182	183	308	-1	126
1976	T015A-09	A	299	174	175	266	267	92
1977	T015B-11	A	315	175	176	292	293	117
1978	T015C-02-1	A	381	183	184	362	363	179
1979	T015C-02-2	A	249	184	185	249	-1	65
1980	T015C-05	A	346	192	193	313	314	121
1981	T015C-08	A	297	183	184	264	265	81
1982	T015C-12	A	104	-1	1	104	-1	104
1983	T015D-02	A	228	174	175	208	209	34
1984	T015D-04	A	346	174	175	314	315	140
1985	T015D-11	A	353	174	175	334	335	160
1986	T015E-03	A	354	183	184	332	333	149
1987	T015F-01	A	249	183	184	217	218	34
1988	T015F-09	A	304	183	184	271	272	88
1989	T015G-03	A	421	193	194	402	403	209
1990	T015G-06	A	407	175	176	334	335	159
1991	T015H-01	A	416	183	184	383	384	200
1992	T015H-03	A	689	185	186	664	665	479
1993	T015H-07	A	684	183	184	684	-1	501
1994	T015H-08	A	360	174	175	338	339	164
1995	T015H-10	A	409	184	185	390	391	206
1996	T015H-11-1	A	359	183	184	336	337	153
1997	T015H-11-2	A	284	174	175	251	252	77
1998	T016A-05	A	346	195	196	316	317	121
[truncated: 2,032 more rows]
