# Supplementary material for: FSTVAL: a new web tool to validate bulk flanking sequence tags
Source: Plant Methods. 2012 Jun 18;8:19. doi: 10.1186/1746-4811-8-19 (PMC3439307; doi:10.1186/1746-4811-8-19)
Supplement: Additional file 6 — The mapping result of T-DNA flanking sequences. [file 1746-4811-8-19-S6.xls]

## Sheet: mapping result
Additional file 6. The mapping result of T-DNA flanking sequences
Query	Chromosome	matching%	matching_length	mismatch	gaps	query_start	query_end	chr_start	chr_end	e-value	score	type	gene_id	description
00193=01=Rcc_GSBP=01a=R=1	chr09	100	169	0	0	72	240	11369216	11369048	1e-76	287	5'Upstream-1000	Os09t0344700-01 upstream 0.344kb	Conserved hypothetical protein.
00193=01=Rcc_GSBP=01a=R=2	chr09	100	86	0	0	66	151	11369320	11369405	1e-41	170	5'Upstream-1000	Os09t0344700-01 upstream 0.24kb	Conserved hypothetical protein.
00195=01=Rcc_GSBP=02a=R=1	chr12	99.65	579	2	0	142	720	10779394	10778816	0	1134	5'Upstream-1000	Os12t0284000-03 upstream 0.469kb	Regulator of chromosome condensation%2C RCC1 domain containing protein.
00197=01=Rcc_GSBP=03a=R=1	chr07	100	279	0	0	73	351	26464150	26464428	2e-156	553	5'Upstream-1000	Os07t0623501-00 upstream 0.677kb	Hypothetical gene.
00197=01=Rcc_GSBP=03a=R=2	chr10	100	36	0	0	59	94	9415426	9415461	2e-12	71.9	5'Upstream-1000	Os10t0326800-01 upstream 0.226kb	Similar to F-box domain containing protein.
00201=01=Rcc_GSBP=05a=R=1	chr04	99.05	630	6	0	66	695	31933436	31934065	0	1213	Intergenic	Os04t0618900-00 upstream 1.292kb	Hypothetical conserved gene.
00205=01=Rcc_GSBP=07a=R=1	chr10	100	265	0	0	164	428	9958379	9958115	7e-148	525	Intergenic	Os10t0335200-01 upstream 3.595kb	HNH endonuclease domain containing protein.
00207=01=Rcc_GSBP=08a=R=1	chr02	99.75	395	1	0	58	452	13070587	13070193	0	674	Intergenic	Os02t0325100-01 upstream 17.606kb	Similar to 26S protease regulatory subunit 6B (MIP224) (MB67 interacting protein) (TAT-binding protein-7) (TBP-7).
00212=01=Rcc_GSBP=11b=R=1	chr12	96.87	415	13	0	58	472	3368018	3368432	0	728	Intergenic	Os12t0166500-01 downstream 1.686kb	Nrap protein family protein.
00213=01=Rcc_GSBP=12a=R=1	chr11	93.29	149	10	0	62	210	8992674	8992526	5e-55	216	Intron	Os11t0264000-00	Cupredoxin domain containing protein.
00214=01=Rcc_GSBP=12b=R=1	chr03	100	159	0	0	72	230	18070109	18070267	5e-85	315	Exon	Os03t0418800-01	Nucleotide-binding%2C alpha-beta plait domain containing protein.
00215=01=Rcc_GSBP=13a=R=1	chr10	94.64	56	3	0	69	124	14401685	14401740	4e-16	87.7	Intergenic	Os10t0406400-00 upstream 6.85kb	Conserved hypothetical protein.
00216=01=Rcc_GSBP=13b=R=1	chr07	100	93	0	0	68	160	8067251	8067343	6e-46	184	5'Upstream-1000	Os07t0244200-01 upstream 0.408kb	Transferase family protein.
00217=01=Rcc_GSBP=14a=R=1	chr05	100	50	0	0	144	193	27577834	27577785	5e-20	99.6	5'Upstream-1000	Os05t0552300-02 upstream 0.958kb	Similar to Guanine nucleotide-binding protein beta subunit-like protein (GPB-LR) (RWD).
00221=01=Rcc_GSBP=16a=R=1	chr03	100	130	0	0	72	201	30131755	30131626	8e-68	258	5'Upstream-1000	Os03t0722600-01 upstream 0.922kb	Adenylate cyclase-associated CAP domain containing protein.
00223=01=Rcc_GSBP=17a=R=1	chr11	100	111	0	0	70	180	1014778	1014888	1e-56	220	Intergenic	Os11t0123033-01 upstream 2.229kb	Amidase family protein.
00229=01=Rcc_GSBP=21a=R=1	chr03	99.32	588	3	1	68	655	24407940	24408526	0	1132	Intergenic	Os03t0621700-01 upstream 8.859kb	Conserved hypothetical protein.
00235=01=Rcc_GSBP=25a=R=1	chr03	100	247	0	0	61	307	5306068	5305822	8e-125	448	Intergenic	Os03t0200200-01 upstream 3.742kb	Conserved hypothetical protein.
00237=01=Rcc_GSBP=26a=R=1	chr03	100	364	0	0	60	423	24736586	24736949	2e-169	597	5'Upstream-1000	Os03t0627500-01 upstream 0.122kb	K Homology%2C type 1%2C subgroup domain containing protein.
00237=01=Rcc_GSBP=26a=R=2	chr03	98.43	191	3	0	70	260	24736551	24736361	3e-47	190	5'Upstream-1000	Os03t0627500-01 upstream 0.157kb	K Homology%2C type 1%2C subgroup domain containing protein.
00238=01=Rcc_GSBP=27a=R=1	chr12	98.06	360	6	1	63	422	27185012	27185370	1e-173	611	Intergenic	Os12t0631200-01 upstream 8.01kb	Zinc finger%2C C6HC-type domain containing protein.
00249=01=Rab21_ABS2=04a=R=3	chr02	97.26	73	2	0	69	141	76231	76159	2e-30	133	Intergenic	Os02t0101400-01 upstream 2.232kb	Lipase%2C GDSL domain containing protein.
00251=01=Rab21_ABS2=05a=R=1	chr10	100	77	0	0	115	191	16098161	16098085	4e-36	153	5'Upstream-1000	Os10t0436800-01 upstream 0.44kb	Similar to flavoprotein wrbA.
00252=01=Rab21_ABS2=05b=R=1	chr05	99.8	512	1	0	164	675	27425611	27425100	0	1007	Intergenic	Os05t0549900-00 downstream 3.497kb	Similar to Lipid phosphate phosphatase 3.
00254=01=Rab21_ABS2=07a=R=1	chr02	98.67	528	7	0	69	596	5658425	5658952	0	862	Intergenic	Os02t0201300-01 upstream 3.081kb	Conserved hypothetical protein.
00255=01=Rab21_ABS2=07b=R=1	chr02	97.69	303	7	0	68	370	5658425	5658727	6e-142	505	Intergenic	Os02t0201300-01 upstream 3.081kb	Conserved hypothetical protein.
00256=01=Rab21_ABS2=08a=R=1	chr12	94.51	255	13	1	36	289	22730856	22730602	4e-109	396	Intergenic	Os12t0555100-01 upstream 2.724kb	Similar to Probenazole-inducible protein PBZ1.
00259=01=Rab21_ABS2=10b=R=1	chr10	100	215	0	0	107	321	18889575	18889361	3e-118	426	Intron	Os10t0486100-00	Cytochrome P450-like protein (CYP86B1).
00260=01=Rab21_ABS2=11a=R=1	chr04	100	177	0	0	67	243	19481041	19480865	1e-95	351	Intergenic	Os04t0391500-02 upstream 11.178kb	Similar to OSIGBa0145N07.1 protein.
00267=01=Rab21_ABS2=17a=R=1	chr01	97.29	221	6	0	49	269	28804135	28803915	8e-91	335	Intergenic	Os01t0663300-01 upstream 7.467kb	Similar to (1-4)-beta-mannan endohydrolase-like protein.
00269=01=Rab21_ABS2=18a=R=1	chr11	97.25	327	9	0	323	649	29905730	29905404	3e-163	577	Intron	Os11t0684700-01	Similar to NB-ARC domain containing protein%2C expressed.
00274=01=Rab21_ABS2=22b=R=1	chr05	99.45	181	1	0	59	239	2152198	2152378	3e-96	353	Intergenic	Os05t0136800-01 upstream 7.78kb	Conserved hypothetical protein.
00275=01=Rab21_ABS2=23a=R=2	chr11	100	38	0	0	55	92	30992602	30992565	1e-13	75.8	5'Upstream-1000	Os11t0703600-01 upstream 0.705kb	Conserved hypothetical protein.
00277=01=Rab21_ABS2=25a=R=1	chr08	99.51	204	1	0	6	209	27464842	27465045	6e-110	398	Exon	Os08t0546700-01	Peptidase S54%2C rhomboid domain containing protein.
00278=01=Rab21_ABS2=25b=R=1	chr11	94.44	36	2	0	1	36	17489761	17489796	1e-07	56	5'Upstream-1000	Os11t0454300-01 upstream 0.54kb	Similar to Water-stress inducible protein RAB21.
00279=01=Rab21_ABS2=27a=R=1	chr01	100	97	0	0	66	162	7107370	7107274	3e-48	192	5'Upstream-1000	Os01t0228800-01 upstream 0.467kb	Conserved hypothetical protein.
00282=01=Rab21_ABS2=30b=R=2	chr03	100	47	0	0	16	62	12334621	12334575	7e-19	93.7	Intergenic	Os03t0332900-01 upstream 2.63kb	Protein kinase%2C core domain containing protein.
01Rcc_AtROF-13-1R1	chr06	99.27	137	1	0	63	199	27599356	27599220	2e-69	264	Intergenic	Os06t0653000-01 upstream 14.367kb	Similar to Glossy1 homolog (Fragment).
02Rcc_AtROF-14-1R1	chr07	100	368	0	0	27	394	14142166	14142533	0	688	Intergenic	Os07t0420700-01 upstream 6.354kb	Similar to Alpha-glucosidase like protein.
03GlbUGPase-3112R2	chr07	100	84	0	0	20	103	26356012	26355929	1e-40	167	Intergenic	Os07t0621500-01 upstream 7.842kb	Similar to predicted protein.
04Rcc_AtROF-17-1R1	chr04	100	117	0	0	18	134	35943151	35943267	4e-60	232	5'Upstream-1000	Os04t0692600-01 upstream 0.135kb	Conserved hypothetical protein.
08Rcc_AtROF-22-1R1	chr02	100	441	0	0	1	441	19686150	19685710	0	874	Intergenic	Os02t0518800-01 upstream 1.157kb	Conserved hypothetical protein.
08Rcc_AtROF-22-1R2	chr03	100	95	0	0	40	134	1447965	1448059	5e-47	188	5'Upstream-1000	Os03t0125400-01 upstream 0.157kb	Conserved hypothetical protein CHP00147 domain containing protein.
09002=01=Rcc-AtPP5=12a=R=1	chr07	98.92	370	4	0	54	423	11525680	11526049	0	646	Intergenic	Os07t0294800-01 upstream 3.425kb	Conserved hypothetical protein.
09004=01=Rcc-AtPP5=21b=R=1	chr03	100	69	0	0	69	137	32920458	32920526	9e-32	137	Intergenic	Os03t0772900-01 upstream 1.319kb	Conserved hypothetical protein.
09006=01=Rcc-PLA2b=02c=R=1	chr02	99.68	317	1	0	64	380	17011243	17010927	4e-146	519	Exon	Os02t0475300-03	Similar to MAC/Perforin domain containing protein.
09006=01=Rcc-PLA2b=02c=R=2	chr05	100	186	0	0	71	256	26255431	26255246	5e-101	369	5'Upstream-1000	Os05t0525800-00 upstream 0.889kb	Hypothetical conserved gene.
09015=01=Rab21-ABS4=16b=R=1	chr07	100	34	0	0	109	142	19506129	19506162	8e-11	67.9	Intergenic	Os07t0500951-00 upstream 7.038kb	Hypothetical gene.
09017=01=Rab21-ABS4=18b=R=1	chr01	100	246	0	0	81	326	33442414	33442169	1e-136	488	Intergenic	Os01t0756200-01 upstream 15.365kb	Similar to VirE2-interacting protein VIP1.
09022=01=Rab21-ABS4=22a=R=1	chr07	100	333	0	0	106	438	23865879	23865547	0	660	Intergenic	Os07t0573900-00 downstream 2.722kb	Hypothetical conserved gene.
09023=01=Rab21-ABS4=32a=R=3	chr02	100	96	0	0	73	168	24100041	24099946	1e-47	190	Intron	Os02t0598400-01	Hypothetical conserved gene.
09026=01=Rab21-AnnAt4=07b=R=1	chr02	100	370	0	0	70	439	17800091	17800460	0	692	Intron	Os02t0489550-00	Hypothetical conserved gene.
09027=01=Rab21-AnnAt4=12b=R=1	chr03	100	171	0	0	72	242	2570317	2570487	4e-92	339	5'Upstream-1000	Os03t0146300-01 upstream 0.744kb	Similar to Cyclin-dependent kinases regulatory subunit.
09030=01=Rab21-AnnAt4=21a=R=1	chr02	100	104	0	0	73	176	4908485	4908382	2e-52	206	3'Downstream-300	Os02t0188400-01 downstream 0.209kb	Conserved hypothetical protein.
09031=01=Rab21-AnnAt4=22a=R=1	chr06	100	124	0	0	71	194	8847904	8848027	3e-64	246	5'Upstream-1000	Os06t0266800-01 upstream 0.796kb	Similar to GAST1 protein precursor.
09033=01=Rab21-AnnAt4=25b=R=1	chr06	100	33	0	0	276	308	20192352	20192384	2e-09	65.9	Intergenic	Os06t0523100-01 upstream 3.544kb	Conserved hypothetical protein.
09036=01=Rab21-AnnAt4=30b=R=1	chr12	100	133	0	0	71	203	2459121	2458989	1e-69	264	Intergenic	Os12t0149900-01 upstream 4.703kb	IQ calmodulin-binding region domain containing protein.
09037=01=Rab21-ECL=03b=R=1	chr06	100	232	0	0	275	506	12056624	12056393	4e-128	460	3'Downstream-300	Os06t0313440-00 downstream 0.171kb	Hypothetical conserved gene.
09044=01=Rab21-ECL=18b=R=1	chr11	95.12	82	4	0	1	82	5153214	5153295	5e-31	135	Exon	Os11t0202300-01	Cyclin-like F-box domain containing protein.
09046=01=Rab21-ECL=24b=R=1	chr12	99.58	238	1	0	90	327	13511776	13512013	2e-129	464	5'Upstream-1000	Os12t0422971-00 upstream 0.543kb	Similar to NADH dehydrogenase subunit 9.
09047=01=Rab21-ECL=27b=R=1	chr03	100	348	0	0	101	448	7540953	7540606	0	690	Intergenic	Os03t0241600-01 upstream 6.267kb	Serine/threonine protein kinase-related domain containing protein.
09048=01=Rab21-ECL=28a=R=1	chr01	100	167	0	0	71	237	35740012	35739846	2e-89	331	Intergenic	Os01t0802700-01 upstream 4.023kb	Auxin efflux carrier domain containing protein.
09049=01=Rab21-ECL=29a=R=1	chr03	86.8	197	26	0	102	298	903963	904159	1e-46	188	Intergenic	Os03t0116000-00 upstream 1.193kb	Similar to 60Kd inner membrane protein%2C expressed.
09052=01=Rab21-SVP=14a=R=2	chr07	100	77	0	0	99	175	26377890	26377814	3e-36	153	5'Upstream-1000	Os07t0622000-01 upstream 0.327kb	Serine/threonine-protein kinase SAPK2 (EC 2.7.1.37) (Osmotic stress/abscisic acid-activated protein kinase 2).
09053=01=Rab21-SVP=25b=R=1	chr01	100	437	0	0	73	509	32207555	32207991	0	866	Intergenic	Os01t0730600-00 upstream 2.023kb	Hypothetical conserved gene.
09054=01=Rcc-C2cPrx1=13a=R=2	chr07	99.11	224	2	0	73	296	28306271	28306048	7e-119	428	Intergenic	Os07t0656900-00 upstream 2.622kb	Similar to Serine carboxypepsidase (Fragment).
09055=01=Rcc-C2cPrx1=20b=R=1	chr05	98.98	488	4	1	62	549	22432387	22432873	0	878	Intergenic	Os05t0454800-00 upstream 13.8kb	Hypothetical conserved gene.
09055=01=Rcc-C2cPrx1=20b=R=2	chr09	100	263	0	0	70	332	16062306	16062044	8e-113	408	5'Upstream-1000	Os09t0423600-01 upstream 0.226kb	Similar to Monogalactosyldiacylglycerol synthase (EC 2.4.1.46).
09061=01=OsCc-OgPR10=18a=R=1	chr01	100	209	0	0	72	280	6991997	6991789	1e-114	414	Exon	Os01t0226600-02	Hypothetical conserved gene.
09064=01=OsCc-OgPR10=21a=R=1	chr04	100	72	0	0	72	143	8031657	8031728	2e-33	143	5'Upstream-1000	Os04t0220800-00 upstream 0.399kb	Similar to S-locus receptor-like kinase RLK13.
09065=01=OsCc-OgPR10=22a=R=1	chr09	99.35	462	3	0	68	529	11481941	11481480	0	896	Intergenic	Os09t0346700-01 upstream 1.289kb	Protein of unknown function DUF810 family protein.
09066=01=OsCc-OgPR10=23a=R=1	chr01	98.69	382	5	0	70	451	34760731	34761112	0	718	5'Upstream-1000	Os01t0779800-01 upstream 0.237kb	Conserved hypothetical protein.
09073=01=OsCc-OgPR1=01a=R=2	chr08	93.67	79	5	0	95	173	1211023	1210945	2e-25	117	Intergenic	Os08t0122000-01 upstream 2.778kb	Similar to Protein phosphatase 2A B' regulatory subunit.
09075=01=OsCc-OgPR1=06b=R=1	chr03	100	646	0	0	71	716	35131769	35132414	0	1191	Intergenic	Os03t0816400-01 upstream 1.68kb	GTP-binding protein%2C HSR1-related domain containing protein.
09076=01=OsCc-OgPR1=07a=R=1	chr12	99.61	514	2	0	65	578	1633314	1632801	0	955	Intergenic	Os12t0133300-00 downstream 5.974kb	Similar to Carbohydrate transporter/ sugar porter/ transporter.
09077=01=OsCc-OgPR1=11a=R=1	chr11	98.83	429	5	0	63	491	25522901	25523329	1e-177	624	Intergenic	Os11t0604900-00 upstream 9.89kb	Similar to NB-ARC domain containing protein.
09080=01=OsCc-OgPR1=17a=R=1	chr02	100	69	0	0	75	143	449912	449844	9e-32	137	5'Upstream-1000	Os02t0107800-00 upstream 0.929kb	Hypothetical genes.
09081=01=OsCc-OgPR1=18b=R=1	chr10	99.54	655	3	0	40	694	18102911	18103565	0	1191	Intergenic	Os10t0473950-00 upstream 6.086kb	Hypothetical conserved gene.
09082=01=OsCc-OgPR1=19a=R=1	chr03	100	168	0	0	42	209	14730704	14730871	2e-90	333	5'Upstream-1000	Os03t0363900-01 upstream 0.09kb	Zinc finger%2C DHHC-type domain containing protein.
09083=01=OsCc-OgPR1=20a=R=1	chr09	99.25	401	1	1	6	406	15686658	15687056	0	765	Intergenic	Os09t0417600-01 upstream 3.108kb	WRKY transcription factor 76.
09085=01=OsCc-OgPR1=23a=R=1	chr05	99.37	474	3	0	75	548	14048658	14049131	0	878	Intergenic	Os05t0307400-01 upstream 73.46kb	Similar to Regulatory associated protein of mTOR (Raptor) (P150 target of rapamycin (TOR)-scaffold protein).
09089=01=OsCc-OgPR1=29b=R=1	chr09	93.62	141	9	0	1	141	14535366	14535506	5e-54	212	Intergenic	Os09t0396900-01 upstream 2.667kb	Protein of unknown function DUF125%2C transmembrane family protein.
09091=01=Rab21-PT8=01a=R=1	chr11	95.82	335	6	3	184	510	29180357	29180691	6e-152	539	Intergenic	Os11t0668300-00 downstream 3.244kb	Hypothetical conserved gene.
09092=01=Rab21-PT8=04b=R=2	chr02	100	111	0	0	68	178	9540885	9540995	1e-56	220	Exon	Os02t0266200-02	Pentatricopeptide repeat domain containing protein.
09093=01=Rab21-PT8=07a=R=1	chr07	100	208	0	0	62	269	24412898	24412691	4e-114	412	Intergenic	Os07t0585100-01 upstream 1.501kb	Mo25-like domain containing protein.
09096=01=Rab21-PT8=15a=R=1	chr02	100	133	0	0	61	193	13393637	13393769	3e-55	216	5'Upstream-1000	Os02t0329600-01 upstream 0.585kb	Hypothetical gene.
09099=01=Rab21-PT8=21a=R=2	chr06	100	65	0	0	1	65	6059867	6059803	5e-29	129	Intergenic	Os06t0218300-01 upstream 1.549kb	Conserved hypothetical protein.
09101=01=Rab21-PT8=23b=R=1	chr02	100	133	0	0	61	193	13393637	13393769	3e-55	216	5'Upstream-1000	Os02t0329600-01 upstream 0.585kb	Hypothetical gene.
09103=01=Rab21-PT8=29a=R=1	chr10	98.09	209	3	1	74	282	21721336	21721129	3e-65	250	5'Upstream-1000	Os10t0543500-01 upstream 0.571kb	Six-bladed beta-propeller%2C TolB-like domain containing protein.
09113=01=Rcc-OsRAF=09b=R=1	chr03	100	403	0	0	233	635	29693977	29694379	0	799	Intergenic	Os03t0714100-01 upstream 7.46kb	Conserved hypothetical protein.
09124=01=Rcc-OsRAF=22c=R=1	chr04	100	148	0	0	72	219	30589038	30589185	2e-78	293	Intron	Os04t0596500-02	Translation elongation factor EFTu/EF1A%2C C-terminal domain containing protein.
09129=01=Rcc-PT8=04a=R=1	chr11	99.62	262	1	0	3	264	26842845	26842584	3e-131	470	Exon	Os11t0629200-01	Similar to Vacuolar sorting protein-like%3B embryogenesis protein H beta 58-like protein.
09132=01=Rcc-PT8=11a=R=1	chr04	100	88	0	0	71	158	25499275	25499362	6e-43	174	Intergenic	Os04t0500900-00 upstream 3.428kb	Similar to H0311C03.1 protein.
09133=01=Rcc-PT8=12b=R=1	chr02	100	290	0	0	73	362	14586657	14586946	6e-163	575	Intergenic	Os02t0433900-01 upstream 65.955kb	Hypothetical protein.
09133=01=Rcc-PT8=12b=R=2	chr02	96.7	91	3	0	74	164	34809317	34809227	9e-38	159	5'Upstream-1000	Os02t0797600-03 upstream 0.137kb	Conserved hypothetical protein.
09133=01=Rcc-PT8=12b=R=3	chr02	100	45	0	0	146	190	34809407	34809451	4e-17	89.7	5'Upstream-1000	Os02t0797600-03 upstream 0.047kb	Conserved hypothetical protein.
09135=01=Rcc-PT8=17b=R=1	chr02	95.06	81	4	0	83	163	34809307	34809227	5e-30	133	5'Upstream-1000	Os02t0797600-03 upstream 0.147kb	Conserved hypothetical protein.
09136=01=Rcc-PT8=18a=R=1	chr01	100	341	0	0	73	413	23129766	23129426	1e-162	575	Intergenic	Os01t0564300-01 upstream 26.773kb	Peptidyl-prolyl cis-trans isomerase%2C FKBP-type domain containing protein.
09137=01=Rcc-PT8=24a=R=1	chr12	98.4	374	5	1	68	440	19964166	19964539	8e-157	555	Intergenic	Os12t0512400-02 downstream 1.475kb	Hypothetical protein.
09142=01=Rcc-ParecA=12b=R=1	chr02	99.6	248	1	0	107	354	34397435	34397682	6e-136	486	Intergenic	Os02t0789100-01 upstream 5.736kb	Similar to predicted protein.
09142=01=Rcc-ParecA=12b=R=2	chr01	98.81	420	5	0	73	492	21813434	21813853	0	722	Intergenic	Os01t0544450-01 upstream 9.296kb	Similar to DNA replication licensing factor mcm4.
09143=01=Rcc-ParecA=13c=R=1	chr03	100	204	0	0	38	241	1798242	1798445	1e-111	404	Exon	Os03t0131400-01	Polynucleotide adenylyltransferase region domain containing protein.
09145=01=Rcc-ParecA=15a=R=1	chr09	100	135	0	0	72	206	9878929	9879063	9e-71	268	Intergenic	Os09t0321200-00 upstream 6.096kb	Similar to carotenoid cleavage dioxygenase.
09148=01=Rcc-ParecA=19b=R=1	chr11	100	221	0	0	46	266	17254606	17254826	7e-122	438	Intergenic	Os11t0450400-01 downstream 5.413kb	Sulfotransferase family protein.
09150=01=Rcc-ParecA=24b=R=1	chr03	100	136	0	0	83	218	26145367	26145502	2e-71	270	5'Upstream-1000	Os03t0652100-01 upstream 0.011kb	Not CCR4-Not complex component%2C N-terminal domain containing protein.
09153=01=Rcc-ParecA=27a=R=1	chr03	100	474	0	0	65	538	5189452	5188979	0	940	Intergenic	Os03t0197850-00 upstream 5.053kb	Hypothetical gene.
09154=01=PGD-AnnAt4=05c=R=1	chr06	100	348	0	0	78	425	3947652	3947305	0	690	Exon	Os06t0179700-01	Similar to DNA-binding protein phosphatase 2C.
09157=01=PGD-ECL=01d=R=1	chr03	100	147	0	0	71	217	109424	109570	7e-78	291	5'Upstream-1000	Os03t0101250-01 upstream 0.934kb	Hypothetical gene.
09158=01=PGD-OsTrxm=01a=R=1	chr01	100	275	0	0	73	347	13017059	13017333	5e-154	545	Intergenic	Os01t0332100-02 downstream 0.569kb	Similar to Invertase.
09163=01=PGD-OgPR10=01a=R=1	chr06	100	133	0	0	241	373	9348683	9348815	5e-69	264	Intergenic	Os06t0275500-01 upstream 4.324kb	Similar to Polycomb protein EZ1 (Enhancer of zeste protein 1).
09164=01=PGD-OgPR10=03b=R=1	chr01	100	236	0	0	72	307	3096983	3097218	9e-131	468	Exon	Os01t0159200-01	Conserved hypothetical protein.
09165=01=PGD-SVP=01b=R=1	chr12	100	148	0	0	69	216	26931865	26931718	2e-78	293	Exon	Os12t0626400-01	Similar to Phytoene synthase 1%2C chloroplast precursor (EC 2.5.1.-) (Fruit ripening specific protein pTOM5).
09168=01=PGD-SVP=07a=R=1	chr01	99.25	267	2	0	95	361	6879689	6879423	2e-144	513	Intron	Os01t0225000-00	Mitochondrial carrier protein domain containing protein.
09170=01=PGD-SVP=11b=R=1	chr10	100	384	0	0	71	454	19308338	19307955	0	720	Intron	Os10t0494950-00	Hypothetical conserved gene.
09171=01=PGD-SVP=13a=R=1	chr01	100	189	0	0	72	260	43153657	43153469	8e-103	375	Exon	Os01t0941800-01	Metallophosphoesterase domain containing protein.
09174=01=PGD-SVP=19a=R=1	chr09	99.21	381	3	0	63	443	21661530	21661150	0	694	Intergenic	Os09t0530500-01 upstream 2.146kb	Hypothetical conserved gene.
09175=01=PGD-SVP=21a=R=1	chr08	100	76	0	0	74	149	17748322	17748247	7e-36	151	Intergenic	Os08t0376500-00 upstream 3.22kb	Similar to Patatin-like protein.
09177=01=Rab21-TLHS2=10a=R=1	chr01	100	370	0	0	67	436	37053022	37052653	2e-169	597	Intron	Os01t0825800-01	Amino acid transporter%2C transmembrane domain containing protein.
09179=01=Rab21-TLHS2=12b=R=1	chr01	100	353	0	0	72	424	40873582	40873230	0	658	Exon	Os01t0899800-01	Pathogenesis-related transcriptional factor and ERF domain containing protein.
09183=01=Rab21-TLHS2=21b=R=1	chr10	96.25	534	14	1	72	605	2594612	2595139	0	902	Exon	Os10t0142600-00	Serine/threonine protein kinase domain containing protein.
09186=01=Rab21-TLHS2=26a=R=1	chr01	97.09	103	3	0	104	206	30390810	30390708	2e-44	180	5'Upstream-1000	Os01t0693900-02 upstream 0.293kb	Peptidyl-tRNA hydrolase family protein.
09189=01=PGD-ABS4=01a=R=1	chr02	98.15	324	6	0	72	395	36168196	36168519	2e-157	557	5'Upstream-1000	Os02t0822500-01 upstream 0.931kb	Similar to Junctophilin-2 (Junctophilin type 2) (JP-2).
09189=01=PGD-ABS4=01a=R=2	chr09	97.89	95	2	0	71	165	5150424	5150518	3e-42	172	Intergenic	Os09t0261100-01 upstream 25.671kb	Cyclin-like F-box domain containing protein.
09190=01=PGD-ABS4=01b=R=1	chr02	98.19	277	4	1	1	277	36168239	36168514	9e-129	462	5'Upstream-1000	Os02t0822500-01 upstream 0.888kb	Similar to Junctophilin-2 (Junctophilin type 2) (JP-2).
09192=01=PGD-ABS4=02a=R=1	chr03	100	201	0	0	72	272	5082661	5082461	6e-110	398	Intron	Os03t0196400-01	Similar to UPF0497 membrane protein 12.
09195=01=PGD-ABS4=03b=R=1	chr10	99.03	103	1	0	70	172	17855003	17854901	8e-50	198	Intergenic	Os10t0469300-00 upstream 8.088kb	Leucine-rich repeat%2C N-terminal domain containing protein.
09199=01=PGD-ANTRC=15b=R=1	chr02	100	218	0	0	9	226	33729908	33730125	5e-120	432	Intergenic	Os02t0777100-01 upstream 4.741kb	DENN domain containing protein.
09205=01=PGD-ANTRC=28a=R=1	chr08	100	311	0	0	66	376	2877917	2878227	2e-175	617	Intergenic	Os08t0149100-01 upstream 61.226kb	Conserved hypothetical protein.
09206=01=PGD-ANTRC=29b=R=1	chr02	100	154	0	0	72	225	31753832	31753985	5e-82	305	Intergenic	Os02t0739100-01 upstream 12.852kb	Actin-binding FH2 domain containing protein.
09209=01=PGD-CaCAF=02c=R=1	chr06	99.72	363	1	0	3	365	8179396	8179034	0	714	Exon	Os06t0256900-01	Similar to Endo-beta-1%2C4-glucanase precursor (EC 3.2.1.4).
09209=01=PGD-CaCAF=02c=R=2	chr06	100	118	0	0	72	189	8179406	8179523	1e-60	234	Exon	Os06t0256900-01	Similar to Endo-beta-1%2C4-glucanase precursor (EC 3.2.1.4).
09213=01=PGD-CaCAF=08d=R=1	chr01	100	151	0	0	65	215	42968933	42968783	6e-80	299	Intergenic	Os01t0938400-01 downstream 1.439kb	Conserved hypothetical protein.
09216=01=PGD-OsRAF=13b=R=1	chr01	100	100	0	0	69	168	28652210	28652111	5e-50	198	Intergenic	Os01t0660700-01 downstream 0.703kb	Protein of unknown function DUF295 family protein.
09218=01=PGD-OsRAF=20a=R=1	chr02	100	106	0	0	73	178	23860234	23860339	2e-53	210	Intergenic	Os02t0594700-01 upstream 13.313kb	Similar to Non-phototropic hypocotyl 3.
09227=01=PGD-OgPR1=03a=R=1	chr10	97.01	67	2	0	214	280	22707710	22707644	4e-25	117	Intergenic	Os10t0563000-01 upstream 5.952kb	Similar to Palmitoyl-protein thioesterase-like.
09229=01=PGD-OgPR1=06a=R=1	chr09	97.56	369	9	0	87	455	18380637	18381005	1e-155	551	Intergenic	Os09t0466100-01 upstream 6.298kb	Cyclin%2C A/B/D/E domain containing protein.
09230=01=PGD-OgPR1=07b=R=1	chr11	99.26	407	3	0	72	478	9451447	9451041	0	712	Intron	Os11t0269900-01	Hypothetical conserved gene.
09234=01=PGD-OgPR1=14b=R=1	chr03	100	127	0	0	69	195	11731141	11731267	5e-66	252	Intergenic	Os03t0322700-00 downstream 0.382kb	Similar to BZIP transcription factor family protein%2C expressed.
09235=01=PGD-OgPR1=16b=R=1	chr04	99.67	307	1	0	65	371	34845447	34845141	7e-157	555	Intergenic	Os04t0673000-01 downstream 0.874kb	Similar to H0322F07.7 protein.
09237=01=PGD-OgPR1=19b=R=1	chr09	100	106	0	0	72	177	23641155	23641050	1e-53	210	Exon	Os09t0570100-01	Protein kinase%2C core domain containing protein.
09238=01=PGD-OgPR1=20a=R=1	chr03	100	255	0	0	70	324	16350006	16350260	1e-129	464	Intergenic	Os03t0393300-00 upstream 1.043kb	Similar to Serine carboxypeptidase family protein%2C expressed.
09239=01=PGD-OgPR1=24b=R=1	chr03	100	394	0	0	70	463	15411564	15411171	0	733	Intergenic	Os03t0376701-00 upstream 3.166kb	Hypothetical gene.
09241=01=PGD-OgPR1=26a=R=1	chr10	100	84	0	0	75	158	20337892	20337975	1e-40	167	3'Downstream-300	Os10t0514600-01 downstream 0.028kb	Similar to Clone ZZD584 mRNA sequence.
09250=01=PGD-Atp3=11b=R=1	chr07	100	351	0	0	80	430	19949766	19949416	0	654	3'Downstream-300	Os07t0507700-01 downstream 0.061kb	Bromodomain containing protein.
09252=01=PGD-Atp3=16a=R=1	chr03	100	386	0	0	67	452	5397170	5397555	0	765	Exon	Os03t0202250-00	Hypothetical gene.
09260=01=PGD-AtPP5=11c=R=1	chr03	100	136	0	0	71	206	7003493	7003628	5e-57	222	Intron	Os03t0231700-02	Similar to Squalene monooxygenase 2 (EC 1.14.99.7).
09262=01=PGD-AtPP5=15b=R=1	chr07	97.95	244	5	0	7	250	368384	368141	9e-125	448	Intergenic	Os07t0106700-01 upstream 4.497kb	Similar to disease resistance response protein 206.
09264=01=PGD-AtPP5=18b=R=1	chr02	100	97	0	0	70	166	26185195	26185099	3e-48	192	5'Upstream-1000	Os02t0632500-01 upstream 0.129kb	Arf GTPase activating protein family protein.
09265=01=PGD-AtPP5=20a=R=1	chr05	99.58	239	1	0	35	273	17425285	17425523	4e-130	466	5'Upstream-1000	Os05t0363500-01 upstream 0.924kb	Hypothetical conserved gene.
09266=01=PGD-AtPP5=21a=R=1	chr08	97.66	342	7	1	1	342	2239993	2239653	2e-175	617	Intergenic	Os08t0140300-01 upstream 15.148kb	Tryptophan decarboxylase1.,Senescence-induced serotonin biosynthesis.,Aromatic L-amino acid decarboxylases (AADCs) family.
09268=01=PGD-AtPP5=24a=R=2	chr04	100	286	0	0	67	352	31926823	31926538	2e-160	567	Intergenic	Os04t0618700-01 upstream 2.547kb	Protein kinase%2C core domain containing protein.
09274=01=PGD-PLA2b=09b=R=2	chr01	85.33	75	11	0	87	161	26889597	26889523	2e-09	63.9	Intron	Os01t0631400-01	Six-hairpin glycosidase domain containing protein.
09279=01=PGD-PLA2b=17b=R=1	chr04	100	164	0	0	73	236	32638293	32638130	5e-88	325	5'Upstream-1000	Os04t0631100-01 upstream 0.404kb	Major facilitator superfamily protein.
09286=01=PGD-PLA2b=24a=R=1	chr04	100	281	0	0	66	346	20123360	20123080	4e-143	509	3'Downstream-300	Os04t0401900-01 downstream 0.022kb	Conserved hypothetical protein.
09289=01=PGD-PLA2b=27b=R=1	chr10	99.29	564	4	0	48	611	23183819	23184382	0	1094	Intergenic	Os10t0572100-01 upstream 2.006kb	Uncharacterised protein family UPF0005 domain containing protein.
09289=01=PGD-PLA2b=27b=R=2	chr12	99.77	438	1	0	73	510	12511041	12511478	0	860	3'Downstream-300	Os12t0408000-01 downstream 0.094kb	Protein of unknown function DUF594 family protein.
09296=01=PGD-cPrx1=15b=R=1	chr12	100	353	0	0	1	353	24526529	24526881	0	700	Intergenic	Os12t0585300-01 upstream 17.704kb	Cyclin-like F-box domain containing protein.
09297=01=PGD-cPrx1=17b=R=1	chr08	98.28	233	4	0	7	239	19632478	19632710	8e-122	438	Intergenic	Os08t0408500-02 upstream 3.353kb	Pathogenesis-related transcriptional factor and ERF domain containing protein.
09298=01=PGD-cPrx1=18a=R=1	chr04	99.24	132	1	0	1	132	20817604	20817473	3e-66	254	Exon	Os04t0417000-01	Similar to Aluminum-activated malate transporter.
09300=01=PGD-cPrx1=23a=R=1	chr04	100	319	0	0	73	391	27435067	27435385	4e-180	632	Intergenic	Os04t0538400-01 upstream 3.434kb	Similar to Nodulin 21 (N-21).
09301=01=PGD-cPrx1=24b=R=1	chr07	100	405	0	0	53	457	24118871	24119275	0	803	Intergenic	Os07t0579100-01 upstream 17.168kb	Conserved hypothetical protein.
09307=01=PGD-AtROF1=11b=R=1	chr02	100	89	0	0	4	92	6538034	6538122	2e-43	176	Intergenic	Os02t0216200-01 upstream 5.08kb	Hypothetical protein.
09311=01=PGD-AtROF1=28a=R=1	chr04	87.27	55	7	0	157	211	17038966	17038912	9e-06	54	Exon	Os04t0352400-01	Peptidyl-prolyl cis-trans isomerase%2C FKBP-type domain containing protein.
09312=01=PGD-AtROF1=29b=R=1	chr03	100	61	0	0	71	131	10820206	10820266	5e-27	121	Intergenic	Os03t0304550-00 upstream 1.638kb	Hypothetical conserved gene.
09314=01=PGD-C2C-PrX=04b=R=2	chr03	98.48	197	3	0	6	202	31572168	31571972	1e-101	371	Intron	Os03t0747800-01	Cysteine synthase (EC 2.5.1.47) (O-acetylserine sulfhydrylase) (O- acetylserine (Thiol)-lyase) (CSase) (OAS-TL).
09316=01=PGD-C2C-PrX=12b=R=1	chr01	99.11	338	3	0	35	372	29763614	29763277	1e-155	551	Exon	Os01t0681000-01	Uncharacterised protein family UPF0089 domain containing protein.
09317=01=PGD-C2C-PrX=17b=R=1	chr03	100	323	0	0	76	398	17627323	17627001	0	640	Intron	Os03t0411500-01	Peptidase S14%2C ClpP family protein.
09322=01=PGD-C2C-PrX=27a=R=1	chr03	100	106	0	0	124	229	3824580	3824475	2e-53	210	Intergenic	Os03t0171600-02 upstream 9.307kb	Kelch-type beta propeller domain containing protein.
09323=01=PGD-C2C-PrX=30a=R=1	chr04	98.18	330	6	0	68	397	35562308	35562637	4e-155	549	Intergenic	Os04t0686000-01 upstream 7.108kb	Zinc finger%2C RING/FYVE/PHD-type domain containing protein.
09326=01=PGD-CaRmalH1=08d=R=1	chr08	99.63	269	1	0	70	338	2764236	2763968	6e-148	525	5'Upstream-1000	Os08t0148267-00 upstream 0.983kb	Hypothetical conserved gene.
09326=01=PGD-CaRmalH1=08d=R=2	chr08	100	151	0	0	75	225	2764505	2764655	3e-80	299	5'Upstream-1000	Os08t0148267-00 upstream 0.714kb	Hypothetical conserved gene.
09328=01=PGD-CaRmalH1=11a=R=1	chr04	99.15	236	2	0	1	236	26847968	26848203	1e-126	454	5'Upstream-1000	Os04t0527000-01 upstream 0.578kb	GRAM domain containing protein.
09335=01=PGD-GSBP=16c=R=1	chr03	99.37	317	2	0	71	387	4736697	4736381	1e-174	615	Intergenic	Os03t0191000-01 upstream 3.909kb	Similar to CG-1 protein (Fragment).
09338=01=PGD-AIA=05a=R=1	chr02	100	122	0	0	137	258	11425181	11425302	8e-63	242	Intergenic	Os02t0297200-01 upstream 16.974kb	Protein of unknown function DUF594 family protein.
09339=01=PGD-AIA=08b=R=2	chr03	100	194	0	0	64	257	29440865	29441058	8e-106	385	Intergenic	Os03t0710000-01 upstream 1.906kb	Protein of unknown function DUF292%2C eukaryotic domain containing protein.
09341=01=PGD-AIA=11a=R=1	chr01	99.37	159	1	0	60	218	21324212	21324054	1e-82	307	Intergenic	Os01t0539400-02 upstream 131.276kb	Conserved hypothetical protein.
09342=01=PGD-AIA=12a=R=1	chr01	97.87	94	2	0	25	118	44591464	44591557	1e-41	170	Exon	Os01t0970600-01	Helicase%2C superfamily 1 and 2%2C ATP-binding domain containing protein.
09344=01=PGD-AIA=16b=R=1	chr07	100	304	0	0	57	360	24140087	24139784	3e-171	603	Exon	Os07t0580300-00	Hypothetical conserved gene.
09346=01=PGD-AIA=20a=R=1	chr06	100	108	0	0	71	178	5082331	5082438	9e-55	214	5'Upstream-1000	Os06t0200350-00 upstream 0.887kb	Hypothetical gene.
09349=01=Rab21-AIA=03c=R=1	chr02	99.59	488	2	0	72	559	35192137	35192624	0	954	Intergenic	Os02t0804900-00 downstream 3.325kb	Ribonucleotide reductase.
09349=01=Rab21-AIA=03c=R=2	chr05	99.14	350	3	0	173	522	20100063	20100412	0	674	Intergenic	Os05t0410100-01 upstream 2.932kb	Conserved hypothetical protein.
09350=01=Rab21-AIA=05a=R=1	chr06	100	120	0	0	81	200	17077260	17077379	7e-62	238	Intergenic	Os06t0479200-01 upstream 24.209kb	Conserved hypothetical protein.
09353=01=Rab21-AIA=08c=R=1	chr02	100	51	0	0	86	136	12549648	12549598	6e-21	101	Intergenic	Os02t0315600-01 upstream 15.459kb	Helix-loop-helix DNA-binding domain containing protein.
09356=01=Rab21-AIA=17b=R=1	chr10	100	88	0	0	70	157	12277887	12277974	6e-43	174	5'Upstream-1000	Os10t0374600-00 upstream 0.404kb	Hypothetical conserved gene.
09357=01=Rab21-AIA=19b=R=1	chr11	98.36	61	1	0	71	131	17489390	17489330	4e-24	113	5'Upstream-1000	Os11t0454300-01 upstream 0.911kb	Similar to Water-stress inducible protein RAB21.
09360=01=Rab21-AIA=23a=R=1	chr04	98.45	515	8	0	85	599	20920212	20919698	0	971	Intergenic	Os04t0418800-02 upstream 10.719kb	Similar to Hydroxyproline-rich glycoprotein.
09361=01=Rab21-AIA=25a=R=1	chr07	100	106	0	0	71	176	23488486	23488381	1e-53	210	Intron	Os07t0568100-01	Oryza sativa symbiosis Leu-rich repeat receptor kinase.
09364=01=Rab21-HVRaf=01a=R=1	chr07	97.53	162	4	0	1	162	2984408	2984569	3e-78	293	Intergenic	Os07t0155200-01 upstream 3.113kb	Uncharacterised protein family UPF0090 domain containing protein.
09365=01=Rab21-HVRaf=03a=R=1	chr08	86.84	76	10	0	111	186	12492820	12492745	2e-11	71.9	Intergenic	Os08t0301500-01 upstream 7.317kb	Similar to Sucrose-phosphate synthase 2 (EC 2.4.1.14) (Fragment).
09365=01=Rab21-HVRaf=03a=R=2	chr09	100	227	0	0	69	295	12035963	12036189	2e-125	450	Intergenic	Os09t0355400-02 downstream 22.918kb	Similar to OsD305.
09367=01=Rab21-HVRaf=05a=R=1	chr01	97.69	563	13	0	59	621	39908248	39907686	0	1035	Intergenic	Os01t0879800-01 upstream 4.484kb	Zinc finger%2C CCHC-type domain containing protein.
09368=01=Rab21-HVRaf=07b=R=1	chr02	100	280	0	0	71	350	28240540	28240819	6e-157	555	Intergenic	Os02t0673000-01 upstream 3.26kb	Uncharacterised protein family UPF0005 domain containing protein.
09368=01=Rab21-HVRaf=07b=R=2	chr03	87.14	70	9	0	85	154	29993664	29993733	4e-11	69.9	Intron	Os03t0719850-00	Similar to Protein kinase 2.
09370=01=Rab21-HVRaf=12b=R=1	chr09	100	209	0	0	72	280	18262121	18262329	1e-98	361	5'Upstream-1000	Os09t0463700-01 upstream 0.916kb	Similar to AHM1.
09375=01=Rab21-HVRaf=21a=R=1	chr10	100	575	0	0	50	624	23183819	23184393	0	1140	Intergenic	Os10t0572100-01 upstream 2.006kb	Uncharacterised protein family UPF0005 domain containing protein.
09377=01=Rab21-HVRaf=24b=R=1	chr02	100	191	0	0	68	258	27778217	27778027	5e-104	379	5'Upstream-1000	Os02t0663800-01 upstream 0.68kb	Similar to Actin-depolymerizing factor (ADF).
09378=01=Rab21-HVRaf=25b=R=1	chr10	99.6	504	2	0	4	507	16508619	16509122	0	987	Intergenic	Os10t0444400-01 upstream 5.394kb	Cellular retinaldehyde-binding/triple function%2C C-terminal domain containing protein.
09379=01=Rab21-HVRaf=26b=R=1	chr02	100	188	0	0	60	247	18721429	18721616	3e-102	373	Intergenic	Os02t0505400-02 upstream 1.956kb	Exo70 exocyst complex subunit family protein.
09380=01=Rab21-HVRaf=27a=R=1	chr04	100	169	0	0	10	178	17415389	17415557	6e-91	335	Intergenic	Os04t0359300-00 upstream 6.051kb	Sulfotransferase family protein.
09381=01=Rab21-HVRaf=28b=R=1	chr03	100	133	0	0	71	203	4524753	4524885	1e-69	264	5'Upstream-1000	Os03t0186600-01 upstream 0.719kb	Transcription factor%2C MADS-box domain containing protein.
09382=01=Rab21-HVRaf=29a=R=1	chr04	100	339	0	0	71	409	25369109	25368771	0	672	Intergenic	Os04t0497200-01 upstream 2.364kb	Cellulase precursor (Cellulase homolog OR16pep) (Endo-1%2C4-beta-D- glucanase KORRIGAN) (EC 3.2.1.4).
09385=01=PGD_HVRaf=03a=R=1	chr01	100	291	0	0	69	359	31364586	31364296	2e-163	577	Intergenic	Os01t0713600-01 upstream 3.272kb	Transcriptional factor B3 family protein.
09389=01=PGD_HVRaf=14b=R=1	chr09	100	125	0	0	69	193	14432823	14432699	7e-65	248	Intergenic	Os09t0395100-00 downstream 14.251kb	Hypothetical conserved gene.
09390=01=PGD_HVRaf=15a=R=1	chr06	100	151	0	0	59	209	4294833	4294683	3e-80	299	Intergenic	Os06t0185500-00 downstream 5.943kb	Transferase family protein.
09394=01=PGD_HVRaf=25a=R=1	chr02	100	101	0	0	59	159	2524058	2523958	1e-50	200	Intergenic	Os02t0146400-01 upstream 24.699kb	Similar to Splicing factor 3B subunit 1 (Spliceosome associated protein 155) (SAP 155) (SF3b155) (Pre-mRNA splicing factor SF3b 155 kDa subunit).
09398=01=PGD_CaABS1=18a=R=1	chr12	100	405	0	0	61	465	20788311	20787907	0	755	Intergenic	Os12t0524201-01 downstream 93.14kb	Hypothetical conserved gene.
09402=01=PGD_CaABS1=22a=R=1	chr07	100	190	0	0	24	213	10334841	10334652	1e-76	287	Intergenic	Os07t0275901-00 upstream 3.352kb	Similar to cDNA clone:J013056O11%2C full insert sequence.
09405=01=PGD_CaABS1=25a=R=1	chr05	99.44	539	3	0	56	594	28186277	28186815	0	926	Intergenic	Os05t0563950-01 upstream 1.574kb	Hypothetical protein.
09409=01=PGD_CaABS1=29a=R=1	chr01	99.65	283	1	0	84	366	33859989	33860271	3e-156	553	5'Upstream-1000	Os01t0763600-02 upstream 0.481kb	PLC-like phosphodiesterase%2C TIM beta/alpha-barrel domain domain containing protein.
09412=01=Rab21_LOV1=06b=R=1	chr02	100	284	0	0	69	352	26301020	26300737	8e-147	521	Intron	Os02t0634700-01	Similar to Serine carboxypeptidase II-like protein.
09414=01=Rab21_LOV1=08a=R=1	chr11	98.04	51	1	0	1	51	1914186	1914236	8e-19	93.7	3'Downstream-300	Os11t0141400-01 downstream 0.01kb	Similar to Calmodulin-like protein CaML3.
09414=01=Rab21_LOV1=08a=R=2	chr11	99.31	144	1	0	71	214	1914145	1914288	1e-73	278	3'Downstream-300	Os11t0141400-01 downstream 0.051kb	Similar to Calmodulin-like protein CaML3.
09416=01=Rab21_LOV1=12b=R=1	chr03	100	166	0	0	71	236	16195401	16195566	4e-89	329	5'Upstream-1000	Os03t0390700-01 upstream 0.567kb	Similar to Transthyretin-like protein.
09416=01=Rab21_LOV1=12b=R=2	chr03	100	182	0	0	72	253	25635382	25635563	1e-98	361	Intergenic	Os03t0643800-00 upstream 1.26kb	Similar to hydroquinone glucosyltransferase.
09417=01=Rab21_LOV1=14a=R=1	chr05	100	265	0	0	69	333	4480100	4480364	5e-148	525	Intergenic	Os05t0174900-01 upstream 7.096kb	Conserved hypothetical protein.
09418=01=Rab21_LOV1=24a=R=1	chr03	100	152	0	0	72	223	28911281	28911130	7e-81	301	Intergenic	Os03t0700700-01 upstream 6.89kb	Similar to Lipoxygenase (Fragment).
09421=01=PGD_LOV1=02b=R=1	chr03	100	97	0	0	178	274	28571912	28572008	9e-32	139	Intergenic	Os03t0693000-01 upstream 19.692kb	Similar to predicted protein.
09422=01=PGD_LOV1=03a=R=1	chr12	100	315	0	0	62	376	27475188	27475502	9e-178	624	5'Upstream-1000	Os12t0637500-01 upstream 0.477kb	Similar to Nitrate and chloride transporter.
09427=01=PGD_LOV1=11a=R=1	chr05	100	330	0	0	133	462	17435462	17435791	0	654	Intergenic	Os05t0363951-01 upstream 4.598kb	Hypothetical gene.
09427=01=PGD_LOV1=11a=R=2	chr12	100	200	0	0	72	271	3530158	3530357	2e-109	396	Intergenic	Os12t0169300-00 upstream 4.851kb	Conserved hypothetical protein.
09428=01=PGD_LOV1=12b=R=1	chr02	100	184	0	0	61	244	32352287	32352470	7e-100	365	5'Upstream-1000	Os02t0749400-01 upstream 0.416kb	Conserved hypothetical protein.
09430=01=PGD_LOV1=15b=R=1	chr04	99.63	272	1	0	1	272	32591315	32591586	2e-150	533	Exon	Os04t0630900-01	Similar to Anthocyanidin reductase.
09430=01=PGD_LOV1=15b=R=2	chr08	100	263	0	0	60	322	23369649	23369911	8e-147	521	Intergenic	Os08t0472600-01 downstream 0.623kb	Similar to Alpha1%2C3-fucosyltransferase (Fragment).
09430=01=PGD_LOV1=15b=R=3	chr03	100	194	0	0	65	258	18114783	18114976	8e-106	385	Intergenic	Os03t0419700-00 upstream 12.91kb	Hypothetical conserved gene.
09431=01=PGD_LOV1=17b=R=1	chr09	99.55	224	1	0	70	293	20401405	20401182	8e-122	438	Intron	Os09t0508200-01	Pollen Ole e 1 allergen and extensin domain containing protein.
09433=01=PGD_LOV1=20b=R=1	chr06	100	141	0	0	69	209	11538875	11538735	2e-74	280	Intergenic	Os06t0304300-01 downstream 6.209kb	Conserved hypothetical protein.
097Rcc_OsPT7-27-1R1	chr09	100	194	0	0	61	254	7590364	7590557	8e-106	385	Intergenic	Os09t0293601-01 upstream 1.221kb	Hypothetical protein.
098Rcc_OsPT7-29-2R1	chr09	100	88	0	0	72	159	17005666	17005753	2e-30	133	Intergenic	Os09t0439700-02 downstream 1.496kb	Transmembrane receptor%2C eukaryota domain containing protein.
099Rcc_OsPT7-30-1R1	chr03	95.74	94	4	0	80	173	1002870	1002963	2e-37	157	5'Upstream-1000	Os03t0118600-01 upstream 0.556kb	Similar to Dihydrodipicolinate reductase-like protein.
100Rcc_OsPT7-97-2R1	chr01	100	374	0	0	58	431	27427912	27427539	0	741	Intron	Os01t0639900-01	Similar to Carbonic anhydrase%2C chloroplast precursor (EC 4.2.1.1) (Carbonate dehydratase).
100Rcc_OsPT7-97-2R2	chr01	100	477	0	0	68	544	27427934	27428410	0	898	Intron	Os01t0639900-01	Similar to Carbonic anhydrase%2C chloroplast precursor (EC 4.2.1.1) (Carbonate dehydratase).
101MAPK4.16.3.1	chr02	98.66	374	5	0	59	432	20293491	20293118	0	706	Intergenic	Os02t0529800-00 upstream 3.132kb	Cytochrome P450 family protein.
101MAPK4.19.3.1	chr01	100	107	0	0	72	178	41207241	41207135	3e-54	212	Intergenic	Os01t0906600-01 upstream 3.886kb	Tetratricopeptide-like helical domain containing protein.
101MAPK4.19.3.2	chr01	100	32	0	0	71	102	41207251	41207282	3e-10	63.9	Intergenic	Os01t0906600-01 upstream 3.896kb	Tetratricopeptide-like helical domain containing protein.
101MAPK4.21.2.1	chr08	99.71	690	1	1	81	770	23681562	23682250	0	1269	3'Downstream-300	Os08t0478500-01 downstream 0.237kb	Peptidase C19%2C ubiquitin carboxyl-terminal hydrolase 2 family protein.
101MAPK4.37.3.1	chr12	96.64	268	6	3	313	579	5165177	5165442	4e-122	440	Intergenic	Os12t0199500-00 upstream 5.955kb	Similar to N-methyltransferase.
101MAPK4.37.3.3	chr12	97.63	211	5	0	2	212	5165077	5165287	2e-106	387	Intergenic	Os12t0199500-00 upstream 6.055kb	Similar to N-methyltransferase.
101MAPK4.5b.2.1	chr08	100	643	0	0	61	703	2060565	2059923	0	1275	5'Upstream-1000	Os08t0136500-01 upstream 0.583kb	Protein of unknown function DUF26 domain containing protein.
101MAPK4.5b.2.2	chr08	100	94	0	0	72	165	15576514	15576421	2e-46	186	Intergenic	Os08t0343300-01 upstream 5.935kb	Zinc finger%2C RING/FYVE/PHD-type domain containing protein.
101MAPK4.7a.1.2	chr01	100	58	0	0	56	113	32109568	32109511	3e-25	115	Intron	Os01t0728350-00	Similar to Cytochrome P450 monooxygenase CYP72A5 (Fragment).
101MAPK4.7a.1.3	chr11	100	82	0	0	1	82	9030048	9030129	2e-39	163	Intergenic	Os11t0264500-00 upstream 3.69kb	Hypothetical conserved gene.
101MAPK8.10.3.1	chr06	99.24	658	5	0	64	721	30006916	30007573	0	1273	Intergenic	Os06t0696400-01 upstream 3.297kb	Xyloglycan endo-transglycosylase precursor.
101MAPK8.18.2.1	chr12	98.62	363	5	0	68	430	5164892	5164530	0	682	Intergenic	Os12t0199500-00 upstream 6.24kb	Similar to N-methyltransferase.
101MAPK8.18.2.2	chr12	98.67	603	5	3	1	601	5165029	5165630	0	1118	Intergenic	Os12t0199500-00 upstream 6.103kb	Similar to N-methyltransferase.
101MAPK8.27.2.1	chr05	99.19	246	1	1	48	293	20687884	20688128	8e-101	369	5'Upstream-1000	Os05t0420600-01 upstream 0.255kb	Cytochrome c.
101MAPK8.29.2.1	chr06	100	383	0	0	66	448	2170646	2170264	0	759	Intron	Os06t0141400-01	Similar to Early nodulin.
101MAPK8.9.2.1	chr10	100	454	0	0	58	511	10969918	10969465	0	900	Intergenic	Os10t0349400-00 upstream 4.858kb	Similar to cortical cell-delineating protein.
101MEK1.1-2-1-2.2.2	chr07	100	312	0	0	72	383	25252149	25251838	5e-176	618	5'Upstream-1000	Os07t0602200-01 upstream 0.11kb	Similar to HDA1.
101MEK1.15.3.2	chr09	100	557	0	0	69	625	23447124	23446568	0	1104	5'Upstream-1000	Os09t0566050-00 upstream 0.921kb	Similar to Prephenate dehydratase.
101MEK1.3-1-1.1.1	chr07	97.85	604	11	2	3	606	25252149	25251548	0	1009	5'Upstream-1000	Os07t0602200-01 upstream 0.11kb	Similar to HDA1.
101MEK1.6-2.2.1	chr04	100	157	0	0	69	225	22748429	22748585	8e-84	311	5'Upstream-1000	Os04t0446500-01 upstream 0.181kb	Similar to OSIGBa0140O07.15 protein.
101MEK1.6-2.3.2	chr04	100	157	0	0	69	225	22748429	22748585	8e-84	311	5'Upstream-1000	Os04t0446500-01 upstream 0.181kb	Similar to OSIGBa0140O07.15 protein.
101MEK1.6-2.3.3	chr05	100	45	0	0	72	116	17162534	17162578	1e-17	89.7	Intergenic	Os05t0359700-01 upstream 1.727kb	Conserved hypothetical protein.
101MEK1.7.3.1	chr07	98.56	278	4	0	1	278	22356570	22356847	5e-148	525	Intergenic	Os07t0546750-00 upstream 19.035kb	Hypothetical conserved gene.
101MEK1.7.3.2	chr03	100	305	0	0	72	376	18031926	18032230	3e-159	563	5'Upstream-1000	Os03t0418400-00 upstream 0.651kb	Hypothetical conserved gene.
101Rcc_OsTrxm-1-1R1	chr12	100	361	0	0	65	425	1264868	1265228	0	716	5'Upstream-1000	Os12t0126200-01 upstream 0.775kb	Engulfment and cell motility%2C ELM domain containing protein.
102Rcc_OsTrxm-2-2R1	chr06	100	136	0	0	70	205	17385100	17384965	2e-71	270	Intergenic	Os06t0484600-01 upstream 1.301kb	Similar to Pherophorin-S precursor.
103Rcc_OsTrxm-3-1R1	chr01	99.8	504	1	0	73	576	10711903	10711400	0	991	Intergenic	Os01t0293000-01 upstream 4.946kb	Similar to S-adenosylmethionine synthetase 1 (EC 2.5.1.6) (Methionine adenosyltransferase 1) (AdoMet synthetase 1) (Fragment).
105Rcc_OsTrxm-7-2R1	chr12	100	239	0	0	73	311	19787408	19787646	2e-132	474	Intergenic	Os12t0509600-00 downstream 3.901kb	Beta-ketoacyl synthase%2C active site domain containing protein.
106Rcc_OsTrxm-8-1R1	chr07	100	249	0	0	69	317	28999572	28999324	6e-126	452	5'Upstream-1000	Os07t0670200-01 upstream 0.298kb	C2 calcium-dependent membrane targeting domain containing protein.
107Rcc_OsTrxm-9-2R1	chr05	100	155	0	0	69	223	25721121	25720967	1e-82	307	Exon	Os05t0516700-01	Conserved hypothetical protein.
10Rcc_AtROF-24-2R1	chr01	99.52	419	2	0	12	430	37076351	37075933	0	817	Intergenic	Os01t0826400-01 upstream 1.447kb	WRKY transcription factor 24 (WRKY24).
110Rcc_OsTrxm-13-2R1	chr03	99.79	471	1	0	72	542	5316985	5317455	0	926	Intergenic	Os03t0200400-01 upstream 2.393kb	Conserved hypothetical protein.
111Rcc_OsTrxm-14-1R1	chr07	100	122	0	0	107	228	28844506	28844385	6e-63	242	Intergenic	Os07t0667350-00 upstream 2.412kb	Hypothetical gene.
112Rcc_OsTrxm-17-1R1	chr10	99.64	278	1	0	71	348	16382627	16382350	6e-154	545	Intergenic	Os10t0442100-00 downstream 5.57kb	Similar to Phosphoglycerate kinase.
113Rcc_OsTrxm-18-1R1	chr03	99.56	682	1	2	68	749	18235289	18235968	0	1314	Exon	Os03t0422800-01	Serine/threonine protein kinase-related domain containing protein.
114Rcc_OsTrxm-20-1R1	chr08	100	261	0	0	71	331	18458557	18458297	1e-145	517	Intergenic	Os08t0388900-00 upstream 1.157kb	Similar to para-hydroxybenzoate--polyprenyltransferase.
11Rcc_AtROF-25-1R1	chr02	100	526	0	0	13	538	21309182	21308657	0	995	Intergenic	Os02t0546400-00 upstream 4.771kb	Hypothetical conserved gene.
11Rcc_AtROF-25-1R2	chr12	99.8	489	1	0	10	498	533591	534079	0	961	Exon	Os12t0109850-00	Similar to Protein kinase domain containing protein%2C expressed.
121Rcc_ANTR-C-7-1R1	chr04	100	36	0	0	1	36	24028530	24028495	6e-12	71.9	Intergenic	Os04t0470901-00 upstream 1.936kb	Hypothetical gene.
121Rcc_ANTR-C-7-1R2	chr04	100	150	0	0	74	223	24028644	24028495	2e-54	214	Intergenic	Os04t0470901-00 upstream 2.05kb	Hypothetical gene.
122Rcc_ANTR-C-9-1R1	chr02	91.67	60	5	0	34	93	22916605	22916546	1e-15	83.8	Intergenic	Os02t0575700-01 upstream 8.901kb	Conserved hypothetical protein.
122Rcc_ANTR-C-9-1R2	chr04	96.97	165	5	0	74	238	35577804	35577640	8e-78	291	Intergenic	Os04t0686200-01 upstream 4.396kb	Similar to Chromosome condensation regulator protein (Fragment).
124Rcc_ANTR-C-11-2R1	chr05	99.5	400	2	0	69	468	25584805	25585204	0	779	Intergenic	Os05t0514200-02 upstream 1.634kb	OsPK4.
128Rcc_ANTR-C-17-2R1	chr05	100	51	0	0	68	118	5848505	5848455	1e-20	101	5'Upstream-1000	Os05t0195200-01 upstream 0.606kb	Zinc finger%2C CCCH-type domain containing protein.
128Rcc_ANTR-C-17-2R2	chr08	100	53	0	0	73	125	15011493	15011545	2e-22	105	Intergenic	Os08t0334900-01 upstream 52.612kb	Xyloglucan fucosyltransferase family protein.
130Rcc_ANTR-C-20-2R1	chr06	99.69	642	1	1	70	710	29445254	29444613	0	1203	Intergenic	Os06t0685400-01 downstream 1.709kb	Conserved hypothetical protein.
131Rcc_ANTR-C-21-1R1	chr07	100	279	0	0	71	349	17423210	17422932	2e-156	553	Intergenic	Os07t0469701-01 upstream 9.624kb	HAT dimerisation domain containing protein.
132Rcc_ANTR-C-24-2R1	chr07	88.89	54	6	0	57	110	28357165	28357218	1e-07	60	Exon	Os07t0657950-00	Hypothetical gene.
132Rcc_ANTR-C-24-2R2	chr03	96.73	153	5	0	112	264	9657124	9656972	3e-71	270	Intergenic	Os03t0281100-00 upstream 1.988kb	Ankyrin repeat containing protein.
132Rcc_ANTR-C-24-2R3	chr03	98.04	153	3	0	118	270	9657124	9656972	9e-75	281	Intergenic	Os03t0281100-00 upstream 1.988kb	Ankyrin repeat containing protein.
133Rcc_ANTR-C-25-2R1	chr09	100	317	0	0	72	388	23425992	23426308	5e-179	628	5'Upstream-1000	Os09t0565700-01 upstream 0.375kb	Prephenate dehydratase domain containing protein.
134Rcc_ANTR-C-26-2R1	chr02	100	280	0	0	70	349	137706	137985	8e-157	555	Intron	Os02t0102700-01	Similar to AGL157Cp.
137Rcc_ANTR-C-30-2R1	chr12	98.44	513	6	2	69	581	25377970	25378480	0	950	Intergenic	Os12t0599800-01 upstream 5.399kb	Conserved hypothetical protein.
137Rcc_ANTR-C-30-2R2	chr04	100	169	0	0	73	241	10876810	10876642	6e-91	335	5'Upstream-1000	Os04t0261400-01 upstream 0.454kb	Cytochrome c region domain containing protein.
138Rcc_AtP3-1-1R1	chr02	100	152	0	0	69	220	4149971	4150122	7e-81	301	Intergenic	Os02t0175900-01 upstream 3.086kb	Mitotic checkpoint protein PRCC%2C C-terminal domain containing protein.
140Rcc_AtP3-3-1R1	chr12	100	62	0	0	73	134	2468210	2468271	1e-27	123	Exon	Os12t0150200-01	Cytochrome P450 family protein.
141Rcc_AtP3-4-1R1	chr05	100	109	0	0	218	326	6925715	6925823	6e-55	216	Intergenic	Os05t0212100-01 upstream 8.255kb	Asp/Glu racemase%2C active site domain containing protein.
144Rcc_AtP3-9-2R1	chr01	100	56	0	0	47	102	27432250	27432305	4e-24	111	Intron	Os01t0639900-01	Similar to Carbonic anhydrase%2C chloroplast precursor (EC 4.2.1.1) (Carbonate dehydratase).
145Rcc_AtP3-10-1R1	chr03	99.64	274	1	0	51	324	5060385	5060658	5e-151	535	Intergenic	Os03t0196100-01 upstream 9.371kb	Hypothetical protein.
146Rcc_AtP3-11-2R1	chr11	96.06	330	7	2	53	381	30995586	30995910	3e-153	543	Intergenic	Os11t0703900-01 upstream 8.329kb	Heat shock protein 70.
146Rcc_AtP3-11-2R2	chr02	100	228	0	0	70	297	11803628	11803855	5e-126	452	Intergenic	Os02t0303200-01 downstream 1.81kb	Hypothetical protein.
147Rcc_AtP3-12-1R1	chr04	100	37	0	0	67	103	21767947	21767911	5e-13	73.8	Intergenic	Os04t0433600-01 upstream 2.116kb	Protein of unknown function DUF668 family protein.
14Rcc_AtROF-28-1R1	chr02	100	635	0	0	32	666	4522270	4522904	0	1211	5'Upstream-1000	Os02t0180900-01 upstream 0.999kb	Hypothetical protein.
152Rcc_AtP3-17-1R1	chr02	100	175	0	0	69	243	26536536	26536362	2e-94	347	Intron	Os02t0639900-01	Similar to Thioredoxin M-type%2C chloroplast precursor (TRX-M).
154Rcc_AtP3-19-2R1	chr03	100	142	0	0	70	211	3164140	3164281	6e-75	281	5'Upstream-1000	Os03t0159100-01 upstream 0.828kb	Similar to Protein kinase APK1B%2C chloroplast precursor (EC 2.7.1.-).
154Rcc_AtP3-19-2R2	chr04	100	53	0	0	71	123	7543105	7543157	2e-22	105	Intergenic	Os04t0217500-00 upstream 314.532kb	Hypothetical conserved gene.
155Rcc_AtP3-20-1R1	chr04	100	202	0	0	71	272	32758632	32758431	1e-110	400	Intergenic	Os04t0634000-01 upstream 1.204kb	Serine/threonine protein kinase-related domain containing protein.
15Rcc_AtROF-29-1R1	chr07	99.47	187	1	0	77	263	4593118	4593304	4e-99	363	Intergenic	Os07t0185800-01 downstream 1.748kb	Similar to C-Myc binding protein (Associate of Myc 1) (AMY-1).
15Rcc_AtROF-29-1R2	chr01	100	54	0	0	40	93	32199169	32199222	1e-22	107	Intergenic	Os01t0730400-01 upstream 1.374kb	Hypothetical protein.
15Rcc_AtROF-29-1R3	chr01	96.3	54	2	0	33	86	32199169	32199222	3e-19	95.6	Intergenic	Os01t0730400-01 upstream 1.374kb	Hypothetical protein.
160Rcc_AtP3-25-1R1	chr01	99.26	136	1	0	59	194	27604340	27604475	4e-51	202	Intergenic	Os01t0643450-00 upstream 10.308kb	Hypothetical gene.
164Rcc_AtP3-30-2R1	chr09	98.31	236	4	0	64	299	21741176	21741411	4e-102	373	3'Downstream-300	Os09t0531800-01 downstream 0.265kb	Glycosyl transferase%2C family 8 protein.
165OsCc-OgPR10-2-2R1	chr08	100	305	0	0	85	389	27384545	27384849	1e-130	468	5'Upstream-1000	Os08t0544700-01 upstream 0.605kb	Conserved hypothetical protein.
169OsCc-OgPR10-11-2R3	chr04	100	87	0	0	160	246	31046429	31046343	3e-42	172	Intergenic	Os04t0605200-01 upstream 3.718kb	Protein-tyrosine phosphatase%2C low molecular weight domain containing protein.
170OsCc-OgPR10-12-2R1	chr01	100	130	0	0	70	199	23144491	23144362	8e-68	258	Intergenic	Os01t0564300-01 upstream 12.048kb	Peptidyl-prolyl cis-trans isomerase%2C FKBP-type domain containing protein.
171OsCc-OgPR10-14-2R2	chr06	98.25	57	1	0	44	100	1048018	1047962	6e-23	107	5'Upstream-1000	Os06t0119300-01 upstream 0.583kb	Protein of unknown function DUF594 family protein.
172OsCc-OgPR10-21-2R1	chr04	100	72	0	0	72	143	8031657	8031728	2e-33	143	5'Upstream-1000	Os04t0220800-00 upstream 0.399kb	Similar to S-locus receptor-like kinase RLK13.
173Rab21_MsrB1-1-1R1	chr10	100	299	0	0	300	598	15768360	15768658	5e-168	593	5'Upstream-1000	Os10t0429400-00 upstream 0.793kb	Similar to BTB/POZ domain containing protein%2C expressed.
177Rab21_MsrB1-6-2R1	chr11	97.76	357	8	0	69	425	20395657	20395301	0	644	Intergenic	Os11t0512000-01 upstream 38.541kb	No apical meristem (NAM) protein domain containing protein.
178Rab21_MsrB1-7-1R1	chr11	100	43	0	0	75	117	27532434	27532392	2e-16	85.7	Intergenic	Os11t0640500-00 downstream 0.585kb	Hypothetical conserved gene.
17Rcc_cPrx1-20-1R1	chr04	99.03	103	1	0	36	138	24294849	24294951	2e-37	157	3'Downstream-300	Os04t0475600-01 downstream 0.189kb	2OG-Fe(II) oxygenase domain containing protein.
180Rab21_MsrB1-9-1R2	chr04	99.47	561	1	2	45	605	20909140	20909698	0	991	Intergenic	Os04t0418500-01 upstream 4.6kb	Zinc finger%2C RING/FYVE/PHD-type domain containing protein.
181Rab21_MsrB1-12-1R1	chr02	100	161	0	0	61	221	33334182	33334342	4e-86	319	Intergenic	Os02t0770300-01 upstream 2.539kb	Conserved hypothetical protein.
182Rab21_MsrB1-13-2R1	chr01	99.66	593	2	0	89	681	25044276	25043684	0	1164	Intergenic	Os01t0597400-00 upstream 25.914kb	Amino acid transporter%2C transmembrane domain containing protein.
187Rab21_MsrB1-19-1R1	chr02	100	104	0	0	154	257	724370	724267	4e-52	206	Intergenic	Os02t0113400-01 upstream 2.38kb	Protein of unknown function DUF544 family protein.
188Rab21_MsrB1-22-1R1	chr02	99.77	441	1	0	68	508	28057322	28057762	0	868	Intergenic	Os02t0669900-01 upstream 3.49kb	Protein of unknown function DUF632 domain containing protein.
190Rab21_MsrB1-24-1R1	chr06	100	136	0	0	72	207	27732320	27732185	2e-71	270	Exon	Os06t0655100-00	Similar to D-3-phosphoglycerate dehydrogenase.
19Rcc_cPrx1-23-1R1	chr04	96.59	469	14	1	42	508	18544598	18545066	2e-170	601	Intergenic	Os04t0374400-00 upstream 62.295kb	Hypothetical conserved gene.
1E2-M1.5-2-1-3.3.1	chr07	99.32	292	2	0	120	411	23260968	23261259	3e-159	563	Intergenic	Os07t0564150-00 upstream 1.681kb	Hypothetical gene.
21Rcc_cPrx1-25-1R1	chr03	100	593	0	0	35	627	30489622	30489030	0	1086	Intergenic	Os03t0727800-01 upstream 6.852kb	Cyclin-like F-box domain containing protein.
22Rcc_cPrx1-26-1R3	chr03	100	111	0	0	29	139	35333257	35333147	2e-56	220	Intergenic	Os03t0820600-02 downstream 0.742kb	Similar to cDNA clone:001-009-H02%2C full insert sequence.
23Rcc_cPrx1-27-1R1	chr04	100	219	0	0	12	230	26666679	26666897	1e-120	434	5'Upstream-1000	Os04t0523000-00 upstream 0.378kb	Photosystem II oxygen evolving complex protein PsbQ family protein.
25Rcc_cPrx1-30-1R1	chr09	100	174	0	0	41	214	18363577	18363404	7e-94	345	Intergenic	Os09t0465600-01 upstream 4.096kb	Similar to Glucose-6-phosphate isomerase-like protein (Fragment).
27Rcc_AtPP5-28-1R1	chr11	98.07	518	6	1	51	568	5246247	5246760	0	948	Intron	Os11t0204100-01	Conserved hypothetical protein.
29Rcc_CaRma1H1-3-1R1	chr06	99.01	705	4	3	21	724	13628534	13629236	0	1326	Intergenic	Os06t0340001-00 upstream 3.191kb	Hypothetical conserved gene.
30Rcc_CaRma1H1-14-2R1	chr06	99.43	529	3	0	21	549	2946651	2946123	0	971	Intergenic	Os06t0158000-01 upstream 2.226kb	Similar to Acyl-CoA synthetase (EC 6.2.1.3).
33Rab21_ABS4-4-1R1	chr04	99.61	512	0	2	289	799	21382758	21383268	0	936	Intergenic	Os04t0428500-01 upstream 55.279kb	Conserved hypothetical protein.
35Rab21_ABS4-15-1R1	chr11	100	713	0	0	20	732	3776206	3775494	0	1271	Intergenic	Os11t0176100-01 upstream 1.829kb	Nucleotide-binding%2C alpha-beta plait domain containing protein.
36Rab21_AnnAt1-2-1R1	chr06	100	294	0	0	25	318	29239786	29240079	3e-165	583	Intergenic	Os06t0680900-02 downstream 1.085kb	Exostosin-like family protein.
37Rab21_AnnAt1-8-1R1	chr02	100	201	0	0	104	304	26853082	26853282	8e-110	398	3'Downstream-300	Os02t0645725-00 downstream 0.297kb	Hypothetical gene.
40Rab21_AnnAt4-16-1R1	chr05	99.7	676	1	1	28	703	29164294	29164968	0	1170	Intergenic	Os05t0583551-00 downstream 0.757kb	Hypothetical conserved gene.
41Rab21_ECL-14-1R1	chr05	100	173	0	0	12	184	19242236	19242408	2e-93	343	Intergenic	Os05t0394301-00 upstream 4.749kb	Hypothetical gene.
42Rab21_ECL-18-2R1	chr11	99.84	636	1	0	16	651	5153103	5153738	0	1253	Intron	Os11t0202300-01	Cyclin-like F-box domain containing protein.
45Rcc_EXP-11-2R1	chr03	100	229	0	0	4	232	28201330	28201102	4e-114	412	Intergenic	Os03t0686300-00 upstream 2.634kb	Similar to unconventional myosin heavy chain.
46Rcc_EXP-12-2R1	chr11	99.72	716	1	1	27	742	21720616	21721330	0	1360	Intron	Os11t0536800-01	Amidase family protein.
47Rcc_EXP-14-2R1	chr10	100	266	0	0	1	266	20777167	20777432	1e-148	527	Intergenic	Os10t0522900-01 upstream 1.497kb	Isopenicillin N synthase family protein.
51Rcc_AGB-2-1R1	chr05	99.5	401	2	0	1	401	23933432	23933032	0	706	Intergenic	Os05t0484800-01 upstream 9.867kb	Protein of unknown function DUF567 family protein.
52Rcc_AGB-10-2R1	chr02	100	191	0	0	34	224	9297268	9297078	6e-104	379	Intergenic	Os02t0264501-00 upstream 125.032kb	Hypothetical gene.
57Rcc_AGB-19-1R1	chr07	100	258	0	0	24	281	16535087	16535344	7e-144	511	5'Upstream-1000	Os07t0456400-01 upstream 0.055kb	LUC7 related family protein.
59RabMPK1-26R2	chr01	100	65	0	0	66	130	30347778	30347714	4e-29	129	Intergenic	Os01t0693400-01 downstream 1.704kb	Pathogenesis-related transcriptional factor and ERF%2C DNA-binding domain containing protein.
59Rcc_AGB-21-2R1	chr08	99.79	467	1	0	15	481	6745267	6745733	0	918	Intergenic	Os08t0215400-00 upstream 3.614kb	Similar to RMUA.
61Rcc_AGB-29-2R1	chr01	100	742	0	0	22	763	12894162	12893421	0	1298	5'Upstream-1000	Os01t0330300-00 upstream 0.484kb	Peptidase C1A%2C papain family protein.
67Rcc_CAF1-19-3R2	chr12	100	446	0	0	12	457	2237935	2237490	0	884	Exon	Os12t0145500-01	Peptidyl-prolyl cis-trans isomerase%2C FKBP-type domain containing protein.
68Rcc_CAF1-20-2R1	chr08	100	511	0	0	7	517	20041586	20041076	0	965	Intergenic	Os08t0417000-01 upstream 1.276kb	2OG-Fe(II) oxygenase domain containing protein.
69Rcc_CAF1-22-1R1	chr03	99.86	732	0	1	20	751	27103512	27104242	0	1394	5'Upstream-1000	Os03t0667500-01 upstream 0.427kb	Similar to Metal transport protein.
70Rcc_CAF1-29-1R1	chr12	99.6	497	2	0	14	510	24674367	24674863	0	944	5'Upstream-1000	Os12t0587200-01 upstream 0.742kb	Protein of unknown function DUF1618 domain containing protein.
72Rab21_SVP-2-1R2	chr09	100	90	0	0	18	107	20327022	20327111	1e-43	178	Intron	Os09t0506800-01	Similar to Meiotic asynaptic mutant 1.
72Rab21_SVP-2-1R3	chr09	100	90	0	0	12	101	20327022	20327111	4e-43	178	Intron	Os09t0506800-01	Similar to Meiotic asynaptic mutant 1.
74Rab21_SVP-25-2R1	chr01	100	439	0	0	15	453	32207553	32207991	0	870	Intergenic	Os01t0730600-00 upstream 2.021kb	Hypothetical conserved gene.
81Rab21_OsPT7-20-1R1	chr02	100	210	0	0	5	214	27716089	27716298	4e-99	363	Intergenic	Os02t0663100-01 downstream 5.468kb	GRAS transcription factor domain containing protein.
82Rab21_OsPT7-21-1R1	chr03	100	408	0	0	12	419	29906639	29906232	0	761	Intergenic	Os03t0718500-00 downstream 4.337kb	Homeodomain-related domain containing protein.
83Rab21_OsPT7-27-1R1	chr01	100	128	0	0	25	152	38776065	38775938	5e-54	212	Intron	Os01t0857400-01	Amino acid transporter%2C transmembrane domain containing protein.
84Rab21_OsPT7-28-2R1	chr08	100	160	0	0	23	182	10272479	10272638	1e-85	317	Intergenic	Os08t0269000-01 upstream 2.844kb	Hypothetical conserved gene.
85Rab21_OsPT7-29-1R1	chr04	100	148	0	0	26	173	5423809	5423956	2e-78	293	Intergenic	Os04t0179700-01 upstream 1.253kb	Syn-pimara-7%2C15-diene synthase.
86Rab21_OsPT7-30-1R1	chr04	100	309	0	0	43	351	22912481	22912789	4e-174	613	Intergenic	Os04t0449900-01 upstream 1.349kb	Similar to RNA Binding Protein 47.
89Rcc_OsPT7-17-1R1	chr01	99.84	620	0	1	20	639	27427912	27427294	0	1213	Intron	Os01t0639900-01	Similar to Carbonic anhydrase%2C chloroplast precursor (EC 4.2.1.1) (Carbonate dehydratase).
89Rcc_OsPT7-17-1R2	chr01	100	477	0	0	21	497	27427934	27428410	0	898	Intron	Os01t0639900-01	Similar to Carbonic anhydrase%2C chloroplast precursor (EC 4.2.1.1) (Carbonate dehydratase).
8A3-M8.1a-1-3.2.1	chr11	100	370	0	0	77	446	16090890	16091259	0	733	Exon	Os11t0432400-01	Similar to 2-oxoglutarate/malate translocator.
8A3-M8.1a-1-3.2.2	chr07	99.32	294	2	0	102	395	23260968	23261261	2e-160	567	Intergenic	Os07t0564150-00 upstream 1.681kb	Hypothetical gene.
8A3-M8.2-2.3.1	chr04	99.46	368	2	0	69	436	16237528	16237161	0	714	Intergenic	Os04t0339800-00 downstream 7.217kb	Similar to predicted protein.
8A3-M8.2-2.3.3	chr02	100	241	0	0	71	311	17432083	17431843	3e-112	406	Intergenic	Os02t0483500-01 upstream 4.102kb	Transferase family protein.
8A3-M8.6-1.3.1	chr08	100	360	0	0	51	410	17825107	17824748	0	672	3'Downstream-300	Os08t0377666-00 downstream 0.069kb	Hypothetical conserved gene.
8B3-M6.1-2-1.2.1	chr01	98.71	619	7	1	64	682	9016849	9016232	0	1114	5'Upstream-1000	Os01t0265000-00 upstream 0.362kb	Aromatic-ring hydroxylase-like domain containing protein.
8B3-M6.2-2-7.1.1	chr05	100	210	0	0	56	265	10768175	10768384	3e-115	416	Intergenic	Os05t0267900-01 upstream 15.467kb	Conserved hypothetical protein.
8B3-M6.5.2.1	chr01	100	35	0	0	73	107	30253589	30253623	6e-12	69.9	5'Upstream-1000	Os01t0690800-01 upstream 0.212kb	Protein kinase%2C core domain containing protein.
8C2-MEK1.6-3.2.1	chr10	100	124	0	0	61	184	17677294	17677417	3e-64	246	5'Upstream-1000	Os10t0465700-01 upstream 0.879kb	Similar to Beta-amylase PCT-BMYI (EC 3.2.1.2).
90Rcc_OsPT7-20-1R1	chr02	100	722	0	0	21	742	36486023	36486744	0	1431	Exon	Os02t0828900-02	Similar to JmjC domain containing protein%2C expressed.
93Rcc_OsPT7-24-1R1	chr02	98.47	587	7	2	19	604	4272292	4271707	0	1086	Intron	Os02t0177500-01	Similar to Small nuclear ribonucleoprotein F (snRNP-F) (Sm protein F) (Sm-F) (SmF).
94Rcc_OsPT7-25-1R1	chr08	96.09	307	12	0	20	326	467649	467343	2e-135	484	Intergenic	Os08t0109400-01 upstream 2.611kb	AUX/IAA protein family protein.
94Rcc_OsPT7-25-1R2	chr08	96.89	354	11	0	17	370	467663	467310	3e-153	543	Intergenic	Os08t0109400-01 upstream 2.597kb	AUX/IAA protein family protein.
94Rcc_OsPT7-25-1R3	chr04	100	103	0	0	123	225	35679764	35679866	2e-51	204	Intergenic	Os04t0688000-00 upstream 1.542kb	Similar to CAA303718.1 protein.
94Rcc_OsPT7-25-1R5	chr04	100	50	0	0	124	173	5423907	5423956	5e-20	99.6	Intergenic	Os04t0179700-01 upstream 1.351kb	Syn-pimara-7%2C15-diene synthase.
95Rcc_OsPT7-26-1R2	chr11	100	127	0	0	29	155	17738382	17738256	5e-66	252	Intergenic	Os11t0459300-00 upstream 6.223kb	Protein of unknown function DUF1719%2C Oryza sativa domain containing protein.
A18_1_pMJRB2	chr01	100	131	0	0	72	202	30964190	30964060	2e-68	260	5'Upstream-1000	Os01t0705200-01 upstream 0.617kb	Late embryogenesis abundant protein repeat containing protein.
AndaRis10_1L_M3	chr10	100	784	0	0	1	784	18599306	18600089	0	1513	Intergenic	Os10t0480500-01 downstream 1.022kb	Double-stranded RNA-binding-like domain containing protein.
AndaRis12_1R_M2	chr03	97.94	291	6	0	42	332	6689442	6689732	2e-150	533	Intergenic	Os03t0226600-02 upstream 8.629kb	Hypothetical conserved gene.
AndaRis13_1R_M1	chr10	100	91	0	0	74	164	18599161	18599071	1e-44	180	Intergenic	Os10t0480500-01 downstream 1.167kb	Double-stranded RNA-binding-like domain containing protein.
AndaRis13_2R_M2	chr10	100	91	0	0	74	164	18599161	18599071	1e-44	180	Intergenic	Os10t0480500-01 downstream 1.167kb	Double-stranded RNA-binding-like domain containing protein.
AndaRis15_4R_M1	chr02	99.73	732	1	1	65	795	28938261	28938992	0	1429	5'Upstream-1000	Os02t0685600-01 upstream 0.213kb	Similar to Protein phosphatase 2C-like.
AndaRis16-1L_M1	chr06	100	419	0	0	27	445	6293334	6293752	0	783	Intergenic	Os06t0222100-00 upstream 12.56kb	Hypothetical conserved gene.
AndaRis16_1L_M1	chr06	100	419	0	0	12	430	6293334	6293752	0	783	Intergenic	Os06t0222100-00 upstream 12.56kb	Hypothetical conserved gene.
AndaRis17_1L_M1	chr03	99.29	706	5	0	1	706	32797831	32798536	0	1304	Intergenic	Os03t0770700-01 upstream 22.801kb	Hypothetical conserved gene.
AndaRis17_1R_M1	chr03	100	165	0	0	68	232	32797763	32797599	2e-88	327	Intergenic	Os03t0770700-01 upstream 22.869kb	Hypothetical conserved gene.
AndaRis19-1L_M1	chr01	99.78	905	2	0	4	908	6210113	6211017	0	1735	Intergenic	Os01t0213400-01 upstream 10.999kb	Zinc finger%2C RING/FYVE/PHD-type domain containing protein.
AndaRis1_1L_M1	chr01	100	339	0	0	1	339	6964517	6964179	0	672	Intergenic	Os01t0226300-01 upstream 3.436kb	Reticulon family protein.
AndaRis20-1L_M1	chr01	99.48	961	3	2	4	962	6210113	6211073	0	1808	Intergenic	Os01t0213400-01 upstream 10.999kb	Zinc finger%2C RING/FYVE/PHD-type domain containing protein.
AndaRis22-1L_M1	chr03	99.69	964	3	0	4	967	36303860	36302897	0	1889	Intergenic	Os03t0841900-00 upstream 7.195kb	FAD dependent oxidoreductase domain containing protein.
AndaRis22-1L_M3	chr10	100	337	0	0	3	339	20432376	20432040	0	668	Intergenic	Os10t0516550-00 upstream 2.018kb	Hypothetical genes.
AndaRis22-1L_M4	chr10	99.52	208	0	1	1	207	20380805	20380598	2e-109	396	Intergenic	Os10t0516100-02 upstream 11.263kb	Similar to Glycine cleavage system H protein%2C mitochondrial precursor.
AndaRis23-1R_M1	chr08	100	95	0	0	45	139	18351513	18351419	4e-47	188	Intergenic	Os08t0386900-01 upstream 3.547kb	Prefoldin domain containing protein.
AndaRis23-1R_M2	chr08	100	95	0	0	46	140	18351513	18351419	4e-47	188	Intergenic	Os08t0386900-01 upstream 3.547kb	Prefoldin domain containing protein.
AndaRis24-1R_M1	chr07	99.6	759	3	0	70	828	23224216	23224974	0	1483	3'Downstream-300	Os07t0563600-01 downstream 0.298kb	FAR1 domain containing protein.
AndaRis24-1R_M2	chr07	100	554	0	0	72	625	23224216	23224769	0	1098	3'Downstream-300	Os07t0563600-01 downstream 0.298kb	FAR1 domain containing protein.
AndaRis2_1L_M1	chr01	100	136	0	0	8	143	43477191	43477056	2e-71	270	Intergenic	Os01t0948200-00 upstream 3.974kb	Similar to GRAS family transcription factor containing protein.
AndaRis3_1R_M1	chr12	100	124	0	0	107	230	247148	247271	1e-51	204	Intergenic	Os12t0104800-01 upstream 10.708kb	Similar to Clathrin heavy chain.
AndaRis4_1R_M1	chr02	99.58	718	2	1	66	782	28938261	28938978	0	1396	5'Upstream-1000	Os02t0685600-01 upstream 0.213kb	Similar to Protein phosphatase 2C-like.
AndaRis5_1L_M1	chr07	99.74	784	2	0	4	787	21394596	21393813	0	1491	5'Upstream-1000	Os07t0529800-01 upstream 0.653kb	Protein translation factor SUI1 homolog (GOS2 protein).
AndaRis6_1L_M1	chr10	99.87	790	1	0	2	791	22810781	22809992	0	1471	3'Downstream-300	Os10t0564900-01 downstream 0.257kb	Similar to Protein kinase CK2 regulatory subunit CK2B2.
AndaRis6_1R_M1	chr11	100	217	0	0	70	286	19245598	19245814	2e-119	430	5'Upstream-1000	Os11t0485000-00 upstream 0.616kb	Conserved hypothetical protein.
AndaRis8_1L_M1	chr08	100	770	0	0	16	785	3326643	3327412	0	1271	5'Upstream-1000	Os08t0157400-01 upstream 0.855kb	Zinc finger%2C RING/FYVE/PHD-type domain containing protein.
AndaRis8_1R_M1	chr08	100	36	0	0	70	105	3326540	3326505	2e-12	71.9	5'Upstream-1000	Os08t0157400-01 upstream 0.958kb	Zinc finger%2C RING/FYVE/PHD-type domain containing protein.
AndaRis9_1L_M1	chr06	97.6	709	16	1	7	715	18074776	18074069	0	1140	Intron	Os06t0494400-01	Multi antimicrobial extrusion protein MatE family protein.
AndaRis9_1L_M3	chr01	100	226	0	0	9	234	29627984	29628209	8e-125	448	3'Downstream-300	Os01t0678400-01 downstream 0.028kb	Conserved hypothetical protein.
B05_1_pMJRB2	chr02	100	116	0	0	153	268	30542159	30542044	2e-59	230	Intergenic	Os02t0715400-00 downstream 7.914kb	Conserved hypothetical protein.
B06_pMJRB2	chr01	99.44	179	1	0	70	248	30964397	30964219	2e-94	347	5'Upstream-1000	Os01t0705200-01 upstream 0.41kb	Late embryogenesis abundant protein repeat containing protein.
B07_pMJRB2	chr09	100	224	0	0	68	291	14902288	14902065	1e-123	444	5'Upstream-1000	Os09t0403300-00 upstream 0.619kb	Similar to cytochrome P450.
B17_1_pMJRB2	chr04	100	110	0	0	56	165	25526161	25526270	6e-56	218	Intergenic	Os04t0501500-00 downstream 8.209kb	BTB domain containing protein.
C04_1_pMJRB2	chr08	100	117	0	0	71	187	10959013	10958897	4e-60	232	Intergenic	Os08t0280600-01 upstream 2.695kb	Reticulon domain containing protein.
C06_1_pMJRB2	chr06	100	44	0	0	19	62	4919473	4919516	4e-17	87.7	Intergenic	Os06t0196700-01 upstream 6.02kb	Similar to Auxin response factor 1.
C12_1_pMJRB2	chr06	100	119	0	0	41	159	1474951	1474833	3e-61	236	5'Upstream-1000	Os06t0128000-00 upstream 0.271kb	Similar to formiminotransferase-like.
C22_1_pMJRB2	chr06	99.62	263	1	0	70	332	25925830	25926092	2e-126	454	Intergenic	Os06t0622800-01 upstream 2.074kb	Armadillo-type fold domain containing protein.
Cal2GUS_1_1R1	chr04	100	371	0	0	68	438	26853731	26853361	0	735	Intergenic	Os04t0527000-01 upstream 6.185kb	GRAM domain containing protein.
Con1GUS_3_1R1	chr09	100	289	0	0	71	359	11374574	11374862	3e-162	573	Intergenic	Os09t0344800-01 upstream 7.046kb	Protein of unknown function DUF81 family protein.
Con2GUS_1_1R1	chr05	99.49	591	1	2	73	663	14635319	14635907	0	1086	Intergenic	Os05t0316100-02 upstream 1.411kb	Zinc/iron permease family protein.
D07_pMJRB2	chr09	100	283	0	0	55	337	3815316	3815034	9e-159	561	Exon	Os09t0242700-00	Hypothetical genes.
D09_1_pMJRB2	chr09	99.33	299	2	0	76	374	12420792	12420494	2e-163	577	Intergenic	Os09t0360500-01 upstream 14.26kb	Thiolase-like%2C subgroup domain containing protein.
D11_pMJRB2	chr11	100	104	0	0	58	161	1184109	1184212	2e-52	206	5'Upstream-1000	Os11t0126400-00 upstream 0.502kb	Similar to GDA1/CD39 family protein.
D15_pMJRB2	chr03	100	283	0	0	71	353	7046251	7046533	9e-116	418	Intergenic	Os03t0232200-01 upstream 1.253kb	Similar to BABY BOOM.
D19_1_pMJRB2	chr02	100	232	0	0	71	302	27721892	27722123	2e-128	460	Intergenic	Os02t0663300-00 downstream 1.298kb	Similar to predicted protein.
D20_pMJRB2	chr01	99.72	360	1	0	91	450	5882311	5881952	0	664	Intergenic	Os01t0208400-01 upstream 5.508kb	Conserved hypothetical protein.
E04_1_pMJRB2	chr10	100	144	0	0	72	215	4598651	4598508	4e-76	285	Intergenic	Os10t0169800-01 downstream 0.347kb	Alpha/beta hydrolase fold-1 domain containing protein.
E18_1_pMJRB2	chr03	99.85	677	1	0	1	677	7619924	7619248	0	1334	Intergenic	Os03t0243100-01 upstream 4.317kb	Similar to Actin-depolymerizing factor 5 (ADF-5) (AtADF5).
F03_pMJRB2	chr06	100	179	0	0	71	249	14683564	14683386	7e-97	355	Intergenic	Os06t0355800-01 upstream 10.829kb	Hypothetical protein.
F04_pMJRB2	chr11	100	44	0	0	66	109	12166796	12166839	1e-16	87.7	Intergenic	Os11t0312400-01 upstream 13.732kb	Adenylate kinase B (EC 2.7.4.3) (ATP-AMP transphosphorylase).
F09_1_pMJRB2	chr06	100	61	0	0	71	131	23833176	23833236	2e-14	79.8	Intergenic	Os06t0585900-01 upstream 88.719kb	Hypothetical protein.
F11_1_pMJRB2	chr01	100	559	0	0	69	627	37121702	37121144	0	1108	5'Upstream-1000	Os01t0826900-01 upstream 0.52kb	Protein of unknown function DUF399 family protein.
F11_pMJRB2	chr08	100	402	0	0	65	466	19882230	19882631	0	755	Intergenic	Os08t0414200-01 upstream 2.423kb	Zinc finger%2C RING/FYVE/PHD-type domain containing protein.
F14_pMJRB2	chr01	99.85	665	0	1	39	703	19934950	19935613	0	1302	5'Upstream-1000	Os01t0516700-01 upstream 0.625kb	Similar to glycosyltransferase family 28 C-terminal domain containing protein.
F15_pMJRB2	chr04	99.85	660	0	1	66	724	17280958	17281617	0	1144	Intergenic	Os04t0357300-01 downstream 6.416kb	Similar to Helicase-like protein [Oryza sativa (japonica cultivar-group)].
F17_pMJRB2	chr11	99.72	353	0	1	438	790	88600	88951	0	684	Intron	Os11t0102200-00	Similar to NPH1-1.
F19_pMJRB2	chr07	100	57	0	0	80	136	29012698	29012754	4e-24	113	5'Upstream-1000	Os07t0670600-01 upstream 0.102kb	Ribosome biogenesis factor%2C NIP7 domain containing protein.
F20_pMJRB2	chr06	100	71	0	0	69	139	26543925	26543995	1e-32	141	Intergenic	Os06t0633300-01 downstream 4.574kb	Similar to Phytosulfokines 1.
F23_1_pMJRB2	chr05	100	144	0	0	73	216	24264203	24264346	7e-51	202	Intergenic	Os05t0491500-02 upstream 10.783kb	Similar to Transfactor-like protein.
F23_pMJRB2	chr01	100	52	0	0	72	123	15413765	15413816	9e-22	103	Intergenic	Os01t0369950-00 upstream 3.252kb	Hypothetical gene.
G02_1_pMJRB2	chr04	100	345	0	0	61	405	29409356	29409700	0	684	Intergenic	Os04t0574151-00 upstream 6.038kb	Hypothetical genes.
G04_1_pMJRB2	chr04	99.35	155	1	0	72	226	29409276	29409122	3e-80	299	Intergenic	Os04t0574151-00 upstream 5.958kb	Hypothetical genes.
G20_1_pMJRB2	chr08	100	248	0	0	70	317	21776555	21776308	6e-138	492	Intergenic	Os08t0445000-01 upstream 12.04kb	Similar to RING-H2 finger protein ATL5A.
G22_1_pMJRB2	chr02	100	93	0	0	66	158	25607013	25607105	6e-46	184	5'Upstream-1000	Os02t0622400-01 upstream 0.55kb	Glycolipid transfer protein%2C GLTP domain containing protein.
H04_pMJRB2	chr01	100	45	0	0	71	115	39420080	39420124	1e-17	89.7	5'Upstream-1000	Os01t0869600-01 upstream 0.01kb	TRAM%2C LAG1 and CLN8 homology domain containing protein.
H05_1_pMJRB2	chr10	99.52	627	2	1	66	691	15720435	15721061	0	1104	5'Upstream-1000	Os10t0427900-02 upstream 0.083kb	Hypothetical conserved gene.
H09_1_pMJRB2	chr09	100	42	0	0	118	159	15593633	15593592	6e-16	83.8	Intron	Os09t0416200-01	Similar to Glucose transporter (Fragment).
H09_pMJRB2	chr04	100	298	0	0	108	405	24446941	24447238	1e-167	591	Intergenic	Os04t0478600-01 upstream 5.791kb	Conserved hypothetical protein.
H12_pMJRB2	chr09	100	578	0	0	49	626	18734811	18734234	0	1146	Intergenic	Os09t0472100-01 upstream 5.405kb	Similar to ABC transporter.
H17_1_pMJRB2	chr01	99.71	698	2	0	72	769	41473524	41472827	0	1326	Intergenic	Os01t0911900-01 upstream 2.136kb	Similar to Uncharacterized ACR%2C COG1565 family protein.
H18_pMJRB2	chr06	100	97	0	0	200	296	10526312	10526216	1e-47	192	Intergenic	Os06t0289200-01 upstream 26.073kb	UDP-glucuronosyl/UDP-glucosyltransferase family protein.
H23_1_pMJRB2	chr01	96.56	611	9	10	177	786	2173824	2174423	0	971	Intergenic	Os01t0141000-01 upstream 27.58kb	Similar to RAV-like protein.
H23_pMJRB2	chr10	100	38	0	0	77	114	9182668	9182631	7e-13	75.8	Intergenic	Os10t0322600-00 upstream 1.486kb	Hypothetical gene.
I14_1_pMJRB2	chr06	100	658	0	0	71	728	24026407	24027064	0	1304	5'Upstream-1000	Os06t0589800-01 upstream 0.202kb	Protein kinase%2C core domain containing protein.
J03_pMJRB2	chr04	100	433	0	0	69	501	21831027	21830595	0	739	Intergenic	Os04t0434500-00 upstream 6.411kb	Homeodomain-related domain containing protein.
J05_pMJRB2	chr04	100	293	0	0	69	361	21831119	21831411	1e-121	438	Intergenic	Os04t0434500-00 upstream 6.503kb	Homeodomain-related domain containing protein.
J06_pMJRB2	chr04	100	254	0	0	17	270	27623998	27624251	2e-141	504	Exon	Os04t0541700-01	Homeodomain-related domain containing protein.
J09_pMJRB2	chr06	100	367	0	0	68	434	31373607	31373973	0	674	5'Upstream-1000	Os06t0717700-01 upstream 0.301kb	Conserved hypothetical protein.
J12_pMJRB2	chr03	100	129	0	0	182	310	9205897	9205769	7e-67	256	5'Upstream-1000	Os03t0272900-02 upstream 0.986kb	DVL family protein.
J17_pMJRB2	chr03	100	147	0	0	70	216	15334889	15335035	1e-77	291	Intergenic	Os03t0374900-00 upstream 2.182kb	Similar to cationic amino acid transporter.
J19_pMJRB2	chr04	100	378	0	0	64	441	33955456	33955079	1e-177	624	Intergenic	Os04t0656100-01 upstream 1.775kb	Similar to Plasma membrane H+-ATPase-like protein (Fragment).
K08_1_pMJRB2	chr02	100	250	0	0	193	442	7090298	7090049	2e-126	454	Intergenic	Os02t0225900-00 upstream 1.665kb	Conserved hypothetical protein.
K18_1_pMJRB2	chr06	100	90	0	0	65	154	12710591	12710680	4e-44	178	Intergenic	Os06t0324000-01 downstream 9.091kb	Conserved hypothetical protein.
L01_1_pMJRB2	chr03	100	467	0	0	1	467	29384343	29383877	0	825	Intergenic	Os03t0708600-01 upstream 2.122kb	DEAD-like helicase%2C N-terminal domain containing protein.
L01_pMJRB2	chr03	100	384	0	0	68	451	8634797	8635180	0	761	Exon	Os03t0262300-01	Hypothetical conserved gene.
L03_1_pMJRB2	chr03	100	214	0	0	62	275	29383639	29383852	4e-105	383	Intergenic	Os03t0708600-01 upstream 1.418kb	DEAD-like helicase%2C N-terminal domain containing protein.
L10_pMJRB2	chr06	98.41	63	1	0	236	298	11415881	11415819	4e-25	117	Intergenic	Os06t0303400-00 upstream 88.678kb	Similar to aconitate hydratase%2C cytoplasmic.
L11_1_pMJRB2	chr07	99.86	705	1	0	72	776	23721328	23722032	0	1300	Intergenic	Os07t0571300-01 upstream 1.638kb	Conserved hypothetical protein.
L11_pMJRB2	chr05	99.36	157	1	0	49	205	2600295	2600451	2e-81	303	Intron	Os05t0145000-01	Similar to Ring finger protein (Fragment).
L17_1_pMJRB2	chr01	100	336	0	0	65	400	9331860	9331525	0	666	Intergenic	Os01t0270100-01 upstream 3.651kb	Similar to Cysteine protease inhibitor.
L19_pMJRB2	chr01	100	214	0	0	73	286	6802904	6803117	1e-117	424	Intergenic	Os01t0224100-01 upstream 10.166kb	Similar to DNA binding protein-like protein.
L21_1_pMJRB2	chr02	99.76	417	0	1	376	792	27417732	27417317	0	811	Intergenic	Os02t0657600-00 upstream 10.261kb	N-acetyl glutamate kinase 2.
L22_pMJRB2	chr08	100	297	0	0	70	366	12405061	12404765	4e-167	589	Intergenic	Os08t0300150-00 downstream 0.954kb	Hypothetical conserved gene.
LtHAHD6-01a3-R1	chr11	100	218	0	0	72	289	11453927	11453710	4e-120	432	Intergenic	Os11t0303400-02 downstream 1.418kb	Similar to Small GTP-binding protein OsRac2.
LtHAHD6-02b1-R1	chr01	99.47	188	1	0	49	236	28931082	28931269	2e-100	367	Intergenic	Os01t0665750-01 upstream 2.186kb	Similar to WRKY transcription factor 16.
LtHAHD6-03b1-R1	chr11	100	218	0	0	71	288	11453927	11453710	4e-120	432	Intergenic	Os11t0303400-02 downstream 1.418kb	Similar to Small GTP-binding protein OsRac2.
LtHAHD6-06a1-R1	chr01	100	62	0	0	122	183	30270971	30270910	1e-27	123	3'Downstream-300	Os01t0691400-00 downstream 0.263kb	Similar to seed maturation protein.
LtHAHD6-06a1-R2	chr04	100	101	0	0	21	121	15077857	15077757	1e-50	200	Intron	Os04t0321800-01	Similar to OSIGBa0097I24.2 protein.
LtHAHD6-06a2-R1	chr01	100	62	0	0	121	182	30270971	30270910	1e-27	123	3'Downstream-300	Os01t0691400-00 downstream 0.263kb	Similar to seed maturation protein.
LtHAHD6-06a2-R2	chr04	100	101	0	0	21	121	15077857	15077757	1e-50	200	Intron	Os04t0321800-01	Similar to OSIGBa0097I24.2 protein.
LtHAHD6-08a1-R2	chr03	100	201	0	0	100	300	3082589	3082389	7e-110	398	Intron	Os03t0157400-01	ABC transporter-like domain containing protein.
LtHAHD6-09b1-R1	chr02	100	170	0	0	71	240	33127442	33127273	1e-91	337	Intergenic	Os02t0766600-01 upstream 2.564kb	Protein of unknown function DUF1685 family protein.
LtHAHD6-13a1-R1	chr07	100	312	0	0	61	372	16616566	16616255	5e-176	618	Intergenic	Os07t0458500-00 upstream 26.103kb	Hypothetical conserved gene.
LtHAHD6G_5b_1R1	chr08	100	242	0	0	68	309	12499953	12500194	6e-95	349	5'Upstream-1000	Os08t0301500-01 upstream 0.184kb	Similar to Sucrose-phosphate synthase 2 (EC 2.4.1.14) (Fragment).
LtHAMyb4-04b3-R1	chr07	100	77	0	0	66	142	24808761	24808837	2e-36	153	Intergenic	Os07t0592300-01 upstream 7.95kb	Frigida-like family protein.
LtHAMyb4-05b1-R1	chr07	100	77	0	0	65	141	24808761	24808837	2e-36	153	Intergenic	Os07t0592300-01 upstream 7.95kb	Frigida-like family protein.
LtHAMyb4-10a1-R1	chr09	100	336	0	0	72	407	22190836	22190501	0	666	Intergenic	Os09t0540900-01 upstream 2.622kb	Hypothetical conserved gene.
LtHAMyb4-12a2-R1	chr12	99.68	308	1	0	93	400	2160294	2159987	5e-171	603	Intergenic	Os12t0143800-01 upstream 3.203kb	Similar to Disrupted meiotic cDNA 1 protein (Fragment).
LtHAMyb4-14b1-R1	chr02	100	76	0	0	70	145	33038719	33038794	7e-36	151	Intron	Os02t0763900-01	Similar to Galactoside 2-alpha-L-fucosyltransferase (EC 2.4.1.69) (Xyloglucan alpha-(1%2C2)-fucosyltransferase) (AtFUT1).
LtHAMyb4G_15a_1R1	chr08	100	463	0	0	82	544	8672120	8672582	0	918	Intergenic	Os08t0242700-02 upstream 2.829kb	Similar to uridylyltransferase-related.
LtHAMyb4G_16a_1R1	chr02	100	349	0	0	66	414	8799029	8799377	0	650	5'Upstream-1000	Os02t0255200-01 upstream 0.16kb	Similar to Ribosomal protein S15a homolog.
LtHASBP3-01b1-R1	chr01	100	491	0	0	69	559	22345486	22345976	0	932	Intron	Os01t0551800-01	Conserved hypothetical protein.
LtHASBP3-06a1-R1	chr01	100	118	0	0	108	225	43497667	43497784	2e-60	234	Exon	Os01t0948600-01	Conserved hypothetical protein.
LtHASBP3-06a1-R3	chr09	100	79	0	0	73	151	12084586	12084508	1e-37	157	Exon	Os09t0356000-00	Similar to OsD305.
LtHASBP3-06a2-R1	chr01	100	118	0	0	111	228	43497667	43497784	2e-60	234	Exon	Os01t0948600-01	Conserved hypothetical protein.
LtHASBP3-06a2-R3	chr09	100	79	0	0	72	150	12084586	12084508	1e-37	157	Exon	Os09t0356000-00	Similar to OsD305.
LtHASBP3-07b1-R1	chr02	100	45	0	0	89	133	32769362	32769318	2e-17	89.7	Intergenic	Os02t0757800-01 upstream 2.387kb	Conserved hypothetical protein.
LtHASBP3-09a1-R1	chr04	100	94	0	0	69	162	33605245	33605338	2e-46	186	Intergenic	Os04t0649500-01 upstream 3.805kb	Conserved hypothetical protein.
LtHASBP3-09a1-R2	chr08	100	45	0	0	70	114	21928731	21928687	1e-17	89.7	5'Upstream-1000	Os08t0447200-01 upstream 0.76kb	SGT1 family protein.
LtHASBP3-09a2-R1	chr04	98.94	94	1	0	68	161	33605245	33605338	4e-44	178	Intergenic	Os04t0649500-01 upstream 3.805kb	Conserved hypothetical protein.
LtHASBP3-09a2-R2	chr08	100	45	0	0	70	114	21928731	21928687	1e-17	89.7	5'Upstream-1000	Os08t0447200-01 upstream 0.76kb	SGT1 family protein.
LtHASBP3-11b1-R1	chr09	100	139	0	0	71	209	4891715	4891577	4e-73	276	Intergenic	Os09t0256600-00 downstream 2.066kb	Similar to seven-transmembrane-domain protein 1.
LtHASBP3-12a2-R1	chr03	99.58	476	1	1	63	537	8492005	8491530	0	866	Intergenic	Os03t0260100-01 upstream 2.161kb	Conserved hypothetical protein.
LtHASBP3-12a2-R3	chr03	100	283	0	0	74	356	8492070	8492352	9e-159	561	Intergenic	Os03t0260100-01 upstream 2.226kb	Conserved hypothetical protein.
LtHASBP3G_10b_1R1	chr08	100	310	0	0	64	373	13907119	13907428	8e-175	615	Intron	Os08t0319450-00	Similar to H0124E07.4 protein.
LtHASBP3G_17a_2R1	chr10	100	647	0	0	72	718	14034649	14035295	0	1241	Intergenic	Os10t0400700-01 upstream 1.589kb	Hypothetical protein.
M04_1_pMJRB2	chr09	100	116	0	0	67	182	20287460	20287575	2e-59	230	3'Downstream-300	Os09t0506000-01 downstream 0.189kb	Similar to Diphosphonucleotide phosphatase 1 precursor.
M4-14R3-2	chr03	98.89	90	1	0	94	183	6390089	6390000	1e-41	170	Intergenic	Os03t0221100-00 upstream 3.089kb	Hypothetical conserved gene.
M4-23R2-1	chr07	99.82	565	1	0	71	635	25112834	25113398	0	1065	Intron	Os07t0599000-01	Pentatricopeptide repeat domain containing protein.
M4-23R2-2	chr10	100	177	0	0	192	368	21256227	21256403	2e-95	351	Intron	Os10t0533600-01	Similar to Mitogen-activated protein kinase homolog MMK2 (EC 2.7.1.37).
M4-30R2-2	chr07	100	308	0	0	74	381	29128943	29128636	1e-173	611	Exon	Os07t0673400-01	Rossmann-like alpha/beta/alpha sandwich fold domain containing protein.
M8-14R2-2	chr01	100	44	0	0	96	139	24502506	24502463	8e-17	87.7	5'Upstream-1000	Os01t0587300-00 upstream 0.963kb	Similar to C2 domain-containing protein.
M8-17R1-1	chr07	100	232	0	0	71	302	10258016	10258247	1e-99	365	Exon	Os07t0274400-01	B12D family protein.
M8-19R3-1	chr02	97.6	125	3	0	46	170	22249334	22249458	1e-21	105	5'Upstream-1000	Os02t0564300-01 upstream 0.95kb	Hypothetical protein MTH865 family protein.
M8-3R2-1	chr10	99.85	682	0	1	70	751	18161745	18161065	0	1336	Intergenic	Os10t0474600-00 downstream 7.961kb	Hypothetical conserved gene.
N01_1_pMJRB2	chr07	100	102	0	0	1	102	21845910	21845809	3e-51	202	Intergenic	Os07t0538700-01 downstream 7.294kb	Hypothetical conserved gene.
N02_pMJRB2	chr03	98.71	465	6	0	57	521	37197976	37197512	0	654	Intergenic	Os03t0860050-01 upstream 1.507kb	Hypothetical gene.
N03_1_pMJRB2	chr01	100	344	0	0	75	418	34242252	34241909	0	682	5'Upstream-1000	Os01t0770400-01 upstream 0.185kb	Cyclin-like F-box domain containing protein.
N03_pMJRB2	chr07	99.84	633	0	1	72	704	613546	612915	0	1191	5'Upstream-1000	Os07t0111100-01 upstream 0.472kb	Conserved hypothetical protein.
N08_pMJRB2	chr11	100	78	0	0	145	222	22379917	22379994	1e-36	155	5'Upstream-1000	Os11t0546500-00 upstream 0.769kb	Galactosyl transferase family protein.
N15_pMJRB2	chr01	100	135	0	0	64	198	42532195	42532329	9e-71	268	Intron	Os01t0928600-01	Serine palmitoyltransferase.
N22_pMJRB2	chr02	99.15	353	3	0	166	518	35076367	35076015	3e-179	630	Intergenic	Os02t0802700-01 upstream 2.868kb	Similar to MGDG synthase type A.
O06_1_pMJRB2	chr03	100	477	0	0	53	529	13056111	13055635	0	946	5'Upstream-1000	Os03t0347500-01 upstream 0.859kb	Similar to Senescence-associated protein (SAG29).
O08_1_pMJRB2	chr02	100	92	0	0	60	151	26876524	26876433	3e-45	182	Intergenic	Os02t0646200-01 upstream 7.428kb	Zinc finger%2C B-box domain containing protein.
O16_1_pMJRB2	chr04	100	133	0	0	68	200	6470351	6470483	1e-69	264	5'Upstream-1000	Os04t0194500-01 upstream 0.915kb	Similar to ABC transporter-like protein.
O18_1_pMJRB2	chr01	100	281	0	0	67	347	7700862	7701142	1e-157	557	Intergenic	Os01t0239000-01 upstream 8.441kb	Hypothetical conserved gene.
P10_pMJRB2	chr02	97.93	242	5	0	87	328	30144027	30144268	2e-122	440	3'Downstream-300	Os02t0708400-01 downstream 0.039kb	Tetratricopeptide-like helical domain containing protein.
P11_pMJRB2	chr09	99.67	306	1	0	81	386	19066782	19067087	7e-154	545	Intron	Os09t0479000-01	Conserved hypothetical protein.
P19_pMJRB2	chr03	100	126	0	0	70	195	3050747	3050872	2e-65	250	5'Upstream-1000	Os03t0156700-01 upstream 0.898kb	Nickel/cobalt transporter%2C high-affinity domain containing protein.
P22_pMJRB2	chr07	100	487	0	0	70	556	5874180	5874666	0	965	Intergenic	Os07t0208533-00 upstream 11.037kb	Hypothetical gene.
PdHD4-08b3-R1	chr05	94.48	163	9	0	94	256	13639611	13639773	2e-66	254	5'Upstream-1000	Os05t0302750-00 upstream 0.826kb	Hypothetical gene.
PdHD4-30a1-R1	chr10	99.49	197	1	0	40	236	663361	663557	4e-105	383	Intergenic	Os10t0109300-01 upstream 5.578kb	Similar to Peroxidase (EC 1.11.1.7).
PdHD4G_26a_1R2	chr01	100	94	0	0	70	163	28073197	28073290	2e-46	186	Intergenic	Os01t0651866-00 upstream 18.992kb	Hypothetical gene.
PdHD6-01b1-R1	chr01	100	155	0	0	71	225	20607845	20607999	1e-82	307	5'Upstream-1000	Os01t0527900-00 upstream 0.766kb	Hypothetical conserved gene.
PdHD6-14b1-R1	chr12	99.6	247	1	0	71	317	7671925	7672171	1e-134	482	5'Upstream-1000	Os12t0238900-01 upstream 0.774kb	Similar to HGA6.
PdHD6-15b2-R1	chr03	96.04	202	7	1	1	202	25468269	25468069	7e-91	335	Exon	Os03t0640800-01	Similar to HD-Zip protein (Homeodomain transcription factor) (ATHB-14) (Homeodomain-leucine zipper protein 14).
PdHD6-15b3-R2	chr07	100	319	0	0	70	388	29629574	29629892	7e-166	585	Intergenic	Os07t0682900-00 upstream 1.024kb	Hypothetical gene.
PdHD6-21a1-R1	chr09	100	162	0	0	68	229	8617753	8617592	8e-87	321	Intergenic	Os09t0307400-00 downstream 2.79kb	Similar to zinc finger%2C C2H2 type family protein.
PdHD6-22b3-R1	chr01	85.71	70	10	0	183	252	36610478	36610547	7e-08	60	5'Upstream-1000	Os01t0818700-01 upstream 0.689kb	Leucine-rich repeat%2C N-terminal domain containing protein.
PdHD6-22b3-R4	chr01	100	195	0	0	55	249	36610353	36610547	9e-94	345	5'Upstream-1000	Os01t0818700-01 upstream 0.814kb	Leucine-rich repeat%2C N-terminal domain containing protein.
PdHD6G_11a_1R1	chr01	97.82	413	9	0	72	484	40456972	40457384	0	700	Intergenic	Os01t0890600-00 upstream 5.48kb	Similar to S-domain class receptor-like kinase3.
PdHD6G_12a_1R1	chr11	100	161	0	0	168	328	19411221	19411381	6e-86	319	Intron	Os11t0489600-00	ATPase%2C P-type%2C plasma-membrane proton-efflux domain containing protein.
PdHD6G_17b_1R1	chr03	100	45	0	0	71	115	25481795	25481751	1e-17	89.7	Intergenic	Os03t0640800-01 upstream 13.514kb	Similar to HD-Zip protein (Homeodomain transcription factor) (ATHB-14) (Homeodomain-leucine zipper protein 14).
PdHD6G_25a_1R2	chr03	100	62	0	0	117	178	25465238	25465177	3e-27	123	Intron	Os03t0640800-02	Similar to cDNA clone:J033124M18%2C full insert sequence.
PdHGtMyb4-01a-R1	chr09	100	72	0	0	73	144	14491329	14491400	2e-33	143	Intergenic	Os09t0395600-01 upstream 2.939kb	Concanavalin A-like lectin/glucanase domain containing protein.
PdHGtMyb4-03a-R2	chr01	100	136	0	0	66	201	31551489	31551354	2e-71	270	5'Upstream-1000	Os01t0716450-00 upstream 0.236kb	Hypothetical gene.
PdHGtMyb4-03a-R3	chr04	100	76	0	0	70	145	26851888	26851963	7e-36	151	Intergenic	Os04t0527000-01 upstream 4.342kb	GRAM domain containing protein.
PdHGtMyb4-03b-R2	chr01	100	138	0	0	64	201	31551491	31551354	1e-72	274	5'Upstream-1000	Os01t0716450-00 upstream 0.234kb	Hypothetical gene.
PdHGtMyb4-03c-R3	chr04	100	76	0	0	70	145	26851888	26851963	7e-36	151	Intergenic	Os04t0527000-01 upstream 4.342kb	GRAM domain containing protein.
PdHGtMyb4-06a-R1	chr11	100	174	0	0	193	366	9767938	9768111	1e-93	345	3'Downstream-300	Os11t0274700-01 downstream 0.138kb	Hypothetical conserved gene.
PdHGtMyb4-08a-R1	chr01	100	121	0	0	72	192	30862471	30862351	2e-62	240	Exon	Os01t0702700-01	Similar to Transcription factor MYB86 (Myb-related protein 86) (AtMYB86) (Myb homolog 4) (AtMyb4).
PdHGtMyb4-12a-R1	chr09	100	313	0	0	72	384	22807157	22807469	1e-176	620	Intergenic	Os09t0553250-00 upstream 1.463kb	Hypothetical gene.
PdHGtMyb4-13a-R1	chr02	100	112	0	0	64	175	22430847	22430958	4e-57	222	Intergenic	Os02t0568100-01 upstream 4.497kb	Similar to Non-phototropic hypocotyl 3.
PdHGtMyb4-14a-R1	chr03	99.74	390	1	0	72	461	6261952	6262341	0	765	Intergenic	Os03t0218100-01 downstream 1.06kb	Similar to predicted protein.
PdHGtMyb4-16a-R1	chr12	99.63	547	2	0	71	617	11312272	11311726	0	1072	Intergenic	Os12t0292400-01 upstream 15.715kb	Similar to Petunia ribulose 1%2C5-bisphosphate carboxylase small subunit mRNA (clone pSSU 51)%2C partial cds. (Fragment).
PdHGtMyb4-26a-R1	chr02	100	146	0	0	97	242	23863388	23863533	3e-77	289	Intergenic	Os02t0594700-01 upstream 10.159kb	Similar to Non-phototropic hypocotyl 3.
PdHGtMyb4-27a-R1	chr08	100	112	0	0	71	182	8499539	8499650	4e-57	222	5'Upstream-1000	Os08t0240600-00 upstream 0.539kb	Similar to predicted protein.
PdHGtSBP3-03a-R1	chr03	100	189	0	0	72	260	9216072	9216260	8e-103	375	Exon	Os03t0273200-02	Similar to Laccase (EC 1.10.3.2).
PdHGtSBP3-05a-R1	chr08	91.58	95	8	0	127	221	26912956	26913050	4e-31	137	Intergenic	Os08t0536400-01 downstream 3.023kb	Conserved hypothetical protein.
PdHGtSBP3-05a-R3	chr10	100	75	0	0	72	146	16609276	16609350	4e-35	149	5'Upstream-1000	Os10t0446100-01 upstream 0.842kb	WRC domain containing protein.
PdHGtSBP3-05b-R1	chr08	92.09	177	14	0	1	177	26912763	26912939	3e-53	210	Intergenic	Os08t0536400-01 downstream 2.83kb	Conserved hypothetical protein.
PdHGtSBP3-06b-R2	chr08	100	176	0	0	71	246	3521309	3521134	4e-95	349	Intron	Os08t0160000-01	Tho complex subunit 7 domain containing protein.
PdHGtSBP3-06b-R3	chr04	100	109	0	0	74	182	13766187	13766079	2e-55	216	Exon	Os04t0302000-00	Similar to H0215E01.10 protein.
PdHGtSBP3-12a-R1	chr01	100	64	0	0	72	135	20655355	20655292	8e-29	127	Intergenic	Os01t0529800-01 upstream 34.636kb	Similar to Very-long-chain fatty acid condensing enzyme CUT1.
PdHGtSBP3-18a-R1	chr06	100	210	0	0	62	271	30583593	30583384	5e-115	416	Exon	Os06t0703500-03	Similar to Squamosa promoter-binding-like protein 12.
PdHGtSBP3-20a-R1	chr03	100	181	0	0	69	249	25162516	25162696	4e-98	359	Intergenic	Os03t0636750-00 upstream 2.59kb	Hypothetical gene.
PdMyb4-07a1-R1	chr10	99.82	548	0	1	70	617	22325912	22326458	0	1070	Intergenic	Os10t0555300-01 upstream 18.115kb	Zinc finger%2C C2H2-like domain containing protein.
PdMyb4-14a1-R2	chr07	99.64	277	1	0	67	343	14022729	14022453	9e-153	541	Intergenic	Os07t0418700-01 upstream 3.912kb	Conserved hypothetical protein.
PdMyb4-19b1-R1	chr07	100	53	0	0	71	123	15226810	15226862	2e-22	105	Intergenic	Os07t0435900-01 downstream 1.04kb	SET domain containing protein.
PdMyb4-22a1-R1	chr02	99.81	538	1	0	67	604	14867285	14866748	0	1019	Intergenic	Os02t0439700-01 downstream 2.13kb	Plant specific eukaryotic initiation factor 4B family protein.
PdMyb4G_13a_1R1	chr01	100	186	0	0	53	238	37824572	37824757	5e-101	369	5'Upstream-1000	Os01t0841000-02 upstream 0.318kb	ENTH/VHS domain containing protein.
PdMyb4G_23b_1R1	chr03	100	193	0	0	62	254	31730890	31731082	3e-105	383	Intergenic	Os03t0750500-01 upstream 1.075kb	Hypothetical conserved gene.
PdPCF5-01a1-R1	chr11	97.37	38	1	0	72	109	21019789	21019752	3e-11	67.9	5'Upstream-1000	Os11t0523110-01 upstream 0.177kb	Similar to Alcohol dehydrogenase-like protein.
PdPCF5-02b1-R1	chr08	100	37	0	0	73	109	25868153	25868189	5e-13	73.8	5'Upstream-1000	Os08t0519300-00 upstream 0.213kb	Similar to Xylanase inhibitor protein 1.
PdPCF5-09a1-R1	chr11	98.63	73	1	0	71	143	2146691	2146619	9e-20	97.6	Intergenic	Os11t0147500-02 upstream 3.968kb	Heavy metal transport/detoxification protein domain containing protein.
PdPCF5-10a2-R1	chr01	99.51	206	1	0	4	209	35013338	35013543	1e-110	400	Intergenic	Os01t0784900-00 upstream 10.205kb	Similar to predicted protein.
PdPCF5-10a2-R2	chr02	100	54	0	0	70	123	8451732	8451785	6e-23	107	5'Upstream-1000	Os02t0249300-00 upstream 0.192kb	Zinc finger%2C RING/FYVE/PHD-type domain containing protein.
PdPCF5G_13a_2R1	chr10	100	35	0	0	70	104	23327844	23327810	6e-12	69.9	Intron	Os10t0574700-01	Protein of unknown function DUF597 family protein.
PdPCF5G_6b_1R1	chr02	100	123	0	0	63	185	20831263	20831141	1e-63	244	Intergenic	Os02t0539600-01 upstream 7.758kb	Homeodomain-like containing protein.
PdPCF5G_6b_2R1	chr02	100	123	0	0	68	190	20831263	20831141	1e-63	244	Intergenic	Os02t0539600-01 upstream 7.758kb	Homeodomain-like containing protein.
PdSBP3-04a1-R1	chr01	100	63	0	0	73	135	29668442	29668380	3e-28	125	5'Upstream-1000	Os01t0679000-01 upstream 0.1kb	RNA polymerase III Rpc82%2C C -terminal domain containing protein.
PdSBP3-08a1-R1	chr06	100	96	0	0	95	190	30581178	30581083	2e-47	190	Intron	Os06t0703500-03	Similar to Squamosa promoter-binding-like protein 12.
PdSBP3-20b1-R1	chr07	100	138	0	0	71	208	20807134	20806997	3e-58	226	Intergenic	Os07t0521100-01 upstream 14.985kb	Leucine-rich repeat%2C typical subtype containing protein.
PdSBP3-21a1-R1	chr03	100	174	0	0	70	243	28848448	28848621	7e-94	345	Exon	Os03t0699300-01	Similar to Adenylosuccinate synthetase%2C chloroplast precursor (EC 6.3.4.4) (IMP-- aspartate ligase) (AdSS) (AMPSase).
PdSBP3-23b1-R1	chr04	99.62	266	1	0	70	335	28256274	28256009	3e-146	519	Intergenic	Os04t0554900-00 downstream 2.072kb	Hypothetical conserved gene.
PdSBP3G_12b_1R1	chr05	100	261	0	0	30	290	24075330	24075590	2e-129	464	5'Upstream-1000	Os05t0487300-01 upstream 0.41kb	Conserved hypothetical protein.
PdSBP3G_12b_2R1	chr05	100	216	0	0	1	216	24075375	24075590	1e-102	375	5'Upstream-1000	Os05t0487300-01 upstream 0.365kb	Conserved hypothetical protein.
PdSBP3G_24a_1R1	chr01	94.62	130	7	0	69	198	30963960	30963831	1e-52	208	5'Upstream-1000	Os01t0705200-01 upstream 0.847kb	Late embryogenesis abundant protein repeat containing protein.
PdSBP3G_24a_2R1	chr08	97.55	326	8	0	67	392	4545703	4546028	3e-165	583	5'Upstream-1000	Os08t0177500-00 upstream 0.235kb	Hypothetical conserved gene.
PdSBP3G_30a_1R1	chr09	100	343	0	0	71	413	935005	935347	0	680	Intergenic	Os09t0110500-01 downstream 1.185kb	Conserved hypothetical protein.
PdSBP3G_30a_2R1	chr09	100	343	0	0	71	413	935005	935347	0	680	Intergenic	Os09t0110500-01 downstream 1.185kb	Conserved hypothetical protein.
RbMPK1.12b.2.1	chr11	100	328	0	0	70	397	5144613	5144940	0	650	Intergenic	Os11t0202000-02 upstream 6.664kb	Hypothetical conserved gene.
RbMPK1.18a.3.1	chr11	100	238	0	0	72	309	16889760	16889997	7e-107	389	Intergenic	Os11t0446000-01 upstream 44.821kb	Hypothetical conserved gene.
RbMPK1.18a.3.2	chr08	97.51	201	3	2	65	265	19947723	19947525	5e-95	349	Intergenic	Os08t0415400-00 upstream 5.082kb	Hypothetical protein.
RbMPK1.19a.2.1	chr08	100	260	0	0	72	331	25739018	25739277	5e-145	515	5'Upstream-1000	Os08t0517100-01 upstream 0.167kb	Similar to ASYMMETRIC LEAVES2 protein (LOB domain protein 36).
RbMPK1.1a.3.2	chr11	97.03	236	7	0	72	307	17490652	17490887	8e-114	412	Intergenic	Os11t0454300-01 upstream 1.351kb	Similar to Water-stress inducible protein RAB21.
RbMPK1.1a.3.4	chr11	98.22	169	3	0	124	292	17490719	17490887	2e-83	311	Intergenic	Os11t0454300-01 upstream 1.418kb	Similar to Water-stress inducible protein RAB21.
RbMPK1.20b.2.1	chr03	100	558	0	0	69	626	7972088	7972645	0	1065	Intergenic	Os03t0250000-01 upstream 6.021kb	EF-HAND 2 domain containing protein.
RbMPK1.7a.2.1	chr08	100	523	0	0	73	595	24148018	24148540	0	1037	Intergenic	Os08t0486300-00 upstream 6.806kb	Myb transcription factor domain containing protein.
RbMPK6.10b.1	chr03	100	228	0	0	73	300	21953817	21954044	5e-126	452	Intergenic	Os03t0577800-01 upstream 1.576kb	Similar to OSIGBa0106P14.6 protein.
RbMPK6.10b.2	chr07	100	135	0	0	1	135	26153625	26153759	9e-71	268	Exon	Os07t0617800-01	Similar to Alanine aminotransferase.
RbMPK6.15a.2	chr02	97.56	82	2	0	1	82	28198332	28198413	3e-35	149	5'Upstream-1000	Os02t0672200-01 upstream 0.208kb	Similar to AGO1 homologous protein.
RbMPK6.15a.3	chr02	98.47	131	1	1	24	154	28198284	28198413	8e-62	238	5'Upstream-1000	Os02t0672200-01 upstream 0.256kb	Similar to AGO1 homologous protein.
RbMPK6.22b.1	chr04	89.29	196	21	0	88	283	33179464	33179269	8e-60	232	Intergenic	Os04t0642000-01 upstream 2.274kb	Similar to MDR-like p-glycoprotein.
RbMPK6.24b.1	chr07	98.79	330	3	1	73	401	21430522	21430193	9e-160	565	Intron	Os07t0530700-01	Conserved hypothetical protein.
RbMPK6.24b.2	chr11	99.45	183	1	0	36	218	28093822	28093640	2e-97	357	Exon	Os11t0649600-01	Uncharacterised protein family UPF0497%2C trans-membrane plant subgroup domain containing protein.
RbMPK6.25a.1	chr07	100	307	0	0	1	307	26153453	26153759	5e-173	609	Exon	Os07t0617800-01	Similar to Alanine aminotransferase.
RbMPK6.25a.2	chr12	98.27	173	3	0	12	184	22659413	22659241	7e-54	212	Intergenic	Os12t0554100-01 downstream 0.669kb	Protein of unknown function DUF231%2C plant domain containing protein.
RbMPK6.27a.1	chr02	99.78	464	1	0	1	464	3610790	3610327	0	852	5'Upstream-1000	Os02t0167100-01 upstream 0.355kb	Similar to 3-mercaptopyruvate sulfurtransferase precursor (EC 2.8.1.1).
RbMPK6.2a.1	chr02	99.02	307	3	0	71	377	5290777	5291083	7e-166	585	Intergenic	Os02t0194700-01 upstream 8.251kb	Similar to Lipoxygenase 2.3%2C chloroplast precursor (EC 1.13.11.12) (LOX2:Hv:3).
RbMPK6.3c.1	chr04	100	370	0	0	79	448	16639992	16639623	0	733	Intergenic	Os04t0344100-01 upstream 63.298kb	Similar to OSIGBa0106G08.3 protein.
RbMPK6.5b.1	chr10	96.02	527	20	1	1	526	697590	697064	0	813	Intergenic	Os10t0109900-00 upstream 6.767kb	Major facilitator superfamily%2C general substrate transporter domain containing protein.
RbMPK6.6b.1	chr01	99.28	698	3	2	72	767	30681642	30682339	0	1334	Intergenic	Os01t0699900-01 upstream 3.848kb	Similar to Plasma membrane associated protein-like.
RbMPK6.8c.1	chr03	99.81	513	1	0	74	586	4844795	4844283	0	1009	Intergenic	Os03t0193000-01 upstream 5.046kb	GRAS transcription factor domain containing protein.
RbMPK6.9a.1	chr11	99.09	110	1	0	1	110	28093749	28093640	2e-53	210	3'Downstream-300	Os11t0649600-01 downstream 0.008kb	Uncharacterised protein family UPF0497%2C trans-membrane plant subgroup domain containing protein.
RbMsrBar23_1aL_M1	chr08	99.75	814	1	1	1	813	2470957	2470144	0	1592	Intergenic	Os08t0144100-01 upstream 23.2kb	Similar to Avr9/Cf-9 rapidly elicited protein 31.
RbMsrBar23_1aL_M2	chr08	99.83	579	1	0	1	579	2470956	2470378	0	1140	Intergenic	Os08t0144100-01 upstream 23.201kb	Similar to Avr9/Cf-9 rapidly elicited protein 31.
RbMsrBar23_1aL_M3	chr08	100	428	0	0	1	428	2470957	2470530	0	848	Intergenic	Os08t0144100-01 upstream 23.2kb	Similar to Avr9/Cf-9 rapidly elicited protein 31.
RbMsrBar23_1bL_M1	chr08	99.55	670	3	0	1	670	2470957	2470288	0	1310	Intergenic	Os08t0144100-01 upstream 23.2kb	Similar to Avr9/Cf-9 rapidly elicited protein 31.
RbMsrBar23_1bL_M2	chr08	100	45	0	0	1	45	2470956	2470912	1e-17	89.7	Intergenic	Os08t0144100-01 upstream 23.201kb	Similar to Avr9/Cf-9 rapidly elicited protein 31.
RbMsrBar8_1aR_M1	chr01	100	299	0	0	27	325	41711122	41711420	3e-168	593	Intergenic	Os01t0917100-01 upstream 3.935kb	Conserved hypothetical protein.
RbMsrBar8_1bL_M1	chr11	100	135	0	0	4	138	15487781	15487915	9e-71	268	Intergenic	Os11t0424400-01 downstream 6.893kb	Conserved hypothetical protein.
RbMsrBar8_1bR_M1	chr01	100	299	0	0	27	325	41711122	41711420	3e-168	593	Intergenic	Os01t0917100-01 upstream 3.935kb	Conserved hypothetical protein.
RcMPK1.12b.1	chr01	99.58	710	1	2	75	782	44968347	44969056	0	1251	Intergenic	Os01t0977400-01 downstream 1.141kb	Pentatricopeptide repeat domain containing protein.
RcMPK1.13a.1	chr03	100	663	0	0	70	732	23696149	23696811	0	1314	Intergenic	Os03t0608000-01 upstream 21.191kb	Hypothetical protein.
RcMPK1.13a.4	chr01	100	31	0	0	1	31	32211604	32211634	1e-09	61.9	5'Upstream-1000	Os01t0730700-01 upstream 0.826kb	WRKY transcription factor 14 (WRKY14).
RcMPK1.16b.1	chr08	100	299	0	0	72	370	2915999	2916297	2e-150	533	Intergenic	Os08t0150700-01 upstream 1.7kb	Cyclin-like F-box domain containing protein.
RcMPK1.16b.2	chr11	100	99	0	0	72	170	26119128	26119226	3e-49	196	Intergenic	Os11t0615200-01 upstream 2.448kb	SSXT family protein.
RcMPK1.16b.3	chr10	100	51	0	0	71	121	16930171	16930221	3e-21	101	Intergenic	Os10t0450900-03 upstream 3.131kb	Similar to Glycine-rich cell wall structural protein 2 precursor.
RcMPK1.16b.4	chr03	97.67	86	2	0	1	86	7972361	7972446	5e-37	155	Intergenic	Os03t0250000-01 upstream 6.294kb	EF-HAND 2 domain containing protein.
RcMPK1.18b.1	chr03	100	133	0	0	72	204	9897213	9897081	1e-69	264	Exon	Os03t0285800-01	MAP Kinase.
RcMPK1.18b.2	chr03	97.89	95	2	0	1	95	9897175	9897081	2e-43	176	Exon	Os03t0285800-01	MAP Kinase.
RcMPK1.24a.1	chr09	100	89	0	0	74	162	8537683	8537595	1e-43	176	Intron	Os09t0306700-01	Phytochrome and flowering time 1 protein.
RcMPK1.25b.1	chr04	100	98	0	0	71	168	34354882	34354785	7e-49	194	5'Upstream-1000	Os04t0663300-01 upstream 0.355kb	Similar to PHD finger-like domain protein 5A (Splicing factor 3B associated 14 kDa protein) (SF3b14b).
RcMPK1.2c.1	chr12	99.41	338	2	0	66	403	25020602	25020939	0	658	3'Downstream-300	Os12t0592900-01 downstream 0.123kb	Hypothetical protein.
RcMPK1.2c.2	chr01	100	493	0	0	80	572	36811421	36811913	0	936	Intergenic	Os01t0821800-01 upstream 7.298kb	Nucleic acid-binding%2C OB-fold-like domain containing protein.
RcMPK1.7b.2	chr08	98.39	62	1	0	1	62	24148121	24148182	3e-25	115	Intergenic	Os08t0486300-00 upstream 6.909kb	Myb transcription factor domain containing protein.
RcMPK1.8a.1	chr09	90.71	140	5	1	70	201	4983154	4983293	2e-46	186	Intergenic	Os09t0258000-01 upstream 10.246kb	Cellular retinaldehyde-binding/triple function%2C C-terminal domain containing protein.
RcMPK1.9b.1	chr04	100	98	0	0	71	168	34354882	34354785	7e-49	194	5'Upstream-1000	Os04t0663300-01 upstream 0.355kb	Similar to PHD finger-like domain protein 5A (Splicing factor 3B associated 14 kDa protein) (SF3b14b).
RcMPK6.13a.2G.1	chr06	98.2	222	4	0	463	684	7409282	7409061	1e-113	412	Intergenic	Os06t0242700-01 upstream 1.751kb	SAM dependent carboxyl methyltransferase family protein.
RcMPK6.13a.3W.2	chr06	98.49	199	3	0	198	396	7409547	7409349	3e-88	327	Intergenic	Os06t0242700-01 upstream 2.016kb	SAM dependent carboxyl methyltransferase family protein.
RcMPK6.14a.2.1	chr04	100	226	0	0	65	290	26048394	26048619	8e-125	448	3'Downstream-300	Os04t0510600-04 downstream 0.188kb	Tetratricopeptide-like helical domain containing protein.
RcMPK6.16a.2.1	chr03	100	273	0	0	75	347	32829496	32829768	3e-140	500	3'Downstream-300	Os03t0770800-01 downstream 0.114kb	CSLC9.
RcMPK6.27a.3.1	chr01	100	185	0	0	69	253	6170396	6170212	2e-100	367	Intergenic	Os01t0212500-01 upstream 31.262kb	Conserved hypothetical protein.
pMAPK1-3H3R1	chr02	100	261	0	0	82	342	30698293	30698033	1e-145	517	Intergenic	Os02t0719600-01 upstream 8.199kb	SAM dependent carboxyl methyltransferase family protein.
pMAPK1-3H3R4	chr02	96.97	33	1	0	1	33	30698815	30698783	6e-08	58	Intergenic	Os02t0719600-01 upstream 7.677kb	SAM dependent carboxyl methyltransferase family protein.

## Sheet: Mapping result (repeat)
Supplementary Table 5. The blast result of T-DNA flanking sequences
Query	Chromosome	matching%	matching_length	mismatch	gaps	query_start	query_end	chr_start	chr_end	e-value	score	type	gene_id	description
00264=01=Rab21_ABS2=13a=R=1	chr03	100	69	0	0	79	147	11818811	11818879	1e-31	137	5'Upstream-1000	Os03t0324300-06 upstream 0.445kb	Similar to cDNA clone:J033123C05%2C full insert sequence.
00264=01=Rab21_ABS2=13a=R=1	chr03	100	69	0	0	79	147	11823636	11823704	1e-31	137	Intron	Os03t0324300-03	Similar to EIL3.
00271=01=Rab21_ABS2=19a=R=2	chr09	97.4	154	4	0	74	227	6535	6688	2e-72	274	Intergenic	Os09t0100750-01 upstream 137.646kb	Hypothetical gene.
00271=01=Rab21_ABS2=19a=R=2	chr09	97.4	154	4	0	74	227	14463	14616	2e-72	274	Intergenic	Os09t0100750-01 upstream 129.718kb	Hypothetical gene.
00271=01=Rab21_ABS2=19a=R=2	chr09	97.4	154	4	0	74	227	22391	22544	2e-72	274	Intergenic	Os09t0100750-01 upstream 121.79kb	Hypothetical gene.
00271=01=Rab21_ABS2=19a=R=2	chr09	97.4	154	4	0	74	227	30319	30472	2e-72	274	Intergenic	Os09t0100750-01 upstream 113.862kb	Hypothetical gene.
06Rcc_AtROF-20-1R2	chr06	98.66	149	2	0	13	161	75402	75550	3e-74	280	Intergenic	Os06t0100400-00 upstream 30.169kb	Similar to H0801D08.21 protein.
06Rcc_AtROF-20-1R2	chr06	98.66	149	2	0	13	161	76461	76609	3e-74	280	Intergenic	Os06t0100400-00 upstream 31.228kb	Similar to H0801D08.21 protein.
06Rcc_AtROF-20-1R2	chr06	98.66	149	2	0	13	161	79644	79792	3e-74	280	Intergenic	Os06t0100400-00 upstream 34.411kb	Similar to H0801D08.21 protein.
09035=01=Rab21-AnnAt4=28b=R=1	chr06	98.75	319	4	0	61	379	31445809	31445491	2e-172	607	3'Downstream-300	Os06t0719600-01 downstream 0.072kb	Conserved hypothetical protein.
09035=01=Rab21-AnnAt4=28b=R=1	chr06	98.75	319	4	0	61	379	31479520	31479838	2e-172	607	3'Downstream-300	Os06t0720400-01 downstream 0.228kb	Hypothetical conserved gene.
09035=01=Rab21-AnnAt4=28b=R=1	chr06	98.75	319	4	0	61	379	31546167	31546485	2e-172	607	Intergenic	Os06t0722201-00 upstream 3.011kb	Hypothetical gene.
09035=01=Rab21-AnnAt4=28b=R=1	chr06	98.75	319	4	0	61	379	31561652	31561970	2e-172	607	3'Downstream-300	Os06t0722450-01 downstream 0.228kb	Hypothetical conserved gene.
09035=01=Rab21-AnnAt4=28b=R=1	chr06	98.75	319	4	0	61	379	31577155	31577473	2e-172	607	3'Downstream-300	Os06t0722700-01 downstream 0.228kb	Hypothetical conserved gene.
09035=01=Rab21-AnnAt4=28b=R=1	chr06	98.75	319	4	0	61	379	31630473	31630791	2e-172	607	3'Downstream-300	Os06t0723900-01 downstream 0.228kb	Hypothetical conserved gene.
09104=01=Rab21-PT8=30b=R=1	chr12	99	100	1	0	73	172	5619367	5619268	2e-47	190	Intergenic	Os12t0208900-00 upstream 63.574kb	Similar to ZF-HD protein dimerisation region containing protein%2C expressed.
09104=01=Rab21-PT8=30b=R=1	chr10	99	100	1	0	73	172	11257086	11256987	2e-47	190	Intergenic	Os10t0352500-01 upstream 90.931kb	Hypothetical gene.
09104=01=Rab21-PT8=30b=R=1	chr06	99	100	1	0	73	172	1094900	1094801	2e-47	190	Intergenic	Os06t0121000-00 upstream 16.654kb	Conserved hypothetical protein.
09104=01=Rab21-PT8=30b=R=1	chr06	99	100	1	0	73	172	24467925	24468024	2e-47	190	Intergenic	Os06t0598800-01 upstream 18.244kb	Similar to Fatty acid elongase 1-like protein.
09104=01=Rab21-PT8=30b=R=1	chr03	99	100	1	0	73	172	32718637	32718538	2e-47	190	Intergenic	Os03t0768900-00 upstream 4.04kb	Hypothetical conserved gene.
09104=01=Rab21-PT8=30b=R=1	chr01	99	100	1	0	73	172	35270050	35269951	2e-47	190	Intergenic	Os01t0791151-00 upstream 44.066kb	Hypothetical gene.
09120=01=Rcc-OsRAF=18b=R=1	chr06	100	381	0	0	73	453	31514152	31513772	0	714	Intergenic	Os06t0720900-01 upstream 12.931kb	Hypothetical conserved gene.
09120=01=Rcc-OsRAF=18b=R=1	chr06	100	381	0	0	73	453	31594328	31593948	0	714	Intergenic	Os06t0723400-00 downstream 7.929kb	Hypothetical conserved gene.
09120=01=Rcc-OsRAF=18b=R=2	chr06	100	225	0	0	71	295	31514175	31514399	3e-124	446	Intergenic	Os06t0720900-01 upstream 12.954kb	Hypothetical conserved gene.
09120=01=Rcc-OsRAF=18b=R=2	chr06	100	225	0	0	71	295	31594351	31594575	3e-124	446	Intergenic	Os06t0723400-00 downstream 7.906kb	Hypothetical conserved gene.
09131=01=Rcc-PT8=08b=R=1	chr05	100	223	0	0	75	297	23425230	23425008	5e-123	442	Intergenic	Os05t0474900-01 upstream 9.124kb	Protein of unknown function Cys-rich family protein.
09131=01=Rcc-PT8=08b=R=1	chr05	100	223	0	0	75	297	24310587	24310365	5e-123	442	Intergenic	Os05t0492500-01 upstream 14.79kb	Hypothetical protein.
09131=01=Rcc-PT8=08b=R=1	chr03	100	223	0	0	75	297	17618096	17618318	5e-123	442	Intergenic	Os03t0411500-01 upstream 8.233kb	Peptidase S14%2C ClpP family protein.
09131=01=Rcc-PT8=08b=R=1	chr02	100	223	0	0	75	297	29901101	29900879	5e-123	442	Intergenic	Os02t0704000-01 upstream 16.945kb	Carotenoid oxygenase family protein.
09131=01=Rcc-PT8=08b=R=1	chr01	100	223	0	0	75	297	109968	109746	5e-123	442	Intergenic	Os01t0102000-01 upstream 19.557kb	Phosphoesterase family protein.
09280=01=PGD-PLA2b=18a=R=1	chr12	100	181	0	0	73	253	20637714	20637894	4e-98	359	Intergenic	Os12t0524201-01 upstream 57.281kb	Hypothetical conserved gene.
09280=01=PGD-PLA2b=18a=R=1	chr12	100	181	0	0	73	253	20756378	20756558	4e-98	359	Intergenic	Os12t0524201-01 downstream 61.207kb	Hypothetical conserved gene.
09280=01=PGD-PLA2b=18a=R=1	chr12	100	181	0	0	73	253	20852550	20852730	4e-98	359	Intergenic	Os12t0526600-01 downstream 45.898kb	Leucine-rich repeat%2C cysteine-containing subtype domain containing protein.
09290=01=PGD-PLA2b=28a=R=1	chr09	100	82	0	0	73	154	2821	2902	2e-39	163	Intergenic	Os09t0100750-01 upstream 141.36kb	Hypothetical gene.
09290=01=PGD-PLA2b=28a=R=1	chr09	100	82	0	0	73	154	10749	10830	2e-39	163	Intergenic	Os09t0100750-01 upstream 133.432kb	Hypothetical gene.
09290=01=PGD-PLA2b=28a=R=1	chr09	100	82	0	0	73	154	18677	18758	2e-39	163	Intergenic	Os09t0100750-01 upstream 125.504kb	Hypothetical gene.
09290=01=PGD-PLA2b=28a=R=1	chr09	100	82	0	0	73	154	26605	26686	2e-39	163	Intergenic	Os09t0100750-01 upstream 117.576kb	Hypothetical gene.
09290=01=PGD-PLA2b=28a=R=1	chr09	100	82	0	0	73	154	34533	34614	2e-39	163	Intergenic	Os09t0100750-01 upstream 109.648kb	Hypothetical gene.
70Rcc_CAF1-29-1R2	chr11	100	101	0	0	10	110	14505064	14504964	1e-50	200	Intergenic	Os11t0346016-00 downstream 0.749kb	Similar to calmodulin binding protein.
70Rcc_CAF1-29-1R2	chr03	100	101	0	0	10	110	19034084	19033984	1e-50	200	Intergenic	Os03t0436300-00 downstream 0.749kb	Similar to calmodulin binding protein.
PdHD4-19b1-R1	chr09	100	54	0	0	85	138	4813	4760	8e-23	107	Intergenic	Os09t0100750-01 upstream 139.368kb	Hypothetical gene.
PdHD4-19b1-R1	chr09	100	54	0	0	85	138	12741	12688	8e-23	107	Intergenic	Os09t0100750-01 upstream 131.44kb	Hypothetical gene.
PdHD4-19b1-R1	chr09	100	54	0	0	85	138	20669	20616	8e-23	107	Intergenic	Os09t0100750-01 upstream 123.512kb	Hypothetical gene.
PdHD4-19b1-R1	chr09	100	54	0	0	85	138	28597	28544	8e-23	107	Intergenic	Os09t0100750-01 upstream 115.584kb	Hypothetical gene.
PdHD4-19b1-R1	chr09	100	54	0	0	85	138	36525	36472	8e-23	107	Intergenic	Os09t0100750-01 upstream 107.656kb	Hypothetical gene.
