# Supplementary material for: FSTVAL: a new web tool to validate bulk flanking sequence tags
Source: Plant Methods. 2012 Jun 18;8:19. doi: 10.1186/1746-4811-8-19 (PMC3439307; doi:10.1186/1746-4811-8-19)
Supplement: Additional file 7 — The mapping result of Tos17 flanking sequences. [file 1746-4811-8-19-S7.xls]

## Sheet: Mapping result
Additional file 7. The mapping result of Tos17 flanking sequences
Query	Chromosome	matching%	matching_length	mismatch	gaps	query_start	query_end	chr_start	chr_end	e-value	score	type	gene_id	description
BJJ002A-01	chr08	100	162	0	0	183	344	26385843	26385682	8e-87	321	Intron	Os08t0528100-00	Similar to Ubiquitin carboxyl-terminal hydrolase.
BJJ002A-05-1	chr04	95.53	291	13	0	187	477	30069079	30068789	5e-133	476	5'Upstream-1000	Os04t0585200-02 upstream 0.76kb	Similar to Glutamate receptor 3.1.
BJJ002A-05-2	chr02	100	68	0	0	175	242	3166734	3166801	4e-31	135	3'Downstream-300	Os02t0158100-02 downstream 0.03kb	Similar to EH-domain-containing protein 1.
BJJ002A-06	chr10	100	369	0	0	174	542	20399833	20399465	0	731	Intergenic	Os10t0516200-00 upstream 1.883kb	Serine/threonine protein kinase domain containing protein.
BJJ002A-12	chr02	100	134	0	0	174	307	28334767	28334634	3e-70	266	Intergenic	Os02t0674233-00 upstream 3.098kb	Hypothetical conserved gene.
BJJ002B-02	chr02	100	152	0	0	174	325	32007209	32007360	7e-81	301	Intergenic	Os02t0743200-01 upstream 5.112kb	Conserved hypothetical protein.
BJJ002B-03-1	chr07	98.8	167	2	0	173	339	5260084	5259918	5e-85	315	Intergenic	Os07t0196900-01 upstream 21.256kb	Conserved hypothetical protein.
BJJ002B-04	chr08	100	176	0	0	121	296	27264824	27264999	4e-95	349	Exon	Os08t0543050-00	Similar to Resistance gene analog PIC27 (Fragment).
BJJ002B-05-2	chr07	100	128	0	0	124	251	1119091	1119218	1e-66	254	Exon	Os07t0121200-00	Hypothetical conserved gene.
BJJ002B-07-2	chr03	98.53	136	2	0	287	422	34219118	34218983	3e-66	254	5'Upstream-1000	Os03t0799300-01 upstream 0.475kb	Conserved hypothetical protein.
BJJ002B-07-3	chr06	100	130	0	0	192	321	2292329	2292200	8e-68	258	Intron	Os06t0143700-01	Similar to Sulfate transporter 2.
BJJ002B-08	chr04	100	194	0	0	185	378	23051039	23050846	8e-106	385	Intergenic	Os04t0452100-01 downstream 1.061kb	Similar to H0815C01.8 protein.
BJJ004A-01-1	chr01	98.73	314	4	0	174	487	997368	997055	1e-167	591	Exon	Os01t0117700-00	Hypothetical conserved gene.
BJJ004A-05-1	chr05	94.07	118	7	0	126	243	23681417	23681534	6e-44	178	Intron	Os05t0479700-00	Similar to WRKY transcription factor 41.
BJJ004A-05-2	chr03	100	202	0	0	115	316	4290126	4289925	1e-110	400	Exon	Os03t0181800-01	Protein of unknown function DUF936%2C plant family protein.
BJJ004A-09	chr12	99.07	108	0	1	1	108	24669163	24669269	5e-50	198	Exon	Os12t0587166-00	Hypothetical conserved gene.
BJJ004A-12-1	chr05	98.73	157	2	0	174	330	28799389	28799233	5e-79	295	3'Downstream-300	Os05t0575800-01 downstream 0.235kb	Hypothetical conserved gene.
BJJ004A-12-2	chr10	100	80	0	0	183	262	22510988	22511067	3e-38	159	Intron	Os10t0559200-01	Conserved hypothetical protein.
BJJ004B-04	chr08	100	163	0	0	119	281	27750761	27750923	2e-87	323	Intron	Os08t0552366-00	Hypothetical conserved gene.
BJJ004B-05	chr03	99.59	486	0	2	174	659	23016223	23015740	0	932	Exon	Os03t0596600-01	Conserved hypothetical protein.
BJJ004B-08	chr10	100	120	0	0	174	293	19858801	19858920	7e-62	238	Exon	Os10t0506200-00	Similar to Valyl-tRNA synthetase.
BJJ004B-09	chr07	100	190	0	0	78	267	1119029	1119218	2e-103	377	Exon	Os07t0121200-00	Hypothetical conserved gene.
BJJ004C-02	chr03	100	46	0	0	183	228	23022103	23022058	3e-18	91.7	Intergenic	Os03t0596700-00 upstream 2.511kb	Hypothetical conserved gene.
BJJ004C-03-1	chr12	99.36	312	2	0	183	494	19004840	19005151	3e-171	603	Intergenic	Os12t0495600-01 upstream 87.72kb	NB-ARC domain containing protein.
BJJ004C-04	chr01	100	127	0	0	183	309	29788539	29788413	1e-51	204	Intergenic	Os01t0681266-00 upstream 3.487kb	Hypothetical gene.
BJJ006A-03-1	chr07	99.55	221	1	0	174	394	2016534	2016754	2e-107	391	Intergenic	Os07t0137600-01 upstream 1.236kb	Conserved hypothetical protein.
BJJ006A-03-2	chr07	100	71	0	0	174	244	30131345	30131415	6e-33	141	Exon	Os07t0692500-01	Conserved hypothetical protein.
BJJ006A-04	chr09	97.85	93	2	0	174	266	20589927	20590019	5e-41	168	Exon	Os09t0511600-01	Glycoside hydrolase%2C family 1 protein.
BJJ006A-05	chr12	96.91	291	9	0	174	464	25662273	25662563	3e-143	509	Exon	Os12t0604600-01	Similar to GTP-binding protein-like%3B root hair defective 3 protein-like.
BJJ006A-06	chr02	100	127	0	0	174	300	3060887	3061013	5e-66	252	Exon	Os02t0155700-00	Hypothetical conserved gene.
BJJ006A-12	chr04	100	125	0	0	174	298	27117019	27116895	7e-65	248	Exon	Os04t0532400-01	Similar to OSIGBa0125M19.13 protein.
BJJ006B-04-1	chr02	96.85	445	14	0	174	618	34891878	34891434	0	775	Intergenic	Os02t0799100-01 upstream 1.594kb	Hypothetical conserved gene.
BJJ006B-04-2	chr02	100	152	0	0	183	334	22892669	22892820	7e-81	301	5'Upstream-1000	Os02t0575000-01 upstream 0.823kb	Conserved hypothetical protein.
BJJ006B-05-1	chr04	98.74	239	3	0	174	412	31680822	31681060	2e-125	450	Exon	Os04t0614600-02	Similar to OSIGBa0126B18.7 protein.
BJJ006B-09	chr04	97.8	91	2	0	174	264	30906630	30906720	6e-40	165	Intron	Os04t0602500-02	Similar to B0403H10-OSIGBa0105A11.19 protein.
BJJ006B-12	chr01	100	432	0	0	174	605	37162986	37163417	0	856	5'Upstream-1000	Os01t0828200-00 upstream 0.486kb	Hypothetical conserved gene.
BJJ006C-02-1	chr04	99.13	115	1	0	184	298	24375017	24375131	2e-56	220	5'Upstream-1000	Os04t0477000-01 upstream 0.657kb	BTB/POZ fold domain containing protein.
BJJ008A-02	chr10	100	115	0	0	174	288	21641758	21641644	6e-59	228	Intergenic	Os10t0541700-00 upstream 10.07kb	Hypothetical gene.
BJJ008A-03	chr01	100	70	0	0	183	252	31323454	31323523	2e-32	139	Intergenic	Os01t0712501-01 upstream 5.2kb	Hypothetical gene.
BJJ008A-05	chr06	100	162	0	0	174	335	4560041	4559880	8e-87	321	Intergenic	Os06t0190000-00 upstream 2.963kb	Hypothetical conserved gene.
BJJ008A-08	chr04	97.46	118	3	0	202	319	25881080	25881197	2e-53	210	3'Downstream-300	Os04t0508000-01 downstream 0.05kb	Protein of unknown function DUF231%2C plant domain containing protein.
BJJ008B-01-1	chr11	100	139	0	0	183	321	3611152	3611290	4e-73	276	Exon	Os11t0173432-00	Hypothetical conserved gene.
BJJ008B-01-2	chr01	100	53	0	0	174	226	30070356	30070408	2e-22	105	Intergenic	Os01t0687300-02 upstream 7.043kb	Conserved hypothetical protein.
BJJ008B-03	chr03	100	68	0	0	174	241	6711624	6711557	4e-31	135	Exon	Os03t0226800-01	Similar to Cytosine-specific methyltransferase.
BJJ008B-07	chr06	100	204	0	0	81	284	29062125	29062328	9e-112	404	Intergenic	Os06t0678100-00 upstream 4.512kb	Conserved hypothetical protein.
BJJ008B-08	chr05	99.18	609	4	1	175	783	27702146	27701539	0	1162	Intergenic	Os05t0554901-00 downstream 2.75kb	Hypothetical conserved gene.
BJJ008B-12-1	chr08	93.96	497	27	3	193	687	27259916	27259421	0	726	Intergenic	Os08t0542900-01 downstream 3.153kb	Lupus La protein family protein.
BJJ008B-12-2	chr01	100	57	0	0	182	238	27440594	27440650	1e-24	113	Intergenic	Os01t0640132-00 upstream 3.755kb	Similar to Carbonic anhydrase%2C chloroplast precursor (EC 4.2.1.1) (Carbonate dehydratase).
BJJ009A-01-2	chr08	100	95	0	0	182	276	3746264	3746170	4e-47	188	Intergenic	Os08t0163800-01 upstream 1.817kb	Similar to Anti-silencing protein 1.
BJJ009A-02-2	chr02	96.02	452	18	0	185	636	35490827	35491278	0	755	5'Upstream-1000	Os02t0810200-01 upstream 0.733kb	Hypothetical protein.
BJJ009A-02-3	chr01	100	34	0	0	174	207	31372797	31372830	2e-11	67.9	Intergenic	Os01t0713800-00 upstream 2.75kb	Similar to predicted protein.
BJJ009A-03	chr06	95.12	123	6	0	174	296	542682	542804	7e-22	105	Intron	Os06t0109200-01	Protein of unknown function DUF6%2C transmembrane domain containing protein.
BJJ009A-04	chr03	100	89	0	0	183	271	1743049	1743137	1e-43	176	Intergenic	Os03t0130700-01 upstream 1.55kb	Hypothetical conserved gene.
BJJ009A-08	chr06	100	26	0	0	202	227	29250725	29250750	3e-06	52	Intergenic	Os06t0680900-01 upstream 2.011kb	Similar to predicted protein.
BJJ009A-10-2	chr12	99.58	240	0	1	117	356	24669249	24669011	2e-128	460	Exon	Os12t0587166-00	Hypothetical conserved gene.
BJJ009B-01	chr06	100	104	0	0	182	285	31965291	31965394	2e-52	206	Intron	Os06t0729500-01	Protein of unknown function DUF789 domain containing protein.
BJJ009B-02	chr04	97.88	566	10	2	185	750	30760960	30760397	0	948	Exon	Os04t0599650-00	Peptidase%2C cysteine peptidase active site domain containing protein.
BJJ009B-04-1	chr01	100	27	0	0	235	261	40548478	40548504	2e-06	54	5'Upstream-1000	Os01t0892800-02 upstream 0.171kb	Integrin-linked protein kinase domain containing protein.
BJJ009B-04-2	chr04	100	35	0	0	183	217	30382952	30382918	6e-12	69.9	Exon	Os04t0590900-01	Similar to RING-H2 finger protein ATL1B.
BJJ009B-05	chr07	100	88	0	0	174	261	26009375	26009462	6e-43	174	Exon	Os07t0615200-01	Tify domain containing protein.
BJJ009B-07	chr10	98.46	65	1	0	174	238	19273338	19273402	5e-27	121	Intron	Os10t0494200-00	Similar to N-acetyl-gamma-glutamyl-phosphate reductase.
BJJ010A-04-1	chr06	100	219	0	0	177	395	29782211	29781993	1e-120	434	Intergenic	Os06t0692600-01 upstream 3.404kb	Protein kinase%2C core domain containing protein.
BJJ010A-05	chr08	99.49	195	1	0	177	371	6169643	6169449	5e-104	379	Intron	Os08t0205900-01	Similar to Viroid RNA-binding protein (Fragment).
BJJ010A-09-2	chr03	100	123	0	0	186	308	8378148	8378270	1e-63	244	Exon	Os03t0257600-01	Hypothetical conserved gene.
BJJ010A-10	chr03	99.78	464	0	1	177	640	10624425	10623963	0	904	5'Upstream-1000	Os03t0300700-01 upstream 0.969kb	Retrotransposon gag protein family protein.
BJJ010B-01-1	chr04	97.16	493	13	1	182	674	28332008	28332499	0	819	Exon	Os04t0556000-01	ATPase%2C P-type%2C K/Mg/Cd/Cu/Zn/Na/Ca/Na/H-transporter domain containing protein.
BJJ010B-01-2	chr02	100	56	0	0	177	232	36444603	36444658	4e-24	111	Exon	Os02t0828200-01	TPR-like domain containing protein.
BJJ010B-02	chr03	100	70	0	0	177	246	33779900	33779969	2e-32	139	Exon	Os03t0790900-01	Similar to Aldehyde oxidase-2.
BJJ010B-07	chr06	100	107	0	0	177	283	26855679	26855573	3e-54	212	Exon	Os06t0639200-01	Similar to Transcription factor AP2D22 (Fragment).
BJJ010B-10-1	chr09	99.04	418	3	1	189	606	18186851	18187267	0	791	Intergenic	Os09t0462301-01 upstream 7.748kb	Hypothetical gene.
BJJ010B-11-2	chr05	100	35	0	0	177	211	28466859	28466825	6e-12	69.9	Intergenic	Os05t0569500-01 downstream 3.289kb	Similar to Embryo-specific protein.
BJJ010C-02	chr06	84.29	420	63	2	232	649	29258241	29258659	6e-84	313	Intergenic	Os06t0681100-00 downstream 2.005kb	Hypothetical conserved gene.
BJJ010C-03	chr09	95.28	424	20	0	177	600	22492577	22492154	0	684	5'Upstream-1000	Os09t0547100-01 upstream 0.79kb	Similar to Auxin induced protein.
BJJ010C-05	chr10	86.65	352	46	1	188	538	15916738	15917089	1e-57	226	Intergenic	Os10t0432200-01 upstream 1.053kb	Similar to 68 kDa protein HP68.
BJJ010C-06-2	chr01	99.36	157	1	0	177	333	41407334	41407490	2e-81	303	Intergenic	Os01t0910500-02 upstream 5.466kb	Conserved hypothetical protein.
BJJ010C-07-1	chr01	87.44	414	48	4	186	595	3148939	3149352	1e-103	379	Intergenic	Os01t0160200-02 upstream 3.179kb	Leucine-rich repeat%2C N-terminal domain containing protein.
BJJ010C-07-2	chr04	100	44	0	0	186	229	34935068	34935025	1e-16	87.7	Intergenic	Os04t0674500-01 upstream 1.956kb	Hypothetical protein.
BJJ010C-08	chr02	100	39	0	0	177	215	32562041	32562003	3e-14	77.8	5'Upstream-1000	Os02t0753900-01 upstream 0.121kb	Hypothetical conserved gene.
BJJ010C-09-1	chr06	90.17	407	40	0	261	667	4068869	4069275	5e-137	490	Exon	Os06t0182300-01	Similar to Callose synthase 1 catalytic subunit.
BJJ010C-09-2	chr04	100	116	0	0	177	292	32268906	32269021	2e-59	230	Exon	Os04t0625000-01	Conserved hypothetical protein.
BJJ010C-10-1	chr02	88.11	328	37	2	196	521	32814832	32815159	1e-75	285	Intergenic	Os02t0758800-01 upstream 5.915kb	Cupredoxin domain containing protein.
BJJ010C-10-2	chr03	100	76	0	0	194	269	1599986	1600061	1e-35	151	Exon	Os03t0128200-01	Similar to predicted protein.
BJJ010C-12-2	chr10	100	54	0	0	177	230	19854385	19854332	6e-23	107	Exon	Os10t0506200-00	Similar to Valyl-tRNA synthetase.
BJJ010D-01	chr05	93.03	330	21	2	425	753	27856155	27855827	8e-127	456	Intergenic	Os05t0557600-01 upstream 1.949kb	Ubiquitin-conjugating enzyme/RWD-like domain containing protein.
BJJ010D-02-1	chr06	88.58	359	36	2	186	543	3132657	3132303	9e-83	309	Intron	Os06t0161900-01	Protein of unknown function DUF569 family protein.
BJJ010D-02-2	chr11	100	108	0	0	182	289	19627684	19627577	9e-55	214	Intergenic	Os11t0495700-00 upstream 63.463kb	Similar to EF hand family protein.
BJJ010D-03-1	chr02	90.6	234	22	0	193	426	836328	836095	1e-77	291	Intergenic	Os02t0115700-01 upstream 8.758kb	Catalase isozyme A (EC 1.11.1.6) (CAT-A).
BJJ010D-03-2	chr03	97.5	120	3	0	212	331	21756617	21756498	1e-54	214	Intergenic	Os03t0574300-01 downstream 2.468kb	Hypothetical protein.
BJJ010D-04-1	chr11	97.77	583	8	5	177	759	3242091	3242668	0	973	Exon	Os11t0167500-00	Similar to Serine esterase family protein%2C expressed.
BJJ010D-05	chr03	95.85	289	12	0	188	476	30094840	30094552	6e-120	432	Intron	Os03t0721700-01	Protein of unknown function DUF569 family protein.
BJJ010D-08	chr07	100	77	0	0	179	255	1119581	1119505	2e-36	153	Exon	Os07t0121200-00	Hypothetical conserved gene.
BJJ010D-10	chr02	100	155	0	0	177	331	6098864	6099018	1e-82	307	Intergenic	Os02t0208300-01 upstream 1.816kb	Hypothetical conserved gene.
BJJ010D-12-1	chr07	95.54	516	22	1	177	692	27198253	27198767	0	789	Intergenic	Os07t0638100-01 upstream 4.93kb	Six-bladed beta-propeller%2C TolB-like domain containing protein.
BJJ010D-12-2	chr07	99.32	148	1	0	181	328	27847927	27847780	4e-76	285	3'Downstream-300	Os07t0650451-00 downstream 0.026kb	Hypothetical gene.
BJJ010E-01	chr03	100	145	0	0	177	321	4406042	4405898	1e-76	287	Intergenic	Os03t0183900-01 upstream 1.077kb	Similar to Plasma membrane H+ATPase.
BJJ010E-03	chr06	100	77	0	0	176	252	3045513	3045589	2e-36	153	5'Upstream-1000	Os06t0159700-00 upstream 0.09kb	Hypothetical conserved gene.
BJJ010E-10	chr10	100	78	0	0	177	254	19474032	19474109	5e-37	155	Intron	Os10t0497700-02	Similar to COBRA-like protein 4.
BJJ010E-11	chr03	100	100	0	0	178	277	35608137	35608236	5e-50	198	Intron	Os03t0826300-00	Similar to predicted protein.
BJJ010E-12	chr04	99.33	596	1	3	177	772	30517214	30516622	0	995	5'Upstream-1000	Os04t0593800-01 upstream 0.422kb	Zinc finger%2C C6HC-type domain containing protein.
BJJ010F-01	chr02	99.67	598	1	1	177	773	1658115	1658712	0	1114	Intergenic	Os02t0131850-00 upstream 1.112kb	Hypothetical gene.
BJJ010F-02	chr07	92	150	12	0	277	426	27359167	27359316	2e-51	204	Intergenic	Os07t0641700-01 upstream 6.967kb	Similar to 10 kDa chaperonin (Protein CPN10) (Protein groES).
BJJ010F-04	chr09	94.62	465	22	3	177	641	22490128	22490589	0	658	Intergenic	Os09t0547000-01 upstream 1.039kb	Similar to Auxin induced protein.
BJJ010F-05-1	chr05	98.64	147	2	0	185	331	27867476	27867622	4e-73	276	Intergenic	Os05t0557700-01 upstream 3.931kb	Hypothetical conserved gene.
BJJ010F-06	chr02	100	181	0	0	177	357	983044	983224	4e-98	359	Intergenic	Os02t0118900-00 upstream 7.901kb	NB-ARC domain containing protein.
BJJ010F-07-1	chr11	98.24	341	6	0	368	708	3339127	3339467	6e-143	509	5'Upstream-1000	Os11t0169400-01 upstream 0.23kb	Zinc finger%2C C2H2-type domain containing protein.
BJJ010F-10-1	chr08	100	48	0	0	179	226	9771216	9771169	2e-19	95.6	Intergenic	Os08t0260400-00 upstream 7.854kb	Helix-loop-helix DNA-binding domain containing protein.
BJJ010F-10-2	chr06	100	39	0	0	177	215	29250787	29250749	3e-14	77.8	Intergenic	Os06t0680900-01 upstream 2.073kb	Similar to predicted protein.
BJJ010G-01	chr06	100	196	0	0	177	372	30602089	30601894	5e-107	389	Exon	Os06t0703900-01	Homeodomain-like containing protein.
BJJ010G-04-1	chr09	99.33	597	4	0	184	780	13015142	13015738	0	1152	Exon	Os09t0371100-00	Similar to carbohydrate transporter/ sugar porter/ transporter.
BJJ010G-04-2	chr07	100	222	0	0	177	398	4439359	4439580	2e-122	440	Intergenic	Os07t0183350-00 upstream 1.14kb	Hypothetical conserved gene.
BJJ010G-05	chr07	98.63	583	6	2	185	767	28470307	28470887	0	1035	Exon	Os07t0659800-01	Similar to Ubiquitin ligase SINAT5 (EC 6.3.2.-) (Seven in absentia homolog 5). Splice isoform 2.
BJJ010G-07	chr04	99.48	387	2	0	185	571	30884600	30884214	0	751	5'Upstream-1000	Os04t0602100-01 upstream 0.238kb	Plant ascorbate peroxidase domain containing protein.
BJJ010G-08	chr05	100	143	0	0	204	346	18091947	18091805	2e-75	283	Exon	Os05t0374200-00	Similar to Cytokinin dehydrogenase 2.
BJJ010G-09	chr07	89.73	146	14	1	462	607	18480788	18480932	8e-40	167	3'Downstream-300	Os07t0485100-01 downstream 0.252kb	Similar to Beta-ureidopropionase (EC 3.5.1.6) (Beta-alanine synthase) (N- carbamoyl-beta-alanine amidohydrolase).
BJJ010G-12	chr06	93.86	472	28	1	179	649	2578626	2579097	1e-171	605	Intron	Os06t0149900-01	Similar to Cysteine synthase (EC 4.2.99.8).
BJJ010H-02-1	chr09	98.99	593	4	2	176	767	22483738	22483147	0	1116	5'Upstream-1000	Os09t0546700-00 upstream 0.016kb	Similar to SAUR55 - auxin-responsive SAUR family member.
BJJ010H-02-2	chr07	100	79	0	0	177	255	30131337	30131415	1e-37	157	Exon	Os07t0692500-01	Conserved hypothetical protein.
BJJ010H-03-1	chr07	97.58	579	10	4	177	755	29432300	29431726	0	1007	Exon	Os07t0679400-01	Conserved hypothetical protein.
BJJ010H-03-2	chr03	100	198	0	0	176	373	951707	951510	3e-108	392	5'Upstream-1000	Os03t0117000-00 upstream 0.842kb	Similar to Dihydrodipicolinate reductase%2C N-terminus family protein.
BJJ010H-05-1	chr02	99.65	569	2	0	185	753	29645915	29645347	0	1112	5'Upstream-1000	Os02t0699800-01 upstream 0.162kb	Conserved hypothetical protein.
BJJ010H-05-2	chr01	100	56	0	0	177	232	32742665	32742720	4e-24	111	Intron	Os01t0742500-01	Similar to Hexokinase.
BJJ010H-06-2	chr01	100	169	0	0	177	345	5117273	5117441	2e-78	293	Intergenic	Os01t0195200-01 upstream 5.817kb	Similar to Serine/threonine-protein kinase PBS1 (EC 2.7.1.37) (AvrPphB susceptible protein 1).
BJJ010H-07-1	chr04	100	213	0	0	177	389	32534407	32534195	9e-103	375	Intron	Os04t0629700-01	Similar to Kinesin-1 (Kinesin-like protein A).
BJJ010H-07-2	chr01	100	79	0	0	177	255	40480456	40480378	1e-37	157	3'Downstream-300	Os01t0891100-00 downstream 0.294kb	Similar to Polygalacturonase C (Fragment).
BJJ010H-10	chr06	100	62	0	0	177	238	31274656	31274595	1e-27	123	Intergenic	Os06t0715700-01 upstream 10.976kb	Protein of unknown function DUF803 family protein.
BJJ011A-01	chr03	100	31	0	0	177	207	3100822	3100792	1e-09	61.9	Exon	Os03t0157700-01	Protein of unknown function DUF639 family protein.
BJJ011A-02-1	chr07	98.4	437	7	0	176	612	26974997	26975433	0	773	Exon	Os07t0634100-00	Hypothetical conserved gene.
BJJ011A-02-2	chr01	100	150	0	0	176	325	26668748	26668897	1e-79	297	Intergenic	Os01t0627400-01 upstream 2.746kb	Similar to Cytochrome P450 monooxygenase CYP72A5 (Fragment).
BJJ011A-03-1	chr04	100	121	0	0	227	347	22856544	22856664	3e-62	240	Intron	Os04t0448600-01	ChaC-like protein family protein.
BJJ011A-04	chr06	100	111	0	0	185	295	25810845	25810735	1e-56	220	Intergenic	Os06t0621100-00 upstream 4.857kb	Hypothetical conserved gene.
BJJ011A-06-1	chr01	99.52	421	1	1	175	595	41875137	41875556	0	811	Intergenic	Os01t0919800-01 upstream 2.809kb	Similar to Efflux carrier of polar auxin transport.
BJJ011A-06-2	chr03	99.33	149	1	0	176	324	10523399	10523547	1e-76	287	Intron	Os03t0298700-01	Hypothetical conserved gene.
BJJ011B-03-1	chr08	83.9	236	38	0	177	412	23962127	23961892	5e-40	167	Intron	Os08t0483200-01	Nucleotide-binding%2C alpha-beta plait domain containing protein.
BJJ011B-03-2	chr01	97.58	248	6	0	175	422	41118892	41119139	1e-123	444	Exon	Os01t0904700-01	B-type response regulator 6.,Cytokinin signaling.
BJJ011B-04-1	chr05	92.27	414	31	1	190	603	2170229	2169817	4e-159	563	Exon	Os05t0137200-02	Similar to MDR-like ABC transporter.
BJJ011B-04-2	chr08	100	112	0	0	177	288	27264385	27264274	4e-57	222	Exon	Os08t0543050-00	Similar to Resistance gene analog PIC27 (Fragment).
BJJ011B-09	chr03	97.75	534	6	5	184	717	10952911	10953438	0	930	Intergenic	Os03t0306700-01 upstream 1.377kb	bZIP transcription factor%2C bZIP-1 domain containing protein.
BJJ011B-12	chr01	89.62	212	22	0	177	388	32569863	32570074	2e-64	248	3'Downstream-300	Os01t0738800-01 downstream 0.192kb	Hypothetical protein.
BJJ011C-02	chr01	95.24	63	2	1	532	593	2924363	2924425	6e-19	97.6	Intergenic	Os01t0154500-01 upstream 2.063kb	Protein of unknown function DUF674 domain containing protein.
BJJ011C-03-1	chr01	98.7	537	7	0	177	713	3653512	3654048	0	1009	Intron	Os01t0170700-01	Thiol-activated cytolysin family protein.
BJJ011C-04	chr08	99.06	534	5	0	195	728	3048392	3047859	0	1021	5'Upstream-1000	Os08t0153000-00 upstream 0.779kb	Similar to MDR-like ABC transporter.
BJJ011C-05-1	chr01	94.56	349	18	1	177	524	44122382	44122034	2e-132	474	Intron	Os01t0960500-01	Zinc finger%2C RING/FYVE/PHD-type domain containing protein.
BJJ011C-05-2	chr12	100	121	0	0	177	297	6591763	6591643	2e-62	240	Intergenic	Os12t0221700-00 upstream 1.18kb	Hypothetical conserved gene.
BJJ011C-07-1	chr06	88.48	191	20	2	355	543	30510021	30510211	2e-46	188	Intron	Os06t0702500-01	Ribosomal protein S5 domain 2-type fold domain containing protein.
BJJ011C-08-2	chr08	100	219	0	0	447	665	5685411	5685629	3e-120	434	Intergenic	Os08t0198700-01 upstream 6.882kb	Similar to Glycolate oxidase (EC 1.1.3.15) (Fragment).
BJJ011C-09	chr01	100	111	0	0	177	287	5428411	5428301	1e-56	220	5'Upstream-1000	Os01t0200300-01 upstream 0.866kb	Hypothetical protein.
BJJ011C-10	chr07	100	128	0	0	167	294	24895217	24895344	2e-66	254	Intergenic	Os07t0595100-00 upstream 7.483kb	Similar to Dcp1-like decapping family protein.
BJJ011D-01	chr08	100	90	0	0	178	267	26331457	26331368	4e-44	178	Intergenic	Os08t0527100-01 upstream 5.524kb	Peptidase C19%2C ubiquitin carboxyl-terminal hydrolase 2 family protein.
BJJ011D-03-1	chr02	98.51	134	2	0	464	597	36483485	36483618	7e-65	250	Exon	Os02t0828900-02	Similar to JmjC domain containing protein%2C expressed.
BJJ011D-03-2	chr05	100	198	0	0	177	374	2939159	2939356	3e-108	392	Exon	Os05t0151000-00	Similar to DNA-directed RNA polymerase.
BJJ011D-04	chr11	99.71	347	1	0	177	523	21324709	21325055	0	680	Intron	Os11t0528400-01	Conserved hypothetical protein.
BJJ011D-08-1	chr01	94.83	503	25	1	207	709	30071866	30071365	0	791	Intergenic	Os01t0687300-02 upstream 5.533kb	Conserved hypothetical protein.
BJJ011D-08-2	chr03	99.55	448	2	0	177	624	14522804	14522357	0	759	Intron	Os03t0359700-01	Mo25-like domain containing protein.
BJJ011D-08-3	chr02	100	66	0	0	177	242	30838139	30838204	7e-30	131	Intergenic	Os02t0722300-01 upstream 3.182kb	Nonaspanin (TM9SF) family protein.
BJJ011D-10-1	chr02	98.85	435	5	0	188	622	1659642	1659208	0	823	Intron	Os02t0131850-00	Hypothetical gene.
BJJ011D-10-2	chr02	100	192	0	0	177	368	1659644	1659453	1e-104	381	Intron	Os02t0131850-00	Hypothetical gene.
BJJ011D-12-1	chr04	94.42	484	25	2	181	663	28234913	28235395	0	680	3'Downstream-300	Os04t0554200-02 downstream 0.095kb	PapD-like domain containing protein.
BJJ011D-12-2	chr10	100	140	0	0	177	316	22084054	22084193	9e-74	278	Intron	Os10t0550300-00	Rop nucleotide exchanger%2C PRONE domain containing protein.
BJJ011E-01	chr01	100	137	0	0	177	313	38214501	38214365	6e-72	272	5'Upstream-1000	Os01t0849000-02 upstream 0.924kb	Bifunctional inhibitor/plant lipid transfer protein/seed storage domain containing protein.
BJJ011E-04	chr03	100	105	0	0	177	281	8899883	8899987	1e-52	208	Exon	Os03t0267500-01	Protein of unknown function DUF620 family protein.
BJJ011E-05	chr02	100	38	0	0	177	214	32816378	32816415	1e-13	75.8	5'Upstream-1000	Os02t0759000-01 upstream 0.569kb	Conserved hypothetical protein.
BJJ011E-06	chr06	98.34	543	9	0	188	730	30819168	30819710	0	1005	Intron	Os06t0707800-03	Similar to NBS-LRR disease resistance protein homologue.
BJJ011E-11-1	chr06	91.47	129	11	0	194	322	8668406	8668534	6e-41	168	Intergenic	Os06t0263400-00 upstream 22.6kb	Similar to 3-ketoacyl-CoA synthase.
BJJ011F-04-1	chr06	100	206	0	0	177	382	6025609	6025404	6e-113	408	Intergenic	Os06t0218000-00 upstream 1.215kb	Similar to pre-mRNA-splicing factor prp45.
BJJ011F-04-2	chr04	96.08	51	2	0	177	227	24329912	24329862	2e-16	85.7	Intron	Os04t0476100-01	Similar to Peroxisomal copper-containing amine oxidase.
BJJ011F-08-1	chr10	94.87	390	20	0	177	566	16099935	16099546	8e-176	618	Intron	Os10t0436800-01	Similar to flavoprotein wrbA.
BJJ011F-08-2	chr05	100	53	0	0	177	229	2755783	2755731	2e-22	105	Exon	Os05t0148101-00	Hypothetical conserved gene.
BJJ011F-09	chr01	100	217	0	0	185	401	3057530	3057314	6e-107	389	3'Downstream-300	Os01t0158400-01 downstream 0.126kb	Galactose-binding like domain containing protein.
BJJ011F-11	chr03	100	117	0	0	177	293	30270727	30270843	4e-60	232	Intergenic	Os03t0724800-01 upstream 1.349kb	Protein of unknown function DUF1618 domain containing protein.
BJJ01A-04-2	chr06	100	51	0	0	175	225	3282192	3282242	3e-21	101	Exon	Os06t0164700-00	Hypothetical conserved gene.
BJJ01A-06	chr05	100	90	0	0	176	265	27995762	27995673	4e-44	178	Intergenic	Os05t0560000-01 downstream 0.389kb	Photosystem I reaction center subunit VI%2C chloroplast precursor (PSI- H) (Light-harvesting complex I 11 kDa protein) (GOS5 protein).
BJJ01A-07	chr09	91.59	107	9	0	185	291	22851142	22851248	3e-33	143	Exon	Os09t0554300-01	Auxin efflux carrier domain containing protein.
BJJ01B-02	chr05	100	137	0	0	184	320	1001688	1001824	6e-72	272	Exon	Os05t0119300-02	Similar to glycine-rich protein A3.
BJJ01B-03-1	chr08	100	149	0	0	171	319	27750775	27750923	4e-79	295	Intron	Os08t0552366-00	Hypothetical conserved gene.
BJJ01B-03-2	chr11	100	52	0	0	184	235	2031410	2031359	9e-22	103	Intergenic	Os11t0144900-01 upstream 6.797kb	Conserved hypothetical protein.
BJJ01B-09	chr04	100	118	0	0	185	302	26920836	26920953	1e-60	234	3'Downstream-300	Os04t0528600-01 downstream 0.095kb	Similar to OSIGBa0115K01-H0319F09.22 protein.
BJJ01B-11-2	chr11	100	54	0	0	188	241	1421767	1421820	6e-23	107	Exon	Os11t0131600-00	Similar to YDG/SRA domain containing protein.
BJJ01C-03	chr08	100	35	0	0	183	217	3759667	3759701	6e-12	69.9	Exon	Os08t0164000-01	Protein of unknown function DUF569 family protein.
BJJ01C-04-2	chr10	100	216	0	0	167	382	17641120	17640905	7e-119	428	Intron	Os10t0464500-00	Hypothetical conserved gene.
BJJ01C-08	chr09	99.43	174	1	0	174	347	19698818	19698991	2e-91	337	3'Downstream-300	Os09t0492180-00 downstream 0.087kb	Similar to cDNA clone:J033044G18%2C full insert sequence.
BJJ01C-09	chr07	98.96	192	2	0	167	358	22337859	22337668	7e-100	365	5'Upstream-1000	Os07t0546750-00 upstream 0.676kb	Hypothetical conserved gene.
BJJ01C-10	chr08	100	89	0	0	193	281	24564479	24564391	1e-43	176	Intron	Os08t0495800-02	Similar to alkaline alpha galactosidase 3.
BJJ01C-11	chr09	100	336	0	0	164	499	22492925	22493260	0	666	5'Upstream-1000	Os09t0547100-01 upstream 0.442kb	Similar to Auxin induced protein.
CS004A02	chr01	100	66	0	0	133	198	39750661	39750596	5e-30	131	Exon	Os01t0876100-00	Similar to Chloride channel.
CS004A04-2	chr05	100	45	0	0	194	238	20654119	20654163	1e-17	89.7	Intron	Os05t0420200-01	Protein of unknown function DUF179 family protein.
CS004B01-1	chr08	97.58	124	3	0	194	317	27265121	27264998	4e-57	222	Exon	Os08t0543050-00	Similar to Resistance gene analog PIC27 (Fragment).
CS004B02-2	chr09	100	81	0	0	136	216	22491357	22491277	8e-39	161	5'Upstream-1000	Os09t0547033-01 upstream 0.667kb	Similar to SAUR44 - auxin-responsive SAUR family member.
CS004B11	chr03	98.69	153	2	0	32	184	5916775	5916927	1e-76	287	Intron	Os03t0212600-01	Targeting for Xklp2 family protein.
CS004C05	chr06	100	47	0	0	194	240	10795732	10795778	7e-19	93.7	Exon	Os06t0292100-00	Hypothetical conserved gene.
CS004C08-2	chr04	100	134	0	0	194	327	32436606	32436473	3e-70	266	Intergenic	Os04t0627400-01 downstream 1.126kb	Hypothetical conserved gene.
CS005A03-1	chr05	100	199	0	0	194	392	24445571	24445373	9e-109	394	5'Upstream-1000	Os05t0495600-00 upstream 0.875kb	Similar to autoinhibited calcium ATPase.
CS005A08-2	chr03	100	42	0	0	184	225	32299218	32299259	6e-16	83.8	Exon	Os03t0759000-01	Similar to predicted protein.
CS005A11	chr03	100	120	0	0	194	313	32851788	32851907	7e-62	238	Exon	Os03t0771100-01	Myb transcription factor domain containing protein.
CS005A12-2	chr05	96.08	102	4	0	197	298	2938896	2938795	1e-41	170	Exon	Os05t0151000-00	Similar to DNA-directed RNA polymerase.
CS005A12-3	chr01	100	177	0	0	134	310	44149609	44149785	1e-95	351	Exon	Os01t0961200-01	Cystathionine beta-synthase%2C core domain containing protein.
CS005F01	chr08	100	44	0	0	194	237	26296448	26296491	4e-17	87.7	Exon	Os08t0526600-00	Hypothetical conserved gene.
CS005F05	chr02	100	167	0	0	194	360	30963969	30964135	9e-90	331	Exon	Os02t0724500-00	Similar to transporter-related.
CS005F06	chr01	100	36	0	0	198	233	39252915	39252880	2e-12	71.9	Intron	Os01t0866500-01	Similar to Soluble inorganic pyrophosphatase (EC 3.6.1.1) (Pyrophosphate phospho- hydrolase) (PPase).
CS005F08-1	chr08	99.57	463	2	0	194	656	3752277	3751815	0	904	Intron	Os08t0163900-00	Hypothetical conserved gene.
CS005F08-2	chr02	100	151	0	0	203	353	11547088	11547238	3e-80	299	Intergenic	Os02t0299600-01 upstream 11.025kb	Protein of unknown function DUF1242 family protein.
CS005F08-3	chr08	100	101	0	0	205	305	21959001	21959101	1e-50	200	Exon	Os08t0447900-01	Similar to Adenylyl cyclase associated protein.
CS005F09	chr05	100	129	0	0	121	249	22533778	22533906	3e-67	256	3'Downstream-300	Os05t0456900-01 downstream 0.109kb	Conserved hypothetical protein.
CS005G05	chr04	100	78	0	0	194	271	641653	641730	5e-37	155	Intergenic	Os04t0110700-01 upstream 15.259kb	Hypothetical gene.
CS005G09-1	chr02	100	107	0	0	194	300	930001	930107	4e-54	212	5'Upstream-1000	Os02t0117700-01 upstream 0.867kb	UDP-glucose pyrophosphorylase (UGPase)2.
CS005G09-2	chr09	100	48	0	0	194	241	22492116	22492069	2e-19	95.6	Exon	Os09t0547066-00	Similar to SAUR55 - auxin-responsive SAUR family member.
CS005H06-1	chr05	99.24	523	4	0	194	716	28669431	28669953	0	1013	Intron	Os05t0573300-01	Similar to CTP synthase 1 (EC 6.3.4.2) (UTP--ammonia ligase 1) (CTP synthetase 1).
CS005H06-2	chr06	100	39	0	0	194	232	25832079	25832041	3e-14	77.8	Intergenic	Os06t0621500-01 upstream 10.699kb	NB-ARC domain containing protein.
CS006A08-1	chr09	100	58	0	0	194	251	22482509	22482566	3e-25	115	Intergenic	Os09t0546700-00 upstream 1.245kb	Similar to SAUR55 - auxin-responsive SAUR family member.
CS006A12	chr01	100	54	0	0	133	186	2451639	2451692	6e-23	107	Intergenic	Os01t0145600-01 upstream 3.296kb	Conserved hypothetical protein.
CS006B11	chr04	91.8	122	10	0	74	195	33474398	33474519	4e-42	172	Intergenic	Os04t0648200-01 upstream 1.1kb	Leucine-rich repeat%2C plant specific containing protein.
CS006C01-1	chr01	97.96	98	2	0	194	291	36116170	36116073	1e-44	180	Intergenic	Os01t0809450-01 downstream 3.346kb	Hypothetical gene.
CS006C12-2	chr04	100	46	0	0	194	239	31233680	31233725	3e-18	91.7	Intergenic	Os04t0607583-00 upstream 1.072kb	Similar to OSIGBa0113I13.12 protein.
CS006D02-1	chr10	91.88	357	28	1	122	478	22032840	22032485	1e-133	478	Intergenic	Os10t0549900-01 upstream 18.93kb	Protein of unknown function DUF1544 domain containing protein.
CS006D11	chr06	100	60	0	0	185	244	17557894	17557953	2e-26	119	Exon	Os06t0486900-01	Similar to Formate dehydrogenase%2C mitochondrial precursor (EC 1.2.1.2) (NAD- dependent formate dehydrogenase) (FDH).
CS006E01-1	chr11	97.77	179	2	1	194	370	29219387	29219565	2e-75	283	Exon	Os11t0669100-01	Calmodulin binding protein-like family protein.
CS006E04-1	chr04	96.17	183	7	0	417	599	116725	116907	9e-83	309	Intron	Os04t0101700-01	Engulfment and cell motility%2C ELM domain containing protein.
CS006E09	chr11	99.22	128	1	0	194	321	23748646	23748773	8e-65	248	Intron	Os11t0573800-00	Hypothetical conserved gene.
CS006E11-1	chr05	98.74	398	5	0	194	591	22973043	22972646	0	753	5'Upstream-1000	Os05t0466100-01 upstream 0.752kb	CCT domain containing protein.
CS006E11-2	chr09	100	65	0	0	194	258	22491341	22491277	2e-29	129	5'Upstream-1000	Os09t0547033-01 upstream 0.683kb	Similar to SAUR44 - auxin-responsive SAUR family member.
CS006G02-1	chr01	100	106	0	0	194	299	31292645	31292540	1e-53	210	5'Upstream-1000	Os01t0711400-01 upstream 0.702kb	Similar to Victorin binding protein.
CS006G10	chr09	100	45	0	0	198	242	23118111	23118067	1e-17	89.7	Intergenic	Os09t0559600-01 upstream 1.379kb	Thioredoxin domain 2 containing protein.
CS006H01-1	chr08	96.44	477	14	3	130	605	14349715	14350189	0	809	Intergenic	Os08t0324600-00 upstream 22.51kb	Hypothetical conserved gene.
CS006H02-1	chr06	100	121	0	0	224	344	12044298	12044178	2e-62	240	Intron	Os06t0313320-00	Hypothetical conserved gene.
CS006H02-2	chr07	100	41	0	0	197	237	28311283	28311323	2e-15	81.8	Intergenic	Os07t0656900-00 upstream 7.634kb	Similar to Serine carboxypepsidase (Fragment).
CS006H07-1	chr06	92.86	168	12	0	197	364	1607488	1607655	3e-62	240	Exon	Os06t0130100-01	Oryza sativa stress-induced protein kinase gene 1.,Drought and salt stress tolerance.,Receptor-like kinase (RLK).
CS006H07-2	chr05	100	105	0	0	197	301	6957996	6957892	5e-53	208	Intron	Os05t0212400-01	Conserved hypothetical protein CHP01589%2C plant domain containing protein.
CS007A05	chr04	100	68	0	0	253	320	29938208	29938275	8e-31	135	Intron	Os04t0582700-00	Hypothetical conserved gene.
CS007A06-1	chr07	100	123	0	0	194	316	948374	948252	1e-63	244	Exon	Os07t0117350-00	Hypothetical conserved gene.
CS007A08	chr03	98.92	372	4	0	194	565	4289417	4289788	0	714	Intron	Os03t0181800-01	Protein of unknown function DUF936%2C plant family protein.
CS007B02	chr12	98.77	324	3	1	201	524	22275842	22275520	5e-173	609	Intron	Os12t0547500-01	Kinesin%2C motor region domain containing protein.
CS007B04-1	chr02	100	183	0	0	203	385	978218	978400	3e-99	363	Intergenic	Os02t0118800-00 upstream 2.775kb	Similar to NBS-LRR-like protein TR56 (Fragment).
CS007B04-2	chr03	100	73	0	0	194	266	5517654	5517726	4e-34	145	Intergenic	Os03t0204300-01 upstream 2.228kb	Conserved hypothetical protein.
CS007B05	chr06	100	154	0	0	206	359	6683324	6683477	5e-82	305	Intron	Os06t0228600-01	Similar to Amino acid carrier.
CS007C02-1	chr06	100	148	0	0	194	341	30816026	30815879	6e-66	252	Intergenic	Os06t0707733-00 upstream 7.905kb	Similar to NBS-LRR disease resistance protein homologue (Fragment).
CS007C02-2	chr03	100	96	0	0	194	289	1092084	1091989	1e-47	190	Exon	Os03t0119966-01	Rice dwarf virus multiplication 1.,Resistance to rice dwarf virus.,Regulator of jasmonate (JA) signaling,NAC-domain protein.
CS007C03-1	chr01	100	156	0	0	205	360	41826280	41826125	3e-83	309	Intron	Os01t0919100-00	Similar to MATE.
CS007C03-2	chr04	100	129	0	0	154	282	22078149	22078021	3e-67	256	Exon	Os04t0439200-00	T-complex 11 family protein.
CS007C07	chr05	100	43	0	0	287	329	27843643	27843685	7e-16	85.7	5'Upstream-1000	Os05t0557400-01 upstream 0.832kb	Membrane attack complex component/perforin/complement C9 family protein.
CS007C12	chr04	100	137	0	0	203	339	27120665	27120529	6e-72	272	Exon	Os04t0532500-01	Similar to Transcription factor L2.
CS007D02-1	chr03	100	190	0	0	205	394	9564000	9564189	2e-103	377	5'Upstream-1000	Os03t0279500-00 upstream 0.279kb	Similar to Helix-loop-helix DNA-binding domain containing protein.
CS007D02-2	chr07	100	114	0	0	203	316	20812915	20812802	2e-58	226	Exon	Os07t0521300-01	Conserved hypothetical protein.
CS007D03	chr09	100	58	0	0	205	262	22492126	22492069	3e-25	115	Exon	Os09t0547066-00	Similar to SAUR55 - auxin-responsive SAUR family member.
CS007D07	chr01	99.09	331	3	0	194	524	13726690	13727020	0	636	5'Upstream-1000	Os01t0343780-00 upstream 0.579kb	Hypothetical gene.
CS007E07	chr01	99.75	395	1	0	201	595	13726690	13727084	0	777	5'Upstream-1000	Os01t0343780-00 upstream 0.579kb	Hypothetical gene.
CS007F03-1	chr01	100	194	0	0	221	414	37624376	37624183	9e-106	385	Intron	Os01t0837200-01	Conserved hypothetical protein.
CS007F03-2	chr12	99.17	120	1	0	205	324	528292	528411	2e-59	230	Intergenic	Os12t0109800-00 upstream 1.765kb	Hypothetical conserved gene.
CS007F04-1	chr06	95.29	297	14	0	182	478	30800597	30800893	7e-135	482	Exon	Os06t0707700-01	NB-ARC domain containing protein.
CS007F08-1	chr01	100	85	0	0	194	278	39965675	39965591	3e-41	168	Intron	Os01t0881000-00	Hypothetical conserved gene.
CS007F09	chr01	95.68	162	7	0	194	355	3262388	3262227	3e-71	270	Intergenic	Os01t0162800-00 upstream 9.451kb	Hypothetical conserved gene.
CS007G02-1	chr01	99.24	131	1	0	194	324	41831976	41832106	1e-66	254	Intergenic	Os01t0919200-01 upstream 3.355kb	Bacterial transferase hexapeptide repeat domain containing protein.
CS007G12	chr12	100	143	0	0	194	336	528552	528410	2e-75	283	Intergenic	Os12t0109800-00 upstream 1.505kb	Hypothetical conserved gene.
CS007H08	chr01	100	142	0	0	203	344	40470129	40469988	6e-75	281	Intron	Os01t0891000-01	Glycoside hydrolase%2C family 20 protein.
CS007H09	chr04	100	94	0	0	197	290	32357672	32357765	2e-46	186	5'Upstream-1000	Os04t0626500-01 upstream 0.163kb	Similar to Disease resistance protein RGA2 (RGA2-blb) (Blight resistance protein RPI).
CS008A02-1	chr01	100	102	0	0	197	298	22821969	22822070	3e-51	202	Intergenic	Os01t0559500-01 upstream 4.143kb	Similar to predicted protein.
CS008A04-1	chr04	100	111	0	0	203	313	20817735	20817625	1e-56	220	Intron	Os04t0417000-01	Similar to Aluminum-activated malate transporter.
CS008A06-1	chr02	94.91	393	20	0	200	592	1075982	1075590	5e-180	632	Intron	Os02t0120500-02	Helix-loop-helix DNA-binding domain containing protein.
CS008A06-2	chr01	100	101	0	0	194	294	41867551	41867451	1e-50	200	Intron	Os01t0919800-01	Similar to Efflux carrier of polar auxin transport.
CS008A07-1	chr02	100	176	0	0	203	378	988650	988825	4e-95	349	Intergenic	Os02t0118900-00 upstream 2.295kb	NB-ARC domain containing protein.
CS008A07-2	chr03	100	117	0	0	194	310	10522136	10522020	4e-60	232	Exon	Os03t0298700-01	Hypothetical conserved gene.
CS008A09-1	chr11	100	143	0	0	194	336	23748059	23747917	2e-75	283	Exon	Os11t0573800-00	Hypothetical conserved gene.
CS008A10	chr11	99.77	433	1	0	194	626	6621198	6621630	0	852	Exon	Os11t0226933-01	NB-ARC domain containing protein.
CS008B02	chr03	100	68	0	0	205	272	8348129	8348062	4e-31	135	Intron	Os03t0256800-00	Similar to RhoGAP domain containing protein%2C expressed.
CS008B06	chr04	100	39	0	0	197	235	22815120	22815082	3e-14	77.8	Intron	Os04t0447400-01	Similar to Glutamate decarboxylase 2 (EC 4.1.1.15) (GAD 2).
CS008D03-2	chr05	100	44	0	0	194	237	27589026	27588983	4e-17	87.7	Intergenic	Os05t0552500-01 downstream 1.411kb	Erv1/Alr domain containing protein.
CS008D06-1	chr08	100	50	0	0	249	298	27070661	27070612	3e-20	99.6	Intergenic	Os08t0539600-01 upstream 1.844kb	Similar to TGB12K interacting protein 2.
CS008D07-1	chr02	97.44	195	5	0	197	391	3050914	3050720	2e-94	347	5'Upstream-1000	Os02t0155600-00 upstream 0.98kb	Hypothetical conserved gene.
CS008D07-2	chr03	100	155	0	0	205	359	3702389	3702235	1e-82	307	Intron	Os03t0168600-01	Anther cutin biosynthesis and pollen exine formation.,Cytochrome P450 protein.
CS008D09-1	chr01	98.82	169	2	0	203	371	581225	581057	3e-74	280	Intergenic	Os01t0110800-01 upstream 2.947kb	Leucine-rich repeat%2C plant specific containing protein.
CS008D10-1	chr01	97.98	99	2	0	204	302	8917782	8917880	3e-45	182	Exon	Os01t0263300-01	Similar to Peroxidase 72 precursor (EC 1.11.1.7) (Atperox P72) (PRXR8) (ATP6a).
CS008D11-1	chr08	98.08	104	2	0	194	297	19228627	19228524	1e-47	190	Intron	Os08t0401100-01	Ankyrin repeat containing protein.
CS008D11-2	chr06	100	53	0	0	197	249	29436009	29435957	2e-22	105	Intron	Os06t0685300-00	Similar to predicted protein.
CS008G01-2	chr11	99.52	208	1	0	131	338	1297331	1297124	3e-112	406	Intergenic	Os11t0128500-01 downstream 2.084kb	Similar to Myb factor.
CS008G01-3	chr04	99.21	127	1	0	194	320	34931832	34931958	1e-63	244	Intergenic	Os04t0674500-01 upstream 5.192kb	Hypothetical protein.
CS008G11-2	chr05	100	58	0	0	194	251	27742546	27742489	3e-25	115	Intergenic	Os05t0555600-01 upstream 4.775kb	Similar to NADH dependent Glutamate Synthase precursor (EC 1.4.1.14).
CS008H02	chr07	94.23	208	8	2	1	207	27358861	27359065	3e-75	283	Intergenic	Os07t0641700-01 upstream 7.273kb	Similar to 10 kDa chaperonin (Protein CPN10) (Protein groES).
CS008H03	chr01	100	33	0	0	194	226	2802386	2802354	9e-11	65.9	Exon	Os01t0151700-01	Similar to Short-chain dehydrogenase Tic32.
CS008H09	chr03	100	52	0	0	194	245	3230730	3230781	9e-22	103	Exon	Os03t0160600-01	Similar to type I inositol-1%2C4%2C5-trisphosphate 5-phosphatase CVP2.
CS01A07	chr03	100	163	0	0	119	281	34343388	34343226	2e-87	323	3'Downstream-300	Os03t0801800-01 downstream 0.099kb	Nucleotide-binding%2C alpha-beta plait domain containing protein.
CS01A09	chr03	100	77	0	0	127	203	31485044	31485120	2e-36	153	Intergenic	Os03t0746400-01 upstream 3.148kb	Pentatricopeptide repeat domain containing protein.
CS01B08	chr09	100	63	0	0	123	185	13627424	13627362	3e-28	125	Intron	Os09t0382300-00	Cyclin-D2-1.
CS01B12-1	chr02	98.78	574	7	0	121	694	35515795	35515222	0	1092	5'Upstream-1000	Os02t0810600-00 upstream 0.299kb	Hypothetical conserved gene.
CS01B12-2	chr06	100	180	0	0	121	300	3560233	3560054	2e-97	357	Exon	Os06t0170866-00	Hypothetical conserved gene.
CS01D09	chr04	100	120	0	0	182	301	22053249	22053130	1e-61	238	Intergenic	Os04t0438700-01 upstream 6.759kb	Similar to Muscleblind-like protein.
CS01D11-1	chr02	100	87	0	0	120	206	7204943	7204857	2e-42	172	5'Upstream-1000	Os02t0227700-01 upstream 0.965kb	Serine/threonine protein kinase-related domain containing protein.
CS01D12	chr12	94.84	581	20	4	126	702	27143011	27142437	0	789	Intergenic	Os12t0630700-01 downstream 3.087kb	Similar to NONA protein.
CS01F06-1	chr02	100	442	0	0	121	562	21460385	21460826	0	876	Intron	Os02t0549401-00	Hypothetical gene.
CS01F06-2	chr05	100	88	0	0	119	206	27501840	27501927	6e-43	174	Exon	Os05t0551100-01	Conserved hypothetical protein.
CS01G08	chr03	100	125	0	0	121	245	31711988	31711864	7e-65	248	Intron	Os03t0749900-01	N-6 adenine-specific DNA methylase%2C conserved site domain containing protein.
CS01H02-1	chr03	100	513	0	0	121	633	359345	358833	0	975	5'Upstream-1000	Os03t0106000-01 upstream 0.283kb	Uncharacterised protein family UPF0187 domain containing protein.
CS01H05-1	chr01	97.68	474	11	0	119	592	25419463	25419936	0	854	Intergenic	Os01t0604000-01 upstream 4.9kb	Conserved hypothetical protein.
CS01H06	chr04	99.8	512	1	0	121	632	31744563	31745074	0	959	Intergenic	Os04t0615800-01 upstream 2.504kb	Stem cell self-renewal protein Piwi domain containing protein.
CS01H09	chr06	100	181	0	0	31	211	29267601	29267421	1e-85	317	3'Downstream-300	Os06t0681300-02 downstream 0.036kb	PAK-box/P21-Rho-binding domain containing protein.
CS01H11	chr12	100	148	0	0	48	195	24980309	24980456	2e-78	293	Intergenic	Os12t0592900-01 upstream 39.823kb	Hypothetical protein.
CS01H12	chr08	100	150	0	0	15	164	27885406	27885555	1e-79	297	Intergenic	Os08t0555800-00 upstream 13.616kb	Hypothetical conserved gene.
CS02A07	chr02	100	66	0	0	119	184	10522136	10522071	5e-30	131	Intergenic	Os02t0282000-01 upstream 11.565kb	NB-ARC domain containing protein.
CS02A09-1	chr10	100	156	0	0	126	281	14345165	14345320	3e-83	309	Intron	Os10t0405500-01	Homologous pairing aberration in rice meiosis 3.,Homologous chromosome pairing and synapsis in meiosis.,Coiled-coil protein.
CS02B08-2	chr04	100	526	0	0	128	653	22209262	22209787	0	1043	Intergenic	Os04t0441800-01 upstream 10.786kb	TGF-beta receptor%2C type I/II extracellular region family protein.
CS02B10-1	chr01	96.94	294	9	0	119	412	34669191	34669484	2e-144	513	5'Upstream-1000	Os01t0778100-01 upstream 0.627kb	Hypothetical conserved gene.
CS02B10-2	chr07	100	97	0	0	119	215	30093348	30093444	3e-48	192	Exon	Os07t0691700-01	Conserved hypothetical protein.
CS02C04	chr07	100	95	0	0	119	213	19760942	19761036	4e-47	188	Intron	Os07t0505300-01	Hypothetical gene.
CS02C11	chr11	100	455	0	0	126	580	2047194	2047648	0	902	Intergenic	Os11t0145000-01 upstream 2.04kb	Similar to phosphatidylinositol-4-phosphate 5-kinase family protein.
CS02C12	chr01	99.22	129	1	0	120	248	40551918	40551790	9e-65	248	Intergenic	Os01t0893400-02 upstream 22.202kb	Zinc finger%2C TAZ-type domain containing protein.
CS02D01	chr03	100	153	0	0	123	275	10522512	10522664	2e-81	303	Exon	Os03t0298700-01	Hypothetical conserved gene.
CS02D02	chr01	100	110	0	0	121	230	4882361	4882470	6e-56	218	Intron	Os01t0191300-01	No apical meristem (NAM) protein domain containing protein.
CS02D07	chr08	100	99	0	0	126	224	5675369	5675467	2e-49	196	Intergenic	Os08t0198200-00 upstream 1.685kb	Hypothetical conserved gene.
CS02D09-1	chr11	99.22	258	2	0	123	380	1611887	1612144	3e-140	500	Intron	Os11t0135000-02	Similar to Major facilitator superfamily antiporter.
CS02D09-2	chr02	100	83	0	0	124	206	27090462	27090380	5e-40	165	Intergenic	Os02t0650900-01 upstream 5.883kb	Similar to Glutamate dehydrogenase 2 (EC 1.4.1.3) (GDH 2).
CS02D12	chr01	100	106	0	0	119	224	2681845	2681950	1e-53	210	Intergenic	Os01t0149500-01 downstream 0.377kb	Similar to Resistance gene analog PIC23 (Fragment).
CS02E01	chr02	99.48	387	2	0	235	621	36107639	36108025	0	753	5'Upstream-1000	Os02t0820900-02 upstream 0.833kb	Similar to Ethylene receptor-like protein 2.
CS02E06	chr11	100	35	0	0	119	153	7421128	7421094	6e-12	69.9	Exon	Os11t0239000-00	Serpin-Z2A.
CS02F02-1	chr12	98.98	492	5	0	121	612	15934438	15933947	0	942	Exon	Os12t0454800-01	CHASE domain receptor-like serine/threonine kinase.
CS02F02-2	chr10	100	169	0	0	120	288	21575459	21575627	6e-91	335	Intergenic	Os10t0540800-01 upstream 13.668kb	Conserved hypothetical protein.
CS02F07	chr02	100	83	0	0	1	83	25548960	25549042	5e-40	165	Intron	Os02t0621300-01	Fatty acid hydroxylase domain containing protein.
CS02F08-1	chr08	98.09	314	6	0	119	432	27066346	27066033	7e-166	585	5'Upstream-1000	Os08t0539400-01 upstream 0.788kb	Similar to Resistance protein T10rga2-1A.
CS02F08-2	chr06	100	123	0	0	119	241	4061722	4061844	1e-63	244	Exon	Os06t0182100-00	Hypothetical conserved gene.
CS02F12-2	chr01	98.2	111	2	0	121	231	5121460	5121570	9e-52	204	Intergenic	Os01t0195200-01 upstream 10.004kb	Similar to Serine/threonine-protein kinase PBS1 (EC 2.7.1.37) (AvrPphB susceptible protein 1).
CS02G01-2	chr09	100	53	0	0	119	171	9189910	9189962	2e-22	105	Intergenic	Os09t0314300-02 upstream 14.208kb	Peroxin-3 family protein.
CS02G02	chr07	100	448	0	0	166	613	22385188	22385635	0	888	Intergenic	Os07t0546750-00 upstream 47.653kb	Hypothetical conserved gene.
CS02G07	chr03	99.77	429	1	0	126	554	36592207	36592635	0	844	3'Downstream-300	Os03t0848700-01 downstream 0.088kb	Similar to TDRGA-1 (Fragment).
CS02H03	chr02	100	79	0	0	119	197	5512210	5512288	1e-37	157	Exon	Os02t0198400-00	Similar to predicted protein.
CS02H06	chr02	100	73	0	0	107	179	986282	986354	4e-34	145	Intergenic	Os02t0118900-00 upstream 4.663kb	NB-ARC domain containing protein.
CS02H09-1	chr02	99.81	526	1	0	126	651	30174420	30174945	0	989	5'Upstream-1000	Os02t0709000-00 upstream 0.205kb	Exonuclease domain containing protein.
CS10A02-1	chr05	100	134	0	0	120	253	27325352	27325485	3e-70	266	Exon	Os05t0548300-01	Similar to Multidrug resistance protein 1 homolog.
CS10A02-2	chr01	100	74	0	0	60	133	40712769	40712842	1e-34	147	Intron	Os01t0897000-01	Similar to Cyclin-dependent kinase B1-1.
CS10A04	chr06	100	149	0	0	128	276	269957	269809	4e-79	295	Exon	Os06t0103800-01	Protein of unknown function DUF125%2C transmembrane family protein.
CS10A06	chr02	100	105	0	0	108	212	26049274	26049378	5e-53	208	5'Upstream-1000	Os02t0629900-01 upstream 0.39kb	Conserved hypothetical protein.
CS10B01-1	chr04	100	194	0	0	119	312	35787752	35787559	8e-106	385	Exon	Os04t0689900-01	Similar to Pathogenesis-related protein 5 precursor (PR-5).
CS10B03-1	chr06	100	179	0	0	119	297	3141816	3141994	1e-82	307	Intergenic	Os06t0162500-01 upstream 2.719kb	Similar to Naringenin 3-dioxygenase like protein.
CS10C02	chr02	100	69	0	0	119	187	33743732	33743664	1e-31	137	Exon	Os02t0777400-01	Similar to ERECTA-like kinase 1.
CS10C03	chr03	99.57	460	2	0	119	578	36362099	36361640	0	900	Exon	Os03t0843700-01	FAR1 domain containing protein.
CS10C05-1	chr11	100	42	0	0	119	160	6857748	6857789	6e-16	83.8	Exon	Os11t0229300-00	Similar to NBS-LRR protein (Fragment).
CS10C08	chr02	100	206	0	0	115	320	33543346	33543551	6e-113	408	5'Upstream-1000	Os02t0774200-02 upstream 0.39kb	Conserved hypothetical protein.
CS10C10	chr03	99.33	300	2	0	2	301	459367	459666	3e-165	583	Intergenic	Os03t0107600-02 upstream 5.195kb	Conserved hypothetical protein.
CS10C12	chr04	98.01	251	5	0	118	368	30904463	30904713	2e-129	464	5'Upstream-1000	Os04t0602500-02 upstream 0.54kb	Similar to B0403H10-OSIGBa0105A11.19 protein.
CS10E01-2	chr05	100	107	0	0	119	225	26511637	26511743	3e-54	212	Exon	Os05t0532500-01	Hypothetical conserved gene.
CS10E03	chr08	100	135	0	0	119	253	27107794	27107660	9e-71	268	Intergenic	Os08t0540000-01 downstream 8.272kb	Protein of unknown function DUF914%2C eukaryotic family protein.
CS10E09-1	chr08	100	174	0	0	120	293	26851027	26850854	6e-94	345	Intergenic	Os08t0535800-01 upstream 4.289kb	No apical meristem (NAM) protein domain containing protein.
CS10E09-2	chr07	100	80	0	0	121	200	847830	847751	3e-38	159	5'Upstream-1000	Os07t0115500-01 upstream 0.22kb	Conserved hypothetical protein.
CS10E10-1	chr03	92.67	300	22	0	296	595	34219118	34218819	4e-119	430	5'Upstream-1000	Os03t0799300-01 upstream 0.475kb	Conserved hypothetical protein.
CS10F10-2	chr10	100	205	0	0	119	323	21951976	21952180	2e-112	406	Exon	Os10t0548300-01	Serine/threonine protein kinase-related domain containing protein.
CS10G07-2	chr06	100	45	0	0	120	164	29266396	29266352	1e-17	89.7	Exon	Os06t0681200-01	Cupredoxin domain containing protein.
CS10G09-1	chr02	95.67	416	18	0	120	535	3099487	3099072	0	700	5'Upstream-1000	Os02t0156600-00 upstream 0.89kb	Hypothetical conserved gene.
CS10G10-2	chr06	100	45	0	0	183	227	29266396	29266352	1e-17	89.7	Exon	Os06t0681200-01	Cupredoxin domain containing protein.
CS10H01	chr03	100	46	0	0	119	164	27058426	27058381	3e-18	91.7	Intergenic	Os03t0666800-01 downstream 0.322kb	Hypothetical protein.
CS10H02	chr02	100	118	0	0	120	237	27090742	27090625	1e-60	234	Intergenic	Os02t0650900-01 upstream 5.603kb	Similar to Glutamate dehydrogenase 2 (EC 1.4.1.3) (GDH 2).
CS10H04	chr02	100	88	0	0	119	206	1000613	1000526	6e-43	174	Intergenic	Os02t0119000-00 upstream 3.657kb	Similar to Sialyltransferase-like protein.
CS10H05	chr02	100	115	0	0	119	233	17656178	17656292	6e-59	228	Intergenic	Os02t0487300-01 upstream 7.419kb	WRC domain containing protein.
CS10H06	chr10	100	42	0	0	119	160	17560209	17560250	6e-16	83.8	5'Upstream-1000	Os10t0463100-00 upstream 0.034kb	Similar to cysteinyl-tRNA synthetase.
CS10H09	chr03	100	43	0	0	128	170	16410899	16410857	2e-16	85.7	Intergenic	Os03t0394001-01 upstream 13.893kb	Hypothetical conserved gene.
CS11A03	chr04	97.06	68	2	0	121	188	31677004	31676937	2e-26	119	Exon	Os04t0614600-01	Similar to Viroid RNA-binding protein (Fragment).
CS11B03-1	chr01	100	125	0	0	129	253	10361470	10361594	7e-65	248	Intron	Os01t0286900-01	Similar to Auxin-responsive protein IAA31 (Indoleacetic acid-induced protein 31).
CS11B03-2	chr03	98	50	1	0	120	169	4405612	4405563	3e-18	91.7	5'Upstream-1000	Os03t0183900-01 upstream 0.353kb	Similar to Plasma membrane H+ATPase.
CS11B07	chr02	100	88	0	0	119	206	981588	981501	6e-43	174	Exon	Os02t0118800-00	Similar to NBS-LRR-like protein TR56 (Fragment).
CS11C01	chr01	100	77	0	0	119	195	37984857	37984781	2e-36	153	5'Upstream-1000	Os01t0844300-01 upstream 0.432kb	Similar to Peptidylprolyl isomerase.
CS11C04	chr03	100	75	0	0	119	193	4436263	4436337	3e-35	149	Intron	Os03t0184400-01	Leucine-rich repeat%2C plant specific containing protein.
CS11C05	chr03	100	58	0	0	119	176	2392004	2391947	3e-25	115	Intergenic	Os03t0143100-00 downstream 2.835kb	Similar to SDD1 (STOMATAL DENSITY AND DISTRIBUTION)%3B subtilase.
CS11D03	chr05	100	34	0	0	119	152	26571904	26571871	2e-11	67.9	Intergenic	Os05t0533400-01 upstream 1.184kb	NB-ARC domain containing protein.
CS11D04	chr02	94.62	93	5	0	119	211	25180304	25180396	6e-34	145	Exon	Os02t0615800-02	Hypothetical conserved gene.
CS11D12	chr12	97.83	46	1	0	119	164	22755415	22755370	9e-16	83.8	5'Upstream-1000	Os12t0555600-01 upstream 0.978kb	Similar to CSLD4 (Fragment).
CS11E02	chr01	100	185	0	0	128	312	32291488	32291304	2e-100	367	Exon	Os01t0732700-01	YUCCA-like gene 3.,Flavin monooxygenase-like enzyme.,Auxin biosynthesis.
CS11E08-1	chr07	100	93	0	0	128	220	20722027	20721935	6e-46	184	Intergenic	Os07t0519600-00 upstream 1.547kb	Similar to taxane 10-beta-hydroxylase.
CS11E11	chr02	100	82	0	0	128	209	21818439	21818358	2e-39	163	Exon	Os02t0555600-02	Amino acid-binding ACT domain containing protein.
CS11F01	chr03	100	41	0	0	118	158	34217399	34217439	2e-15	81.8	Exon	Os03t0799200-01	Protein of unknown function DUF593 family protein.
CS11F04-2	chr09	100	40	0	0	120	159	23395574	23395613	8e-15	79.8	Intergenic	Os09t0565300-01 upstream 1.827kb	Similar to RING-finger protein.
CS11F05	chr05	100	167	0	0	126	292	27741619	27741785	9e-90	331	Intergenic	Os05t0555600-01 upstream 5.702kb	Similar to NADH dependent Glutamate Synthase precursor (EC 1.4.1.14).
CS11F07	chr10	97.44	78	2	0	123	200	15237191	15237114	3e-32	139	Exon	Os10t0419200-00	Zinc finger%2C C2H2-type domain containing protein.
CS11G01	chr12	100	163	0	0	127	289	25663185	25663023	2e-87	323	Intron	Os12t0604600-01	Similar to GTP-binding protein-like%3B root hair defective 3 protein-like.
CS11G02	chr05	100	114	0	0	119	232	26573090	26573203	2e-58	226	Intergenic	Os05t0533400-01 upstream 2.37kb	NB-ARC domain containing protein.
CS11G06	chr10	100	33	0	0	120	152	22095909	22095877	9e-11	65.9	Exon	Os10t0550500-01	Similar to Pectinacetylesterase.
CS11G07	chr03	100	90	0	0	120	209	28907742	28907831	6e-44	178	Intergenic	Os03t0700600-01 upstream 1.37kb	Conserved hypothetical protein.
CS11G09	chr06	100	167	0	0	61	227	29821458	29821624	9e-90	331	Intergenic	Os06t0693200-02 downstream 2.412kb	Hypothetical conserved gene.
CS11H02	chr01	100	38	0	0	119	156	6494101	6494138	1e-13	75.8	Intron	Os01t0218500-01	Similar to ZCN14 protein.
CS11H06	chr12	99.11	449	4	0	119	567	22428261	22427813	0	866	Intergenic	Os12t0549766-00 upstream 33.357kb	Similar to Universal stress protein family protein.
CS11H08	chr02	100	114	0	0	119	232	3166688	3166801	2e-58	226	3'Downstream-300	Os02t0158100-02 downstream 0.076kb	Similar to EH-domain-containing protein 1.
CS12A03-1	chr01	98.68	76	1	0	60	135	2585587	2585662	2e-33	143	Exon	Os01t0147800-01	Protein of unknown function DUF547 domain containing protein.
CS12A04	chr10	98.46	195	3	0	60	254	17565747	17565553	3e-99	363	Intergenic	Os10t0463200-01 upstream 2.382kb	Esterase%2C SGNH hydrolase-type domain containing protein.
CS12A12-1	chr01	95.93	172	7	0	111	282	4526666	4526837	2e-76	287	5'Upstream-1000	Os01t0185300-01 upstream 0.643kb	Transferase family protein.
CS12A12-2	chr11	100	187	0	0	86	272	29398526	29398712	1e-101	371	Intergenic	Os11t0673150-00 upstream 1.585kb	Hypothetical gene.
CS12B01	chr03	100	63	0	0	119	181	30743478	30743540	3e-28	125	3'Downstream-300	Os03t0731100-01 downstream 0.233kb	Photosystem I reaction centre subunit N family protein.
CS12B03-2	chr03	97.39	115	3	0	183	297	26190890	26191004	3e-52	206	Intergenic	Os03t0652600-00 upstream 3.065kb	Similar to Not1 N-terminal domain%2C CCR4-Not complex component family protein%2C expressed.
CS12B04	chr09	100	85	0	0	184	268	22491361	22491277	3e-41	168	5'Upstream-1000	Os09t0547033-01 upstream 0.663kb	Similar to SAUR44 - auxin-responsive SAUR family member.
CS12B05-1	chr11	98.17	164	3	0	187	350	282691	282528	5e-82	305	5'Upstream-1000	Os11t0106100-00 upstream 0.691kb	Hypothetical protein.
CS12B07	chr08	100	62	0	0	185	246	3615574	3615635	1e-27	123	Intergenic	Os08t0161700-01 downstream 0.994kb	NADH dehydrogenase [ubiquinone] (complex I)%2C iron-sulphur protein 6%2C mitochondria domain containing protein.
CS12D06-2	chr04	100	41	0	0	119	159	31203602	31203562	2e-15	81.8	Intron	Os04t0607200-01	Hypothetical conserved gene.
CS12D09-1	chr11	92.62	122	8	1	60	180	2034750	2034629	2e-42	174	Intergenic	Os11t0144900-01 upstream 3.457kb	Conserved hypothetical protein.
CS12E01	chr03	100	99	0	0	113	211	1126362	1126264	2e-49	196	5'Upstream-1000	Os03t0120400-01 upstream 0.486kb	Heavy metal transport/detoxification protein domain containing protein.
CS12E07	chr12	100	83	0	0	118	200	23753622	23753540	5e-40	165	Intron	Os12t0572800-00	Similar to RSSG8.
CS12E12	chr02	99.06	106	1	0	159	264	24294621	24294516	6e-35	149	Intron	Os02t0600200-01	IQ calmodulin-binding region domain containing protein.
CS12G03	chr09	98.94	189	2	0	102	290	23393524	23393336	2e-98	361	Exon	Os09t0565300-01	Similar to RING-finger protein.
CS12G04-2	chr10	100	75	0	0	183	257	20647287	20647213	3e-35	149	Intron	Os10t0520900-00	Hypothetical conserved gene.
CS12G05	chr03	100	38	0	0	185	222	28907794	28907831	3e-13	75.8	Intergenic	Os03t0700600-01 upstream 1.318kb	Conserved hypothetical protein.
CS12G06	chr05	100	62	0	0	192	253	26572317	26572256	1e-27	123	Intergenic	Os05t0533400-01 upstream 1.597kb	NB-ARC domain containing protein.
CS12G08-1	chr02	90.91	165	15	0	184	348	36454619	36454783	4e-30	133	5'Upstream-1000	Os02t0828533-01 upstream 0.052kb	Hypothetical conserved gene.
CS12G08-2	chr02	100	101	0	0	185	285	34782330	34782430	1e-50	200	Intergenic	Os02t0797200-01 upstream 2.076kb	Similar to 60S ribosomal protein L39.
CS12G09-1	chr07	100	140	0	0	185	324	337298	337437	9e-74	278	Exon	Os07t0106000-02	Similar to predicted protein.
CS12G09-2	chr08	98.68	76	1	0	185	260	3768549	3768474	2e-33	143	5'Upstream-1000	Os08t0164300-01 upstream 0.964kb	Protein of unknown function DUF569 family protein.
CS12G11-1	chr09	98.59	213	3	0	185	397	4574661	4574449	1e-111	404	Intergenic	Os09t0252000-00 upstream 3.337kb	Similar to Exosome complex exonuclease RRP41.
CS12G11-2	chr08	100	171	0	0	185	355	173921	173751	4e-92	339	Exon	Os08t0103000-02	Similar to serine/threonine-protein kinase CTR1.
CS12G12	chr12	100	79	0	0	193	271	5835623	5835701	1e-37	157	Intergenic	Os12t0211301-00 upstream 11.389kb	Hypothetical conserved gene.
CS12H01-1	chr08	100	188	0	0	177	364	3048216	3048403	3e-102	373	5'Upstream-1000	Os08t0153000-00 upstream 0.955kb	Similar to MDR-like ABC transporter.
CS12H03	chr01	100	107	0	0	185	291	3179475	3179369	3e-54	212	Intergenic	Os01t0160700-00 upstream 1.664kb	Leucine-rich repeat%2C N-terminal domain containing protein.
CS12H04	chr08	100	40	0	0	187	226	25486617	25486578	8e-15	79.8	Intergenic	Os08t0512200-00 upstream 1.223kb	Similar to heavy metal-associated domain containing protein.
CS12H05	chr07	100	36	0	0	189	224	29850451	29850486	2e-12	71.9	5'Upstream-1000	Os07t0687000-00 upstream 0.94kb	CIPK-like protein.
CS12H07-1	chr03	100	76	0	0	185	260	4407401	4407326	7e-36	151	Intergenic	Os03t0184000-00 upstream 1.687kb	Similar to Phytoene desaturase (Fragment).
CS12H08-1	chr02	100	118	0	0	177	294	35839939	35839822	1e-60	234	Exon	Os02t0816300-01	Armadillo-type fold domain containing protein.
CS12H09	chr10	100	122	0	0	185	306	21391892	21392013	4e-63	242	Intron	Os10t0536500-01	Peptidase S10%2C serine carboxypeptidase%2C active site domain containing protein.
CS12H10-2	chr02	100	59	0	0	183	241	640125	640183	7e-26	117	Exon	Os02t0111800-01	Similar to predicted protein.
CS13B02	chr12	98.28	58	1	0	68	125	24978714	24978771	2e-22	107	Intergenic	Os12t0592900-01 upstream 41.418kb	Hypothetical protein.
CS13C01-1	chr05	88.89	135	15	0	43	177	26393394	26393528	9e-37	155	5'Upstream-1000	Os05t0529500-00 upstream 0.872kb	Similar to HAT family dimerisation domain containing protein%2C expressed.
CS13C02	chr11	100	134	0	0	185	318	25926418	25926285	3e-70	266	Intergenic	Os11t0614400-01 upstream 117.978kb	Similar to Patatin-like protein 1.
CS13C04-2	chr01	100	181	0	0	194	374	6136487	6136667	4e-98	359	Exon	Os01t0212400-01	EF-Hand type domain containing protein.
CS13C09-1	chr04	100	157	0	0	185	341	32587199	32587043	8e-84	311	Exon	Os04t0630800-01	Similar to Anthocyanidin reductase.
CS13C09-2	chr04	99.39	163	1	0	235	397	28388911	28388749	7e-85	315	5'Upstream-1000	Os04t0557200-01 upstream 0.901kb	Similar to Anthocyanin regulatory B protein (Fragment).
CS13C10	chr02	100	223	0	0	185	407	986608	986386	5e-123	442	Intergenic	Os02t0118900-00 upstream 4.337kb	NB-ARC domain containing protein.
CS13D01	chr03	100	92	0	0	185	276	7790723	7790632	3e-45	182	Intergenic	Os03t0246500-01 upstream 1.031kb	Protein of unknown function DUF869%2C plant family protein.
CS13D07	chr03	100	85	0	0	185	269	32851990	32851906	3e-41	168	Exon	Os03t0771100-01	Myb transcription factor domain containing protein.
CS13D12-1	chr11	92.12	165	13	0	60	224	25262453	25262617	9e-60	232	Intergenic	Os11t0600600-01 upstream 1.221kb	Hypothetical conserved gene.
CS13F02-2	chr02	99.15	117	1	0	119	235	27465536	27465420	1e-57	224	5'Upstream-1000	Os02t0658100-01 upstream 0.825kb	Similar to tonoplast intrinsic protein2.
CS13F02-3	chr05	100	44	0	0	103	146	21710666	21710709	4e-17	87.7	5'Upstream-1000	Os05t0441500-01 upstream 0.019kb	Conserved hypothetical protein.
CS13F04	chr04	100	86	0	0	74	159	33711137	33711052	9e-42	170	Intergenic	Os04t0652201-00 upstream 4.666kb	Hypothetical genes.
CS13F07-2	chr04	100	71	0	0	185	255	32533633	32533563	6e-33	141	Intron	Os04t0629700-01	Similar to Kinesin-1 (Kinesin-like protein A).
CS13G01	chr12	100	46	0	0	183	228	1060051	1060096	3e-18	91.7	Intergenic	Os12t0122100-01 downstream 7.244kb	Protein of unknown function DUF607 family protein.
CS13G02-1	chr04	100	98	0	0	176	273	32981304	32981207	7e-49	194	Intergenic	Os04t0639200-01 downstream 0.341kb	Conserved hypothetical protein.
CS13G02-2	chr01	100	44	0	0	183	226	5430047	5430004	4e-17	87.7	Intergenic	Os01t0200300-01 upstream 1.77kb	Hypothetical protein.
CS13G10-1	chr06	95.61	205	9	0	188	392	20711613	20711409	7e-91	335	Intron	Os06t0531400-01	Protein of unknown function DUF231 domain containing protein.
CS13G10-2	chr12	97.64	127	3	0	185	311	27582944	27582818	1e-60	234	Exon	Os12t0639600-02	Six-bladed beta-propeller%2C TolB-like domain containing protein.
CS13H03	chr10	100	46	0	0	185	230	12196215	12196170	3e-18	91.7	Exon	Os10t0372500-00	Hypothetical gene.
CS13H05	chr09	100	149	0	0	185	333	18991854	18991706	4e-79	295	Intergenic	Os09t0477900-01 upstream 7.23kb	NusB/RsmB/TIM44 domain containing protein.
CS13H06	chr05	100	461	0	0	184	644	21560293	21560753	0	914	Exon	Os05t0438800-01	Similar to Actin 1.
CS13H07	chr11	100	165	0	0	185	349	28577690	28577854	1e-88	327	Intergenic	Os11t0657850-01 upstream 1.809kb	Hypothetical gene.
CS13H08-2	chr03	100	56	0	0	111	166	10336293	10336348	4e-24	111	Exon	Os03t0294700-01	Similar to Ethylene-overproduction protein 1.
CS14A01	chr09	99.2	125	1	0	162	286	17150921	17151045	2e-62	240	5'Upstream-1000	Os09t0442400-01 upstream 0.515kb	t-snare domain containing protein.
CS14A04	chr07	100	36	0	0	171	206	26183014	26183049	2e-12	71.9	Exon	Os07t0618400-01	Similar to Leucine-rich repeat transmembrane protein kinase 1 (Fragment).
CS14A05	chr04	100	56	0	0	174	229	28592311	28592366	4e-24	111	Exon	Os04t0561000-00	Similar to Mechanosensitive ion channel (Fragment).
CS14A11	chr06	100	94	0	0	187	280	30816541	30816634	2e-46	186	Intergenic	Os06t0707733-00 upstream 8.42kb	Similar to NBS-LRR disease resistance protein homologue (Fragment).
CS14B04-1	chr06	100	67	0	0	184	250	30473382	30473316	1e-30	133	Exon	Os06t0702200-01	Conserved hypothetical protein.
CS14B05-1	chr04	96.11	180	7	0	173	352	1109910	1109731	2e-81	303	Exon	Os04t0118800-00	NB-ARC domain containing protein.
CS14B05-2	chr05	100	104	0	0	193	296	22972535	22972432	2e-52	206	Exon	Os05t0466100-01	CCT domain containing protein.
CS14C11	chr06	100	200	0	0	174	373	10780896	10781095	2e-109	396	Exon	Os06t0291800-00	Conserved hypothetical protein.
CS14C12	chr02	100	115	0	0	176	290	978087	978201	6e-59	228	Intergenic	Os02t0118800-00 upstream 2.906kb	Similar to NBS-LRR-like protein TR56 (Fragment).
CS14D01	chr02	98.33	120	2	0	184	303	980886	980767	3e-58	226	5'Upstream-1000	Os02t0118800-00 upstream 0.107kb	Similar to NBS-LRR-like protein TR56 (Fragment).
CS14D06	chr06	100	81	0	0	113	193	29803620	29803540	8e-39	161	Intergenic	Os06t0693100-01 downstream 1.048kb	NB-ARC domain containing protein.
CS14D07	chr08	100	35	0	0	176	210	5674195	5674229	6e-12	69.9	Intergenic	Os08t0198200-00 upstream 2.859kb	Hypothetical conserved gene.
CS14E11	chr10	100	41	0	0	182	222	21952313	21952273	2e-15	81.8	Exon	Os10t0548300-01	Serine/threonine protein kinase-related domain containing protein.
CS14F06	chr12	100	117	0	0	176	292	527892	527776	4e-60	232	Intergenic	Os12t0109800-00 upstream 2.165kb	Hypothetical conserved gene.
CS14G02-1	chr11	100	216	0	0	176	391	2032212	2032427	7e-119	428	Intergenic	Os11t0144900-01 upstream 5.995kb	Conserved hypothetical protein.
CS14G03-2	chr05	100	44	0	0	174	217	28505072	28505115	4e-17	87.7	Exon	Os05t0570350-01	Protein of unknown function DUF295 family protein.
CS14G05	chr10	100	64	0	0	171	234	19474311	19474374	8e-29	127	Exon	Os10t0497700-02	Similar to COBRA-like protein 4.
CS14G06	chr02	100	49	0	0	323	371	35678636	35678588	5e-20	97.6	Exon	Os02t0813100-00	Hypothetical conserved gene.
CS14G10-1	chr04	97.22	108	2	1	187	293	29938041	29938148	8e-45	182	Intron	Os04t0582700-00	Hypothetical conserved gene.
CS14G10-2	chr01	100	157	0	0	184	340	14483164	14483320	8e-84	311	3'Downstream-300	Os01t0356400-01 downstream 0.139kb	Similar to multidrug resistance protein ABC transporter family.
CS14G10-3	chr01	100	87	0	0	173	259	25482102	25482016	2e-42	172	Exon	Os01t0605500-00	Kinesin%2C motor region domain containing protein.
CS15A03-1	chr03	98.68	76	1	0	194	269	28327888	28327813	2e-33	143	Intron	Os03t0689300-01	Plasma membrane H ATPase (EC 3.6.3.6) (H-ATPase).
CS15A03-2	chr02	100	109	0	0	194	302	33529273	33529381	2e-55	216	Exon	Os02t0773700-01	Hypothetical gene.
CS15A04	chr02	98.84	86	1	0	80	165	24229597	24229682	5e-40	165	5'Upstream-1000	Os02t0599200-01 upstream 0.008kb	Protein phosphatase 2C domain containing protein.
CS15A05-1	chr01	98.1	105	2	0	194	298	23577618	23577722	3e-48	192	Intergenic	Os01t0571500-00 upstream 2.007kb	Hypothetical conserved gene.
CS15A08-1	chr01	100	170	0	0	147	316	2756172	2756003	1e-91	337	Intron	Os01t0150900-01	Conserved hypothetical protein.
CS15A09	chr06	100	75	0	0	197	271	4560509	4560435	3e-35	149	Intergenic	Os06t0190000-00 upstream 3.431kb	Hypothetical conserved gene.
CS15B01-2	chr07	100	69	0	0	194	262	30003575	30003507	9e-32	137	Intergenic	Os07t0689950-00 downstream 1.31kb	Hypothetical conserved gene.
CS15B03	chr08	100	62	0	0	195	256	27802659	27802598	1e-27	123	Intron	Os08t0554100-01	Similar to MYST1 protein (Fragment).
CS15C10-1	chr10	100	157	0	0	194	350	19285851	19286007	8e-84	311	Intron	Os10t0494300-01	Similar to ABC transporter.
CS15C10-2	chr04	98.48	66	1	0	197	262	29917454	29917389	1e-27	123	Intergenic	Os04t0582000-00 upstream 1.457kb	Hypothetical conserved gene.
CS15D01-1	chr07	100	133	0	0	197	329	1132751	1132619	1e-69	264	Intergenic	Os07t0121401-01 upstream 5.841kb	Hypothetical conserved gene.
CS15D05	chr08	100	49	0	0	197	245	26331321	26331369	5e-20	97.6	Intergenic	Os08t0527100-01 upstream 5.388kb	Peptidase C19%2C ubiquitin carboxyl-terminal hydrolase 2 family protein.
CS15E02-1	chr07	100	153	0	0	200	352	27358147	27358299	2e-81	303	Intergenic	Os07t0641700-01 upstream 7.987kb	Similar to 10 kDa chaperonin (Protein CPN10) (Protein groES).
CS15E11	chr11	98.36	122	2	0	101	222	6623482	6623361	4e-46	186	Intergenic	Os11t0226933-01 upstream 1.275kb	NB-ARC domain containing protein.
CS15F01	chr09	100	66	0	0	194	259	22492134	22492069	5e-30	131	Exon	Os09t0547066-00	Similar to SAUR55 - auxin-responsive SAUR family member.
CS15F06	chr02	100	192	0	0	194	385	36486229	36486420	1e-104	381	Exon	Os02t0828900-02	Similar to JmjC domain containing protein%2C expressed.
CS15G05-1	chr02	100	203	0	0	194	396	31292629	31292831	4e-111	402	Exon	Os02t0730600-00	Similar to predicted protein.
CS15G09	chr05	100	120	0	0	194	313	29357479	29357360	7e-62	238	Exon	Os05t0587000-01	Pectin lyase fold/virulence factor domain containing protein.
CS15G12-2	chr01	100	74	0	0	194	267	2585734	2585661	1e-34	147	Exon	Os01t0147800-01	Protein of unknown function DUF547 domain containing protein.
CS15H06-2	chr03	100	75	0	0	194	268	30025475	30025549	3e-35	149	Intergenic	Os03t0720800-01 upstream 22.104kb	Similar to MYB transcription factor R2R3 type.
CS15H07-1	chr02	100	186	0	0	194	379	978587	978402	5e-101	369	Intergenic	Os02t0118800-00 upstream 2.406kb	Similar to NBS-LRR-like protein TR56 (Fragment).
CS15H09	chr06	100	101	0	0	194	294	4080336	4080436	1e-50	200	Intergenic	Os06t0182300-01 upstream 5.699kb	Similar to Callose synthase 1 catalytic subunit.
CS15H10	chr05	100	56	0	0	197	252	27856508	27856563	4e-24	111	Intergenic	Os05t0557600-01 upstream 2.302kb	Ubiquitin-conjugating enzyme/RWD-like domain containing protein.
CS16A04	chr03	89.74	78	8	0	194	271	18195062	18194985	6e-18	91.7	Intron	Os03t0421700-00	Similar to fumarylacetoacetate hydrolase domain-containing protein 1.
CS16A08-2	chr08	100	64	0	0	158	221	3769902	3769965	8e-29	127	Exon	Os08t0164300-01	Protein of unknown function DUF569 family protein.
CS16B08	chr04	100	63	0	0	201	263	25563420	25563482	3e-28	125	5'Upstream-1000	Os04t0502100-01 upstream 0.095kb	Conserved hypothetical protein.
CS16B09-1	chr01	98.31	118	1	1	191	307	22701617	22701500	1e-53	210	Intergenic	Os01t0557400-01 downstream 1.041kb	Cyclin-like F-box domain containing protein.
CS16B11-1	chr11	100	142	0	0	194	335	292458	292317	6e-75	281	Intergenic	Os11t0106200-02 upstream 3.251kb	Bacterial surface antigen (D15) family protein.
CS16C02	chr12	99.21	126	1	0	134	259	1369438	1369563	5e-63	242	Exon	Os12t0128800-01	Similar to Arabinoxylan arabinofuranohydrolase isoenzyme AXAH-I.
CS16C05	chr06	100	140	0	0	194	333	30784198	30784337	9e-74	278	5'Upstream-1000	Os06t0707400-02 upstream 0.108kb	NB-ARC domain containing protein.
CS16D02	chr12	99.34	151	1	0	194	344	299120	298970	7e-78	291	Intergenic	Os12t0105600-01 upstream 1.489kb	Similar to Phosphate starvation regulator protein (Regulatory protein of P- starvation acclimation response Psr1).
CS16D05-1	chr02	100	161	0	0	202	362	19705751	19705591	3e-86	319	5'Upstream-1000	Os02t0519100-01 upstream 0.34kb	Similar to Potassium transporter 1 (OsHAK1). Splice isoform 2.
CS16D10	chr10	100	51	0	0	194	244	23033505	23033555	3e-21	101	Intergenic	Os10t0568300-01 upstream 2.096kb	Hypothetical conserved gene.
CS16E02-1	chr01	99.49	589	3	0	195	783	30071493	30070905	0	1150	Intergenic	Os01t0687300-02 upstream 5.906kb	Conserved hypothetical protein.
CS16E02-3	chr06	100	68	0	0	194	261	467355	467288	4e-31	135	Intergenic	Os06t0107600-01 upstream 8.848kb	Conserved hypothetical protein.
CS16E03	chr05	100	59	0	0	194	252	27754215	27754273	7e-26	117	Exon	Os05t0555700-01	Conserved hypothetical protein.
CS16E10-1	chr01	100	464	0	0	194	657	43938628	43938165	0	920	Exon	Os01t0956800-00	Hypothetical conserved gene.
CS16E11-2	chr10	100	80	0	0	152	231	19274698	19274777	4e-38	159	Intergenic	Os10t0494100-00 upstream 4.864kb	Hypothetical conserved gene.
CS16E12	chr07	100	99	0	0	202	300	20673950	20674048	2e-49	196	Exon	Os07t0518500-04	Similar to cDNA clone:J013020I02%2C full insert sequence.
CS16F03-1	chr08	100	204	0	0	201	404	17053414	17053211	9e-112	404	Intron	Os08t0366000-03	Similar to Phosphoenolpyruvate carboxylase.
CS16F06	chr11	100	61	0	0	194	254	2028906	2028966	5e-27	121	Intergenic	Os11t0144900-01 upstream 9.301kb	Conserved hypothetical protein.
CS16G01	chr12	100	100	0	0	194	293	4806543	4806642	5e-50	198	Intergenic	Os12t0194000-01 downstream 2.32kb	Conserved hypothetical protein.
CS16G06-1	chr09	100	212	0	0	201	412	20678843	20679054	2e-116	420	Exon	Os09t0513200-00	Similar to Solute carrier family 35%2C member F1.
CS16G11	chr10	100	133	0	0	194	326	23031086	23030954	1e-69	264	Intron	Os10t0568300-01	Hypothetical conserved gene.
CS16H01	chr03	100	108	0	0	194	301	4436230	4436337	9e-55	214	Intron	Os03t0184400-01	Leucine-rich repeat%2C plant specific containing protein.
CS16H03-1	chr12	100	159	0	0	201	359	528568	528410	5e-85	315	Intergenic	Os12t0109800-00 upstream 1.489kb	Hypothetical conserved gene.
CS16H06	chr11	100	124	0	0	102	225	3439634	3439511	3e-64	246	Intergenic	Os11t0170900-01 downstream 6.432kb	BURP domain containing protein.
CS16H10	chr02	100	53	0	0	194	246	5513406	5513354	3e-22	105	Exon	Os02t0198400-00	Similar to predicted protein.
CS17A09-1	chr04	100	155	0	0	194	348	34443656	34443502	1e-82	307	Intergenic	Os04t0664800-00 upstream 1.105kb	Similar to Cell wall invertase (EC 3.2.1.26).
CS17A09-2	chr02	100	35	0	0	195	229	986387	986353	6e-12	69.9	Intergenic	Os02t0118900-00 upstream 4.558kb	NB-ARC domain containing protein.
CS17A10	chr03	98.39	62	1	0	195	256	28026092	28026031	3e-25	115	Intergenic	Os03t0683200-00 downstream 7.435kb	Ribosome-inactivating protein domain containing protein.
CS17B01	chr08	100	49	0	0	197	245	27265352	27265304	5e-20	97.6	Exon	Os08t0543050-00	Similar to Resistance gene analog PIC27 (Fragment).
CS17C09	chr04	100	40	0	0	190	229	33095785	33095746	8e-15	79.8	5'Upstream-1000	Os04t0640700-01 upstream 0.126kb	Similar to Alpha-L-arabinofuranosidase/beta-D-xylosidase isoenzyme ARA-I.
CS17E05	chr02	100	67	0	0	194	260	24231262	24231328	1e-30	133	Exon	Os02t0599200-01	Protein phosphatase 2C domain containing protein.
CS17E06	chr03	100	50	0	0	194	243	3514750	3514701	1e-20	99.6	Exon	Os03t0165300-02	Similar to Prep (Fragment).
CS17E08-1	chr06	100	76	0	0	194	269	3315711	3315786	7e-36	151	5'Upstream-1000	Os06t0165900-00 upstream 0.321kb	Hypothetical conserved gene.
CS17E09	chr07	90.23	215	0	1	1	215	27358872	27359065	2e-77	291	Intergenic	Os07t0641700-01 upstream 7.262kb	Similar to 10 kDa chaperonin (Protein CPN10) (Protein groES).
CS17E12	chr06	100	63	0	0	194	256	28970576	28970638	3e-28	125	Intergenic	Os06t0676600-01 upstream 1.047kb	Protein kinase%2C core domain containing protein.
CS17F09	chr10	100	123	0	0	194	316	3531184	3531062	1e-63	244	Intergenic	Os10t0156300-01 upstream 9.199kb	Hypothetical conserved gene.
CS17F11-1	chr11	95.24	63	3	0	315	377	29151622	29151684	4e-21	103	Intergenic	Os11t0668100-00 downstream 3.563kb	Similar to Cereal cyst nematode resistance protein.
CS17F12-2	chr10	100	36	0	0	194	229	23561215	23561180	2e-12	71.9	5'Upstream-1000	Os10t0578200-01 upstream 0.993kb	Similar to CSLD2 (Fragment).
CS17G04-1	chr08	100	178	0	0	188	365	19252911	19252734	3e-96	353	Intron	Os08t0401601-00	Hypothetical genes.
CS17G07	chr08	98.25	114	2	0	189	302	3754858	3754971	1e-53	210	Intergenic	Os08t0163900-00 upstream 1.06kb	Hypothetical conserved gene.
CS17G10	chr09	100	167	0	0	194	360	16151387	16151553	9e-90	331	Intron	Os09t0425900-02	Similar to Senescence-associated protein 5.
CS17H02	chr04	100	36	0	0	197	232	24562504	24562539	2e-12	71.9	Exon	Os04t0481000-00	Similar to H0510A06.1 protein.
CS17H06-1	chr07	100	170	0	0	194	363	22905715	22905546	1e-91	337	Intron	Os07t0557400-01	Delayed-early response protein/equilibrative nucleoside transporter family protein.
CS17H06-2	chr09	100	110	0	0	190	299	22491386	22491277	6e-56	218	5'Upstream-1000	Os09t0547033-01 upstream 0.638kb	Similar to SAUR44 - auxin-responsive SAUR family member.
CS17H09	chr09	100	136	0	0	194	329	23582111	23581976	2e-71	270	Exon	Os09t0568600-00	Putative germin-like protein 9-2.
CS17H10-1	chr06	99.5	202	1	0	194	395	2195920	2195719	4e-108	392	Exon	Os06t0142100-00	Cyclin-like F-box domain containing protein.
CS18A01-2	chr09	100	45	0	0	194	238	22485976	22485932	1e-17	89.7	5'Upstream-1000	Os09t0546800-00 upstream 0.579kb	Similar to Auxin induced protein.
CS18A06-2	chr03	100	62	0	0	194	255	28321598	28321537	1e-27	123	Intron	Os03t0689300-02	Similar to H-ATPase.
CS18B01-1	chr06	100	45	0	0	188	232	10795246	10795202	1e-17	89.7	Exon	Os06t0292100-00	Hypothetical conserved gene.
CS18B02-2	chr03	100	77	0	0	194	270	30095144	30095068	2e-36	153	Exon	Os03t0721700-01	Protein of unknown function DUF569 family protein.
CS18B04-1	chr03	99.2	125	1	0	132	256	35349087	35348963	2e-62	240	3'Downstream-300	Os03t0821100-01 downstream 0.225kb	Similar to Non-cell-autonomous heat shock cognate protein 70.
CS18B04-2	chr07	100	44	0	0	194	237	20575821	20575864	4e-17	87.7	Intergenic	Os07t0516700-01 upstream 1.392kb	Conserved hypothetical protein.
CS18B06-2	chr03	100	66	0	0	201	266	33001234	33001299	5e-30	131	Exon	Os03t0774300-01	HAD superfamily (subfamily IG) hydrolase%2C 5'-Nucleotidase protein.
CS19A01	chr02	99.52	210	1	0	185	394	791280	791071	6e-113	408	5'Upstream-1000	Os02t0114800-00 upstream 0.801kb	Similar to MYB1.
CS19A02-1	chr02	100	218	0	0	192	409	981285	981502	4e-120	432	Exon	Os02t0118800-00	Similar to NBS-LRR-like protein TR56 (Fragment).
CS19A04	chr02	100	155	0	0	191	345	6451508	6451354	1e-82	307	Intergenic	Os02t0214900-01 downstream 2.437kb	Oryza sativa histone deacetylase3.,Reproductive development.,Seed morphology.,Class-I type histone deacetylase.
CS19A09	chr03	100	174	0	0	185	358	456440	456267	6e-94	345	Intergenic	Os03t0107600-02 upstream 8.122kb	Conserved hypothetical protein.
CS19B04	chr08	100	96	0	0	195	290	5675372	5675467	1e-47	190	Intergenic	Os08t0198200-00 upstream 1.682kb	Hypothetical conserved gene.
CS19B05	chr07	100	105	0	0	185	289	5861767	5861663	5e-53	208	Intergenic	Os07t0208533-00 upstream 23.45kb	Hypothetical gene.
CS19C01-1	chr02	98.25	114	2	0	225	338	24264363	24264250	2e-53	210	Intron	Os02t0599700-01	Protein phosphatase 2C family protein.
CS19C01-2	chr12	100	37	0	0	191	227	526453	526417	5e-13	73.8	Intergenic	Os12t0109700-01 upstream 1.898kb	Protein of unknown function Cys-rich family protein.
CS19C03	chr04	100	185	0	0	194	378	24563811	24563995	2e-100	367	5'Upstream-1000	Os04t0481200-01 upstream 0.697kb	Similar to H0510A06.2 protein.
CS19C05-1	chr01	97.86	187	4	0	185	371	31729553	31729367	3e-93	343	Intergenic	Os01t0719600-01 upstream 3.894kb	Heavy metal transport/detoxification protein domain containing protein.
CS19C05-2	chr12	100	92	0	0	192	283	21210235	21210144	3e-45	182	Intergenic	Os12t0532500-01 upstream 74.399kb	Hypothetical protein.
CS19C06	chr01	100	90	0	0	185	274	41395757	41395846	5e-44	178	5'Upstream-1000	Os01t0910400-00 upstream 0.463kb	Similar to lysine ketoglutarate reductase trans-splicing related 1.
CS19D01	chr02	100	93	0	0	193	285	983132	983224	6e-46	184	Intergenic	Os02t0118900-00 upstream 7.813kb	NB-ARC domain containing protein.
CS19D03	chr05	100	60	0	0	192	251	26424604	26424545	2e-26	119	Intergenic	Os05t0529900-00 upstream 1.778kb	Similar to Cell division control protein 50.
CS19E03	chr03	100	130	0	0	182	311	1741287	1741158	8e-68	258	3'Downstream-300	Os03t0130700-01 downstream 0.087kb	Hypothetical conserved gene.
CS19E04	chr01	97.66	128	3	0	194	321	30070588	30070461	5e-60	232	Intergenic	Os01t0687300-02 upstream 6.811kb	Conserved hypothetical protein.
CS19E05	chr09	100	44	0	0	175	218	20070469	20070512	4e-17	87.7	Exon	Os09t0500300-01	Similar to Type II inositol-1%2C4%2C5-trisphosphate 5-phosphatase 12 (EC 3.1.3.36) (At5PTase12) (FRAGILE FIBER3 protein).
CS19E06	chr04	100	41	0	0	194	234	32738330	32738290	2e-15	81.8	Exon	Os04t0633600-00	Similar to H0613A10.4 protein.
CS19E08	chr10	100	61	0	0	194	254	19297830	19297770	5e-27	121	Exon	Os10t0494800-01	Similar to Katanin p80 WD40-containing subunit B1 (Katanin p80 subunit B1) (p80 katanin).
CS19F03	chr01	100	129	0	0	192	320	541085	541213	3e-67	256	Intron	Os01t0110100-01	Phosphate homeostasis.,Phosphate transporter.
CS19F04-1	chr08	100	110	0	0	194	303	27265413	27265304	6e-56	218	Exon	Os08t0543050-00	Similar to Resistance gene analog PIC27 (Fragment).
CS19F07	chr05	100	57	0	0	192	248	23904930	23904874	1e-24	113	Intergenic	Os05t0484000-01 upstream 4.85kb	Protein of unknown function DUF295 family protein.
CS19G01	chr02	100	112	0	0	192	303	26530692	26530803	4e-57	222	Intergenic	Os02t0639800-02 upstream 1.982kb	Zinc finger%2C RING/FYVE/PHD-type domain containing protein.
CS19G04-1	chr01	100	215	0	0	185	399	40549272	40549486	3e-118	426	Intron	Os01t0892800-02	Integrin-linked protein kinase domain containing protein.
CS19G04-2	chr02	100	132	0	0	192	323	24248308	24248439	5e-69	262	Exon	Os02t0599600-00	Hypothetical conserved gene.
CS19G08-1	chr03	100	191	0	0	185	375	7029678	7029488	5e-104	379	Intron	Os03t0231950-01	Similar to Helix-loop-helix DNA-binding domain containing protein%2C expressed.
CS19G10	chr03	100	35	0	0	177	211	4233331	4233365	7e-12	69.9	Intergenic	Os03t0180800-01 upstream 1.395kb	Tify domain containing protein.
CS19G11	chr03	100	60	0	0	193	252	5141407	5141348	2e-26	119	Intergenic	Os03t0197000-01 upstream 3.267kb	Di-trans-poly-cis-decaprenylcistransferase-like domain containing protein.
CS19G12	chr11	99.2	125	1	0	194	318	25993097	25993221	5e-63	242	Intergenic	Os11t0614400-01 upstream 51.299kb	Similar to Patatin-like protein 1.
CS19H01	chr05	89.65	512	52	1	230	740	28003615	28003104	2e-176	620	Exon	Os05t0560300-01	Protein kinase%2C core domain containing protein.
CS19H02	chr02	100	69	0	0	193	261	35491729	35491797	9e-32	137	Exon	Os02t0810200-01	Hypothetical protein.
CS19H03	chr03	99.5	598	3	0	194	791	5143134	5143731	0	1168	Intergenic	Os03t0197100-01 upstream 3.328kb	Similar to Sugar transporter protein.
CS19H04	chr11	100	99	0	0	190	288	23748367	23748269	2e-49	196	Exon	Os11t0573800-00	Hypothetical conserved gene.
CS19H05	chr12	100	38	0	0	192	229	5835664	5835701	1e-13	75.8	Intergenic	Os12t0211301-00 upstream 11.348kb	Hypothetical conserved gene.
CS19H10	chr01	100	123	0	0	192	314	44398818	44398696	1e-63	244	Exon	Os01t0966700-02	Similar to Beta-fructofuranosidase%2C insoluble isoenzyme 4.
CS20A05-1	chr01	100	158	0	0	194	351	35206000	35206157	2e-84	313	Intron	Os01t0788800-01	Similar to Isoform 2 of Homeobox-leucine zipper protein TF1.
CS20B02	chr07	100	75	0	0	193	267	340585	340659	3e-35	149	Intron	Os07t0106000-01	Metallophosphoesterase domain containing protein.
CS20B03	chr06	100	152	0	0	194	345	10797029	10797180	7e-81	301	Exon	Os06t0292100-00	Hypothetical conserved gene.
CS20B07	chr07	100	111	0	0	176	286	29097352	29097462	1e-56	220	Intron	Os07t0672600-00	Hypothetical conserved gene.
CS20C02-1	chr01	100	199	0	0	194	392	42600014	42599816	9e-109	394	Intergenic	Os01t0930400-00 downstream 1.438kb	Similar to Potassium transporter 5.
CS20C02-2	chr12	100	81	0	0	185	265	23756187	23756267	8e-39	161	Exon	Os12t0572800-00	Similar to RSSG8.
CS20C03	chr07	100	124	0	0	192	315	5223902	5223779	3e-64	246	Intergenic	Os07t0195400-01 upstream 9.067kb	Phosphoacetylglucosamine mutase domain containing protein.
CS20D02	chr06	100	202	0	0	193	394	3093777	3093978	1e-110	400	3'Downstream-300	Os06t0161100-00 downstream 0.062kb	Hypothetical conserved gene.
CS20E01	chr01	100	36	0	0	191	226	41834596	41834631	2e-12	71.9	Intergenic	Os01t0919200-01 upstream 5.975kb	Bacterial transferase hexapeptide repeat domain containing protein.
CS20E04	chr08	100	111	0	0	185	295	5685519	5685629	1e-56	220	Intergenic	Os08t0198700-01 upstream 6.774kb	Similar to Glycolate oxidase (EC 1.1.3.15) (Fragment).
CS20E05-1	chr06	100	34	0	0	184	217	3464606	3464639	2e-11	67.9	5'Upstream-1000	Os06t0168800-01 upstream 0.629kb	Similar to Protein kinase.
CS20E05-2	chr03	95.06	81	4	0	85	165	7030434	7030354	2e-30	133	Exon	Os03t0231950-01	Similar to Helix-loop-helix DNA-binding domain containing protein%2C expressed.
CS20F01	chr09	100	104	0	0	185	288	5164031	5163928	2e-52	206	Intergenic	Os09t0261300-02 upstream 2.485kb	Similar to 4-nitrophenylphosphatase.
CS20F03	chr09	100	62	0	0	194	255	12522958	12522897	1e-27	123	Exon	Os09t0362800-02	Peptidase M1%2C membrane alanine aminopeptidase family protein.
CS20F07	chr01	99.21	127	1	0	185	311	30521976	30521850	1e-63	244	Intergenic	Os01t0695900-01 upstream 4.271kb	OSMYB4.
CS20G01	chr05	100	183	0	0	185	367	27726615	27726797	3e-99	363	Intergenic	Os05t0555300-01 upstream 3.093kb	Similar to electron carrier/ electron transporter/ iron ion binding protein.
CS20G03-1	chr03	100	165	0	0	194	358	8918648	8918484	1e-88	327	Exon	Os03t0267800-01	Zinc finger%2C LIM-type domain containing protein.
CS20G04	chr06	100	69	0	0	176	244	31854355	31854423	9e-32	137	5'Upstream-1000	Os06t0727800-00 upstream 0.557kb	Similar to predicted protein.
CS20G05	chr07	100	88	0	0	185	272	29860033	29860120	6e-43	174	Exon	Os07t0687200-01	Similar to Auxin-regulated calmodulin.
CS20G10	chr06	100	59	0	0	191	249	31021208	31021266	7e-26	117	Intergenic	Os06t0712600-00 upstream 17.293kb	Hypothetical conserved gene.
CS20H02	chr01	100	88	0	0	185	272	541126	541213	6e-43	174	Intron	Os01t0110100-01	Phosphate homeostasis.,Phosphate transporter.
CS20H06-1	chr09	100	199	0	0	174	372	22491080	22491278	9e-109	394	5'Upstream-1000	Os09t0547033-01 upstream 0.944kb	Similar to SAUR44 - auxin-responsive SAUR family member.
CS20H06-2	chr06	100	67	0	0	175	241	438574	438640	1e-30	133	Exon	Os06t0106800-01	Conserved hypothetical protein.
CS20H08	chr01	100	96	0	0	174	269	9306147	9306052	1e-47	190	Intergenic	Os01t0269800-00 upstream 6.988kb	NB-ARC domain containing protein.
CS20H10-1	chr07	99.58	479	2	0	169	647	945150	945628	0	936	Intergenic	Os07t0117000-01 upstream 14.861kb	NB-ARC domain containing protein.
CS20H10-2	chr06	100	84	0	0	173	256	2747666	2747749	1e-40	167	Intergenic	Os06t0153200-02 downstream 0.383kb	Similar to phosphate translocator-related.
CS21A01	chr11	100	99	0	0	185	283	29858027	29858125	2e-49	196	5'Upstream-1000	Os11t0683700-02 upstream 0.929kb	Pectin lyase fold domain containing protein.
CS21C04	chr08	99.43	176	1	0	185	360	25339695	25339520	1e-92	341	Exon	Os08t0509200-02	Similar to Beta-glucosidase isozyme 2.
CS21C11	chr11	100	56	0	0	182	237	3368374	3368319	4e-24	111	Intron	Os11t0170000-01	Amidase family protein.
CS21D02	chr05	100	67	0	0	185	251	28160233	28160167	1e-30	133	Intergenic	Os05t0563500-01 upstream 1.625kb	Conserved hypothetical protein.
CS21D03	chr05	100	45	0	0	188	232	27728226	27728182	1e-17	89.7	Intergenic	Os05t0555300-01 upstream 4.704kb	Similar to electron carrier/ electron transporter/ iron ion binding protein.
CS21D05	chr07	100	182	0	0	184	365	25412081	25412262	1e-98	361	5'Upstream-1000	Os07t0604300-01 upstream 0.011kb	Similar to Phytochelatin synthetase (Fragment).
CS21D06-1	chr11	100	196	0	0	186	381	6623555	6623360	2e-94	347	Intergenic	Os11t0226933-01 upstream 1.348kb	NB-ARC domain containing protein.
CS21D06-2	chr03	100	76	0	0	185	260	30098042	30098117	7e-36	151	Intergenic	Os03t0721700-01 upstream 1.125kb	Protein of unknown function DUF569 family protein.
CS21D08-1	chr12	100	183	0	0	177	359	24979055	24978873	3e-99	363	Intergenic	Os12t0592900-01 upstream 41.077kb	Hypothetical protein.
CS21D09	chr10	100	82	0	0	191	272	1885024	1885105	2e-39	163	Exon	Os10t0130701-01	Hypothetical conserved gene.
CS21E10	chr05	100	187	0	0	154	340	27863504	27863318	1e-101	371	Exon	Os05t0557700-01	Hypothetical conserved gene.
CS21E11	chr04	90	70	7	0	262	331	32140686	32140617	3e-15	83.8	Exon	Os04t0622600-00	Similar to XA1.
CS21F08	chr02	100	111	0	0	192	302	29667612	29667722	1e-56	220	Exon	Os02t0700300-01	Similar to Phosphate starvation response regulator-like protein.
CS21G01	chr05	100	99	0	0	185	283	17631991	17632089	2e-49	196	Intergenic	Os05t0366200-00 upstream 3.55kb	Hypothetical conserved gene.
CS21G03-1	chr08	100	90	0	0	185	274	5668512	5668423	4e-44	178	Intergenic	Os08t0198200-00 upstream 8.542kb	Hypothetical conserved gene.
CS21G05	chr07	99.82	563	1	0	185	747	5226496	5227058	0	1108	Intergenic	Os07t0195400-01 upstream 11.661kb	Phosphoacetylglucosamine mutase domain containing protein.
CS21G06	chr08	100	62	0	0	192	253	27115275	27115336	2e-27	123	Intergenic	Os08t0540000-01 downstream 0.791kb	Protein of unknown function DUF914%2C eukaryotic family protein.
CS21G07	chr04	100	142	0	0	194	335	28503132	28502991	6e-75	281	5'Upstream-1000	Os04t0559000-00 upstream 0.934kb	Proteinase inhibitor%2C propeptide domain containing protein.
CS21G09	chr07	100	62	0	0	185	246	27796969	27796908	1e-27	123	Intergenic	Os07t0648700-00 upstream 31.216kb	Hypothetical protein.
CS21H09-1	chr01	99.22	128	1	0	194	321	42851560	42851433	3e-64	246	Intergenic	Os01t0935800-01 upstream 2.046kb	Tyrosine protein kinase domain containing protein.
CS21H09-2	chr01	100	138	0	0	185	322	43937321	43937458	2e-72	274	5'Upstream-1000	Os01t0956800-00 upstream 0.772kb	Hypothetical conserved gene.
CS22A02-1	chr03	99.32	147	1	0	180	326	32243625	32243479	2e-75	283	5'Upstream-1000	Os03t0758300-01 upstream 0.018kb	Similar to Cyclic nucleotide-gated ion channel 2 (AtCNGC2) (Cyclic nucleotide-and calmodulin-regulated ion channel 2) (DEFENSE NO DEATH 1).
CS22A09-1	chr07	97.14	140	4	0	185	324	20578773	20578634	3e-64	246	Intergenic	Os07t0516900-01 upstream 1.721kb	Similar to RNA Binding Protein 45.
CS22A09-2	chr03	100	73	0	0	185	257	8264972	8265044	4e-34	145	Exon	Os03t0255400-01	FAR1 domain containing protein.
CS22B01	chr07	100	85	0	0	191	275	28483491	28483407	3e-41	168	Intron	Os07t0660000-00	Similar to cDNA clone:J013120J20%2C full insert sequence.
CS22B02	chr04	100	53	0	0	185	237	32680034	32680086	2e-22	105	Intron	Os04t0632100-01	S-locus receptor-like kinase RLK13.
CS22B07-1	chr05	100	135	0	0	184	318	27856369	27856503	9e-71	268	Intergenic	Os05t0557600-01 upstream 2.163kb	Ubiquitin-conjugating enzyme/RWD-like domain containing protein.
CS22B07-2	chr01	100	43	0	0	182	224	39849563	39849605	2e-16	85.7	Exon	Os01t0878400-01	Amino acid transporter%2C transmembrane domain containing protein.
CS22B09	chr03	100	87	0	0	181	267	31517915	31517829	2e-42	172	Intergenic	Os03t0746900-01 upstream 1.083kb	Protein of unknown function DUF1677%2C plant family protein.
CS22B10-1	chr06	100	84	0	0	177	260	3675870	3675953	1e-40	167	3'Downstream-300	Os06t0172800-00 downstream 0.289kb	Raffinose synthase family protein.
CS22C03	chr09	100	112	0	0	190	301	22483730	22483841	4e-57	222	5'Upstream-1000	Os09t0546700-00 upstream 0.024kb	Similar to SAUR55 - auxin-responsive SAUR family member.
CS22C04	chr03	100	132	0	0	185	316	28315552	28315421	5e-69	262	Intergenic	Os03t0689300-02 upstream 5.865kb	Similar to H-ATPase.
CS22C05	chr02	100	92	0	0	189	280	31196067	31196158	3e-45	182	5'Upstream-1000	Os02t0729000-00 upstream 0.174kb	Hypothetical conserved gene.
CS22D03	chr09	100	36	0	0	169	204	20290606	20290641	3e-12	71.9	Exon	Os09t0506000-01	Similar to Diphosphonucleotide phosphatase 1 precursor.
CS22D07	chr05	100	160	0	0	194	353	1570886	1570727	1e-85	317	Intergenic	Os05t0127500-01 upstream 2.943kb	Similar to Leucoanthocyanidin dioxygenase-like protein.
CS22D08-1	chr03	100	92	0	0	190	281	17641112	17641203	3e-45	182	Intron	Os03t0411800-01	Similar to Metal transport protein.
CS22D08-2	chr01	100	36	0	0	184	219	38110640	38110675	2e-12	71.9	Exon	Os01t0846701-00	Similar to regulator of chromosome condensation (RCC1) family protein.
CS22D09	chr04	100	48	0	0	185	232	25044894	25044941	2e-19	95.6	Intergenic	Os04t0491100-01 downstream 0.661kb	NB-ARC domain containing protein.
CS22E01-2	chr10	100	141	0	0	185	325	22552612	22552472	2e-74	280	Intron	Os10t0560000-01	Protein of unknown function DUF828%2C plant family protein.
CS22E03-1	chr01	100	214	0	0	193	406	31507979	31507766	1e-117	424	Exon	Os01t0715600-00	Similar to auxin efflux carrier component.
CS22E04	chr02	100	60	0	0	185	244	20186852	20186911	2e-26	119	Intergenic	Os02t0528200-01 upstream 1.63kb	Similar to Branching enzyme-3.
CS22E05	chr10	100	60	0	0	194	253	20893178	20893119	2e-26	119	Exon	Os10t0524766-00	Hypothetical gene.
CS22E09	chr03	100	43	0	0	185	227	1485399	1485441	2e-16	85.7	3'Downstream-300	Os03t0126000-01 downstream 0.015kb	Similar to Phosphorybosyl anthranilate transferase 1.
CS22F01	chr10	100	130	0	0	190	319	23033426	23033555	8e-68	258	Intergenic	Os10t0568300-01 upstream 2.017kb	Hypothetical conserved gene.
CS22F10-1	chr01	100	140	0	0	176	315	20989942	20989803	9e-74	278	Intergenic	Os01t0534700-00 upstream 22.878kb	Similar to MDR-like ABC transporter.
CS22G04	chr01	100	57	0	0	185	241	26747390	26747334	1e-24	113	Intron	Os01t0628700-01	Cytochrome P450.
CS22G07	chr06	100	94	0	0	184	277	21830857	21830764	2e-46	186	Exon	Os06t0552500-00	Similar to glucan endo-1%2C3-beta-glucosidase 7.
CS22G08	chr01	99.4	166	1	0	185	350	40577729	40577564	9e-87	321	Intergenic	Os01t0893400-02 downstream 1.661kb	Zinc finger%2C TAZ-type domain containing protein.
CS22H01	chr10	100	50	0	0	190	239	22982682	22982731	1e-20	99.6	Exon	Os10t0567400-02	Similar to Isoform 2 of Chlorophyllide a oxygenase%2C chloroplastic.
CS22H03	chr04	100	144	0	0	190	333	34021957	34021814	4e-76	285	Intergenic	Os04t0657100-01 upstream 2.81kb	Similar to Farnesyl diphosphate synthase (Fragment).
CS22H06	chr08	100	140	0	0	192	331	27075524	27075663	1e-57	224	Intergenic	Os08t0539700-01 upstream 2.225kb	NB-ARC domain containing protein.
CS23A05-1	chr01	100	113	0	0	182	294	3053518	3053630	1e-57	224	5'Upstream-1000	Os01t0158200-01 upstream 0.04kb	Similar to Serine carboxypeptidase II-1 precursor (EC 3.4.16.6) (CP-MII.1) (Fragment).
CS23B04	chr02	100	136	0	0	185	320	983089	983224	2e-71	270	Intergenic	Os02t0118900-00 upstream 7.856kb	NB-ARC domain containing protein.
CS23C02	chr05	100	160	0	0	185	344	23046002	23046161	1e-85	317	Intergenic	Os05t0467501-00 downstream 4.888kb	Similar to elongation factor 2.
CS23D02	chr06	93.75	544	32	2	185	727	29519094	29518552	0	773	5'Upstream-1000	Os06t0686900-01 upstream 0.635kb	Conserved hypothetical protein.
CS23D04	chr12	96.44	590	20	1	185	774	25663615	25663027	0	975	Intron	Os12t0604600-01	Similar to GTP-binding protein-like%3B root hair defective 3 protein-like.
CS23D07-2	chr09	100	155	0	0	185	339	23131451	23131605	1e-82	307	Intron	Os09t0559900-01	Protein kinase%2C core domain containing protein.
CS23D11	chr05	100	34	0	0	191	224	27742522	27742489	2e-11	67.9	Intergenic	Os05t0555600-01 upstream 4.799kb	Similar to NADH dependent Glutamate Synthase precursor (EC 1.4.1.14).
CS23F02	chr07	100	50	0	0	185	234	1085031	1085080	1e-20	99.6	Exon	Os07t0120300-00	Similar to predicted protein.
CS23G03	chr05	100	134	0	0	185	318	3220508	3220375	3e-70	266	Intron	Os05t0155000-01	Similar to Protein MFP-b.
CS23G10	chr06	100	126	0	0	185	310	30645584	30645459	2e-65	250	Intergenic	Os06t0704700-01 upstream 1.886kb	NAD(P)-binding domain containing protein.
CS23G12	chr12	98.9	91	1	0	194	284	526740	526830	2e-42	172	Intergenic	Os12t0109700-01 upstream 2.185kb	Protein of unknown function Cys-rich family protein.
CS23H02	chr10	100	120	0	0	183	302	21641052	21640933	7e-62	238	Intergenic	Os10t0541700-00 upstream 10.776kb	Hypothetical gene.
CS23H03	chr04	98.77	81	1	0	185	265	34122482	34122562	2e-36	153	Exon	Os04t0659000-01	Conserved hypothetical protein.
CS23H04	chr05	100	170	0	0	185	354	5914639	5914470	1e-91	337	Intron	Os05t0196200-01	Similar to Pollen-specific protein SF21.
CS23H05	chr03	100	115	0	0	190	304	369590	369704	6e-59	228	Intron	Os03t0106300-00	PAIR1 protein (HOMOLOGOUS PAIRING ABERRATION IN RICE MEIOSIS 1 protein).
CS23H08	chr09	100	149	0	0	184	332	23204157	23204009	4e-79	295	Intergenic	Os09t0562200-00 upstream 11.404kb	Similar to cDNA clone:J013006I17%2C full insert sequence.
CS24A01-1	chr03	100	177	0	0	193	369	26183947	26184123	1e-95	351	Intergenic	Os03t0652600-00 downstream 3.549kb	Similar to Not1 N-terminal domain%2C CCR4-Not complex component family protein%2C expressed.
CS24A01-2	chr08	100	49	0	0	189	237	5674330	5674282	5e-20	97.6	Intergenic	Os08t0198200-00 upstream 2.724kb	Hypothetical conserved gene.
CS24A07-1	chr03	99.25	134	1	0	194	327	18240050	18239917	8e-68	258	Intergenic	Os03t0423000-01 upstream 4.716kb	Cyclin-like F-box domain containing protein.
CS24A12-1	chr09	100	120	0	0	191	310	23023322	23023441	7e-62	238	Intergenic	Os09t0556800-01 upstream 2.381kb	Conserved hypothetical protein.
CS24A12-2	chr07	100	60	0	0	192	251	28401186	28401127	2e-26	119	Intergenic	Os07t0658500-00 upstream 1.733kb	Hypothetical conserved gene.
CS24B02	chr09	100	188	0	0	194	381	21988876	21988689	3e-102	373	Intergenic	Os09t0536800-01 upstream 8.009kb	Conserved hypothetical protein.
CS24B12	chr10	100	169	0	0	185	353	21801644	21801476	6e-91	335	Intergenic	Os10t0545000-01 upstream 3.296kb	Mg2 transporter protein%2C CorA-like domain containing protein.
CS24C03	chr03	100	88	0	0	194	281	29259261	29259348	6e-43	174	Intergenic	Os03t0706900-01 downstream 0.942kb	Zinc finger%2C RING-type domain containing protein.
CS24C11	chr03	100	53	0	0	185	237	30745943	30745891	2e-22	105	Intergenic	Os03t0731500-01 upstream 2.563kb	Similar to Major surface glycoprotein-like.
CS24D04-1	chr02	100	523	0	0	194	716	982702	983224	0	1037	Intergenic	Os02t0118900-00 upstream 8.243kb	NB-ARC domain containing protein.
CS24D04-2	chr12	100	52	0	0	231	282	25663784	25663835	2e-21	103	Intron	Os12t0604600-01	Similar to GTP-binding protein-like%3B root hair defective 3 protein-like.
CS24D07	chr10	100	223	0	0	185	407	19270779	19270557	5e-123	442	Intron	Os10t0494200-00	Similar to N-acetyl-gamma-glutamyl-phosphate reductase.
CS24D08	chr05	91.55	71	6	0	302	372	27742706	27742636	7e-20	99.6	Intergenic	Os05t0555600-01 upstream 4.615kb	Similar to NADH dependent Glutamate Synthase precursor (EC 1.4.1.14).
CS24D09	chr07	95.69	209	9	0	185	393	30131573	30131781	1e-83	311	Exon	Os07t0692500-01	Conserved hypothetical protein.
CS24E10-1	chr02	100	90	0	0	184	273	19256659	19256570	4e-44	178	Intergenic	Os02t0513800-01 upstream 1.598kb	Ovarian tumour%2C otubain domain containing protein.
CS24E10-2	chr06	100	64	0	0	192	255	477596	477533	8e-29	127	3'Downstream-300	Os06t0107600-02 downstream 0.267kb	Hypothetical conserved gene.
CS24F07-2	chr08	100	102	0	0	185	286	25339464	25339363	3e-51	202	Intron	Os08t0509200-02	Similar to Beta-glucosidase isozyme 2.
CS24G01	chr07	99.35	153	1	0	185	337	27847932	27847780	4e-79	295	3'Downstream-300	Os07t0650451-00 downstream 0.021kb	Hypothetical gene.
CS24G02-1	chr01	100	168	0	0	185	352	25684130	25684297	2e-90	333	Exon	Os01t0609000-00	Similar to Pleiotropic drug resistance protein 3.
CS24G05-2	chr02	100	113	0	0	194	306	6454722	6454834	1e-57	224	Intron	Os02t0214900-01	Oryza sativa histone deacetylase3.,Reproductive development.,Seed morphology.,Class-I type histone deacetylase.
CS24G05-3	chr05	100	138	0	0	194	331	23046372	23046235	1e-72	274	Intergenic	Os05t0467501-00 downstream 5.258kb	Similar to elongation factor 2.
CS24G06	chr01	100	104	0	0	185	288	24291266	24291369	2e-52	206	Intergenic	Os01t0583700-00 downstream 14.484kb	Similar to predicted protein.
CS25A09	chr01	100	110	0	0	193	302	1011144	1011035	6e-56	218	3'Downstream-300	Os01t0117900-03 downstream 0.291kb	Similar to nodulin-like protein.
CS25A11	chr04	100	159	0	0	185	343	32137835	32137993	5e-85	315	Exon	Os04t0622600-00	Similar to XA1.
CS25A12-2	chr04	100	140	0	0	185	324	30056994	30056855	9e-74	278	Exon	Os04t0585100-01	Zinc finger%2C DHHC-type domain containing protein.
CS25B05	chr01	100	176	0	0	185	360	2758749	2758924	4e-95	349	Intron	Os01t0150900-01	Conserved hypothetical protein.
CS25B08	chr02	98	50	1	0	185	234	1951330	1951281	3e-18	91.7	Exon	Os02t0136900-01	Protein kinase%2C core domain containing protein.
CS25B10-1	chr05	100	128	0	0	185	312	26990147	26990020	2e-66	254	Intergenic	Os05t0541700-01 upstream 1.483kb	Similar to predicted protein.
CS25B12	chr06	100	52	0	0	192	243	9319925	9319976	9e-22	103	Intron	Os06t0274500-01	Similar to SERK1 (Fragment).
CS25C02-1	chr03	100	92	0	0	185	276	3636620	3636529	3e-45	182	Intergenic	Os03t0167400-00 upstream 1.06kb	Protein of unknown function DUF620 family protein.
CS25C02-2	chr03	100	35	0	0	192	226	4068717	4068751	6e-12	69.9	Intergenic	Os03t0176700-00 downstream 2.083kb	Hypothetical conserved gene.
CS25C05	chr03	100	98	0	0	192	289	11232286	11232189	7e-49	194	3'Downstream-300	Os03t0313100-01 downstream 0.219kb	Similar to ANT-like protein.
CS25C11	chr01	100	97	0	0	194	290	37623442	37623538	3e-48	192	5'Upstream-1000	Os01t0837200-01 upstream 0.7kb	Conserved hypothetical protein.
CS25C12-1	chr12	100	198	0	0	185	382	6239361	6239558	3e-108	392	Intergenic	Os12t0217300-01 upstream 5.48kb	Conserved hypothetical protein.
CS25D01-1	chr03	100	188	0	0	185	372	8126816	8127003	3e-102	373	Intergenic	Os03t0253100-01 upstream 7.124kb	Phosphomevalonate kinase%2C ERG8 domain containing protein.
CS25D02-1	chr02	100	135	0	0	194	328	894199	894333	9e-71	268	3'Downstream-300	Os02t0116800-01 downstream 0.122kb	Remorin%2C C-terminal region domain containing protein.
CS25D02-2	chr07	100	73	0	0	192	264	5313467	5313539	4e-34	145	Intergenic	Os07t0198300-01 upstream 32.553kb	Bifunctional inhibitor/plant lipid transfer protein/seed storage domain containing protein.
CS25D11	chr07	97.73	132	3	0	194	325	22165836	22165705	2e-62	240	Exon	Os07t0543300-00	Similar to Beta-amylase.
CS25D12	chr03	100	111	0	0	185	295	3213282	3213392	1e-56	220	Intergenic	Os03t0160300-00 upstream 1.209kb	Protein of unknown function DUF1677%2C plant family protein.
CS25E01-1	chr01	100	208	0	0	194	401	42000814	42001021	4e-114	412	Intergenic	Os01t0921800-00 upstream 12.603kb	Tetratricopeptide-like helical domain containing protein.
CS25E01-2	chr11	100	101	0	0	194	294	27438961	27439061	1e-50	200	Exon	Os11t0638700-00	Hypothetical conserved gene.
CS25E02	chr04	100	182	0	0	185	366	26754172	26754353	1e-98	361	Exon	Os04t0524900-00	Similar to OSIGBa0153E02-OSIGBa0093I20.16 protein.
CS25E03	chr08	100	119	0	0	193	311	27264157	27264275	3e-61	236	Exon	Os08t0543050-00	Similar to Resistance gene analog PIC27 (Fragment).
CS25F02	chr12	97.44	156	4	0	185	340	4449884	4449729	3e-74	280	Exon	Os12t0188500-01	Hypothetical conserved gene.
CS25F03	chr08	100	124	0	0	185	308	19230677	19230554	3e-64	246	3'Downstream-300	Os08t0401100-01 downstream 0.134kb	Ankyrin repeat containing protein.
CS25G01	chr02	100	55	0	0	192	246	863053	862999	2e-23	109	Exon	Os02t0116300-01	Oligopeptide transporter OPT superfamily protein.
CS25G04-1	chr08	100	119	0	0	175	293	27706485	27706603	3e-61	236	5'Upstream-1000	Os08t0550600-01 upstream 0.379kb	Hypothetical conserved gene.
CS25H03	chr12	100	46	0	0	194	239	527411	527366	3e-18	91.7	Intergenic	Os12t0109800-00 upstream 2.646kb	Hypothetical conserved gene.
CS25H05-2	chr05	100	34	0	0	185	218	27742522	27742489	2e-11	67.9	Intergenic	Os05t0555600-01 upstream 4.799kb	Similar to NADH dependent Glutamate Synthase precursor (EC 1.4.1.14).
CS25H07-2	chr01	100	102	0	0	185	286	40442140	40442039	3e-51	202	Intergenic	Os01t0890300-01 downstream 0.364kb	Conserved hypothetical protein.
CS25H08-1	chr04	99.22	129	1	0	185	313	22071590	22071718	3e-49	196	Intergenic	Os04t0439200-00 upstream 4.718kb	T-complex 11 family protein.
MB001A02-3	chr05	100	135	0	0	119	253	24445128	24444994	9e-71	268	Intergenic	Os05t0495600-00 upstream 1.318kb	Similar to autoinhibited calcium ATPase.
MB001A04-1	chr12	100	130	0	0	56	185	23754130	23754001	8e-68	258	Intron	Os12t0572800-00	Similar to RSSG8.
MB001A07-3	chr02	97.97	148	3	0	119	266	3334460	3334607	3e-71	270	Intergenic	Os02t0161550-00 upstream 4.83kb	Similar to Class III peroxidase 24.
MB001A12-1	chr04	99.31	144	1	0	127	270	32190283	32190426	1e-73	278	Exon	Os04t0623500-01	Similar to H0215F08.7 protein.
MB001A12-2	chr02	100	90	0	0	119	208	33021325	33021236	4e-44	178	Intron	Os02t0763200-01	Similar to Galactoside 2-alpha-L-fucosyltransferase (EC 2.4.1.69) (Xyloglucan alpha-(1%2C2)-fucosyltransferase) (AtFUT1).
MB001B07	chr06	99.64	281	1	0	120	400	30821045	30821325	5e-145	515	Exon	Os06t0707800-04	Similar to OSIGBa0148A10.13 protein.
MB001B08-1	chr11	100	98	0	0	125	222	27119533	27119436	7e-49	194	Intergenic	Os11t0633600-01 upstream 7.668kb	Hypothetical gene.
MB001B08-2	chr06	96.32	136	5	0	13	148	4500861	4500996	2e-59	230	Exon	Os06t0189100-00	Hypothetical conserved gene.
MB001B08-3	chr04	100	64	0	0	55	118	31763183	31763120	8e-29	127	Exon	Os04t0616250-01	Hypothetical gene.
MB001B11	chr11	100	150	0	0	119	268	260356	260207	1e-79	297	Intron	Os11t0105750-01	Quinonprotein alcohol dehydrogenase-like domain containing protein.
MB001B12-2	chr07	100	133	0	0	121	253	5272060	5271928	1e-69	264	Intergenic	Os07t0196900-01 upstream 9.28kb	Conserved hypothetical protein.
MB001C01-1	chr03	100	86	0	0	121	206	31579690	31579605	9e-42	170	Exon	Os03t0747900-00	Similar to Myosin heavy chain class XI E1 protein.
MB001C05-1	chr02	99.8	511	1	0	55	565	4111306	4111816	0	1005	Intron	Os02t0175100-01	Similar to RISBZ4.
MB001C10-1	chr09	98.32	179	3	0	13	191	10262131	10262309	1e-89	331	Exon	Os09t0327100-01	Similar to GTP-binding protein.
MB001C11	chr06	100	58	0	0	119	176	3241642	3241699	3e-25	115	Exon	Os06t0163900-01	NB-ARC domain containing protein.
MB001C12	chr11	100	94	0	0	121	214	2395421	2395328	6e-34	145	Intergenic	Os11t0151400-01 upstream 21.24kb	Cytochrome P450 family protein.
MB001D05-1	chr02	96.82	283	8	1	13	295	981307	981026	1e-124	448	Exon	Os02t0118800-00	Similar to NBS-LRR-like protein TR56 (Fragment).
MB001D05-2	chr03	100	96	0	0	121	216	28951057	28951152	1e-47	190	5'Upstream-1000	Os03t0701100-01 upstream 0.58kb	Similar to Pre-mRNA splicing factor PRP18.
MB001D07-2	chr11	89.91	109	1	1	129	237	30981643	30981545	4e-32	139	5'Upstream-1000	Os11t0702900-01 upstream 0.936kb	Conserved hypothetical protein.
MB001D12	chr03	99.65	564	0	2	120	683	31265748	31265187	0	1086	Intron	Os03t0742400-01	Similar to MRS2-7.
MB001E04	chr07	100	91	0	0	126	216	20604179	20604269	1e-44	180	3'Downstream-300	Os07t0517400-00 downstream 0.222kb	Hypothetical conserved gene.
MB001E05-2	chr11	98.16	163	3	0	128	290	29277474	29277636	3e-80	299	Intergenic	Os11t0670100-00 upstream 1.731kb	Similar to Protein kinase domain containing protein%2C expressed.
MB001E05-3	chr04	100	129	0	0	119	247	28284025	28284153	3e-67	256	Exon	Os04t0555300-02	Similar to Glycerol 3-phosphate permease.
MB001E07	chr01	100	33	0	0	119	151	36184364	36184396	9e-11	65.9	5'Upstream-1000	Os01t0810800-01 upstream 0.709kb	Hypothetical conserved gene.
MB001F01	chr06	100	221	0	0	119	339	869603	869383	7e-122	438	Intergenic	Os06t0115600-01 upstream 1.178kb	CYCLOPS.
MB001F05-1	chr04	100	130	0	0	120	249	21645040	21645169	3e-55	216	Intergenic	Os04t0432100-00 downstream 1.996kb	Similar to GRAS family transcription factor.
MB001F06	chr02	100	194	0	0	120	313	36497609	36497802	8e-106	385	Intron	Os02t0829100-01	Replication protein A 30kDa.
MB001F07	chr06	100	130	0	0	119	248	451357	451228	8e-68	258	Intron	Os06t0107000-01	Protein of unknown function DUF862%2C eukaryotic domain containing protein.
MB001F09	chr01	100	61	0	0	120	180	2590991	2591051	5e-27	121	Intron	Os01t0147900-01	Triosephosphate isomerase%2C cytosolic (EC 5.3.1.1) (TIM) (Triose- phosphate isomerase).
MB001F12-1	chr11	100	229	0	0	121	349	23960621	23960849	1e-126	454	Intergenic	Os11t0577200-00 upstream 6.068kb	Similar to SMC5 protein.
MB001G02	chr01	97.67	43	1	0	119	161	40653140	40653098	4e-14	77.8	Intergenic	Os01t0895300-01 upstream 1.875kb	Cytochrome b561/ferric reductase transmembrane domain containing protein.
MB001G07-2	chr01	100	193	0	0	121	313	43322150	43321958	3e-105	383	Exon	Os01t0945200-00	Similar to amino acid permease family protein.
MB001G08-1	chr03	100	187	0	0	119	305	28625560	28625746	1e-101	371	Intron	Os03t0694500-01	Similar to Permease 1.
MB001G08-2	chr07	98.8	83	1	0	54	136	29434904	29434986	1e-37	157	Intergenic	Os07t0679400-01 upstream 1.821kb	Conserved hypothetical protein.
MB001G09	chr05	100	116	0	0	126	241	27729050	27729165	2e-59	230	Intergenic	Os05t0555300-01 upstream 5.528kb	Similar to electron carrier/ electron transporter/ iron ion binding protein.
MB001G10-1	chr09	99.29	141	1	0	1	141	22483066	22482926	2e-72	274	5'Upstream-1000	Os09t0546700-00 upstream 0.688kb	Similar to SAUR55 - auxin-responsive SAUR family member.
MB001G10-2	chr08	99.27	273	2	0	124	396	5662479	5662207	2e-135	484	Intergenic	Os08t0198200-00 upstream 14.575kb	Hypothetical conserved gene.
MB001G12	chr05	100	61	0	0	56	116	27529067	27529007	5e-27	121	3'Downstream-300	Os05t0551500-02 downstream 0.285kb	Protein of unknown function DUF1639 family protein.
MB001H02-1	chr11	98.41	440	7	0	121	560	25556241	25555802	0	817	Intron	Os11t0605500-01	Acyl-CoA oxidase.
MB001H03-1	chr06	100	505	0	0	120	624	3094622	3094118	0	1001	Intergenic	Os06t0161300-01 upstream 9.136kb	Hypothetical conserved gene.
MB001H03-2	chr10	100	52	0	0	120	171	13475611	13475662	9e-22	103	Exon	Os10t0390600-01	Similar to Alanine aminotransferase 2 (EC 2.6.1.2) (GPT) (Glutamic--pyruvic transaminase 2) (Glutamic--alanine transaminase 2) (ALAAT-2).
MB001H04-1	chr04	100	581	0	0	126	706	22680428	22679848	0	1152	Intron	Os04t0444900-01	Similar to Alfin-1.
MB001H04-2	chr07	100	107	0	0	126	232	27832629	27832735	3e-54	212	Intron	Os07t0650100-00	Hypothetical conserved gene.
MB001H05-1	chr06	100	98	0	0	119	216	3128239	3128336	7e-49	194	Intron	Os06t0161800-01	Protein of unknown function DUF569 family protein.
MB001H08-2	chr12	100	43	0	0	119	161	25659320	25659362	2e-16	85.7	Intron	Os12t0604600-01	Similar to GTP-binding protein-like%3B root hair defective 3 protein-like.
MB002E05-1	chr03	100	470	0	0	194	663	9562470	9562939	0	932	3'Downstream-300	Os03t0279500-00 downstream 0.019kb	Similar to Helix-loop-helix DNA-binding domain containing protein.
MB002E07	chr12	100	72	0	0	185	256	602816	602745	2e-33	143	Intron	Os12t0111500-02	BTB domain containing protein.
MB002E10	chr03	100	50	0	0	133	182	2391580	2391531	1e-20	99.6	Intergenic	Os03t0143100-00 downstream 2.411kb	Similar to SDD1 (STOMATAL DENSITY AND DISTRIBUTION)%3B subtilase.
MB002F02	chr05	100	218	0	0	189	406	23043382	23043599	4e-120	432	Intergenic	Os05t0467501-00 downstream 2.268kb	Similar to elongation factor 2.
MB002F05	chr10	100	111	0	0	194	304	23054183	23054293	1e-56	220	Exon	Os10t0568900-01	Haloacid dehalogenase-like hydrolase domain containing protein.
MB002F07	chr01	100	153	0	0	197	349	39750748	39750596	2e-81	303	Exon	Os01t0876100-00	Similar to Chloride channel.
MB002F11	chr08	100	39	0	0	216	254	5704721	5704759	6e-14	77.8	Intergenic	Os08t0198800-01 downstream 1.607kb	Conserved hypothetical protein.
MB002G01-1	chr07	96.3	81	3	0	195	275	27168794	27168714	7e-33	141	3'Downstream-300	Os07t0637600-00 downstream 0.267kb	Similar to serine/threonine-protein kinase Haspin.
MB002G01-2	chr11	100	72	0	0	194	265	2013174	2013245	2e-33	143	Intergenic	Os11t0143700-00 upstream 1.981kb	Hypothetical conserved gene.
MB002G04-1	chr07	100	195	0	0	194	388	27847030	27846836	2e-106	387	Intergenic	Os07t0650300-01 upstream 3.858kb	Conserved hypothetical protein.
MB002H04	chr12	100	47	0	0	140	186	25734216	25734170	7e-19	93.7	Exon	Os12t0605900-01	Similar to Kinase like protein.
MB002H09	chr08	100	68	0	0	94	161	26276220	26276287	4e-31	135	Intergenic	Os08t0526350-00 downstream 1.789kb	Hypothetical conserved gene.
MB002H12	chr01	100	59	0	0	99	157	33571659	33571717	7e-26	117	Intergenic	Os01t0757900-01 upstream 2.219kb	Haloacid dehalogenase-like hydrolase domain containing protein.
MB003A06	chr02	98.02	101	2	0	1	101	3097270	3097170	7e-46	184	Exon	Os02t0156600-00	Hypothetical conserved gene.
MB003A07	chr06	100	198	0	0	206	403	29249894	29249697	3e-108	392	Intergenic	Os06t0680900-01 upstream 1.18kb	Similar to predicted protein.
MB003A08-1	chr10	100	54	0	0	194	247	22552815	22552762	6e-23	107	Exon	Os10t0560000-01	Protein of unknown function DUF828%2C plant family protein.
MB003B02	chr01	100	88	0	0	194	281	37160564	37160477	6e-43	174	5'Upstream-1000	Os01t0828100-00 upstream 0.53kb	Similar to Cinnamoyl-CoA reductase.
MB003B06	chr05	95.83	192	8	0	21	212	13036167	13035976	3e-87	323	Intergenic	Os05t0295100-01 upstream 20.499kb	Hypothetical conserved gene.
MB003B11	chr05	100	103	0	0	194	296	27673892	27673790	8e-52	204	Exon	Os05t0554400-01	Phosphatidyl serine synthase family protein.
MB003C01	chr04	99.42	171	1	0	134	304	22070837	22070667	9e-90	331	3'Downstream-300	Os04t0439100-03 downstream 0.058kb	Similar to H0525C06.4 protein.
MB003C03	chr02	100	33	0	0	107	139	978434	978402	9e-11	65.9	Intergenic	Os02t0118800-00 upstream 2.559kb	Similar to NBS-LRR-like protein TR56 (Fragment).
MB003C05	chr06	100	91	0	0	1	91	4326878	4326788	1e-44	180	Intergenic	Os06t0186000-01 upstream 1.791kb	Conserved hypothetical protein.
MB003C08-1	chr06	98.56	485	7	0	194	678	30499097	30498613	0	797	5'Upstream-1000	Os06t0702400-01 upstream 0.676kb	Conserved hypothetical protein.
MB003C08-2	chr01	100	122	0	0	194	315	39831649	39831528	4e-63	242	Exon	Os01t0878000-02	Hypothetical conserved gene.
MB003C09-1	chr05	100	104	0	0	197	300	24444781	24444884	2e-52	206	Intergenic	Os05t0495600-00 upstream 1.665kb	Similar to autoinhibited calcium ATPase.
MB003C10	chr08	100	145	0	0	194	338	28232442	28232586	1e-76	287	Exon	Os08t0562100-01	Similar to Sorghum chloroplast CM3 malate dehydrogenase (NADP) (Fragment).
MB003D02-1	chr12	94.55	110	5	1	249	358	27141750	27141858	5e-39	163	Intergenic	Os12t0630700-01 downstream 4.348kb	Similar to NONA protein.
MB003D02-2	chr12	100	45	0	0	194	238	532177	532221	1e-17	89.7	Exon	Os12t0109800-00	Hypothetical conserved gene.
MB003D04	chr08	100	80	0	0	194	273	5645392	5645313	3e-38	159	Exon	Os08t0197700-00	Similar to Luminal binding protein 5 precursor (BiP 5) (78 kDa glucose-regulated protein homolog 5) (GRP 78-5).
MB003D07-1	chr02	99.41	170	1	0	194	363	24297173	24297342	4e-89	329	Intergenic	Os02t0600200-01 upstream 2.208kb	IQ calmodulin-binding region domain containing protein.
MB003D08	chr03	100	54	0	0	91	144	28464208	28464155	6e-23	107	Exon	Os03t0691500-00	Hypothetical conserved gene.
MB003D09-1	chr03	100	121	0	0	194	314	10521901	10522021	2e-62	240	Exon	Os03t0298700-01	Hypothetical conserved gene.
MB003D09-2	chr01	100	38	0	0	181	218	44121659	44121696	1e-13	75.8	Exon	Os01t0960500-01	Zinc finger%2C RING/FYVE/PHD-type domain containing protein.
MB003E01-1	chr03	100	122	0	0	197	318	2297072	2297193	4e-63	242	Intron	Os03t0141700-01	Conserved hypothetical protein.
MB003E07	chr03	100	166	0	0	194	359	9587982	9588147	4e-89	329	Intergenic	Os03t0279832-00 upstream 4.625kb	Hypothetical conserved gene.
MB003E09-1	chr02	100	220	0	0	194	413	3334388	3334607	3e-121	436	Intergenic	Os02t0161550-00 upstream 4.758kb	Similar to Class III peroxidase 24.
MB003E09-2	chr02	100	40	0	0	194	233	20448415	20448454	8e-15	79.8	Exon	Os02t0532900-02	Similar to H0717B12.10 protein.
MB003E11	chr11	100	108	0	0	194	301	6628378	6628485	9e-55	214	Intron	Os11t0226966-00	Hypothetical conserved gene.
MB003F06	chr12	100	143	0	0	192	334	25774843	25774701	2e-75	283	Intron	Os12t0606600-01	DNA-binding HORMA domain containing protein.
MB003F08	chr01	100	189	0	0	76	264	41829737	41829925	8e-103	375	Intergenic	Os01t0919200-01 upstream 1.116kb	Bacterial transferase hexapeptide repeat domain containing protein.
MB003G01-1	chr01	96.97	99	3	0	76	174	35544984	35544886	2e-43	176	5'Upstream-1000	Os01t0798900-00 upstream 0.102kb	Similar to disease resistance protein RGA4.
MB003G01-2	chr05	100	43	0	0	92	134	27325800	27325842	2e-16	85.7	Exon	Os05t0548300-01	Similar to Multidrug resistance protein 1 homolog.
MB003G06	chr04	100	116	0	0	92	207	30520396	30520511	2e-59	230	Intergenic	Os04t0593800-01 downstream 0.41kb	Zinc finger%2C C6HC-type domain containing protein.
MB003G11	chr02	100	123	0	0	194	316	1018109	1018231	1e-63	244	Intron	Os02t0119300-01	Peptidase M14%2C carboxypeptidase A family protein.
MB003H05	chr01	100	99	0	0	194	292	35612067	35611969	2e-49	196	3'Downstream-300	Os01t0800200-00 downstream 0.222kb	Conserved hypothetical protein.
MB004A07-1	chr10	99.56	454	2	0	194	647	21977875	21978328	0	888	Intergenic	Os10t0548800-01 upstream 3.813kb	Similar to Chloroplast outer envelope protein-like (Chloroplast outer envelope membrane-associated protein Toc120).
MB004A07-2	chr07	100	128	0	0	194	321	856615	856742	1e-66	254	3'Downstream-300	Os07t0115700-00 downstream 0.112kb	Hypothetical conserved gene.
MB004A08-1	chr06	100	406	0	0	194	599	29439835	29440240	0	805	Intron	Os06t0685300-00	Similar to predicted protein.
MB004A08-2	chr05	98.76	241	3	0	194	434	2939116	2939356	9e-128	458	Exon	Os05t0151000-00	Similar to DNA-directed RNA polymerase.
MB004A11	chr01	100	58	0	0	194	251	39740529	39740586	3e-25	115	Intron	Os01t0875700-01	Heat shock protein DnaJ family protein.
MB004A12-1	chr07	100	104	0	0	193	296	25361970	25361867	2e-52	206	5'Upstream-1000	Os07t0603600-01 upstream 0.842kb	Similar to Avr9/Cf-9 rapidly elicited protein 246 (Fragment).
MB004B01	chr09	100	96	0	0	194	289	6484994	6484899	1e-47	190	Exon	Os09t0279400-01	Rhodanese-like domain containing protein.
MB004B11	chr04	100	213	0	0	205	417	32099487	32099699	1e-116	422	Exon	Os04t0621650-01	Hypothetical gene.
MB004C02	chr06	99.45	182	1	0	194	375	10982915	10983096	3e-96	353	Intergenic	Os06t0295500-02 upstream 2.96kb	Conserved hypothetical protein.
MB004C03	chr01	100	54	0	0	194	247	34675003	34674950	6e-23	107	Exon	Os01t0778300-00	Conserved hypothetical protein.
MB004C10	chr09	97.7	87	2	0	202	288	23138280	23138366	1e-19	97.6	5'Upstream-1000	Os09t0560000-01 upstream 0.047kb	Armadillo-like helical domain containing protein.
MB004C12-3	chr02	100	76	0	0	202	277	20295318	20295243	7e-36	151	Exon	Os02t0529900-01	Pentatricopeptide repeat domain containing protein.
MB004D02-1	chr11	95.4	500	23	0	203	702	27432942	27433441	0	823	Intergenic	Os11t0638700-00 downstream 3.99kb	Hypothetical conserved gene.
MB004D02-3	chr11	100	76	0	0	194	269	2032718	2032793	7e-36	151	Intergenic	Os11t0144900-01 upstream 5.489kb	Conserved hypothetical protein.
MB004D05-1	chr12	100	490	0	0	194	683	23503064	23503553	0	930	Intergenic	Os12t0567800-01 upstream 1.662kb	Plant metallothionein%2C family 15 protein.
MB004D05-2	chr03	100	203	0	0	194	396	7029690	7029488	4e-111	402	Intron	Os03t0231950-01	Similar to Helix-loop-helix DNA-binding domain containing protein%2C expressed.
MB004D05-3	chr05	100	105	0	0	194	298	5296106	5296002	5e-53	208	Intron	Os05t0186300-01	Similar to NADP-malic enzyme.
MB004D09-1	chr06	100	118	0	0	194	311	3095937	3096054	1e-60	234	Intergenic	Os06t0161300-01 upstream 7.821kb	Hypothetical conserved gene.
MB004D12-1	chr06	99.12	227	2	0	203	429	1367358	1367132	1e-120	434	Exon	Os06t0125400-00	Similar to Oligopeptide transporter 9.
MB004E02-1	chr11	96.89	450	14	0	197	646	27432937	27433386	0	785	Intergenic	Os11t0638700-00 downstream 3.995kb	Hypothetical conserved gene.
MB004E05-1	chr12	98.05	514	10	0	201	714	23503064	23503577	0	918	Intergenic	Os12t0567800-01 upstream 1.662kb	Plant metallothionein%2C family 15 protein.
MB004F07	chr01	98.43	510	7	1	194	703	40551155	40551663	0	950	Exon	Os01t0892800-02	Integrin-linked protein kinase domain containing protein.
MB004F09	chr02	100	195	0	0	194	388	986580	986386	2e-106	387	Intergenic	Os02t0118900-00 upstream 4.365kb	NB-ARC domain containing protein.
MB004G03-1	chr12	100	474	0	0	194	667	277771	277298	0	940	Intron	Os12t0105300-01	Actin-binding FH2 domain containing protein.
MB004G03-2	chr04	100	150	0	0	194	343	28284597	28284448	1e-79	297	Exon	Os04t0555300-01	Major facilitator superfamily protein.
MB004G05-1	chr02	98.76	161	2	0	201	361	11444531	11444371	5e-82	305	Intergenic	Os02t0298200-01 upstream 12.332kb	Similar to Resistance protein candidate (Fragment).
MB005A03-2	chr03	100	86	0	0	194	279	370691	370776	9e-42	170	Intron	Os03t0106300-00	PAIR1 protein (HOMOLOGOUS PAIRING ABERRATION IN RICE MEIOSIS 1 protein).
MB005A05-1	chr07	100	157	0	0	194	350	22972904	22972748	3e-71	270	Intron	Os07t0558300-01	Inositol monophosphatase family protein.
MB005A09	chr02	100	37	0	0	197	233	4850985	4850949	5e-13	73.8	Exon	Os02t0187400-01	PLC-like phosphodiesterase%2C TIM beta/alpha-barrel domain domain containing protein.
MB005B11	chr02	100	61	0	0	134	194	983164	983224	5e-27	121	Intergenic	Os02t0118900-00 upstream 7.781kb	NB-ARC domain containing protein.
MB005C10	chr03	100	164	0	0	194	357	28463993	28464156	5e-88	325	Exon	Os03t0691500-00	Hypothetical conserved gene.
MB005D04	chr04	100	50	0	0	194	243	23873670	23873719	1e-20	99.6	Exon	Os04t0467901-00	Similar to OSIGBa0128P10.5 protein.
MB005E01-1	chr06	100	110	0	0	209	318	30509351	30509460	6e-56	218	Intron	Os06t0702500-01	Ribosomal protein S5 domain 2-type fold domain containing protein.
MB005E04-1	chr12	99.28	138	1	0	194	331	1198402	1198539	9e-71	268	Intergenic	Os12t0125000-01 downstream 1.387kb	Myb factor.
MB005E12	chr01	100	93	0	0	194	286	40576358	40576266	6e-46	184	3'Downstream-300	Os01t0893400-02 downstream 0.01kb	Zinc finger%2C TAZ-type domain containing protein.
MB005F08	chr03	100	37	0	0	194	230	32130269	32130305	5e-13	73.8	Intergenic	Os03t0756500-00 upstream 1.243kb	Similar to PAF1 complex component.
MB005F09	chr05	100	75	0	0	206	280	26571754	26571680	3e-35	149	Intergenic	Os05t0533400-01 upstream 1.034kb	NB-ARC domain containing protein.
MB005F12-1	chr03	99.04	104	1	0	134	237	2609951	2610054	6e-50	198	5'Upstream-1000	Os03t0146900-00 upstream 0.897kb	Hypothetical conserved gene.
MB005G01-2	chr03	97.2	286	8	0	274	559	28624907	28624622	1e-142	507	Intron	Os03t0694500-01	Similar to Permease 1.
MB005G01-3	chr03	100	183	0	0	203	385	4406417	4406235	3e-99	363	Intergenic	Os03t0183900-01 upstream 1.452kb	Similar to Plasma membrane H+ATPase.
MB005G01-4	chr12	100	35	0	0	161	195	22446217	22446183	6e-12	69.9	Intergenic	Os12t0550800-03 upstream 3.264kb	Similar to cDNA clone:001-040-C10%2C full insert sequence.
MB005G02-1	chr01	98.72	548	7	0	194	741	30071469	30070922	0	1035	Intergenic	Os01t0687300-02 upstream 5.93kb	Conserved hypothetical protein.
MB005G02-2	chr01	100	203	0	0	206	408	41867250	41867452	4e-111	402	Intron	Os01t0919700-01	Alpha/beta hydrolase fold-1 domain containing protein.
MB005G07	chr09	100	63	0	0	201	263	17787771	17787833	3e-28	125	Intron	Os09t0454600-00	Similar to Mitochondrial phosphate transporter (Fragment).
MB005G08-1	chr10	98.05	154	3	0	194	347	3538262	3538109	4e-61	236	Intergenic	Os10t0156300-01 upstream 2.121kb	Hypothetical conserved gene.
MB005G08-2	chr11	100	76	0	0	194	269	2032718	2032793	7e-36	151	Intergenic	Os11t0144900-01 upstream 5.489kb	Conserved hypothetical protein.
MB005G09-1	chr06	98.08	156	3	0	194	349	4066482	4066327	4e-76	285	Intergenic	Os06t0182100-00 upstream 4.153kb	Hypothetical conserved gene.
MB005H11	chr11	100	60	0	0	197	256	7836448	7836507	2e-26	119	Intergenic	Os11t0245650-01 upstream 3.464kb	Hypothetical protein.
MB006A07-2	chr03	99.76	420	1	0	196	615	4811996	4812415	0	825	Intergenic	Os03t0192400-01 upstream 2.321kb	GRIM-19 family protein.
MB006A09	chr03	100	185	0	0	205	389	1092455	1092271	2e-100	367	3'Downstream-300	Os03t0119966-01 downstream 0.255kb	Rice dwarf virus multiplication 1.,Resistance to rice dwarf virus.,Regulator of jasmonate (JA) signaling,NAC-domain protein.
MB006A12-2	chr07	100	169	0	0	203	371	24823311	24823143	6e-91	335	Intergenic	Os07t0593000-01 upstream 1.14kb	Similar to Zinc-finger protein KNUCKLES.
MB006B01	chr12	100	117	0	0	205	321	2993524	2993640	4e-60	232	Intergenic	Os12t0159700-00 upstream 1.447kb	Similar to protein binding protein.
MB006B06-2	chr01	100	88	0	0	169	256	2982307	2982394	6e-43	174	Exon	Os01t0155500-01	Similar to Resistance protein candidate (Fragment).
MB006C02-1	chr07	100	190	0	0	197	386	1119029	1119218	2e-103	377	Exon	Os07t0121200-00	Hypothetical conserved gene.
MB006C03-2	chr12	100	188	0	0	194	381	24071481	24071294	3e-102	373	3'Downstream-300	Os12t0578200-01 downstream 0.201kb	Similar to Chorismate mutase%2C chloroplast precursor (EC 5.4.99.5) (CM-1).
MB006C05-2	chr01	100	57	0	0	194	250	44097377	44097321	1e-24	113	3'Downstream-300	Os01t0960200-00 downstream 0.255kb	Hypothetical conserved gene.
MB006C06-1	chr08	95.89	73	3	0	194	266	3050868	3050796	6e-27	121	Exon	Os08t0153000-00	Similar to MDR-like ABC transporter.
MB006C07-2	chr04	100	139	0	0	194	332	35595993	35596131	4e-73	276	Intergenic	Os04t0686650-00 upstream 1.141kb	Hypothetical conserved gene.
MB006C07-3	chr05	100	36	0	0	194	229	268390	268355	2e-12	71.9	Exon	Os05t0105000-01	Similar to Methionine S-methyltransferase (EC 2.1.1.12) (AdoMet:Met S- methyltransferase) (Hv-MMT1).
MB006C09-1	chr06	95.71	70	3	0	194	263	21783510	21783441	9e-26	117	Intron	Os06t0551500-01	Conserved hypothetical protein.
MB006C12-1	chr03	98.84	345	4	0	194	538	8031232	8030888	8e-163	575	Intron	Os03t0251500-01	Similar to T-cell immune regulator 1 transcript variant 3 (Fragment).
MB006D02-1	chr08	100	138	0	0	194	331	25829163	25829300	1e-72	274	Intergenic	Os08t0518200-01 upstream 19.583kb	Mitochodrial transcription termination factor-related family protein.
MB006D09-1	chr03	97.46	511	13	0	147	657	33783970	33783460	0	862	Intron	Os03t0790900-01	Similar to Aldehyde oxidase-2.
MB006D12-2	chr03	100	67	0	0	194	260	990470	990536	1e-30	133	5'Upstream-1000	Os03t0118200-01 upstream 0.06kb	UAA transporter family protein.
MB006E04-2	chr09	100	91	0	0	194	284	21990769	21990679	1e-44	180	Intergenic	Os09t0536800-01 upstream 6.116kb	Conserved hypothetical protein.
MB006E12-2	chr07	100	86	0	0	197	282	5834990	5834905	9e-42	170	Intergenic	Os07t0207700-01 upstream 3.736kb	Oryza sativa conserved carboxy-erminal domain (CTD) phosphatase-like 1.,Seed shattering.,Protein containing CTD phosphatase domain.
MB006F01-1	chr01	100	100	0	0	201	300	41119534	41119633	5e-50	198	Exon	Os01t0904700-01	B-type response regulator 6.,Cytokinin signaling.
MB006F01-2	chr04	100	43	0	0	194	236	22684212	22684254	2e-16	85.7	Intron	Os04t0445000-01	Similar to Potassium channel SKOR (Stelar K() outward rectifying channel).
MB006F03-2	chr04	100	56	0	0	194	249	19509309	19509364	4e-24	111	Exon	Os04t0391900-02	Similar to OSIGBa0145N07.5 protein.
MB006F09-2	chr02	100	52	0	0	206	257	27717347	27717398	9e-22	103	Intergenic	Os02t0663300-00 downstream 5.843kb	Similar to predicted protein.
MB006F12-1	chr08	100	198	0	0	206	403	27753187	27752990	3e-108	392	Intergenic	Os08t0552400-00 upstream 1.316kb	Hypothetical conserved gene.
MB006G02	chr11	100	59	0	0	194	252	3647265	3647207	7e-26	117	Exon	Os11t0173900-00	Similar to Leucine Rich Repeat family protein%2C expressed.
MB006G09	chr02	100	150	0	0	197	346	5799526	5799377	1e-79	297	Intron	Os02t0203700-02	Similar to Testis expressed sequence 13A protein.
MB006H03	chr01	100	40	0	0	194	233	542726	542765	1e-14	79.8	Intron	Os01t0110200-01	Conserved hypothetical protein.
MB006H07-1	chr08	100	163	0	0	197	359	3109445	3109283	2e-87	323	Intergenic	Os08t0154200-01 downstream 4.134kb	Conserved hypothetical protein.
MB006H07-2	chr09	100	39	0	0	194	232	21988652	21988690	3e-14	77.8	Intergenic	Os09t0536800-01 upstream 8.233kb	Conserved hypothetical protein.
MB007A02-1	chr04	100	111	0	0	202	312	24007452	24007342	1e-56	220	Exon	Os04t0470500-00	NB-ARC domain containing protein.
MB007B02-1	chr01	99.67	307	1	0	194	500	30069060	30069366	1e-158	561	Intergenic	Os01t0687300-02 upstream 8.339kb	Conserved hypothetical protein.
MB007B02-2	chr11	100	86	0	0	194	279	1140638	1140723	9e-42	170	Exon	Os11t0125300-00	Hypothetical conserved gene.
MB007B04-2	chr07	100	110	0	0	202	311	27326355	27326246	6e-56	218	Intergenic	Os07t0640600-00 upstream 1.75kb	Hypothetical genes.
MB007B07	chr05	100	36	0	0	201	236	22509344	22509309	2e-12	71.9	Intron	Os05t0456300-03	Similar to Aldose reductase.
MB007C05-2	chr01	100	83	0	0	203	285	25477631	25477713	5e-40	165	Intergenic	Os01t0605300-01 downstream 0.37kb	Similar to Likely ubiquitin-conjugating enzyme e2.
MB007C07-2	chr06	100	35	0	0	194	228	26855514	26855480	6e-12	69.9	Exon	Os06t0639200-01	Similar to Transcription factor AP2D22 (Fragment).
MB007C08	chr07	100	50	0	0	194	243	25101206	25101255	1e-20	99.6	Intergenic	Os07t0598900-01 upstream 5.242kb	Cobalamin (vitamin B12) biosynthesis CobW-like domain containing protein.
MB007D07-1	chr11	100	116	0	0	194	309	28417595	28417710	2e-59	230	Exon	Os11t0655300-01	NB-ARC domain containing protein.
MB007E06	chr01	100	119	0	0	202	320	34416390	34416272	3e-61	236	Intergenic	Os01t0773200-01 upstream 5.334kb	Hypothetical conserved gene.
MB007F01	chr02	98.81	84	1	0	197	280	35442370	35442287	3e-38	159	Intergenic	Os02t0809300-01 upstream 1.576kb	Conserved hypothetical protein.
MB007F03-1	chr03	98.04	255	5	0	197	451	1600717	1600463	9e-131	468	5'Upstream-1000	Os03t0128200-01 upstream 0.393kb	Similar to predicted protein.
MB007F12-1	chr11	95.02	301	15	0	194	494	22971994	22971694	8e-141	502	Exon	Os11t0558900-01	Leucine-rich repeat%2C N-terminal domain containing protein.
MB007F12-2	chr02	100	45	0	0	194	238	35458928	35458884	1e-17	89.7	Intergenic	Os02t0809800-01 upstream 6.967kb	Root-to-shoot inorganic phosphate (Pi) transfer.,Phosphate transporter.
MB007G02-1	chr05	96.91	194	6	0	197	390	23049732	23049925	3e-93	343	Intergenic	Os05t0467600-01 downstream 2.844kb	Conserved hypothetical protein.
MB008A09	chr07	100	71	0	0	102	172	5275831	5275901	6e-33	141	Intergenic	Os07t0196900-01 upstream 5.509kb	Conserved hypothetical protein.
MB008B04	chr06	100	122	0	0	115	236	3565431	3565552	4e-63	242	Intergenic	Os06t0171500-01 upstream 19.321kb	Conserved hypothetical protein.
MB008C03-4	chr03	100	50	0	0	121	170	30697532	30697581	1e-20	99.6	Intergenic	Os03t0730800-01 downstream 10.273kb	Calcium-transporting ATPase 3%2C endoplasmic reticulum-type (EC 3.6.3.8).
MB008C05	chr11	99.25	134	1	0	56	189	1262424	1262557	1e-67	258	Intron	Os11t0127800-02	Forkhead-associated domain containing protein.
MB008C11	chr05	100	123	0	0	129	251	23679308	23679430	1e-63	244	Exon	Os05t0479700-00	Similar to WRKY transcription factor 41.
MB008D01-1	chr02	100	52	0	0	119	170	979908	979857	9e-22	103	Intergenic	Os02t0118800-00 upstream 1.085kb	Similar to NBS-LRR-like protein TR56 (Fragment).
MB008D03	chr06	100	110	0	0	126	235	3133165	3133056	6e-56	218	3'Downstream-300	Os06t0161900-01 downstream 0.043kb	Protein of unknown function DUF569 family protein.
MB008D07	chr08	100	138	0	0	130	267	27266841	27266978	1e-72	274	Exon	Os08t0543050-00	Similar to Resistance gene analog PIC27 (Fragment).
MB008E02-2	chr01	100	54	0	0	120	173	8582543	8582596	6e-23	107	Intergenic	Os01t0257100-01 upstream 5.65kb	Rapid ALkalinization Factor family protein.
MB008F05	chr02	100	96	0	0	121	216	6457643	6457738	1e-47	190	Exon	Os02t0214900-01	Oryza sativa histone deacetylase3.,Reproductive development.,Seed morphology.,Class-I type histone deacetylase.
MB008G01	chr03	100	61	0	0	107	167	31485908	31485848	5e-27	121	Intergenic	Os03t0746400-01 upstream 2.284kb	Pentatricopeptide repeat domain containing protein.
MB008H01	chr06	100	85	0	0	121	205	30706056	30705972	3e-41	168	Intron	Os06t0706100-00	Hypothetical conserved gene.
MB008H02-1	chr09	100	467	0	0	124	590	19251465	19250999	0	842	Intergenic	Os09t0482600-01 upstream 4.357kb	Similar to Heat shock protein 81-3.
MB008H05-1	chr03	100	331	0	0	126	456	33286996	33286666	0	656	5'Upstream-1000	Os03t0781100-00 upstream 0.585kb	Hypothetical conserved gene.
MB008H12	chr11	100	94	0	0	121	214	3611382	3611289	2e-46	186	Exon	Os11t0173432-00	Hypothetical conserved gene.
MB009A02	chr09	100	139	0	0	120	258	22491140	22491278	4e-73	276	5'Upstream-1000	Os09t0547033-01 upstream 0.884kb	Similar to SAUR44 - auxin-responsive SAUR family member.
MB009A03-2	chr02	100	33	0	0	119	151	26051523	26051555	9e-11	65.9	Intergenic	Os02t0629900-01 upstream 2.859kb	Conserved hypothetical protein.
MB009A08-1	chr06	98.12	213	4	0	120	332	8030374	8030162	1e-89	331	Intergenic	Os06t0254700-01 upstream 16.747kb	Caleosin related family protein.
MB009A08-2	chr07	100	113	0	0	120	232	28470273	28470161	1e-57	224	Exon	Os07t0659800-01	Similar to Ubiquitin ligase SINAT5 (EC 6.3.2.-) (Seven in absentia homolog 5). Splice isoform 2.
MB009B07	chr01	99.25	133	1	0	56	188	3922136	3922268	3e-55	216	3'Downstream-300	Os01t0176100-00 downstream 0.298kb	UDP-glucuronosyl/UDP-glucosyltransferase family protein.
MB009B09-1	chr02	100	524	0	0	129	652	36438211	36437688	0	914	5'Upstream-1000	Os02t0828100-01 upstream 0.51kb	BRO1 domain containing protein.
MB009C03-1	chr03	98.46	130	2	0	121	250	3230386	3230257	1e-48	194	Intron	Os03t0160600-01	Similar to type I inositol-1%2C4%2C5-trisphosphate 5-phosphatase CVP2.
MB009C03-2	chr08	100	46	0	0	121	166	27264495	27264540	3e-18	91.7	Exon	Os08t0543050-00	Similar to Resistance gene analog PIC27 (Fragment).
MB009C07	chr03	100	116	0	0	121	236	10340790	10340905	2e-59	230	Exon	Os03t0294800-01	Similar to Ser-thr protein kinase (Fragment).
MB009D09-1	chr12	100	513	0	0	121	633	1767058	1766546	0	1017	5'Upstream-1000	Os12t0136300-01 upstream 0.595kb	Conserved hypothetical protein.
MB009D10	chr06	100	129	0	0	121	249	3801999	3801871	3e-67	256	Intron	Os06t0175500-01	Epsin-like%2C N-terminal domain containing protein.
MB009D12-1	chr02	99.58	473	2	0	56	528	986858	986386	0	922	Intergenic	Os02t0118900-00 upstream 4.087kb	NB-ARC domain containing protein.
MB009E01	chr03	100	193	0	0	128	320	32683664	32683856	8e-105	383	5'Upstream-1000	Os03t0767600-01 upstream 0.262kb	BTB domain containing protein.
MB009E03-1	chr06	97.91	431	9	0	126	556	10794684	10795114	0	785	3'Downstream-300	Os06t0292100-00 downstream 0.031kb	Hypothetical conserved gene.
MB009E03-2	chr05	100	127	0	0	120	246	28704951	28705077	5e-66	252	3'Downstream-300	Os05t0573800-00 downstream 0.233kb	Hypothetical conserved gene.
MB009E08-2	chr11	92.13	254	20	0	177	430	2619637	2619384	1e-93	345	Intergenic	Os11t0156000-01 upstream 4.288kb	Similar to AP2 domain containing protein RAP2.8 (Fragment).
MB009E08-3	chr07	100	135	0	0	124	258	1119084	1119218	9e-71	268	Exon	Os07t0121200-00	Hypothetical conserved gene.
MB009E09-1	chr09	98.03	458	9	0	121	578	20607763	20608220	0	839	Intergenic	Os09t0511600-01 upstream 13.868kb	Glycoside hydrolase%2C family 1 protein.
MB009E10-1	chr04	92.91	127	9	0	126	252	26049090	26049216	2e-44	180	Intron	Os04t0510600-04	Tetratricopeptide-like helical domain containing protein.
MB009F04-1	chr07	99.78	451	1	0	127	577	1114116	1113666	0	886	Exon	Os07t0121100-01	Protein of unknown function DUF1719%2C Oryza sativa family protein.
MB009F04-2	chr02	100	154	0	0	127	280	32813294	32813141	5e-82	305	Intergenic	Os02t0758800-01 upstream 4.377kb	Cupredoxin domain containing protein.
MB009F04-3	chr07	100	39	0	0	121	159	26559542	26559504	3e-14	77.8	Intergenic	Os07t0625400-01 upstream 5.45kb	BTB/POZ fold domain containing protein.
MB009G01-1	chr02	99.78	457	1	0	121	577	15943785	15944241	0	898	Exon	Os02t0456800-01	Similar to Pollen signalling protein with adenylyl cyclase activity (Fragment).
MB009G01-2	chr05	100	63	0	0	126	188	23076583	23076645	3e-28	125	Exon	Os05t0468200-01	Conserved hypothetical protein.
MB009G03-1	chr08	96.41	446	16	0	126	571	27262038	27262483	2e-170	601	Intergenic	Os08t0543050-00 downstream 1.598kb	Similar to Resistance gene analog PIC27 (Fragment).
MB009G06	chr04	100	145	0	0	121	265	29912629	29912773	1e-76	287	Intron	Os04t0582000-00	Hypothetical conserved gene.
MB009G07	chr02	100	115	0	0	129	243	986240	986354	6e-59	228	Intergenic	Os02t0118900-00 upstream 4.705kb	NB-ARC domain containing protein.
MB009H02-1	chr08	99.61	509	2	0	121	629	27263280	27262772	0	995	Intergenic	Os08t0543050-00 downstream 0.356kb	Similar to Resistance gene analog PIC27 (Fragment).
MB009H02-2	chr10	98.9	456	5	0	121	576	22910241	22910696	0	811	Intergenic	Os10t0566200-00 upstream 11.218kb	Similar to predicted protein.
MB009H03	chr01	100	61	0	0	127	187	7091263	7091323	5e-27	121	5'Upstream-1000	Os01t0228400-01 upstream 0.707kb	Pentatricopeptide repeat domain containing protein.
MB009H04	chr08	100	139	0	0	121	259	5712797	5712659	4e-73	276	Intergenic	Os08t0198800-01 upstream 5.042kb	Conserved hypothetical protein.
MB028A02-2	chr04	100	163	0	0	192	354	33107331	33107169	2e-87	323	Exon	Os04t0640900-01	Lambda repressor-like%2C DNA-binding domain containing protein.
MB028A03-1	chr01	100	78	0	0	190	267	40779616	40779539	5e-37	155	Intergenic	Os01t0898350-00 upstream 2.462kb	Hypothetical genes.
MB028A04-1	chr08	100	129	0	0	194	322	27758965	27759093	3e-67	256	Intron	Os08t0553000-00	Hypothetical conserved gene.
MB028A10-1	chr01	100	134	0	0	194	327	14628476	14628343	3e-70	266	Intergenic	Os01t0357900-01 upstream 4.347kb	Similar to RALF.
MB028A11-1	chr02	100	37	0	0	192	228	31258545	31258581	5e-13	73.8	5'Upstream-1000	Os02t0730100-00 upstream 0.137kb	Similar to Pre-mRNA processing ribonucleoprotein%2C binding region%3B NOSIC.
MB028A12-1	chr08	100	88	0	0	189	276	27753077	27752990	6e-43	174	Intergenic	Os08t0552366-00 upstream 1.342kb	Hypothetical conserved gene.
MB028B03-1	chr09	100	79	0	0	193	271	11387593	11387515	1e-37	157	Exon	Os09t0344900-02	Similar to protein binding protein.
MB028B07-1	chr07	93.01	186	11	2	1	185	27358881	27359065	3e-66	254	Intergenic	Os07t0641700-01 upstream 7.253kb	Similar to 10 kDa chaperonin (Protein CPN10) (Protein groES).
MB028B07-3	chr02	94.07	135	8	0	200	334	1360952	1360818	8e-22	105	Intergenic	Os02t0126000-01 upstream 7.625kb	Hypothetical protein.
MB028B09-1	chr02	98.15	108	2	0	82	189	29403509	29403402	3e-51	202	3'Downstream-300	Os02t0694700-01 downstream 0.208kb	RWD domain containing protein.
MB028B10-1	chr04	100	93	0	0	83	175	30906622	30906714	6e-46	184	Intron	Os04t0602500-02	Similar to B0403H10-OSIGBa0105A11.19 protein.
MB028B11-1	chr10	97.99	149	3	0	83	231	21158550	21158402	2e-72	274	Intron	Os10t0531900-01	Similar to BZIP-like protein.
MB028C03-3	chr04	99.39	330	2	0	270	599	32534796	32534467	0	642	Intron	Os04t0629700-01	Similar to Kinesin-1 (Kinesin-like protein A).
MB028C09-2	chr01	100	123	0	0	194	316	41521920	41521798	7e-51	202	Intergenic	Os01t0913000-01 upstream 2.398kb	Similar to Thioredoxin F-type 2%2C chloroplast precursor (TRX-F2).
MB028D04-3	chr05	98.69	229	3	0	194	422	23686779	23687007	5e-120	432	Exon	Os05t0479800-01	NB-ARC domain containing protein.
MB028D10-2	chr03	97.71	131	3	0	185	315	11578324	11578454	3e-61	236	5'Upstream-1000	Os03t0319400-01 upstream 0.98kb	Oryza sativa calcineurin B-like (CBL) protein-interacting protein kinase 3.,Oryza sativa cold-inducible gene.,Serine/threonine protein kinase.,Cold stress tolerance.
MB10A06	chr06	100	155	0	0	122	276	4799796	4799642	1e-82	307	Intron	Os06t0194900-03	Sucrose synthase 2 (EC 2.4.1.13).
MB10A07	chr05	100	90	0	0	56	145	27017728	27017639	4e-44	178	Intergenic	Os05t0542200-02 upstream 3.652kb	Similar to catalytic/ hydrolase.
MB10A11-1	chr08	94.38	160	9	0	116	275	27884220	27884379	6e-66	252	Exon	Os08t0555300-01	Nonaspanin (TM9SF) family protein.
MB10A11-2	chr01	100	91	0	0	112	202	42834769	42834859	3e-32	139	Exon	Os01t0935500-02	Similar to Potassium transporter HAK4.
MB11A03	chr11	100	69	0	0	121	189	3217510	3217578	9e-32	137	Intron	Os11t0166800-01	Transcription elongation factor%2C TFIIS/CRSP70%2C N-terminal domain containing protein.
MB11A04	chr02	98.95	571	6	0	120	690	36459462	36460032	0	1084	Intergenic	Os02t0828600-01 upstream 5.591kb	Hypothetical conserved gene.
MB11A07	chr12	100	190	0	0	125	314	24977965	24977776	2e-103	377	Intergenic	Os12t0592900-01 upstream 42.167kb	Hypothetical protein.
MB11A12-2	chr07	100	98	0	0	119	216	29907055	29906958	7e-49	194	Intergenic	Os07t0688300-02 downstream 1.719kb	Similar to Importin alpha 1.
MB11B01-1	chr02	100	489	0	0	126	614	31139844	31139356	0	916	Intergenic	Os02t0727700-01 downstream 0.428kb	Zinc finger%2C RING/FYVE/PHD-type domain containing protein.
MB11B01-2	chr10	100	197	0	0	121	317	21936238	21936434	1e-107	391	Intergenic	Os10t0547900-01 upstream 1.054kb	Similar to Short-chain dehydrogenase Tic32.
MB11B02-1	chr03	100	185	0	0	121	305	34260530	34260346	2e-100	367	3'Downstream-300	Os03t0800000-01 downstream 0.296kb	Similar to Nitrate and chloride transporter.
MB11B04	chr05	100	155	0	0	120	274	27729919	27730073	1e-82	307	3'Downstream-300	Os05t0555450-00 downstream 0.082kb	Hypothetical gene.
MB11C02	chr07	100	115	0	0	119	233	5266353	5266239	6e-59	228	Intergenic	Os07t0196900-01 upstream 14.987kb	Conserved hypothetical protein.
MB11C04	chr11	100	172	0	0	108	279	27432692	27432863	1e-92	341	Intergenic	Os11t0638700-00 downstream 4.24kb	Hypothetical conserved gene.
MB11C06	chr10	100	161	0	0	119	279	22639507	22639667	3e-86	319	Intergenic	Os10t0561600-01 upstream 8.151kb	Hypothetical conserved gene.
MB11C08	chr11	100	120	0	0	119	238	784460	784579	7e-62	238	Intergenic	Os11t0117400-00 upstream 1.997kb	DNA-binding WRKY domain containing protein.
MB11C12	chr04	97.09	344	10	0	119	462	30069550	30069893	8e-155	549	5'Upstream-1000	Os04t0585200-02 upstream 0.289kb	Similar to Glutamate receptor 3.1.
MB11D01-3	chr02	100	131	0	0	119	249	2111498	2111368	2e-68	260	Exon	Os02t0139500-02	Similar to Cycloartenol synthase (EC 5.4.99.8).
MB11D11	chr02	100	81	0	0	119	199	36518769	36518849	8e-39	161	Exon	Os02t0829500-02	Beta-lactamase-like domain containing protein.
MB11E01	chr03	100	178	0	0	119	296	1126953	1126776	9e-84	311	Intergenic	Os03t0120400-01 upstream 1.105kb	Heavy metal transport/detoxification protein domain containing protein.
MB11E10	chr02	100	193	0	0	119	311	7202246	7202438	3e-105	383	Intron	Os02t0227700-01	Serine/threonine protein kinase-related domain containing protein.
MB11E11	chr02	100	54	0	0	126	179	31977087	31977140	6e-23	107	Exon	Os02t0742800-01	Conserved hypothetical protein.
MB11F01-1	chr07	98.44	385	6	0	120	504	26011101	26011485	0	716	Intergenic	Os07t0615400-01 upstream 7.044kb	Similar to Oligouridylate binding protein.
MB11F01-2	chr09	100	152	0	0	119	270	18206264	18206113	7e-81	301	Intron	Os09t0462700-01	Similar to RNA Binding Protein 47.
MB11F02-1	chr05	97.34	601	16	0	119	719	23735830	23736430	0	965	Intergenic	Os05t0481000-02 upstream 3.95kb	Serine/threonine protein phosphatase 2B catalytic subunit%2C beta isoform (EC 3.1.3.16) (Calmodulin-dependent calcineurin A subunit%2C beta isoform) (CAM-PRP catalytic subunit). Splice isoform 2.
MB11F02-2	chr03	100	202	0	0	121	322	16175866	16175665	1e-110	400	Intron	Os03t0390200-02	Serine/threonine-protein kinase SAPK1 (EC 2.7.1.37) (Osmotic stress/abscisic acid-activated protein kinase 1).
MB11F05-1	chr12	100	455	0	0	121	575	24075488	24075034	0	902	Exon	Os12t0578300-01	Calmodulin-binding%2C plant family protein.
MB11F09-1	chr10	99.84	619	1	0	119	737	19858220	19858838	0	1219	Exon	Os10t0506200-00	Similar to Valyl-tRNA synthetase.
MB11F09-2	chr10	100	171	0	0	119	289	21939753	21939583	4e-92	339	5'Upstream-1000	Os10t0548000-02 upstream 0.875kb	Similar to Short-chain dehydrogenase Tic32.
MB11F11-1	chr07	100	160	0	0	126	285	26687973	26688132	1e-85	317	Intergenic	Os07t0627800-01 upstream 3.21kb	Similar to DRG-like OBG family GTpase fused to an RNA binding domain TGS domain%2C Fun11p.
MB11F11-2	chr07	100	86	0	0	126	211	24941712	24941627	9e-42	170	Intergenic	Os07t0596300-01 upstream 8.226kb	Actin-binding FH2 domain containing protein.
MB11F12-2	chr03	100	90	0	0	121	210	4624747	4624658	4e-44	178	Intergenic	Os03t0188400-01 upstream 3.291kb	Helix-loop-helix DNA-binding domain containing protein.
MB11G01-1	chr04	100	67	0	0	120	186	34934241	34934307	9e-30	133	Intergenic	Os04t0674500-01 upstream 2.783kb	Hypothetical protein.
MB11G01-2	chr09	100	105	0	0	126	230	6424465	6424569	5e-53	208	Intergenic	Os09t0278300-00 upstream 4.296kb	Similar to Phosphatidylinositol-4-phosphate 5-Kinase family protein%2C expressed.
MB11G05	chr09	100	453	0	0	120	572	20482395	20481943	0	898	5'Upstream-1000	Os09t0509500-00 upstream 0.29kb	Similar to predicted protein.
MB11G12-1	chr01	100	125	0	0	120	244	16710090	16709966	7e-65	248	Intergenic	Os01t0390400-01 upstream 2.038kb	Similar to Met-10 like family protein.
MB11H03-1	chr04	100	177	0	0	56	232	31538838	31538662	1e-95	351	Intron	Os04t0612000-00	Similar to Ent-kaurene synthase-like 2.
MB11H03-2	chr10	100	106	0	0	125	230	19563878	19563983	2e-53	210	5'Upstream-1000	Os10t0499800-01 upstream 0.467kb	Similar to Fertility restorer.
MB11H06	chr08	100	236	0	0	128	363	27264764	27264999	9e-131	468	Exon	Os08t0543050-00	Similar to Resistance gene analog PIC27 (Fragment).
MB11H07	chr02	100	209	0	0	37	245	21695494	21695702	1e-114	414	3'Downstream-300	Os02t0553200-01 downstream 0.12kb	Similar to thylakoid-bound ascorbate peroxidase APx8.
MB12A02-1	chr03	100	178	0	0	112	289	8348402	8348225	3e-96	353	Intron	Os03t0256800-00	Similar to RhoGAP domain containing protein%2C expressed.
MB12A02-2	chr07	100	39	0	0	119	157	24882207	24882245	3e-14	77.8	Intergenic	Os07t0594900-00 downstream 2.9kb	Hypothetical conserved gene.
MB12A05	chr08	99.54	216	1	0	114	329	5661925	5661710	2e-116	420	Intergenic	Os08t0198200-00 upstream 15.129kb	Hypothetical conserved gene.
MB12A08	chr08	100	160	0	0	119	278	27262392	27262551	1e-85	317	Intergenic	Os08t0543050-00 downstream 1.244kb	Similar to Resistance gene analog PIC27 (Fragment).
MB12A09-1	chr01	100	157	0	0	114	270	2586234	2586390	8e-84	311	5'Upstream-1000	Os01t0147800-01 upstream 0.502kb	Protein of unknown function DUF547 domain containing protein.
MB12A09-2	chr03	100	39	0	0	121	159	30743502	30743540	3e-14	77.8	3'Downstream-300	Os03t0731100-01 downstream 0.209kb	Photosystem I reaction centre subunit N family protein.
MB12A10	chr12	98.95	287	3	0	120	406	26661950	26662236	4e-155	549	Intergenic	Os12t0621400-00 upstream 6.408kb	Conserved hypothetical protein.
MB12B01	chr05	100	192	0	0	120	311	24449280	24449471	1e-104	381	Intron	Os05t0495600-00	Similar to autoinhibited calcium ATPase.
MB12B05-2	chr12	100	56	0	0	119	174	25776184	25776129	4e-24	111	Exon	Os12t0606600-01	DNA-binding HORMA domain containing protein.
MB12C02	chr03	100	65	0	0	119	183	840324	840260	3e-29	129	Intergenic	Os03t0114800-01 upstream 1.454kb	Protein of unknown function DUF791 family protein.
MB12C10	chr12	100	535	0	0	119	653	26661950	26662484	0	1061	Intergenic	Os12t0621400-00 upstream 6.408kb	Conserved hypothetical protein.
MB12D02-1	chr09	100	130	0	0	120	249	21803340	21803211	8e-68	258	Intron	Os09t0532900-04	Myb transcription factor domain containing protein.
MB12D04	chr06	100	50	0	0	124	173	3128287	3128336	1e-20	99.6	Intron	Os06t0161800-01	Protein of unknown function DUF569 family protein.
MB12D06-1	chr02	100	118	0	0	120	237	24401117	24401000	1e-60	234	Exon	Os02t0602300-02	Similar to Myelin transcription factor 1 (MYT1) (MYTI) (Proteolipid protein binding protein) (PLPB1).
MB12D06-2	chr08	100	44	0	0	119	162	3768836	3768793	4e-17	87.7	5'Upstream-1000	Os08t0164300-01 upstream 0.677kb	Protein of unknown function DUF569 family protein.
MB12D07	chr05	100	66	0	0	47	112	6240619	6240554	5e-30	131	Exon	Os05t0200160-00	Hypothetical gene.
MB12D09	chr09	100	149	0	0	119	267	22485194	22485342	4e-79	295	Exon	Os09t0546800-00	Similar to Auxin induced protein.
MB12E08	chr11	100	110	0	0	126	235	6675881	6675990	6e-56	218	Intergenic	Os11t0227700-01 upstream 1.468kb	Similar to Non-TIR-NBS-LRR type resistance protein.
MB12E10	chr12	99.81	525	1	0	114	638	26661950	26662474	0	1035	Intergenic	Os12t0621400-00 upstream 6.408kb	Conserved hypothetical protein.
MB12F01	chr03	100	43	0	0	121	163	8728449	8728491	2e-16	85.7	Exon	Os03t0263900-01	EF-HAND 2 domain containing protein.
MB12F02-2	chr10	100	114	0	0	121	234	6084181	6084294	2e-58	226	Exon	Os10t0190500-01	Protein of unknown function DUF594 family protein.
MB12F03	chr07	100	35	0	0	119	153	29919385	29919351	6e-12	69.9	3'Downstream-300	Os07t0688500-00 downstream 0.042kb	Similar to poly.
MB12F04-2	chr09	100	117	0	0	119	235	22485817	22485933	4e-60	232	5'Upstream-1000	Os09t0546800-00 upstream 0.738kb	Similar to Auxin induced protein.
MB12F04-3	chr04	100	69	0	0	121	189	23873342	23873410	9e-32	137	3'Downstream-300	Os04t0467901-00 downstream 0.015kb	Similar to OSIGBa0128P10.5 protein.
MB12F06-1	chr02	100	121	0	0	119	239	35455410	35455290	2e-62	240	Exon	Os02t0809500-01	Conserved hypothetical protein.
MB12F06-2	chr07	99.72	351	1	0	119	469	29851003	29851353	0	690	5'Upstream-1000	Os07t0687000-00 upstream 0.388kb	CIPK-like protein.
MB12F07-2	chr01	99.49	198	1	0	118	315	36034360	36034163	8e-106	385	Intron	Os01t0807900-02	D-hydantoinase domain containing protein.
MB12F08-1	chr04	98.75	319	4	0	119	437	24864513	24864195	1e-170	601	Intergenic	Os04t0488000-01 upstream 6.766kb	Similar to PITSLRE serine/threonine-protein kinase CDC2L1 (EC 2.7.1.37) (Galactosyltransferase associated protein kinase p58/GTA) (Cell division cycle 2-like protein kinase 1).
MB12F08-2	chr02	97.98	99	2	0	121	219	25107224	25107322	1e-44	180	Intron	Os02t0614600-01	Protein of unknown function DUF869%2C plant family protein.
MB12F09	chr01	100	194	0	0	119	312	997002	996809	8e-106	385	Exon	Os01t0117700-00	Hypothetical conserved gene.
MB12G01-1	chr02	99.42	171	1	0	119	289	21684421	21684591	2e-90	333	Exon	Os02t0553000-01	Hypothetical conserved gene.
MB12G01-2	chr03	100	87	0	0	119	205	5871813	5871899	8e-30	131	5'Upstream-1000	Os03t0211700-01 upstream 0.616kb	Glycoside hydrolase family 79%2C N-terminal protein.
MB12G10	chr12	97.66	256	6	0	112	367	26661950	26662205	2e-131	470	Intergenic	Os12t0621400-00 upstream 6.408kb	Conserved hypothetical protein.
MB12H01-1	chr02	98.67	75	1	0	114	188	27626712	27626638	7e-33	141	5'Upstream-1000	Os02t0661100-01 upstream 0.295kb	Similar to Trehalose-6-phosphate phosphatase.
MB12H02-1	chr07	97.34	263	7	0	60	322	27198341	27198603	8e-119	428	Intergenic	Os07t0638100-01 upstream 4.842kb	Six-bladed beta-propeller%2C TolB-like domain containing protein.
MB12H02-2	chr01	100	167	0	0	120	286	41615900	41616066	9e-90	331	3'Downstream-300	Os01t0915501-00 downstream 0.099kb	Hypothetical conserved gene.
MB12H10	chr12	99	100	1	0	56	155	26661950	26662049	3e-48	192	Intergenic	Os12t0621400-00 upstream 6.408kb	Conserved hypothetical protein.
MB13A02-1	chr07	97.97	148	3	0	11	158	5276374	5276521	2e-72	274	Intergenic	Os07t0196900-01 upstream 4.966kb	Conserved hypothetical protein.
MB13A02-2	chr03	100	166	0	0	120	285	24381890	24382055	4e-89	329	Intergenic	Os03t0621700-01 downstream 7.318kb	Conserved hypothetical protein.
MB13A08-1	chr05	100	77	0	0	123	199	4612019	4611943	2e-36	153	Exon	Os05t0177000-01	Cyclin-like F-box domain containing protein.
MB13A10	chr07	100	212	0	0	121	332	2232956	2233167	6e-104	379	Intron	Os07t0143000-01	Aldo/keto reductase family protein.
MB13B04	chr04	100	95	0	0	12	106	34749122	34749028	5e-47	188	Intergenic	Os04t0671300-01 upstream 2.057kb	Similar to Suppressor of presenilin 5 (P110b homolog).
MB13B10	chr02	100	36	0	0	118	153	30836627	30836592	2e-12	71.9	Intergenic	Os02t0722300-01 upstream 4.694kb	Nonaspanin (TM9SF) family protein.
MB13B11	chr02	100	60	0	0	13	72	2072617	2072558	2e-26	119	5'Upstream-1000	Os02t0138900-01 upstream 0.688kb	Similar to Ca2 antiporter/cation exchanger.
MB13C03-2	chr05	100	33	0	0	119	151	27729019	27728987	9e-11	65.9	Intergenic	Os05t0555300-01 upstream 5.497kb	Similar to electron carrier/ electron transporter/ iron ion binding protein.
MB13C10	chr09	100	117	0	0	53	169	20485173	20485289	6e-60	232	Intergenic	Os09t0509500-00 upstream 3.488kb	Similar to predicted protein.
MB13D09	chr01	100	164	0	0	13	176	38213435	38213598	5e-88	325	Intergenic	Os01t0849000-02 downstream 0.537kb	Bifunctional inhibitor/plant lipid transfer protein/seed storage domain containing protein.
MB13E03	chr02	95.73	164	7	0	125	288	983061	983224	1e-71	272	Intergenic	Os02t0118900-00 upstream 7.884kb	NB-ARC domain containing protein.
MB13F05	chr12	97.65	85	2	0	12	96	26662394	26662478	2e-37	157	3'Downstream-300	Os12t0621600-01 downstream 0.035kb	Conserved hypothetical protein.
MB13G11	chr05	100	74	0	0	11	84	22028630	22028703	1e-34	147	5'Upstream-1000	Os05t0447200-02 upstream 0.889kb	Similar to AUX1-like protein.
MB13H03	chr07	100	152	0	0	52	203	4442267	4442418	7e-81	301	Intron	Os07t0183350-00	Hypothetical conserved gene.
MB17A03	chr04	97.06	102	3	0	114	215	27815429	27815328	3e-30	133	Intron	Os04t0545100-01	Engulfment and cell motility%2C ELM domain containing protein.
MB17A08	chr03	100	53	0	0	120	172	4963398	4963346	2e-22	105	Intergenic	Os03t0194900-01 upstream 8.647kb	Uncharacterised conserved protein UCP037471 domain containing protein.
MB17B06	chr02	97.24	145	3	1	55	199	5278510	5278367	8e-66	252	Intron	Os02t0194700-01	Similar to Lipoxygenase 2.3%2C chloroplast precursor (EC 1.13.11.12) (LOX2:Hv:3).
MB17C03	chr04	100	88	0	0	119	206	32956969	32956882	6e-43	174	3'Downstream-300	Os04t0638600-00 downstream 0.16kb	Hypothetical conserved gene.
MB17D01	chr12	100	135	0	0	119	253	1198405	1198539	9e-71	268	Intergenic	Os12t0125000-01 downstream 1.384kb	Myb factor.
MB17D06	chr02	100	36	0	0	129	164	9987469	9987504	2e-12	71.9	Intergenic	Os02t0273100-01 upstream 3.584kb	Aminotransferase%2C class IV family protein.
MB17D10	chr08	100	83	0	0	119	201	26498187	26498105	5e-40	165	Intergenic	Os08t0530200-02 upstream 1.78kb	Similar to 60S ribosomal protein L17.
MB17D12	chr03	100	167	0	0	121	287	9679778	9679612	1e-73	278	Intergenic	Os03t0281500-01 upstream 1.232kb	Similar to Resistance protein candidate (Fragment).
MB17E02	chr02	94.31	123	6	1	55	177	1658320	1658199	2e-46	186	5'Upstream-1000	Os02t0131850-00 upstream 0.907kb	Hypothetical gene.
MB17E08-1	chr01	99.69	325	1	0	120	444	6705513	6705189	0	636	Intron	Os01t0222700-01	Protein of unknown function DUF659 domain containing protein.
MB17E09-1	chr07	95.31	128	5	1	56	183	26464028	26464154	1e-51	204	5'Upstream-1000	Os07t0623501-00 upstream 0.799kb	Hypothetical gene.
MB17E10	chr05	98.95	95	1	0	119	213	24445085	24444991	1e-44	180	Intergenic	Os05t0495600-00 upstream 1.361kb	Similar to autoinhibited calcium ATPase.
MB17E12-1	chr04	100	142	0	0	119	260	35584984	35585125	6e-75	281	Intron	Os04t0686300-01	Protein of unknown function DUF167 family protein.
MB17F02	chr06	100	129	0	0	114	242	3557464	3557592	3e-67	256	Exon	Os06t0170800-01	Retroviral aspartyl protease domain containing protein.
MB17F08-1	chr05	100	215	0	0	120	334	26566604	26566818	3e-118	426	Intergenic	Os05t0533100-01 downstream 2.627kb	Similar to Nuclear RNA binding protein (Fragment).
MB17F08-2	chr03	100	139	0	0	119	257	31338525	31338387	4e-73	276	Exon	Os03t0743800-00	Similar to predicted protein.
MB17F11	chr04	100	208	0	0	120	327	33133573	33133780	4e-114	412	Exon	Os04t0641400-03	Similar to H0423H10.3 protein.
MB17G03-1	chr01	99.48	192	1	0	119	310	39828806	39828997	3e-102	373	Exon	Os01t0877900-01	Conserved hypothetical protein.
MB17G03-2	chr01	100	105	0	0	119	223	6136563	6136667	5e-53	208	Intron	Os01t0212400-01	EF-Hand type domain containing protein.
MB17G06	chr01	100	37	0	0	56	92	4883915	4883879	5e-13	73.8	Intron	Os01t0191300-01	No apical meristem (NAM) protein domain containing protein.
MB17G08-1	chr07	96.14	207	8	0	120	326	4260853	4261059	1e-83	311	Exon	Os07t0180300-01	Protein of unknown function DUF594 family protein.
MB17G08-2	chr11	100	98	0	0	123	220	29382225	29382322	2e-48	194	Intron	Os11t0672700-01	Transgene silencing.,RecQ DNA helicase.
MB17G09-2	chr01	100	65	0	0	120	184	25703851	25703915	2e-29	129	Intron	Os01t0609200-00	Similar to Pleiotropic drug resistance protein 3.
MB17H01	chr04	100	173	0	0	119	291	34744033	34743861	2e-93	343	Intron	Os04t0671300-01	Similar to Suppressor of presenilin 5 (P110b homolog).
MB17H03-1	chr04	97.31	260	7	0	120	379	33106491	33106232	2e-129	464	Exon	Os04t0640900-01	Lambda repressor-like%2C DNA-binding domain containing protein.
MB17H05-1	chr07	98.68	228	3	0	115	342	30065639	30065412	7e-120	432	Intergenic	Os07t0691300-01 downstream 0.46kb	Wound-induced protein%2C Wun1%2C subgroup domain containing protein.
MB17H05-2	chr05	100	55	0	0	119	173	28505607	28505661	2e-23	109	Exon	Os05t0570350-01	Protein of unknown function DUF295 family protein.
MB17H06-1	chr05	98.84	258	3	0	55	312	27712621	27712878	7e-138	492	Intergenic	Os05t0554901-00 upstream 7.135kb	Hypothetical conserved gene.
MB17H06-2	chr02	96.62	266	9	0	159	424	34591048	34591313	1e-128	462	Intron	Os02t0793900-01	Conserved hypothetical protein.
MB17H06-3	chr03	99.29	141	1	0	54	194	1875657	1875797	6e-72	272	Intron	Os03t0133300-01	Conserved hypothetical protein.
MB17H09-1	chr11	99.77	442	1	0	120	561	6858229	6857788	0	870	Exon	Os11t0229300-00	Similar to NBS-LRR protein (Fragment).
MB18A08	chr01	100	42	0	0	120	161	31030255	31030214	6e-16	83.8	Intergenic	Os01t0706400-01 upstream 6.138kb	Protein of unknown function DUF292%2C eukaryotic domain containing protein.
MB18B07	chr08	100	59	0	0	119	177	24745211	24745153	7e-26	117	Exon	Os08t0499400-01	Conserved hypothetical protein.
MB18C03-1	chr04	98.92	93	1	0	55	147	24198687	24198779	4e-44	178	Exon	Os04t0473900-00	Similar to OSIGBa0135C13.1 protein.
MB18C07	chr02	100	107	0	0	127	233	28557954	28558060	3e-54	212	5'Upstream-1000	Os02t0678300-01 upstream 0.963kb	Similar to protein HOTHEAD.
MB18D02-1	chr01	100	190	0	0	120	309	2277960	2278149	2e-103	377	Intergenic	Os01t0142300-02 downstream 0.382kb	Glycosyl transferase%2C group 1 domain containing protein.
MB18D02-2	chr04	100	91	0	0	119	209	24642353	24642263	1e-44	180	Exon	Os04t0482950-00	Hypothetical gene.
MB18D03	chr08	100	141	0	0	119	259	21958962	21958822	2e-74	280	Exon	Os08t0447900-01	Similar to Adenylyl cyclase associated protein.
MB18E05	chr08	98.81	84	1	0	119	202	26385502	26385585	3e-38	159	Exon	Os08t0528100-00	Similar to Ubiquitin carboxyl-terminal hydrolase.
MB18E08	chr06	100	70	0	0	119	188	3093909	3093978	2e-32	139	Intergenic	Os06t0161300-01 upstream 9.849kb	Hypothetical conserved gene.
MB18F02-1	chr04	100	185	0	0	124	308	30910344	30910528	2e-100	367	Exon	Os04t0602600-01	Pentatricopeptide repeat domain containing protein.
MB18F02-2	chr01	100	43	0	0	121	163	5747016	5747058	2e-16	85.7	Intergenic	Os01t0205100-01 upstream 12.489kb	WD40 repeat-like domain containing protein.
MB18F09	chr06	100	146	0	0	126	271	11083300	11083155	3e-77	289	Intergenic	Os06t0297400-01 upstream 9.116kb	Conserved hypothetical protein.
MB18H1	chr04	100	45	0	0	119	163	8523182	8523226	1e-17	89.7	Exon	Os04t0226600-01	Similar to Receptor-like protein kinase 4.
MB18H3	chr04	95.92	49	2	0	119	167	32189873	32189921	8e-16	83.8	Exon	Os04t0623500-01	Similar to H0215F08.7 protein.
MB18H4	chr06	100	108	0	0	56	163	860761	860868	1e-54	214	Intron	Os06t0115300-01	Similar to Acyl-CoA-binding protein 2 (ACBP 2) (Fragment).
MB19A03	chr01	100	76	0	0	193	268	25495512	25495437	7e-36	151	Intron	Os01t0605700-01	MtN3 and saliva related transmembrane protein family protein.
MB19A08	chr05	100	64	0	0	196	259	15098928	15098991	1e-28	127	Exon	Os05t0324600-01	Protein of unknown function DUF623%2C plant domain containing protein.
MB19A11	chr12	100	193	0	0	185	377	279041	279233	3e-105	383	Intron	Os12t0105300-01	Actin-binding FH2 domain containing protein.
MB19B02	chr02	100	135	0	0	185	319	34249463	34249597	9e-71	268	Intergenic	Os02t0786400-00 upstream 6.81kb	Similar to predicted protein.
MB19C03	chr01	96.49	171	6	0	185	355	40574472	40574302	8e-78	291	Intron	Os01t0893400-02	Zinc finger%2C TAZ-type domain containing protein.
MB19C11-1	chr05	100	71	0	0	185	255	16486713	16486643	6e-33	141	Intergenic	Os05t0348300-00 upstream 21.18kb	Similar to retrotransposon protein.
MB19C12	chr03	100	48	0	0	185	232	9589275	9589228	2e-19	95.6	Intergenic	Os03t0279832-00 upstream 3.332kb	Hypothetical conserved gene.
MB19D05	chr03	100	98	0	0	185	282	33650701	33650798	7e-49	194	5'Upstream-1000	Os03t0788500-01 upstream 0.249kb	Similar to Calcium-dependent protein kinase 2.
MB19D07	chr01	100	71	0	0	184	254	922023	922093	6e-33	141	Exon	Os01t0116400-01	Protein kinase%2C core domain containing protein.
MB19D08	chr01	99.28	138	0	1	174	310	33618740	33618877	1e-67	258	Intergenic	Os01t0758400-02 upstream 12.421kb	Similar to Phosphatidate cytidylyltransferase (EC 2.7.7.41) (CDP-diglyceride synthetase) (CDP-diglyceride pyrophosphorylase) (CDP-diacylglycerol synthase) (CDS) (CTP:phosphatidate cytidylyltransferase) (CDP-DAG synthase) (CDP-DG synthetase).
MB19D10	chr08	100	76	0	0	187	262	27760066	27760141	7e-36	151	Intron	Os08t0553000-00	Hypothetical conserved gene.
MB19E07	chr07	100	68	0	0	190	257	27644989	27644922	4e-31	135	5'Upstream-1000	Os07t0646400-01 upstream 0.053kb	Hypothetical protein.
MB19E08-1	chr02	100	187	0	0	176	362	6594434	6594620	1e-101	371	Intergenic	Os02t0217500-01 upstream 2.828kb	Pre-mRNA cleavage complex II Clp1 family protein.
MB19F04	chr01	100	128	0	0	185	312	36611581	36611708	1e-66	254	Intergenic	Os01t0818700-01 upstream 1.414kb	Leucine-rich repeat%2C N-terminal domain containing protein.
MB19F10-1	chr04	100	162	0	0	185	346	30058539	30058378	8e-87	321	Intron	Os04t0585100-01	Zinc finger%2C DHHC-type domain containing protein.
MB19F10-2	chr01	100	79	0	0	185	263	6403222	6403300	1e-37	157	Intergenic	Os01t0217500-01 upstream 8.677kb	ThiJ/PfpI domain containing protein.
MB19F11-2	chr01	100	196	0	0	193	388	920834	920639	5e-107	389	Exon	Os01t0116400-01	Protein kinase%2C core domain containing protein.
MB19G09-1	chr10	100	138	0	0	189	326	22094304	22094167	1e-72	274	Intron	Os10t0550500-01	Similar to Pectinacetylesterase.
MB19G12	chr10	100	118	0	0	185	302	19273641	19273758	1e-60	234	Intron	Os10t0494200-00	Similar to N-acetyl-gamma-glutamyl-phosphate reductase.
MB19H01-1	chr09	99.39	163	1	0	185	347	20619025	20619187	5e-85	315	Intron	Os09t0511900-01	Glycoside hydrolase%2C family 1 protein.
MB19H01-2	chr03	100	57	0	0	185	241	36597366	36597310	1e-24	113	5'Upstream-1000	Os03t0848700-01 upstream 0.676kb	Similar to TDRGA-1 (Fragment).
MB19H04	chr01	100	165	0	0	185	349	30474776	30474612	1e-88	327	Intergenic	Os01t0695200-01 upstream 1.552kb	Protein of unknown function DUF266%2C plant family protein.
MB19H05	chr05	100	106	0	0	185	290	2942390	2942285	1e-53	210	Exon	Os05t0151000-00	Similar to DNA-directed RNA polymerase.
MB19H08	chr01	100	69	0	0	185	253	9305856	9305924	9e-32	137	Intergenic	Os01t0269800-00 upstream 7.279kb	NB-ARC domain containing protein.
MB20A02	chr09	100	95	0	0	194	288	22485248	22485342	4e-47	188	Exon	Os09t0546800-00	Similar to Auxin induced protein.
MB20A04-1	chr05	100	128	0	0	194	321	8046795	8046668	1e-66	254	Intergenic	Os05t0232500-01 upstream 16.402kb	Ubiquitin-conjugating enzyme/RWD-like domain containing protein.
MB20A05	chr03	100	143	0	0	205	347	33770029	33769887	2e-75	283	Exon	Os03t0790700-01	Aldehyde oxidase-2.
MB20A06	chr04	100	49	0	0	194	242	32189873	32189921	5e-20	97.6	Exon	Os04t0623500-01	Similar to H0215F08.7 protein.
MB20A08-1	chr12	100	149	0	0	194	342	528263	528411	4e-79	295	Intergenic	Os12t0109800-00 upstream 1.794kb	Hypothetical conserved gene.
MB20A09	chr04	98.55	138	1	1	203	339	31539533	31539670	2e-65	250	3'Downstream-300	Os04t0612000-00 downstream 0.296kb	Similar to Ent-kaurene synthase-like 2.
MB20B02	chr01	100	64	0	0	194	257	28197846	28197783	8e-29	127	Intergenic	Os01t0653800-01 upstream 2.368kb	Similar to predicted protein.
MB20B05	chr09	100	33	0	0	205	237	17068651	17068619	9e-11	65.9	Exon	Os09t0441100-01	Similar to Cytochrome P450 monooxygenase CYP92A1.
MB20C06	chr01	96.49	171	6	0	203	373	40574472	40574302	8e-78	291	Intron	Os01t0893400-02	Zinc finger%2C TAZ-type domain containing protein.
MB20C08	chr10	100	46	0	0	194	239	23166641	23166686	3e-18	91.7	Intergenic	Os10t0571600-01 upstream 1.134kb	No apical meristem (NAM) protein domain containing protein.
MB20D01	chr05	100	90	0	0	259	348	26737578	26737667	7e-44	178	Intron	Os05t0536400-01	Similar to Delta-1-pyrroline-5-carboxylate dehydrogenase (EC 1.5.1.12).
MB20D02	chr11	100	207	0	0	194	400	2486599	2486805	2e-113	410	Exon	Os11t0153400-01	Similar to Rac GTPase activating protein 3 (Fragment).
MB20D05-1	chr01	100	124	0	0	194	317	41117669	41117792	3e-64	246	Exon	Os01t0904700-01	B-type response regulator 6.,Cytokinin signaling.
MB20D08-2	chr05	100	185	0	0	194	378	9208383	9208199	2e-100	367	Exon	Os05t0251200-00	Hypothetical conserved gene.
MB20E10	chr02	100	161	0	0	194	354	4997367	4997527	3e-86	319	Intron	Os02t0190200-01	Conserved hypothetical protein.
MB20F05-2	chr12	100	38	0	0	194	231	19832514	19832477	1e-13	75.8	Intergenic	Os12t0510900-01 upstream 2.016kb	Similar to LIM domain protein WLIM-1.
MB20F06	chr02	100	169	0	0	205	373	32457945	32458113	6e-91	335	Intron	Os02t0751900-01	Similar to Type I inositol-1%2C4%2C5-trisphosphate 5-phosphatase CVP2 (EC 3.1.3.56) (Cotyledon vascular pattern 2 protein).
MB20F11-1	chr03	99.55	222	1	0	205	426	2613304	2613525	4e-120	432	5'Upstream-1000	Os03t0147001-00 upstream 0.967kb	Hypothetical conserved gene.
MB20F11-2	chr08	100	231	0	0	90	320	5964872	5964642	8e-128	458	Exon	Os08t0202400-01	NB-ARC domain containing protein.
MB20G07-1	chr03	98.17	109	2	0	194	302	5779759	5779867	1e-50	200	Intergenic	Os03t0209800-01 upstream 4.747kb	RhoGAP domain containing protein.
MB20G09	chr07	98.36	122	2	0	80	201	1119096	1118975	3e-58	226	Exon	Os07t0121200-00	Hypothetical conserved gene.
MB20G10	chr11	98.36	122	2	0	190	311	23748390	23748269	3e-58	226	Exon	Os11t0573800-00	Hypothetical conserved gene.
MB20H04	chr09	100	121	0	0	203	323	22118871	22118991	2e-62	240	Intergenic	Os09t0539400-00 upstream 4.88kb	Similar to MCM10 minichromosome maintenance deficient 10.
MB20H06-2	chr03	100	64	0	0	194	257	13216245	13216182	8e-29	127	5'Upstream-1000	Os03t0351400-01 upstream 0.291kb	Similar to Tubby-like protein 3.
MB20H10-1	chr04	94.48	435	22	2	194	626	23872001	23871567	0	676	Intergenic	Os04t0467800-01 upstream 1.22kb	Similar to OSIGBa0128P10.4 protein.
MB21B09-1	chr09	100	152	0	0	188	339	22492305	22492154	7e-81	301	Exon	Os09t0547066-00	Similar to SAUR55 - auxin-responsive SAUR family member.
MB21C01-2	chr02	100	33	0	0	205	237	26304059	26304027	9e-11	65.9	Exon	Os02t0634700-01	Similar to Serine carboxypeptidase II-like protein.
MB21C04-1	chr02	99.3	426	2	1	230	655	10477913	10478337	0	716	Exon	Os02t0281200-01	Similar to NBS-LRR protein (Fragment).
MB21D12-1	chr04	100	134	0	0	202	335	27526238	27526371	3e-70	266	5'Upstream-1000	Os04t0540200-01 upstream 0.39kb	Zinc finger%2C B-box domain containing protein.
MB21E06	chr06	100	87	0	0	202	288	30579371	30579457	2e-42	172	Intron	Os06t0703300-02	Protein of unknown function DUF594 family protein.
MB21E07	chr10	100	89	0	0	202	290	2594253	2594165	1e-43	176	Exon	Os10t0142600-00	Serine/threonine protein kinase domain containing protein.
MB21F01-2	chr05	100	56	0	0	194	249	23046106	23046161	4e-24	111	Intergenic	Os05t0467501-00 downstream 4.992kb	Similar to elongation factor 2.
MB21F06-1	chr05	98.64	221	3	0	194	414	27863035	27863255	3e-84	313	Intron	Os05t0557700-01	Hypothetical conserved gene.
MB21F07	chr04	100	97	0	0	189	285	25044983	25045079	3e-48	192	Intergenic	Os04t0491100-01 downstream 0.75kb	NB-ARC domain containing protein.
MB21F09-1	chr06	100	182	0	0	452	633	32051291	32051110	3e-98	361	Intron	Os06t0731200-01	Similar to ABC transporter-like protein.
MB21G01-1	chr01	98.24	454	5	2	195	648	2852025	2851575	0	827	Intergenic	Os01t0152950-00 upstream 4.176kb	Cyclin-like F-box domain containing protein.
MB21G08-2	chr09	100	37	0	0	183	219	23234864	23234828	6e-13	73.8	Exon	Os09t0562600-01	Serine/threonine protein kinase-related domain containing protein.
MB21G09-2	chr11	100	57	0	0	123	179	28710591	28710647	1e-24	113	3'Downstream-300	Os11t0660500-01 downstream 0.22kb	Similar to Translationally controlled tumor protein (Fragment).
MB21H03-1	chr02	100	399	0	0	201	599	1075988	1075590	0	791	Intron	Os02t0120500-02	Helix-loop-helix DNA-binding domain containing protein.
MB21H04	chr03	100	110	0	0	204	313	6493345	6493236	6e-56	218	Exon	Os03t0223100-01	Cytochrome P450 family protein.
MB21H07-2	chr07	100	37	0	0	194	230	1786394	1786358	5e-13	73.8	Exon	Os07t0133100-01	Concanavalin A-like lectin/glucanase%2C subgroup domain containing protein.
MB25A04	chr02	97.85	325	7	0	185	509	31894521	31894197	2e-169	597	Intergenic	Os02t0741500-01 upstream 5.107kb	Ribbon-helix-helix domain containing protein.
MB25A09	chr04	100	38	0	0	185	222	30905346	30905309	1e-13	75.8	Exon	Os04t0602500-02	Similar to B0403H10-OSIGBa0105A11.19 protein.
MB25A10	chr03	100	52	0	0	192	243	36328741	36328690	9e-22	103	Exon	Os03t0842900-01	Similar to Steroleosin-B.
MB25A11	chr06	96.81	501	12	4	185	685	3093388	3093884	0	848	Exon	Os06t0161100-00	Hypothetical conserved gene.
MB25B02-1	chr04	100	221	0	0	166	386	31527307	31527087	9e-122	438	Intron	Os04t0611800-00	Terpenoid synthase domain containing protein.
MB25B03-3	chr10	98.89	180	2	0	185	364	23640057	23640236	2e-78	293	Intron	Os10t0579900-00	Hypothetical conserved gene.
MB25B09	chr01	100	192	0	0	185	376	1005518	1005327	1e-104	381	Exon	Os01t0117800-00	Hypothetical conserved gene.
MB25C02-1	chr10	100	122	0	0	185	306	5572007	5571886	4e-63	242	Exon	Os10t0184200-00	Protein of unknown function DUF594 family protein.
MB25C03-1	chr03	97.23	470	12	1	185	654	23447495	23447027	0	841	Intergenic	Os03t0604432-01 upstream 5.988kb	Hypothetical gene.
MB25C03-2	chr05	100	164	0	0	192	355	27123563	27123726	5e-88	325	Exon	Os05t0544600-00	Hypothetical conserved gene.
MB25C05	chr02	100	127	0	0	190	316	30467820	30467694	5e-66	252	Exon	Os02t0714300-01	AT-rich interaction region domain containing protein.
MB25C06-1	chr05	98.63	146	2	0	185	330	23041378	23041523	2e-72	274	3'Downstream-300	Os05t0467501-00 downstream 0.036kb	Similar to elongation factor 2.
MB25C09	chr02	100	67	0	0	194	260	489739	489805	2e-30	133	Exon	Os02t0108800-01	Conserved hypothetical protein.
MB25D01	chr07	93.03	445	31	0	186	630	28294389	28293945	0	660	Intergenic	Os07t0656800-01 upstream 1.375kb	Conserved hypothetical protein.
MB25D04	chr02	99.01	503	5	0	185	687	3039274	3038772	0	961	Exon	Os02t0155400-01	Leucine-rich repeat%2C N-terminal domain containing protein.
MB25D08	chr11	98.45	515	4	4	185	699	31053921	31053411	0	928	Intron	Os11t0704800-01	Similar to Membrane protein.
MB25D12	chr05	100	192	0	0	185	376	27621034	27621225	1e-104	381	3'Downstream-300	Os05t0552900-01 downstream 0.109kb	MAP65/ASE1 family protein.
MB25E02	chr02	100	81	0	0	185	265	35452107	35452187	8e-39	161	5'Upstream-1000	Os02t0809500-01 upstream 0.893kb	Conserved hypothetical protein.
MB25E03-1	chr01	91.13	282	25	0	185	466	2586297	2586016	5e-102	373	5'Upstream-1000	Os01t0147800-01 upstream 0.439kb	Protein of unknown function DUF547 domain containing protein.
MB25E03-2	chr01	100	129	0	0	185	313	1010908	1011036	3e-67	256	Intron	Os01t0117900-03	Similar to nodulin-like protein.
MB25E03-3	chr06	100	53	0	0	185	237	4561119	4561171	2e-22	105	Intergenic	Os06t0190000-00 upstream 4.041kb	Hypothetical conserved gene.
MB25E05-1	chr07	95.43	481	22	0	185	665	1150433	1149953	0	789	Exon	Os07t0122000-01	Protein of unknown function DUF1719%2C Oryza sativa family protein.
MB25E05-2	chr04	100	544	0	0	185	728	31286267	31286810	0	1078	Intergenic	Os04t0608201-00 upstream 2.979kb	Hypothetical gene.
MB25E05-3	chr04	100	119	0	0	190	308	21059100	21058982	3e-61	236	Intron	Os04t0421300-00	Similar to H0525E10.7 protein.
MB25E06	chr03	100	93	0	0	185	277	10957770	10957862	6e-46	184	5'Upstream-1000	Os03t0306800-01 upstream 0.836kb	Similar to CP12 (Fragment).
MB25E07	chr03	100	542	0	0	185	726	23447495	23446954	0	1074	Intergenic	Os03t0604432-01 upstream 5.988kb	Hypothetical gene.
MB25E08	chr12	100	39	0	0	185	223	27421343	27421381	3e-14	77.8	Exon	Os12t0636200-01	Similar to Prep (Fragment).
MB25E09-1	chr02	100	141	0	0	185	325	30377697	30377837	2e-74	280	Intron	Os02t0712700-01	Concanavalin A-like lectin/glucanase domain containing protein.
MB25E09-2	chr01	100	67	0	0	193	259	40549952	40550018	1e-30	133	Intron	Os01t0892800-02	Integrin-linked protein kinase domain containing protein.
MB25E10	chr04	98.5	601	5	4	184	782	29939761	29940359	0	1096	Exon	Os04t0582700-00	Hypothetical conserved gene.
MB25F08	chr02	100	66	0	0	185	250	3051473	3051538	5e-30	131	5'Upstream-1000	Os02t0155600-00 upstream 0.421kb	Hypothetical conserved gene.
MB25F12	chr02	92.07	492	37	2	204	695	999607	1000096	0	672	Intergenic	Os02t0118850-01 upstream 4.384kb	Hypothetical gene.
MB25G01	chr06	100	146	0	0	185	330	10795633	10795778	3e-77	289	Exon	Os06t0292100-00	Hypothetical conserved gene.
MB25G03	chr01	100	172	0	0	185	356	30069431	30069602	1e-92	341	Intergenic	Os01t0687300-02 upstream 7.968kb	Conserved hypothetical protein.
MB25G07	chr07	98.86	176	2	0	185	360	28280170	28279995	2e-90	333	Exon	Os07t0656300-00	Hypothetical conserved gene.
MB25H01	chr05	98.19	497	9	0	185	681	23727674	23728170	0	831	Intergenic	Os05t0480700-01 upstream 1.718kb	Similar to Vacuolar ATP synthase subunit E (EC 3.6.3.14) (V-ATPase E subunit) (Vacuolar proton pump E subunit).
MB25H03-1	chr01	99.06	212	2	0	185	396	35205667	35205456	2e-112	406	Exon	Os01t0788800-01	Similar to Isoform 2 of Homeobox-leucine zipper protein TF1.
MB25H04	chr03	100	68	0	0	185	252	33912838	33912771	4e-31	135	Exon	Os03t0793600-00	Similar to type I inositol-1%2C4%2C5-trisphosphate 5-phosphatase CVP2.
MB25H07-1	chr02	95.43	219	10	0	185	403	32975532	32975750	4e-99	363	Intergenic	Os02t0762600-02 downstream 0.491kb	Conserved hypothetical protein.
MB25H07-2	chr08	100	117	0	0	192	308	4505980	4505864	4e-60	232	Intron	Os08t0176900-01	Similar to Transcription factor HBP-1b(C38) (Fragment).
MB25H12	chr04	100	61	0	0	192	252	30943630	30943570	5e-27	121	Intergenic	Os04t0603300-01 downstream 1.279kb	Hypothetical protein.
MB26A02-1	chr02	88.29	333	39	0	188	520	25179722	25179390	5e-96	353	Exon	Os02t0615800-02	Hypothetical conserved gene.
MB26A02-2	chr04	100	86	0	0	190	275	30015608	30015693	9e-42	170	Intergenic	Os04t0584100-01 upstream 7.63kb	Serine/threonine protein kinase domain containing protein.
MB26A06	chr05	99.09	438	4	0	185	622	28506711	28507148	0	839	5'Upstream-1000	Os05t0570350-01 upstream 0.425kb	Protein of unknown function DUF295 family protein.
MB26A07	chr12	100	100	0	0	190	289	17622959	17622860	5e-50	198	Intergenic	Os12t0478200-01 upstream 4.506kb	Hypothetical conserved gene.
MB26A12	chr08	100	129	0	0	185	313	27294337	27294465	3e-67	256	3'Downstream-300	Os08t0543500-01 downstream 0.138kb	Similar to NBS-LRR type resistance protein (Fragment).
MB26B02	chr02	100	174	0	0	185	358	3049810	3049983	6e-94	345	Exon	Os02t0155600-00	Hypothetical conserved gene.
MB26B03	chr06	99.43	174	1	0	192	365	10982120	10982293	2e-91	337	Intergenic	Os06t0295500-02 upstream 2.165kb	Conserved hypothetical protein.
MB26B04	chr01	100	142	0	0	180	321	38130554	38130413	6e-75	281	Intron	Os01t0847300-01	Uncharacterised protein family UPF0497%2C trans-membrane plant domain containing protein.
MB26B05-1	chr03	99	601	5	1	183	782	10519757	10519157	0	1144	Exon	Os03t0298700-01	Hypothetical conserved gene.
MB26B05-2	chr11	98.46	520	7	1	184	703	2420147	2419629	0	971	Intergenic	Os11t0152400-02 upstream 14.791kb	Hypothetical conserved gene.
MB26B06	chr04	100	105	0	0	177	281	28524441	28524337	5e-53	208	Intergenic	Os04t0559200-01 upstream 5.121kb	Conserved hypothetical protein.
MB26B07-1	chr02	99.56	227	1	0	185	411	36436924	36436698	5e-123	442	Exon	Os02t0828100-01	BRO1 domain containing protein.
MB26B07-2	chr05	100	129	0	0	189	317	2939228	2939356	3e-67	256	Exon	Os05t0151000-00	Similar to DNA-directed RNA polymerase.
MB26B08-2	chr05	100	129	0	0	190	318	23047591	23047719	3e-67	256	Intergenic	Os05t0467600-01 downstream 4.985kb	Conserved hypothetical protein.
MB26B09	chr01	100	142	0	0	192	333	25483622	25483763	6e-75	281	Exon	Os01t0605500-00	Kinesin%2C motor region domain containing protein.
MB26B10	chr07	100	185	0	0	192	376	26069668	26069852	2e-100	367	5'Upstream-1000	Os07t0616500-01 upstream 0.156kb	Similar to (S)-2-hydroxy-acid oxidase%2C peroxisomal (EC 1.1.3.15) (Glycolate oxidase) (GOX) (Short chain alpha-hydroxy acid oxidase).
MB26C01	chr05	100	427	0	0	190	616	2942972	2943398	0	846	Intron	Os05t0151000-00	Similar to DNA-directed RNA polymerase.
MB26C07	chr06	100	301	0	0	184	484	30865042	30864742	2e-169	597	Intergenic	Os06t0708700-01 upstream 6.205kb	Similar to Nodulin-like protein.
MB26C09-1	chr05	100	151	0	0	190	340	28444330	28444180	3e-80	299	Exon	Os05t0569100-00	Cyclin-like F-box domain containing protein.
MB26C09-2	chr01	100	91	0	0	190	280	4883029	4883119	1e-44	180	Exon	Os01t0191300-01	No apical meristem (NAM) protein domain containing protein.
MB26D04	chr11	100	54	0	0	194	247	27420607	27420554	6e-23	107	Intron	Os11t0638200-00	Conserved hypothetical protein.
MB26D10	chr08	100	472	0	0	194	665	24735354	24734883	0	936	Exon	Os08t0499300-01	WRKY transcription factor 30.
MB26D11	chr01	100	105	0	0	194	298	25482240	25482344	5e-53	208	Exon	Os01t0605500-00	Kinesin%2C motor region domain containing protein.
MB26D12	chr02	100	51	0	0	194	244	29402208	29402258	3e-21	101	Intron	Os02t0694700-01	RWD domain containing protein.
MB26E01-2	chr07	93.01	501	35	0	206	706	1117124	1117624	0	741	Exon	Os07t0121200-00	Hypothetical conserved gene.
MB26E04	chr09	100	50	0	0	194	243	22463207	22463158	1e-20	99.6	5'Upstream-1000	Os09t0545900-00 upstream 0.706kb	Similar to Auxin responsive protein.
MB26E05	chr09	100	492	0	0	189	680	22485832	22485341	0	975	5'Upstream-1000	Os09t0546800-00 upstream 0.723kb	Similar to Auxin induced protein.
MB26E07	chr08	99.79	471	1	0	183	653	25787252	25787722	0	880	Intron	Os08t0517700-01	Oxysterol-binding protein family protein.
MB26E09-1	chr04	100	77	0	0	246	322	29957472	29957548	4e-36	153	Intergenic	Os04t0583000-01 downstream 0.305kb	Cyclin-like F-box domain containing protein.
MB26E10	chr02	100	48	0	0	194	241	623228	623275	2e-19	95.6	Intergenic	Os02t0111500-01 upstream 7.145kb	Hypothetical gene.
MB26E11-2	chr07	100	160	0	0	218	377	27846678	27846837	1e-85	317	Intergenic	Os07t0650300-01 upstream 3.506kb	Conserved hypothetical protein.
MB26E11-3	chr04	100	70	0	0	193	262	27692699	27692768	2e-32	139	Exon	Os04t0542900-01	Conserved hypothetical protein.
MB26E12-1	chr04	98.28	58	1	0	199	256	22106283	22106340	8e-23	107	Intergenic	Os04t0439600-01 upstream 1.771kb	Regulator of chromosome condensation/beta-lactamase-inhibitor protein II domain containing protein.
MB26F03	chr03	100	167	0	0	179	345	2547330	2547164	9e-90	331	Intergenic	Os03t0145900-01 upstream 2.476kb	Zinc finger%2C CHY-type domain containing protein.
MB26F04	chr01	100	147	0	0	190	336	25684151	25684297	7e-78	291	Exon	Os01t0609000-00	Similar to Pleiotropic drug resistance protein 3.
MB26F09	chr02	100	59	0	0	189	247	1005474	1005532	7e-26	117	3'Downstream-300	Os02t0119000-00 downstream 0.195kb	Similar to Sialyltransferase-like protein.
MB26F11	chr11	100	70	0	0	163	232	6503543	6503474	5e-32	139	5'Upstream-1000	Os11t0224600-01 upstream 0.957kb	Conserved hypothetical protein.
MB26F12	chr12	100	72	0	0	194	265	527847	527776	2e-33	143	Intergenic	Os12t0109800-00 upstream 2.21kb	Hypothetical conserved gene.
MB26G11	chr01	100	89	0	0	189	277	27653668	27653580	1e-43	176	Exon	Os01t0643900-01	Oleosin family protein.
MB26H01	chr07	100	85	0	0	190	274	4085794	4085878	3e-41	168	Intron	Os07t0176600-01	Similar to Kinase-like protein.
MB26H02	chr11	95.18	477	23	0	190	666	29374434	29374910	0	777	5'Upstream-1000	Os11t0672600-01 upstream 0.244kb	Conserved hypothetical protein.
MB26H06-2	chr08	100	145	0	0	184	328	27265161	27265305	1e-76	287	Exon	Os08t0543050-00	Similar to Resistance gene analog PIC27 (Fragment).
MB26H09-1	chr08	100	143	0	0	185	327	27295063	27294921	2e-75	283	Exon	Os08t0543500-01	Similar to NBS-LRR type resistance protein (Fragment).
MB27A08	chr04	100	74	0	0	185	258	6465498	6465571	1e-34	147	Exon	Os04t0194500-01	Similar to ABC transporter-like protein.
MB27A11-1	chr06	100	217	0	0	194	410	29259469	29259253	2e-119	430	Intergenic	Os06t0681100-00 downstream 0.777kb	Hypothetical conserved gene.
MB27A11-2	chr07	100	64	0	0	185	248	27846899	27846836	8e-29	127	Intergenic	Os07t0650300-01 upstream 3.727kb	Conserved hypothetical protein.
MB27B04-2	chr10	98.46	130	2	0	183	312	23031407	23031278	6e-44	178	Exon	Os10t0568300-01	Hypothetical conserved gene.
MB27B07-2	chr04	100	557	0	0	185	741	24563398	24563954	0	1104	Intergenic	Os04t0481200-01 upstream 1.11kb	Similar to H0510A06.2 protein.
MB27B07-3	chr03	100	163	0	0	185	347	36297272	36297434	2e-87	323	5'Upstream-1000	Os03t0841900-00 upstream 0.393kb	FAD dependent oxidoreductase domain containing protein.
MB27B09-2	chr01	100	429	0	0	193	621	14671733	14672161	0	850	Intergenic	Os01t0358551-00 upstream 14.104kb	Hypothetical gene.
MB27B12	chr07	99.62	530	2	0	185	714	27783695	27783166	0	1037	Intergenic	Os07t0648700-00 upstream 17.942kb	Hypothetical protein.
MB27C01	chr09	100	76	0	0	192	267	23035797	23035872	7e-36	151	Intergenic	Os09t0556800-01 upstream 14.856kb	Conserved hypothetical protein.
MB27C02-2	chr04	95.43	569	26	0	195	763	32190232	32190800	0	946	Intron	Os04t0623500-01	Similar to H0215F08.7 protein.
MB27C02-3	chr01	100	55	0	0	192	246	30056031	30055977	2e-23	109	3'Downstream-300	Os01t0686700-00 downstream 0.145kb	Similar to protein binding protein.
MB27C04-1	chr01	98.95	571	5	1	186	756	13721569	13721000	0	971	Intergenic	Os01t0343780-00 upstream 5.7kb	Hypothetical gene.
MB27C04-2	chr02	94.74	532	27	1	205	735	5587866	5588397	0	842	Exon	Os02t0199800-01	Similar to No pollen.
MB27C06-2	chr08	100	137	0	0	177	313	27806370	27806506	1e-57	224	3'Downstream-300	Os08t0554100-01 downstream 0.26kb	Similar to MYST1 protein (Fragment).
MB27C07-1	chr03	93.2	515	34	1	226	739	4404819	4405333	0	718	Intron	Os03t0183900-01	Similar to Plasma membrane H+ATPase.
MB27C07-2	chr10	100	210	0	0	192	401	16419508	16419717	3e-115	416	Exon	Os10t0442800-01	Protein serine/threonine kinase (Protein kinase).
MB27C09-1	chr03	96	525	21	0	186	710	863963	863439	0	844	Intergenic	Os03t0115300-00 upstream 2.096kb	Similar to predicted protein.
MB27C11	chr06	100	470	0	0	175	644	29441045	29440576	0	878	3'Downstream-300	Os06t0685300-00 downstream 0.135kb	Similar to predicted protein.
MB27D07-1	chr01	99.08	109	1	0	192	300	31471987	31472095	5e-53	208	3'Downstream-300	Os01t0715100-00 downstream 0.293kb	Hypothetical conserved gene.
MB27D08-2	chr06	100	76	0	0	183	258	29807540	29807465	7e-36	151	Intergenic	Os06t0693100-01 upstream 1.31kb	NB-ARC domain containing protein.
MB27E01	chr11	100	165	0	0	192	356	23961575	23961739	1e-88	327	Intergenic	Os11t0577200-00 upstream 7.022kb	Similar to SMC5 protein.
MB27E06-3	chr02	97.4	192	5	0	192	383	34145665	34145856	7e-94	345	Intergenic	Os02t0784100-00 upstream 1.876kb	Hypothetical conserved gene.
MB27E07-2	chr12	100	169	0	0	185	353	27433038	27433206	6e-91	335	Intergenic	Os12t0636200-01 upstream 10.349kb	Similar to Prep (Fragment).
MB27E07-3	chr02	100	102	0	0	192	293	31207488	31207589	3e-51	202	Intergenic	Os02t0729200-00 upstream 3.698kb	Hypothetical conserved gene.
MB27E11	chr07	99.45	542	3	0	192	733	5226517	5227058	0	1057	Intergenic	Os07t0195400-01 upstream 11.682kb	Phosphoacetylglucosamine mutase domain containing protein.
MB27F01	chr08	100	93	0	0	192	284	24742002	24742094	6e-46	184	Intergenic	Os08t0499400-01 upstream 3.114kb	Conserved hypothetical protein.
MB27F03	chr09	100	96	0	0	185	280	22648040	22648135	1e-47	190	Exon	Os09t0550300-00	Similar to S-locus receptor-like kinase RLK14.
MB27F04	chr04	98.98	491	3	2	187	677	23673285	23673773	0	924	Exon	Os04t0464200-01	Betaine aldehyde dehydrogenase1.
MB27F05-1	chr02	99.42	520	2	1	185	704	1003799	1003281	0	961	5'Upstream-1000	Os02t0119000-00 upstream 0.471kb	Similar to Sialyltransferase-like protein.
MB27F05-2	chr07	100	188	0	0	192	379	326736	326923	3e-102	373	Exon	Os07t0105800-00	Protein of unknown function DUF594 family protein.
MB27F08-1	chr09	100	165	0	0	192	356	22485505	22485341	1e-88	327	Exon	Os09t0546800-00	Similar to Auxin induced protein.
MB27F08-2	chr05	100	74	0	0	185	258	27739739	27739666	1e-34	147	Intergenic	Os05t0555600-01 upstream 7.582kb	Similar to NADH dependent Glutamate Synthase precursor (EC 1.4.1.14).
MB27F09-1	chr03	98.97	486	5	0	185	670	12727798	12727313	0	930	Intron	Os03t0340500-01	Similar to Sucrose synthase (EC 2.4.1.13).
MB27F09-3	chr07	100	106	0	0	184	289	19887001	19886896	1e-53	210	Exon	Os07t0506600-01	Protein of unknown function DUF869%2C plant family protein.
MB27F12-2	chr08	100	171	0	0	185	355	26370723	26370553	4e-92	339	Intron	Os08t0527900-00	Peptidase C19%2C ubiquitin carboxyl-terminal hydrolase 2 family protein.
MB27G03	chr02	100	35	0	0	187	221	2073969	2073935	6e-12	69.9	3'Downstream-300	Os02t0138900-01 downstream 0.258kb	Similar to Ca2 antiporter/cation exchanger.
MB27G05-1	chr11	99.45	550	3	0	185	734	3611927	3611378	0	1070	Exon	Os11t0173432-00	Hypothetical conserved gene.
MB27G05-2	chr08	100	75	0	0	185	259	27817161	27817235	3e-35	149	Exon	Os08t0554300-00	Similar to predicted protein.
MB27G08	chr07	97.57	411	10	0	185	595	27813158	27813568	0	739	Exon	Os07t0649500-00	Hypothetical conserved gene.
MB27G12-1	chr03	99.79	470	1	0	185	654	9649380	9649849	0	926	Intron	Os03t0280800-01	Similar to UDP-D-glucuronate decarboxylase.
MB27G12-2	chr08	100	68	0	0	183	250	5666902	5666969	4e-31	135	Intergenic	Os08t0198200-00 upstream 10.152kb	Hypothetical conserved gene.
MB27H01	chr05	100	130	0	0	185	314	27039593	27039722	8e-68	258	Intron	Os05t0542800-01	Pectin lyase fold/virulence factor domain containing protein.
MB27H03	chr09	100	93	0	0	189	281	6416649	6416741	6e-46	184	Intron	Os09t0278201-00	Glycine hydroxymethyltransferase domain containing protein.
MB27H04-1	chr08	100	203	0	0	185	387	5685427	5685629	4e-111	402	Intergenic	Os08t0198700-01 upstream 6.866kb	Similar to Glycolate oxidase (EC 1.1.3.15) (Fragment).
MB27H04-2	chr08	100	60	0	0	190	249	5661998	5662057	2e-26	119	Intergenic	Os08t0198200-00 upstream 15.056kb	Hypothetical conserved gene.
MB27H06	chr09	100	87	0	0	185	271	22704987	22704901	2e-42	172	Intergenic	Os09t0551201-00 upstream 4.804kb	Hypothetical conserved gene.
MB27H08	chr01	100	39	0	0	183	221	34465599	34465561	2e-13	77.8	Intergenic	Os01t0774200-01 upstream 2.291kb	Conserved hypothetical protein.
MB27H10-1	chr03	100	177	0	0	194	370	10305634	10305458	1e-95	351	3'Downstream-300	Os03t0294100-00 downstream 0.171kb	Similar to pherophorin like protein.
MB27H10-2	chr03	100	110	0	0	191	300	1769028	1769137	6e-56	218	3'Downstream-300	Os03t0130900-02 downstream 0.112kb	Serine/threonine protein kinase domain containing protein.
MB29A02	chr02	100	106	0	0	194	299	980872	980767	2e-53	210	5'Upstream-1000	Os02t0118800-00 upstream 0.121kb	Similar to NBS-LRR-like protein TR56 (Fragment).
MB29A05	chr11	100	85	0	0	190	274	27439474	27439390	3e-41	168	5'Upstream-1000	Os11t0638700-00 upstream 0.698kb	Hypothetical conserved gene.
MB29B04	chr03	100	47	0	0	192	238	33237909	33237955	7e-19	93.7	Intergenic	Os03t0779500-01 downstream 3.697kb	Conserved hypothetical protein.
MB29B08	chr03	100	190	0	0	185	374	1092080	1092269	2e-103	377	Exon	Os03t0119966-01	Rice dwarf virus multiplication 1.,Resistance to rice dwarf virus.,Regulator of jasmonate (JA) signaling,NAC-domain protein.
MB29B11	chr11	98.7	77	1	0	185	261	29377432	29377508	4e-34	145	Intergenic	Os11t0672700-01 downstream 1.702kb	Transgene silencing.,RecQ DNA helicase.
MB29C05	chr12	100	97	0	0	190	286	5773273	5773369	3e-48	192	5'Upstream-1000	Os12t0210400-01 upstream 0.388kb	Protein kinase%2C core domain containing protein.
MB29D01	chr12	100	83	0	0	185	267	308245	308327	5e-40	165	Exon	Os12t0105800-01	Tyrosine protein kinase domain containing protein.
MB29D05	chr07	97.08	548	16	0	185	732	27848908	27848361	0	965	5'Upstream-1000	Os07t0650451-00 upstream 0.497kb	Hypothetical gene.
MB29D09	chr01	100	195	0	0	184	378	5118119	5118313	2e-106	387	Intergenic	Os01t0195200-01 upstream 6.663kb	Similar to Serine/threonine-protein kinase PBS1 (EC 2.7.1.37) (AvrPphB susceptible protein 1).
MB29D11-2	chr01	100	115	0	0	186	300	36184509	36184395	6e-59	228	5'Upstream-1000	Os01t0810800-01 upstream 0.564kb	Hypothetical conserved gene.
MB29E02	chr06	98.3	470	8	0	194	663	29441045	29440576	0	819	3'Downstream-300	Os06t0685300-00 downstream 0.135kb	Similar to predicted protein.
MB29E10-2	chr06	100	224	0	0	185	408	29259388	29259611	1e-123	444	Intergenic	Os06t0681100-00 downstream 0.858kb	Hypothetical conserved gene.
MB29G04	chr07	100	87	0	0	194	280	16333205	16333119	2e-42	172	Intergenic	Os07t0453200-00 upstream 11.92kb	Similar to OSIGBa0102B11.4 protein.
MB29G07	chr11	100	44	0	0	194	237	23748710	23748753	4e-17	87.7	Intron	Os11t0573800-00	Hypothetical conserved gene.
MB30A05	chr12	100	157	0	0	185	341	2962310	2962154	8e-84	311	Intergenic	Os12t0159500-02 upstream 8.04kb	Hypothetical protein.
MB30A07	chr03	100	131	0	0	194	324	35954620	35954490	2e-68	260	Intergenic	Os03t0834300-00 upstream 3.579kb	Hypothetical conserved gene.
MB30B05	chr10	100	130	0	0	194	323	19273886	19273757	8e-68	258	Intron	Os10t0494200-00	Similar to N-acetyl-gamma-glutamyl-phosphate reductase.
MB30B07	chr05	100	73	0	0	190	262	18439202	18439130	4e-34	145	3'Downstream-300	Os05t0380300-01 downstream 0.102kb	Similar to NBS-LRR protein (Fragment).
MB30B12	chr07	100	112	0	0	185	296	28288486	28288597	4e-57	222	5'Upstream-1000	Os07t0656600-01 upstream 0.062kb	Uncharacterised conserved protein UCP022348 domain containing protein.
MB30C02-1	chr08	100	125	0	0	194	318	27805022	27805146	7e-65	248	Exon	Os08t0554100-01	Similar to MYST1 protein (Fragment).
MB30C02-2	chr08	100	69	0	0	191	259	3755038	3754970	9e-32	137	Intergenic	Os08t0163900-00 upstream 1.24kb	Hypothetical conserved gene.
MB30C05	chr09	100	122	0	0	185	306	13224206	13224085	4e-63	242	5'Upstream-1000	Os09t0375600-01 upstream 0.618kb	Serine/threonine protein kinase-related domain containing protein.
MB30C10	chr08	100	45	0	0	185	229	3756518	3756474	1e-17	89.7	3'Downstream-300	Os08t0164000-01 downstream 0.155kb	Protein of unknown function DUF569 family protein.
MB30C12	chr08	100	559	0	0	191	749	27760753	27760195	0	1066	Intron	Os08t0552700-00	Hypothetical conserved gene.
MB30D08	chr07	100	43	0	0	185	227	27326285	27326243	2e-16	85.7	Intergenic	Os07t0640600-00 upstream 1.82kb	Hypothetical genes.
MB30E02	chr07	100	173	0	0	185	357	1121021	1121193	2e-93	343	Intergenic	Os07t0121200-00 upstream 1.097kb	Hypothetical conserved gene.
MB30E04	chr05	100	54	0	0	194	247	2942629	2942576	6e-23	107	Intron	Os05t0151000-00	Similar to DNA-directed RNA polymerase.
MB30E09	chr02	100	131	0	0	185	315	4687349	4687479	2e-68	260	Exon	Os02t0184000-01	Ankyrin domain containing protein.
MB30F11	chr05	100	83	0	0	190	272	27579473	27579555	5e-40	165	5'Upstream-1000	Os05t0552400-01 upstream 0.051kb	Zinc finger%2C RING/FYVE/PHD-type domain containing protein.
MB30H04-1	chr03	91.37	510	43	1	218	726	539225	539734	0	698	Intron	Os03t0109300-01	Similar to Lysine decarboxylase-like protein.
MB30H04-2	chr10	100	53	0	0	190	242	20775426	20775478	2e-22	105	3'Downstream-300	Os10t0522800-01 downstream 0.019kb	Conserved hypothetical protein.
MB30H05	chr05	100	144	0	0	185	328	29067642	29067785	4e-76	285	Intron	Os05t0581900-01	X8 domain containing protein.
MB30H06-1	chr06	100	115	0	0	185	299	10980425	10980539	6e-59	228	5'Upstream-1000	Os06t0295500-02 upstream 0.53kb	Conserved hypothetical protein.
MB30H06-2	chr08	100	57	0	0	192	248	5704610	5704666	1e-24	113	Intergenic	Os08t0198800-01 downstream 1.718kb	Conserved hypothetical protein.
MB31A04-1	chr03	100	164	0	0	185	348	2296805	2296968	5e-88	325	Exon	Os03t0141700-01	Conserved hypothetical protein.
MB31A04-2	chr02	100	74	0	0	192	265	36382242	36382169	1e-34	147	Intergenic	Os02t0826500-02 upstream 4.95kb	Hypothetical conserved gene.
MB31A07	chr05	100	143	0	0	185	327	27727692	27727550	2e-75	283	Intergenic	Os05t0555300-01 upstream 4.17kb	Similar to electron carrier/ electron transporter/ iron ion binding protein.
MB31B02	chr10	95.62	548	24	0	185	732	22551331	22551878	0	912	5'Upstream-1000	Os10t0560000-01 upstream 0.912kb	Protein of unknown function DUF828%2C plant family protein.
MB31B11	chr02	100	170	0	0	185	354	36454951	36454782	1e-91	337	Exon	Os02t0828533-01	Hypothetical conserved gene.
MB31B12	chr12	100	213	0	0	190	402	533361	533573	4e-117	422	Intron	Os12t0109850-00	Similar to Protein kinase domain containing protein%2C expressed.
MB31C01	chr02	97.48	555	14	0	185	739	25932308	25931754	0	1001	5'Upstream-1000	Os02t0627800-00 upstream 0.501kb	Similar to Cyclin-B1-3.
MB31C03	chr10	100	35	0	0	192	226	19271628	19271594	6e-12	69.9	Intron	Os10t0494200-00	Similar to N-acetyl-gamma-glutamyl-phosphate reductase.
MB31C04	chr02	100	139	0	0	185	323	35949478	35949616	4e-73	276	Exon	Os02t0818000-01	Similar to Brown planthopper-induced resistance protein 1.
MB31C11	chr12	100	175	0	0	185	359	23756714	23756540	2e-94	347	Exon	Os12t0572800-00	Similar to RSSG8.
MB31D03	chr12	100	168	0	0	185	352	23758947	23758780	2e-90	333	Exon	Os12t0572800-00	Similar to RSSG8.
MB31D11	chr07	100	48	0	0	193	240	25402681	25402728	2e-19	95.6	Intergenic	Os07t0604100-00 upstream 1.992kb	Conserved hypothetical protein.
MB31E02	chr06	100	36	0	0	129	164	859299	859264	2e-12	71.9	Intergenic	Os06t0115200-01 upstream 2.331kb	Quinonprotein alcohol dehydrogenase-like domain containing protein.
MB31E11	chr01	100	36	0	0	192	227	3920342	3920377	2e-12	71.9	5'Upstream-1000	Os01t0176100-00 upstream 0.014kb	UDP-glucuronosyl/UDP-glucosyltransferase family protein.
MB31E12-1	chr09	100	101	0	0	193	293	19250900	19251000	1e-50	200	Intergenic	Os09t0482600-01 upstream 3.792kb	Similar to Heat shock protein 81-3.
MB31E12-2	chr09	100	52	0	0	190	241	22482515	22482566	9e-22	103	Intergenic	Os09t0546700-00 upstream 1.239kb	Similar to SAUR55 - auxin-responsive SAUR family member.
MB31F02	chr06	100	51	0	0	194	244	2945926	2945876	3e-21	101	Intergenic	Os06t0158000-01 upstream 2.951kb	Similar to Acyl-CoA synthetase (EC 6.2.1.3).
MB31F11-1	chr08	100	145	0	0	194	338	3759317	3759461	1e-76	287	Exon	Os08t0164000-01	Protein of unknown function DUF569 family protein.
MB31G01-1	chr05	100	127	0	0	190	316	28510853	28510979	5e-66	252	Intron	Os05t0570400-00	Similar to CTP synthase.
MB31G04-1	chr03	100	505	0	0	185	689	945941	945437	0	1001	Exon	Os03t0116800-01	Conserved hypothetical protein.
MB31G06	chr05	99.79	479	1	0	185	663	16493094	16493572	0	942	5'Upstream-1000	Os05t0348700-01 upstream 0.654kb	Hypothetical gene.
MB31G07	chr05	99.81	535	1	0	183	717	2937922	2938456	0	1053	Exon	Os05t0151000-00	Similar to DNA-directed RNA polymerase.
MB31G09	chr04	99.81	538	1	0	194	731	31540789	31540252	0	1061	Intron	Os04t0612100-01	Similar to Beta-1%2C3-glucanase-like protein.
MB31H10	chr12	100	128	0	0	194	321	1951020	1951147	1e-66	254	Exon	Os12t0140300-01	FBD domain containing protein.
MB31H12	chr12	99.83	581	1	0	185	765	22479485	22478905	0	1146	Intron	Os12t0551200-01	Conserved hypothetical protein.
MB32A02	chr09	100	75	0	0	190	264	14726899	14726825	3e-35	149	5'Upstream-1000	Os09t0400600-01 upstream 0.921kb	Conserved hypothetical protein.
MB32A11	chr05	92.45	424	32	0	196	619	23040218	23039795	1e-171	605	Exon	Os05t0467501-00	Similar to elongation factor 2.
MB32A12	chr04	100	116	0	0	193	308	27216201	27216316	2e-59	230	Exon	Os04t0534500-01	Similar to OSIGBa0159I10.11 protein.
MB32B01	chr06	100	141	0	0	185	325	30452502	30452362	2e-74	280	Intergenic	Os06t0701900-00 upstream 2.474kb	Similar to small auxin up RNA1.
MB32B07-1	chr11	99.51	206	1	0	196	401	29905267	29905062	1e-110	400	Exon	Os11t0684700-01	Similar to NB-ARC domain containing protein%2C expressed.
MB32B07-2	chr03	100	105	0	0	194	298	16706596	16706492	5e-53	208	Intergenic	Os03t0398900-01 upstream 7.366kb	Conserved hypothetical protein.
MB32B11-1	chr04	98.73	158	2	0	193	350	31538495	31538652	4e-55	216	Exon	Os04t0612000-00	Similar to Ent-kaurene synthase-like 2.
MB32B12-1	chr09	100	205	0	0	185	389	22445321	22445117	2e-112	406	Intergenic	Os09t0545310-00 upstream 4.639kb	Hypothetical gene.
MB32B12-2	chr04	100	58	0	0	192	249	19218613	19218670	3e-25	115	3'Downstream-300	Os04t0386700-01 downstream 0.008kb	Conserved hypothetical protein.
MB32C02	chr06	100	46	0	0	194	239	1607713	1607668	3e-18	91.7	Intron	Os06t0130100-01	Oryza sativa stress-induced protein kinase gene 1.,Drought and salt stress tolerance.,Receptor-like kinase (RLK).
MB32C04	chr08	100	52	0	0	192	243	27265355	27265304	9e-22	103	Exon	Os08t0543050-00	Similar to Resistance gene analog PIC27 (Fragment).
MB32D04	chr04	100	120	0	0	185	304	32746332	32746213	7e-62	238	Intergenic	Os04t0633900-00 downstream 4.278kb	Similar to H0315F07.1 protein.
MB32D05	chr03	100	129	0	0	185	313	10305225	10305097	3e-67	256	Exon	Os03t0294100-00	Similar to pherophorin like protein.
MB32D06	chr07	100	108	0	0	185	292	24889689	24889582	9e-55	214	Intergenic	Os07t0595100-00 upstream 1.955kb	Similar to Dcp1-like decapping family protein.
MB32D10-1	chr04	100	164	0	0	185	348	24200018	24200181	5e-88	325	Exon	Os04t0473900-00	Similar to OSIGBa0135C13.1 protein.
MB32D10-2	chr09	100	47	0	0	194	240	22492024	22492070	7e-19	93.7	5'Upstream-1000	Os09t0547066-00 upstream 0.008kb	Similar to SAUR55 - auxin-responsive SAUR family member.
MB32D12	chr03	97.03	471	13	1	185	654	36594528	36594058	0	829	Exon	Os03t0848700-01	Similar to TDRGA-1 (Fragment).
MB32F07	chr09	100	132	0	0	185	316	22658137	22658006	5e-69	262	Exon	Os09t0550500-01	S-locus glycoprotein domain containing protein.
MB32F09	chr02	99.79	469	1	0	185	653	1659921	1659453	0	924	Intron	Os02t0131800-01	Similar to Root-specific metal transporter.
MB32F12	chr01	97.11	554	16	0	201	754	44332906	44332353	0	938	Intron	Os01t0965400-01	Similar to Uridylate kinase (EC 2.7.4.-) (UK) (Uridine monophosphate kinase) (UMP kinase).
MB32H01	chr01	96.77	558	18	0	185	742	25422709	25422152	0	975	Intergenic	Os01t0604000-01 upstream 8.146kb	Conserved hypothetical protein.
MB32H07	chr02	100	94	0	0	191	284	35456886	35456793	2e-46	186	Intergenic	Os02t0809800-01 upstream 9.009kb	Root-to-shoot inorganic phosphate (Pi) transfer.,Phosphate transporter.
MB32H08	chr12	100	149	0	0	205	353	525693	525841	5e-79	295	Intergenic	Os12t0109700-01 upstream 1.138kb	Protein of unknown function Cys-rich family protein.
MB32H11	chr09	100	68	0	0	194	261	22491113	22491046	6e-31	135	5'Upstream-1000	Os09t0547033-01 upstream 0.911kb	Similar to SAUR44 - auxin-responsive SAUR family member.
MB32H12	chr09	95.49	133	6	0	194	326	22491113	22490981	2e-37	157	5'Upstream-1000	Os09t0547033-01 upstream 0.911kb	Similar to SAUR44 - auxin-responsive SAUR family member.
MB33A03	chr05	100	178	0	0	174	351	21102216	21102039	3e-96	353	Intergenic	Os05t0428700-01 upstream 1.655kb	Similar to Potassium channel protein ZMK2.
MB33A10	chr06	100	520	0	0	191	710	7786645	7787164	0	1031	Intergenic	Os06t0250300-00 upstream 1.952kb	Similar to Histone H2A.
MB33A11	chr03	100	536	0	0	176	711	1587200	1587735	0	1021	Intergenic	Os03t0128100-01 upstream 2.475kb	Similar to Callose synthase 1 catalytic subunit.
MB33B02	chr01	100	806	0	0	174	979	3315335	3314530	0	1509	Intergenic	Os01t0164400-01 upstream 7.901kb	Nucleotide-binding%2C alpha-beta plait domain containing protein.
MB33B11	chr03	100	107	0	0	174	280	5440822	5440928	3e-54	212	Intron	Os03t0202900-00	Similar to Essential protein for meiotic synapsis.
MB33C06	chr06	100	542	0	0	184	725	29504570	29505111	0	926	3'Downstream-300	Os06t0686500-01 downstream 0.238kb	Peptidase M3A and M3B%2C thimet/oligopeptidase F domain containing protein.
MB33C09-1	chr01	100	621	0	0	193	813	42484133	42483513	0	1231	Exon	Os01t0928000-01	Similar to Transcription factor ICE1 (Inducer of CBF expression 1) (Basic helix- loop-helix protein 116) (bHLH116) (AtbHLH116).
MB33C09-2	chr08	100	163	0	0	174	336	3771232	3771394	4e-73	276	Intron	Os08t0164300-01	Protein of unknown function DUF569 family protein.
MB33C12-1	chr01	100	88	0	0	171	258	44398529	44398616	6e-43	174	Intron	Os01t0966700-02	Similar to Beta-fructofuranosidase%2C insoluble isoenzyme 4.
MB33D02	chr11	99.67	604	0	1	193	796	21500386	21500987	0	1134	Intron	Os11t0531700-02	Similar to nudix hydrolase 13.
MB33D05-1	chr03	100	482	0	0	174	655	30094634	30094153	0	955	Intron	Os03t0721700-01	Protein of unknown function DUF569 family protein.
MB33D05-2	chr11	100	137	0	0	184	320	2076031	2076167	6e-72	272	Intergenic	Os11t0146200-02 upstream 2.056kb	Ankyrin repeat containing protein.
MB33D11	chr04	100	169	0	0	174	342	35095919	35095751	6e-91	335	Exon	Os04t0677200-01	Leucine-rich repeat%2C plant specific containing protein.
MB33D12	chr03	100	113	0	0	174	286	8342945	8342833	1e-57	224	Intergenic	Os03t0256400-01 upstream 34.213kb	Similar to Imidazole glycerol phosphate synthase hisHF%2C chloroplast precursor (IGP synthase) (ImGP synthase) (IGPS) [Includes: Glutamine amidotransferase (EC 2.4.2.-)%3B Cyclase (EC 4.1.3.-)].
MB33E09-1	chr05	94.67	507	27	0	180	686	13211547	13211041	0	791	Intergenic	Os05t0296750-01 upstream 10.183kb	Hypothetical gene.
MB33E09-2	chr11	100	92	0	0	183	274	1613685	1613776	3e-45	182	5'Upstream-1000	Os11t0135000-01 upstream 0.412kb	Similar to Major facilitator superfamily antiporter.
MB33F03-1	chr02	100	489	0	0	174	662	5068164	5067676	0	969	5'Upstream-1000	Os02t0191600-00 upstream 0.78kb	bZIP transcription factor%2C bZIP-1 domain containing protein.
MB33F03-2	chr06	100	85	0	0	171	255	29261773	29261857	3e-41	168	Exon	Os06t0681100-00	Hypothetical conserved gene.
MB33F06	chr07	100	95	0	0	174	268	27279398	27279304	4e-47	188	Intron	Os07t0639600-01	Peptidase C15%2C pyroglutamyl peptidase I family protein.
MB33F07-1	chr06	100	443	0	0	174	616	10780653	10781095	0	878	Exon	Os06t0291800-00	Conserved hypothetical protein.
MB33F08	chr06	100	147	0	0	193	339	454180	454326	7e-78	291	Intron	Os06t0107100-02	Similar to predicted protein.
MB34A04	chr03	100	119	0	0	210	328	33334991	33335109	4e-61	236	Intergenic	Os03t0782500-01 downstream 1.443kb	Helix-loop-helix DNA-binding domain containing protein.
MB34A07	chr08	100	130	0	0	185	314	24382265	24382394	8e-68	258	Exon	Os08t0491700-00	Putative zinc finger CCCH domain-containing protein 57.
MB34B10	chr01	99.4	166	1	0	176	341	40577729	40577564	9e-87	321	Intergenic	Os01t0893400-02 downstream 1.661kb	Zinc finger%2C TAZ-type domain containing protein.
MB34C11-1	chr06	100	204	0	0	176	379	3282039	3282242	9e-112	404	Exon	Os06t0164700-00	Hypothetical conserved gene.
MB34D03	chr11	100	123	0	0	193	315	22971377	22971499	1e-63	244	Exon	Os11t0558900-01	Leucine-rich repeat%2C N-terminal domain containing protein.
MB34E01	chr11	100	198	0	0	185	382	1421623	1421820	3e-108	392	Exon	Os11t0131600-00	Similar to YDG/SRA domain containing protein.
MB34E10	chr09	89.42	208	21	1	186	392	22435980	22436187	3e-59	230	5'Upstream-1000	Os09t0545100-00 upstream 0.971kb	Hypothetical conserved gene.
MB34E11	chr03	100	120	0	0	185	304	30094272	30094153	7e-62	238	Intron	Os03t0721700-01	Protein of unknown function DUF569 family protein.
MB34F11	chr01	99.27	548	4	0	194	741	41750262	41750809	0	1061	5'Upstream-1000	Os01t0917500-01 upstream 0.49kb	Hypothetical conserved gene.
MB34G04-1	chr07	99.44	536	3	0	191	726	27847564	27847029	0	1041	Intergenic	Os07t0650300-01 upstream 4.392kb	Conserved hypothetical protein.
MB34G04-2	chr03	100	37	0	0	194	230	34276993	34276957	5e-13	73.8	Intron	Os03t0800200-00	Similar to Protein argonaute MEL1.
MB34G08	chr04	100	82	0	0	192	273	25501987	25501906	2e-39	163	5'Upstream-1000	Os04t0500900-00 upstream 0.716kb	Similar to H0311C03.1 protein.
MB34G11	chr08	100	202	0	0	192	393	27800877	27801078	1e-110	400	Intergenic	Os08t0554100-01 upstream 1.62kb	Similar to MYST1 protein (Fragment).
MB34H02-1	chr09	100	180	0	0	185	364	21990858	21990679	2e-97	357	Intergenic	Os09t0536800-01 upstream 6.027kb	Conserved hypothetical protein.
MB34H09-1	chr11	93.53	541	15	3	185	705	29205916	29206456	0	728	Intergenic	Os11t0669100-01 upstream 9.233kb	Calmodulin binding protein-like family protein.
MB35A04-1	chr01	100	162	0	0	187	348	8719450	8719611	8e-87	321	Intron	Os01t0259900-00	Similar to predicted protein.
MB35A04-2	chr08	100	44	0	0	190	233	26291672	26291629	9e-17	87.7	5'Upstream-1000	Os08t0526600-00 upstream 0.525kb	Hypothetical conserved gene.
MB35A10	chr01	100	163	0	0	185	347	39251288	39251450	2e-87	323	Intron	Os01t0866400-01	Similar to Fructose-1%2C6-bisphosphatase (EC 3.1.3.11) (Fragment).
MB35B04-2	chr03	100	73	0	0	191	263	1587806	1587734	4e-34	145	Intergenic	Os03t0128100-01 upstream 3.081kb	Similar to Callose synthase 1 catalytic subunit.
MB35C09-1	chr06	98.9	456	5	0	185	640	586113	586568	0	777	Intergenic	Os06t0110100-01 upstream 1.047kb	OSEYA1.
MB35D10	chr01	100	105	0	0	185	289	44448727	44448831	5e-53	208	Exon	Os01t0967700-01	RNA-directed DNA polymerase (reverse transcriptase)%2C related domain containing protein.
MB35D12	chr03	100	100	0	0	194	293	9759906	9759807	5e-50	198	Intergenic	Os03t0283000-00 upstream 1.854kb	Similar to In2-1 protein.
MB35E02	chr02	100	150	0	0	192	341	983372	983223	1e-79	297	Intergenic	Os02t0118900-00 upstream 7.573kb	NB-ARC domain containing protein.
MB35E09	chr01	100	151	0	0	190	340	30049854	30049704	3e-80	299	Intron	Os01t0686500-01	Protein of unknown function DUF1618 domain containing protein.
MB35F01	chr07	100	96	0	0	191	286	26180155	26180060	1e-47	190	Intron	Os07t0618400-01	Similar to Leucine-rich repeat transmembrane protein kinase 1 (Fragment).
MB35F09	chr12	100	38	0	0	192	229	5441490	5441453	1e-13	75.8	Intergenic	Os12t0204100-01 upstream 2.104kb	Similar to Major intrinsic protein%2C expressed.
MB35G03	chr03	100	90	0	0	185	274	373625	373536	4e-44	178	5'Upstream-1000	Os03t0106300-00 upstream 0.969kb	PAIR1 protein (HOMOLOGOUS PAIRING ABERRATION IN RICE MEIOSIS 1 protein).
MB35G07	chr09	100	49	0	0	184	232	20028699	20028651	5e-20	97.6	Intergenic	Os09t0499300-00 downstream 1.036kb	Hypothetical conserved gene.
MB35G11-1	chr03	100	503	0	0	184	686	35692607	35692105	0	997	Intergenic	Os03t0828500-01 upstream 5.029kb	Similar to (1-4)-beta-mannan endohydrolase precursor (EC 3.2.1.78).
MB35G11-2	chr08	100	66	0	0	184	249	5704186	5704121	5e-30	131	Intergenic	Os08t0198800-01 downstream 2.142kb	Conserved hypothetical protein.
MB35H04	chr01	100	180	0	0	174	353	36907660	36907839	2e-97	357	Exon	Os01t0823700-01	Protein of unknown function DUF641%2C plant domain containing protein.
MB36A01	chr09	100	495	0	0	185	679	19254385	19254879	0	981	Intron	Os09t0482620-00	Similar to Sodium/hydrogen exchanger 6.
MB36B01	chr04	100	58	0	0	185	242	13841263	13841206	3e-25	115	5'Upstream-1000	Os04t0303500-00 upstream 0.772kb	Similar to OSIGBa0157N01.3 protein.
MB36B03	chr09	100	145	0	0	185	329	20070718	20070862	1e-76	287	Intron	Os09t0500300-01	Similar to Type II inositol-1%2C4%2C5-trisphosphate 5-phosphatase 12 (EC 3.1.3.36) (At5PTase12) (FRAGILE FIBER3 protein).
MB36B07-1	chr01	100	163	0	0	184	346	28981311	28981473	2e-87	323	Intergenic	Os01t0666700-00 upstream 2.079kb	Cytochrome b561/ferric reductase transmembrane domain containing protein.
MB36B07-2	chr06	100	82	0	0	185	266	10008113	10008032	2e-39	163	Intergenic	Os06t0283300-02 upstream 1.022kb	Similar to nodulation receptor kinase.
MB36B08	chr02	100	532	0	0	174	705	982032	981501	0	1055	Exon	Os02t0118800-00	Similar to NBS-LRR-like protein TR56 (Fragment).
MB36C05-1	chr03	100	141	0	0	192	332	27075026	27075166	2e-74	280	Intron	Os03t0667100-03	Similar to BTB/POZ domain containing protein%2C expressed.
MB36C09	chr02	100	186	0	0	193	378	2017326	2017141	5e-101	369	Intergenic	Os02t0138000-00 downstream 3.895kb	Leucine-rich repeat%2C plant specific containing protein.
MB36D10	chr09	98.47	589	9	0	185	773	20869270	20869858	0	1106	Exon	Os09t0517200-00	Hypothetical conserved gene.
MB36E02	chr07	100	48	0	0	234	281	1133845	1133798	5e-19	95.6	Intergenic	Os07t0121775-00 upstream 5.631kb	Hypothetical conserved gene.
MB36E09	chr05	100	280	0	0	185	464	27201603	27201324	2e-144	513	Intron	Os05t0545900-00	Hypothetical conserved gene.
MB36E11	chr12	100	136	0	0	194	329	279367	279232	2e-71	270	Intron	Os12t0105300-01	Actin-binding FH2 domain containing protein.
MB36F01	chr02	99.81	523	1	0	185	707	982702	983224	0	1029	Intergenic	Os02t0118900-00 upstream 8.243kb	NB-ARC domain containing protein.
MB36F04	chr09	97.06	136	4	0	194	329	22491116	22490981	7e-44	178	5'Upstream-1000	Os09t0547033-01 upstream 0.908kb	Similar to SAUR44 - auxin-responsive SAUR family member.
MB36F10-1	chr04	100	95	0	0	185	279	21050409	21050503	4e-47	188	Exon	Os04t0421100-00	Similar to H0525E10.7 protein.
MB36F10-2	chr10	100	34	0	0	191	224	19563380	19563413	2e-11	67.9	5'Upstream-1000	Os10t0499800-01 upstream 0.965kb	Similar to Fertility restorer.
MB36F11	chr02	100	57	0	0	194	250	32816669	32816613	1e-24	113	5'Upstream-1000	Os02t0759000-01 upstream 0.278kb	Conserved hypothetical protein.
MB36G01-1	chr02	97.98	544	11	0	194	737	6523291	6523834	0	995	Exon	Os02t0216000-00	Hypothetical conserved gene.
MB36G01-2	chr08	100	98	0	0	185	282	26331272	26331369	7e-49	194	Intergenic	Os08t0527100-01 upstream 5.339kb	Peptidase C19%2C ubiquitin carboxyl-terminal hydrolase 2 family protein.
MB36G02	chr07	100	183	0	0	185	367	20839201	20839019	3e-99	363	Intergenic	Os07t0522500-01 upstream 35.255kb	Similar to PDR6 ABC transporter.
MB36G05	chr01	100	493	0	0	185	677	42849529	42850021	0	977	5'Upstream-1000	Os01t0935800-01 upstream 0.985kb	Tyrosine protein kinase domain containing protein.
MB36G10-1	chr03	100	595	0	0	194	788	34217309	34216715	0	1179	Exon	Os03t0799200-01	Protein of unknown function DUF593 family protein.
MB37A02-2	chr03	99.81	522	1	0	185	706	4287062	4286541	0	874	5'Upstream-1000	Os03t0181800-01 upstream 0.984kb	Protein of unknown function DUF936%2C plant family protein.
MB37A03-1	chr08	100	202	0	0	184	385	27113615	27113816	1e-110	400	Intergenic	Os08t0540000-01 downstream 2.451kb	Protein of unknown function DUF914%2C eukaryotic family protein.
MB37A03-2	chr04	100	99	0	0	185	283	35276342	35276440	2e-49	196	Intergenic	Os04t0681400-01 downstream 3.595kb	Protein of unknown function DUF580 family protein.
MB37A07	chr07	100	42	0	0	251	292	363992	363951	2e-15	83.8	Intergenic	Os07t0106700-01 upstream 8.889kb	Similar to disease resistance response protein 206.
MB37B01	chr12	100	56	0	0	194	249	527112	527057	4e-24	111	Intergenic	Os12t0109700-01 upstream 2.557kb	Protein of unknown function Cys-rich family protein.
MB37B03	chr01	100	407	0	0	185	591	35406925	35406519	0	807	Exon	Os01t0795100-00	Similar to Subtilase.
MB37B04-1	chr09	100	186	0	0	185	370	8994997	8995182	5e-101	369	Intergenic	Os09t0311600-01 upstream 22.686kb	Similar to NBS-LRR type resistance protein (Fragment).
MB37B05	chr09	93.98	349	20	1	388	736	12780009	12779662	7e-152	539	Intergenic	Os09t0367700-01 upstream 1.77kb	Similar to GST6 protein (EC 2.5.1.18).
MB37B09	chr01	100	135	0	0	185	319	35423669	35423535	9e-71	268	Exon	Os01t0795400-01	Similar to Subtilase.
MB37B10	chr06	98.62	581	8	0	185	765	27953717	27953137	0	1090	Intergenic	Os06t0658900-01 upstream 10.967kb	Similar to homogentisate phytyltransferase VTE2-1.
MB37B11	chr06	100	507	0	0	185	691	3801481	3800975	0	1005	Exon	Os06t0175500-01	Epsin-like%2C N-terminal domain containing protein.
MB37B12	chr02	99.66	580	2	0	184	763	18372166	18372745	0	1138	Intergenic	Os02t0499400-00 upstream 10.811kb	Similar to CER1.
MB37C02-1	chr04	100	121	0	0	194	314	21696175	21696055	2e-62	240	Exon	Os04t0432900-00	Kelch related domain containing protein.
MB37D04	chr05	99.34	602	3	1	185	786	23735252	23734652	0	1160	Intergenic	Os05t0481000-02 upstream 4.528kb	Serine/threonine protein phosphatase 2B catalytic subunit%2C beta isoform (EC 3.1.3.16) (Calmodulin-dependent calcineurin A subunit%2C beta isoform) (CAM-PRP catalytic subunit). Splice isoform 2.
MB37D09	chr07	100	60	0	0	192	251	28470220	28470161	2e-26	119	Exon	Os07t0659800-01	Similar to Ubiquitin ligase SINAT5 (EC 6.3.2.-) (Seven in absentia homolog 5). Splice isoform 2.
MB37D10	chr06	100	434	0	0	194	627	10781785	10781352	0	860	Exon	Os06t0291800-00	Conserved hypothetical protein.
MB37D12	chr09	100	577	0	0	190	766	21994952	21995528	0	1144	Intergenic	Os09t0536800-01 upstream 1.933kb	Conserved hypothetical protein.
MB37E01	chr07	100	540	0	0	185	724	1117111	1117650	0	1070	Exon	Os07t0121200-00	Hypothetical conserved gene.
MB37E04-1	chr05	99.83	579	1	0	180	758	23726723	23727301	0	1140	Intergenic	Os05t0480700-01 upstream 2.669kb	Similar to Vacuolar ATP synthase subunit E (EC 3.6.3.14) (V-ATPase E subunit) (Vacuolar proton pump E subunit).
MB37E07	chr02	100	38	0	0	190	227	28204615	28204578	1e-13	75.8	Exon	Os02t0672300-00	Hypothetical conserved gene.
MB37F02-2	chr08	99.83	573	1	0	185	757	3771273	3770701	0	1130	Intron	Os08t0164300-01	Protein of unknown function DUF569 family protein.
MB37F02-3	chr03	99.82	557	1	0	185	741	9589144	9588588	0	1057	Intergenic	Os03t0279832-00 upstream 3.463kb	Hypothetical conserved gene.
MB37F06	chr12	99.83	593	1	0	185	777	865624	866216	0	1168	Exon	Os12t0117600-01	BTB domain containing protein.
MB37F07	chr01	94.34	53	0	1	192	244	40572616	40572665	2e-13	77.8	Intergenic	Os01t0893400-02 upstream 1.504kb	Zinc finger%2C TAZ-type domain containing protein.
MB37F10-1	chr03	100	201	0	0	190	390	2608526	2608726	6e-110	398	Intergenic	Os03t0146900-00 downstream 0.512kb	Hypothetical conserved gene.
MB37F11	chr03	100	36	0	0	185	220	32297283	32297248	2e-12	71.9	3'Downstream-300	Os03t0758950-00 downstream 0.263kb	Similar to WRKY58 (WRKY DNA-binding protein 58)%3B transcription factor.
MB37G07	chr08	98.03	203	4	0	194	396	26683990	26684192	1e-83	311	Intergenic	Os08t0533600-01 upstream 5.561kb	Similar to ACR4.
MB38A03-1	chr11	99.22	514	4	0	185	698	255158	254645	0	934	Exon	Os11t0105533-00	Hypothetical gene.
MB38A03-2	chr06	100	227	0	0	174	400	31948051	31948277	2e-125	450	Exon	Os06t0729300-01	Similar to AGO1 homologous protein.
MB38A06	chr05	100	38	0	0	188	225	13583296	13583259	1e-13	75.8	Intergenic	Os05t0301700-01 upstream 8.54kb	Similar to Cytochrome c1 (Fragment).
MB38A07	chr01	100	57	0	0	185	241	41508648	41508592	1e-24	113	Exon	Os01t0912700-01	Conserved hypothetical protein.
MB38A11	chr09	100	143	0	0	185	327	22617434	22617292	2e-75	283	Intergenic	Os09t0549450-00 upstream 2.487kb	Similar to NIN-like protein 1.
MB38B01	chr08	100	156	0	0	185	340	3753057	3752902	1e-70	268	Intron	Os08t0163900-00	Hypothetical conserved gene.
MB38B03	chr09	100	174	0	0	185	358	22491105	22491278	6e-94	345	5'Upstream-1000	Os09t0547033-01 upstream 0.919kb	Similar to SAUR44 - auxin-responsive SAUR family member.
MB38B10	chr07	99.31	145	1	0	185	329	28291587	28291443	2e-74	280	Intron	Os07t0656700-01	Uncharacterised conserved protein UCP022348 domain containing protein.
MB38C01-1	chr06	100	289	0	0	190	478	24834123	24834411	2e-149	531	Intergenic	Os06t0604600-01 downstream 6.681kb	Conserved hypothetical protein.
MB38C08	chr01	100	498	0	0	193	690	34464860	34465357	0	987	Intergenic	Os01t0774200-01 upstream 3.03kb	Conserved hypothetical protein.
MB38D01-1	chr07	97.58	455	11	0	188	642	3396033	3395579	0	829	Intron	Os07t0163000-01	FAD-linked oxidase%2C C-terminal domain containing protein.
MB38D01-2	chr03	100	219	0	0	194	412	33221568	33221786	1e-120	434	Intergenic	Os03t0779000-01 downstream 2.495kb	Protein of unknown function DUF295 family protein.
MB38D03	chr05	100	139	0	0	185	323	28668709	28668847	4e-73	276	Exon	Os05t0573300-01	Similar to CTP synthase 1 (EC 6.3.4.2) (UTP--ammonia ligase 1) (CTP synthetase 1).
MB38D07-1	chr12	99.18	490	3	1	125	613	5015370	5015859	0	936	Intron	Os12t0197100-01	Pre-ATP-grasp fold domain containing protein.
MB38D07-2	chr10	100	100	0	0	193	292	14935651	14935552	5e-50	198	Exon	Os10t0413700-01	No apical meristem (NAM) protein domain containing protein.
MB38D08	chr01	100	109	0	0	194	302	1002073	1001965	2e-55	216	Exon	Os01t0117800-00	Hypothetical conserved gene.
MB38D11	chr12	100	54	0	0	184	237	25640934	25640881	6e-23	107	Exon	Os12t0604300-01	Hypothetical gene.
MB38E03	chr01	100	119	0	0	185	303	7740912	7740794	3e-61	236	Intron	Os01t0239700-01	Similar to Leucine-rich receptor-like protein kinase.
MB38E08	chr10	100	146	0	0	176	321	15867927	15868072	3e-77	289	Intergenic	Os10t0431700-00 upstream 21.244kb	Hypothetical conserved gene.
MB38E12	chr04	100	140	0	0	185	324	31669100	31668961	9e-74	278	Intron	Os04t0614500-01	Pyridoxal phosphate-dependent transferase%2C major region%2C subdomain 1 domain containing protein.
MB38F01	chr04	99.48	576	3	0	185	760	25816445	25817020	0	1068	Exon	Os04t0506900-01	Conserved hypothetical protein.
MB38F06	chr12	99.82	562	0	1	185	746	2964417	2964977	0	1057	Intergenic	Os12t0159500-02 upstream 5.933kb	Hypothetical protein.
MB38F12-1	chr08	100	192	0	0	185	376	5675657	5675466	1e-104	381	Intergenic	Os08t0198200-00 upstream 1.397kb	Hypothetical conserved gene.
MB38F12-2	chr09	100	91	0	0	192	282	20074203	20074293	1e-44	180	Exon	Os09t0500300-01	Similar to Type II inositol-1%2C4%2C5-trisphosphate 5-phosphatase 12 (EC 3.1.3.36) (At5PTase12) (FRAGILE FIBER3 protein).
MB38G03	chr07	100	171	0	0	185	355	30131611	30131781	4e-92	339	Exon	Os07t0692500-01	Conserved hypothetical protein.
MB38G09-1	chr03	99.29	562	0	4	185	746	1582511	1581954	0	997	Exon	Os03t0128100-01	Similar to Callose synthase 1 catalytic subunit.
MB38G09-2	chr04	100	215	0	0	161	375	30588701	30588915	3e-118	426	Intron	Os04t0596500-02	Translation elongation factor EFTu/EF1A%2C C-terminal domain containing protein.
MB38G09-3	chr08	100	45	0	0	185	229	3756518	3756474	1e-17	89.7	3'Downstream-300	Os08t0164000-01 downstream 0.155kb	Protein of unknown function DUF569 family protein.
MB38G10-1	chr03	98.93	562	6	0	185	746	1582511	1581950	0	1021	Exon	Os03t0128100-01	Similar to Callose synthase 1 catalytic subunit.
MB38H01-1	chr01	99.26	135	1	0	193	327	40694113	40693979	5e-69	262	Intron	Os01t0896500-01	Rhodanese-like domain containing protein.
MB38H01-2	chr04	100	91	0	0	194	284	25420122	25420032	1e-44	180	Exon	Os04t0498700-02	Haem peroxidase family protein.
MB38H03-1	chr03	98.26	115	2	0	190	304	35925262	35925148	4e-54	212	Exon	Os03t0833600-01	Similar to Beta-1%2C3-glucanase-like protein.
MB38H04-1	chr04	93.33	270	18	0	198	467	32520510	32520241	1e-111	404	5'Upstream-1000	Os04t0629500-02 upstream 0.55kb	Similar to Thioredoxin h.
MB39A03-1	chr03	99.82	560	1	0	185	744	33978832	33978273	0	1104	Exon	Os03t0795200-01	Pentatricopeptide repeat domain containing protein.
MB39A03-2	chr01	99.78	464	1	0	194	657	2059866	2060329	0	912	Intron	Os01t0138500-01	Protein of unknown function DUF789 family protein.
MB39A05-1	chr02	100	579	0	0	194	772	979927	980505	0	1148	Intergenic	Os02t0118800-00 upstream 1.066kb	Similar to NBS-LRR-like protein TR56 (Fragment).
MB39A06-1	chr02	99.83	588	1	0	185	772	979927	980514	0	1160	Intergenic	Os02t0118800-00 upstream 1.066kb	Similar to NBS-LRR-like protein TR56 (Fragment).
MB39A06-2	chr09	100	564	0	0	185	748	21802649	21803212	0	1118	Intron	Os09t0532900-04	Myb transcription factor domain containing protein.
MB39A10	chr09	99.02	508	4	1	194	700	23393843	23393336	0	965	5'Upstream-1000	Os09t0565300-01 upstream 0.904kb	Similar to RING-finger protein.
MB39B02-1	chr12	98.07	571	10	1	185	754	531882	531312	0	1051	Exon	Os12t0109800-00	Hypothetical conserved gene.
MB39B02-3	chr12	100	516	0	0	185	700	277813	277298	0	1023	Intron	Os12t0105300-01	Actin-binding FH2 domain containing protein.
MB39B04	chr02	99.83	572	1	0	185	756	987096	986525	0	1128	Intergenic	Os02t0118900-00 upstream 3.849kb	NB-ARC domain containing protein.
MB39B07-1	chr08	99.82	570	1	0	185	754	26384192	26384761	0	1124	Intron	Os08t0528100-00	Similar to Ubiquitin carboxyl-terminal hydrolase.
MB39B07-2	chr02	100	421	0	0	185	605	27093022	27092602	0	835	Intergenic	Os02t0650900-01 upstream 3.323kb	Similar to Glutamate dehydrogenase 2 (EC 1.4.1.3) (GDH 2).
MB39C01-1	chr07	100	195	0	0	185	379	24285167	24285361	2e-106	387	Intron	Os07t0583300-00	Putative zinc finger CCCH domain-containing protein 51.
MB39C01-2	chr01	99.62	526	2	0	185	710	21978748	21978223	0	1029	Intergenic	Os01t0547133-00 upstream 6.323kb	Protein of unknown function DUF239%2C plant domain containing protein.
MB39C10	chr03	100	178	0	0	185	362	4406075	4405898	3e-96	353	Intergenic	Os03t0183900-01 upstream 1.11kb	Similar to Plasma membrane H+ATPase.
MB39D06	chr04	100	95	0	0	185	279	19621897	19621803	4e-47	188	Intron	Os04t0394500-00	Similar to H0718E12.6 protein.
MB39D08	chr04	100	170	0	0	190	359	21956400	21956569	1e-91	337	5'Upstream-1000	Os04t0437000-01 upstream 0.142kb	No apical meristem (NAM) protein domain containing protein.
MB39D11-1	chr03	98.47	196	3	0	204	399	33912966	33912771	8e-100	365	3'Downstream-300	Os03t0793600-00 downstream 0.241kb	Similar to type I inositol-1%2C4%2C5-trisphosphate 5-phosphatase CVP2.
MB39D11-2	chr05	100	96	0	0	174	269	27739341	27739246	1e-47	190	Intergenic	Os05t0555600-01 upstream 7.98kb	Similar to NADH dependent Glutamate Synthase precursor (EC 1.4.1.14).
MB39E01	chr05	98.48	263	4	0	185	447	28002346	28002608	2e-107	391	Intergenic	Os05t0560200-00 upstream 1.93kb	Conserved hypothetical protein.
MB39E04	chr06	99.83	578	1	0	185	762	29260998	29261575	0	1140	Intron	Os06t0681100-00	Hypothetical conserved gene.
MB39E07	chr05	100	85	0	0	192	276	24449785	24449701	3e-41	168	Exon	Os05t0495600-00	Similar to autoinhibited calcium ATPase.
MB39F01	chr02	99.83	581	1	0	185	765	32104804	32105384	0	1146	Intergenic	Os02t0744851-00 upstream 2.087kb	Hypothetical gene.
MB39F03	chr01	100	147	0	0	193	339	539594	539740	7e-78	291	Exon	Os01t0110100-01	Phosphate homeostasis.,Phosphate transporter.
MB39F04-2	chr05	100	41	0	0	184	224	2939316	2939356	2e-15	81.8	Exon	Os05t0151000-00	Similar to DNA-directed RNA polymerase.
MB39F05	chr01	100	196	0	0	192	387	3181723	3181528	5e-107	389	Exon	Os01t0160700-00	Leucine-rich repeat%2C N-terminal domain containing protein.
MB39F07-1	chr08	99.07	535	5	0	185	719	27804516	27803982	0	936	Exon	Os08t0554100-01	Similar to MYST1 protein (Fragment).
MB39F11	chr05	100	198	0	0	174	371	22013701	22013504	3e-108	392	Exon	Os05t0446900-01	Glycoside hydrolase%2C carbohydrate-binding domain containing protein.
MB39G09	chr04	100	215	0	0	185	399	26671635	26671421	3e-118	426	Exon	Os04t0523100-02	Similar to OSIGBa0153E02-OSIGBa0093I20.5 protein.
MB39G12	chr03	99.47	563	3	0	185	747	33065987	33066549	0	1098	Exon	Os03t0775700-01	Conserved hypothetical protein.
MG001A08	chr05	99.05	105	1	0	119	223	2966322	2966218	1e-50	200	Intergenic	Os05t0151100-00 upstream 1.158kb	Similar to desiccation-related protein PCC13-62.
MG001B01	chr02	100	67	0	0	127	193	29403436	29403370	1e-30	133	3'Downstream-300	Os02t0694700-01 downstream 0.281kb	RWD domain containing protein.
MG001D09	chr12	100	145	0	0	128	272	527201	527057	1e-76	287	Intergenic	Os12t0109700-01 upstream 2.646kb	Protein of unknown function Cys-rich family protein.
MG001D11-1	chr08	99.66	589	2	0	121	709	24735645	24735057	0	1154	Exon	Os08t0499300-01	WRKY transcription factor 30.
MG001D11-2	chr03	100	100	0	0	119	218	4407228	4407327	5e-50	198	Intergenic	Os03t0184000-00 upstream 1.86kb	Similar to Phytoene desaturase (Fragment).
MG001E02-1	chr07	97.04	405	12	0	121	525	2676946	2677350	0	716	Exon	Os07t0150700-01	Similar to Serine/threonine kinase.
MG001E02-2	chr02	100	141	0	0	129	269	2072954	2072814	2e-74	280	5'Upstream-1000	Os02t0138900-01 upstream 0.351kb	Similar to Ca2 antiporter/cation exchanger.
MG001E10	chr08	99.65	566	2	0	121	686	3108719	3109284	0	1108	Intergenic	Os08t0154200-01 downstream 4.86kb	Conserved hypothetical protein.
MG001F010	chr10	97.69	216	5	0	6	221	22103259	22103044	2e-107	391	3'Downstream-300	Os10t0550725-01 downstream 0.279kb	Hypothetical gene.
MG001F011-1	chr12	100	463	0	0	121	583	533111	533573	0	918	Intron	Os12t0109850-00	Similar to Protein kinase domain containing protein%2C expressed.
MG001F011-2	chr11	100	58	0	0	121	178	6621752	6621695	3e-25	115	Exon	Os11t0226933-01	NB-ARC domain containing protein.
MG001F03	chr03	99.5	202	1	0	121	322	16664678	16664879	7e-90	333	Exon	Os03t0398250-00	Zinc finger%2C RING/FYVE/PHD-type domain containing protein.
MG001F07-1	chr05	99.64	562	2	0	121	682	27579263	27578702	0	1011	5'Upstream-1000	Os05t0552400-01 upstream 0.261kb	Zinc finger%2C RING/FYVE/PHD-type domain containing protein.
MG001F07-2	chr01	99.11	451	4	0	104	554	31822974	31823424	0	864	Intergenic	Os01t0721800-01 downstream 0.33kb	Protein kinase-like domain containing protein.
MG001G10-1	chr07	95.17	476	23	0	121	596	27858516	27858041	0	781	Intron	Os07t0650600-02	Similar to BLE2 protein.
MG001G10-2	chr02	100	105	0	0	121	225	32458540	32458644	5e-53	208	Exon	Os02t0751900-01	Similar to Type I inositol-1%2C4%2C5-trisphosphate 5-phosphatase CVP2 (EC 3.1.3.56) (Cotyledon vascular pattern 2 protein).
MG001G11	chr11	100	134	0	0	121	254	25111363	25111496	3e-70	266	Exon	Os11t0599101-01	Hypothetical conserved gene.
MG001H06	chr03	100	186	0	0	129	314	475201	475016	5e-101	369	Intergenic	Os03t0107900-01 upstream 3.076kb	Exostosin-like family protein.
MG002A02	chr01	98.65	443	6	0	114	556	7029337	7029779	0	835	3'Downstream-300	Os01t0227100-02 downstream 0.02kb	Similar to oxidoreductase.
MG002A04	chr09	97.99	349	7	0	63	411	22792712	22792364	0	648	Intron	Os09t0552900-00	Similar to NAC domain protein%2C IPR003441.
MG002D04-1	chr01	97.35	113	3	0	119	231	37607652	37607764	2e-52	206	Intergenic	Os01t0836900-01 upstream 3.129kb	Conserved hypothetical protein.
MG002D09	chr05	100	67	0	0	159	225	27729230	27729164	1e-30	133	Intergenic	Os05t0555300-01 upstream 5.708kb	Similar to electron carrier/ electron transporter/ iron ion binding protein.
MG002D12	chr02	100	67	0	0	121	187	29403436	29403370	1e-30	133	3'Downstream-300	Os02t0694700-01 downstream 0.281kb	RWD domain containing protein.
MG002E01-1	chr06	99.19	123	1	0	119	241	3766945	3766823	3e-43	176	Intergenic	Os06t0174375-01 upstream 3.515kb	Conserved hypothetical protein.
MG002E01-2	chr03	100	78	0	0	15	92	3230704	3230781	6e-37	155	Exon	Os03t0160600-01	Similar to type I inositol-1%2C4%2C5-trisphosphate 5-phosphatase CVP2.
MG002E09	chr05	98.32	535	7	2	119	653	18457862	18457330	0	983	Intergenic	Os05t0380700-01 downstream 6.81kb	Polynucleotidyl transferase%2C Ribonuclease H fold domain containing protein.
MG002F08-2	chr08	97.62	421	10	0	63	483	5675875	5676295	0	769	Intergenic	Os08t0198200-00 upstream 1.179kb	Hypothetical conserved gene.
MG002F08-3	chr08	100	169	0	0	126	294	4106242	4106410	6e-91	335	Intergenic	Os08t0170200-00 upstream 5.022kb	Similar to NB-ARC domain containing protein%2C expressed.
MG002F10-1	chr08	99.5	606	3	0	121	726	27073686	27074291	0	1142	Intron	Os08t0539600-01	Similar to TGB12K interacting protein 2.
MG002H08-1	chr11	93.65	252	16	0	391	642	621094	620843	9e-105	383	Intergenic	Os11t0113300-01 downstream 1.968kb	Conserved hypothetical protein.
MG002H08-2	chr10	100	100	0	0	119	218	13479254	13479155	5e-50	198	Intron	Os10t0390600-01	Similar to Alanine aminotransferase 2 (EC 2.6.1.2) (GPT) (Glutamic--pyruvic transaminase 2) (Glutamic--alanine transaminase 2) (ALAAT-2).
MG002H09-1	chr04	99.31	579	3	1	121	699	27304762	27305339	0	1112	Exon	Os04t0536500-01	Similar to NAM-like protein.
MG002H09-2	chr03	100	47	0	0	126	172	3674703	3674657	7e-19	93.7	Intron	Os03t0168000-01	Major facilitator superfamily%2C general substrate transporter domain containing protein.
PF1-Gus-1R1	chr10	96.43	56	2	0	172	227	2198486	2198431	1e-18	95.6	Intergenic	Os10t0135600-01 upstream 2.256kb	Alpha/beta hydrolase family protein.
PF1-Gus-2R1	chr10	96.43	56	2	0	167	222	2198486	2198431	1e-18	95.6	Intergenic	Os10t0135600-01 upstream 2.256kb	Alpha/beta hydrolase family protein.
PF2-Gus-1R1	chr06	96.51	258	9	0	1	258	25569174	25568917	1e-123	444	Intergenic	Os06t0616400-01 upstream 11.055kb	Chaperonin Cpn60%2C conserved site domain containing protein.
PF2-Gus-1R2	chr10	100	76	0	0	71	146	9276842	9276767	2e-35	151	Intergenic	Os10t0323900-01 upstream 1.467kb	Similar to Profilin A.
PF2-Gus-2R1	chr06	98.39	186	3	0	181	366	25569186	25569001	4e-94	347	Intergenic	Os06t0616400-01 upstream 11.067kb	Chaperonin Cpn60%2C conserved site domain containing protein.
PF2-Gus-2R2	chr10	100	76	0	0	71	146	9276842	9276767	2e-35	151	Intergenic	Os10t0323900-01 upstream 1.467kb	Similar to Profilin A.
PF3-Gus-1R1	chr01	99.53	214	1	0	64	277	37213708	37213495	3e-115	416	Intergenic	Os01t0829100-01 upstream 1.899kb	Ankyrin domain containing protein.
PF3-Gus-2R1	chr01	99.53	214	1	0	63	276	37213708	37213495	3e-115	416	Intergenic	Os01t0829100-01 upstream 1.899kb	Ankyrin domain containing protein.
T003A-02	chr08	97.9	143	3	0	80	222	12069277	12069419	2e-68	260	Exon	Os08t0296700-01	NB-ARC domain containing protein.
T003A-06	chr02	100	133	0	0	157	289	35516219	35516087	1e-69	264	Intron	Os02t0810600-00	Hypothetical conserved gene.
T003A-11	chr10	100	195	0	0	104	298	22552567	22552761	2e-106	387	Intron	Os10t0560000-01	Protein of unknown function DUF828%2C plant family protein.
T003B-02	chr07	100	111	0	0	174	284	25769667	25769557	1e-56	220	Intergenic	Os07t0610200-00 upstream 8.257kb	Similar to Protein binding protein.
T003B-03	chr08	100	106	0	0	174	279	3050173	3050278	1e-53	210	Exon	Os08t0153000-00	Similar to MDR-like ABC transporter.
T003B-07	chr04	100	122	0	0	174	295	29371517	29371396	4e-63	242	Intron	Os04t0573100-01	Similar to Mandelonitrile lyase-like protein.
T003C-02	chr03	100	68	0	0	174	241	31485782	31485849	4e-31	135	Intergenic	Os03t0746400-01 upstream 2.41kb	Pentatricopeptide repeat domain containing protein.
T003C-03	chr11	100	242	0	0	174	415	4408857	4408616	3e-134	480	Intron	Os11t0187100-00	Hypothetical conserved gene.
T003C-10	chr06	100	100	0	0	174	273	27331632	27331533	5e-50	198	Exon	Os06t0647200-01	B-type response regulator 5.,Cytokinin signaling.
T003D-02	chr02	100	81	0	0	174	254	1127304	1127384	8e-39	161	Exon	Os02t0121500-01	Conserved hypothetical protein.
T003D-05	chr12	100	87	0	0	167	253	23956384	23956470	2e-42	172	Intron	Os12t0576600-02	Metallophosphoesterase domain containing protein.
T003D-06	chr04	99.78	452	1	0	184	635	30906138	30906589	0	888	Intron	Os04t0602500-02	Similar to B0403H10-OSIGBa0105A11.19 protein.
T003D-08	chr07	98.13	107	2	0	184	290	19884402	19884508	4e-49	196	5'Upstream-1000	Os07t0506600-01 upstream 0.625kb	Protein of unknown function DUF869%2C plant family protein.
T003E-04	chr12	100	157	0	0	184	340	1556756	1556912	8e-84	311	Intron	Os12t0132200-01	Similar to CBL-interacting protein kinase 32.
T003E-07	chr10	100	485	0	0	174	658	23576571	23577055	0	848	5'Upstream-1000	Os10t0578800-01 upstream 0.581kb	Similar to LrgB-like family protein%2C expressed.
T003E-08	chr06	100	196	0	0	174	369	28307311	28307116	5e-107	389	Intron	Os06t0664200-01	Inositol monophosphatase/Fructose-1%2C6-bisphosphatase domain containing protein.
T003E-09	chr08	100	627	0	0	177	803	26330660	26331286	0	1243	Intergenic	Os08t0527100-01 upstream 4.727kb	Peptidase C19%2C ubiquitin carboxyl-terminal hydrolase 2 family protein.
T003E-10	chr05	100	67	0	0	183	249	1298560	1298494	1e-30	133	Exon	Os05t0123300-00	Conserved hypothetical protein.
T003F-04	chr03	100	127	0	0	182	308	9588449	9588575	5e-66	252	Intergenic	Os03t0279832-00 upstream 4.158kb	Hypothetical conserved gene.
T003F-06	chr06	100	31	0	0	182	212	30702659	30702629	1e-09	61.9	Exon	Os06t0705700-01	TGF-beta receptor%2C type I/II extracellular region family protein.
T003G-03-1	chr03	99.82	548	1	0	174	721	30268552	30269099	0	1078	Exon	Os03t0724800-01	Protein of unknown function DUF1618 domain containing protein.
T003G-03-2	chr01	100	216	0	0	174	389	41120119	41120334	7e-119	428	Intron	Os01t0904700-01	B-type response regulator 6.,Cytokinin signaling.
T003G-12	chr03	100	54	0	0	188	241	3728391	3728444	6e-23	107	Exon	Os03t0169500-01	Similar to Cellulose synthase-like A1.
T003H-09-1	chr08	98.62	434	6	0	174	607	3769088	3769521	0	676	5'Upstream-1000	Os08t0164300-01 upstream 0.425kb	Protein of unknown function DUF569 family protein.
T003H-10	chr02	100	56	0	0	174	229	36434948	36434893	4e-24	111	5'Upstream-1000	Os02t0827900-01 upstream 0.098kb	Similar to Signal peptidase 18 subunit (Fragment).
T003H-11	chr10	100	33	0	0	182	214	21922475	21922507	9e-11	65.9	Intron	Os10t0547700-00	Similar to Short-chain dehydrogenase Tic32.
T004A-02	chr12	100	41	0	0	183	223	2965156	2965196	2e-15	81.8	Intergenic	Os12t0159500-02 upstream 5.194kb	Hypothetical protein.
T004A-04	chr08	99.31	576	2	2	175	750	3767583	3768156	0	1094	Intergenic	Os08t0164300-01 upstream 1.93kb	Protein of unknown function DUF569 family protein.
T004A-07	chr06	100	145	0	0	174	318	3901673	3901529	4e-64	246	Exon	Os06t0178700-01	Similar to Iron/ascorbate-dependent oxidoreductase.
T004A-11	chr02	100	128	0	0	176	303	4604286	4604413	1e-66	254	3'Downstream-300	Os02t0182600-00 downstream 0.087kb	Similar to Protein kinase-like protein (Fragment).
T004A-12	chr02	100	144	0	0	174	317	34892735	34892878	2e-47	190	Intergenic	Os02t0799100-01 upstream 2.451kb	Hypothetical conserved gene.
T004B-01	chr01	100	50	0	0	182	231	570802	570753	1e-20	99.6	Intron	Os01t0110700-01	Similar to Phosphoenolpyruvate carboxylase (EC 4.1.1.31).
T004B-08	chr06	100	121	0	0	182	302	30505293	30505413	2e-62	240	Intron	Os06t0702500-01	Ribosomal protein S5 domain 2-type fold domain containing protein.
T004C-01-1	chr05	100	132	0	0	174	305	22971473	22971604	5e-69	262	3'Downstream-300	Os05t0466100-01 downstream 0.151kb	CCT domain containing protein.
T004C-01-2	chr02	100	35	0	0	182	216	986387	986353	6e-12	69.9	Intergenic	Os02t0118900-00 upstream 4.558kb	NB-ARC domain containing protein.
T004C-02	chr07	100	177	0	0	183	359	28104680	28104504	1e-95	351	Intergenic	Os07t0653300-01 upstream 5.198kb	Hypothetical gene.
T004C-08	chr06	100	188	0	0	182	369	548992	548805	3e-102	373	Exon	Os06t0109300-01	Protein of unknown function DUF6%2C transmembrane domain containing protein.
T004C-12	chr02	100	77	0	0	183	259	35620826	35620902	2e-36	153	Intron	Os02t0811800-01	Similar to Cinnamoyl-CoA reductase (EC 1.2.1.44).
T004D-03	chr03	100	49	0	0	182	230	1536991	1536943	5e-20	97.6	Intergenic	Os03t0127200-00 upstream 6.36kb	Similar to OsNAC7 protein.
T004D-05	chr02	100	141	0	0	182	322	3167961	3168101	2e-74	280	Exon	Os02t0158100-01	EF hand domain containing protein.
T004D-09	chr11	99.83	575	1	0	174	748	4408857	4408283	0	967	Intron	Os11t0187100-00	Hypothetical conserved gene.
T004D-10	chr11	100	175	0	0	175	349	6621522	6621696	2e-94	347	Exon	Os11t0226933-01	NB-ARC domain containing protein.
T004D-12	chr04	100	31	0	0	182	212	35912803	35912773	1e-09	61.9	Exon	Os04t0691900-01	Chaperonin Cpn60/TCP-1 family protein.
T004E-02	chr08	100	558	0	0	185	742	3109634	3110191	0	1106	Intergenic	Os08t0154200-01 downstream 3.945kb	Conserved hypothetical protein.
T004E-03	chr06	89.66	87	9	0	199	285	23978415	23978501	1e-20	101	Intergenic	Os06t0588900-01 upstream 1.039kb	CT11-RanBPM domain containing protein.
T004E-06	chr02	99.48	572	1	2	183	754	1052083	1052652	0	1094	Intron	Os02t0120100-02	Similar to ATP binding protein.
T004E-08	chr11	100	150	0	0	174	323	28740747	28740896	1e-79	297	Intergenic	Os11t0661200-01 upstream 4.402kb	Conserved hypothetical protein.
T004F-01	chr04	99.63	536	2	0	174	709	32190166	32190701	0	1047	Exon	Os04t0623550-01	Hypothetical gene.
T005A-06	chr04	100	55	0	0	183	237	32534142	32534196	2e-23	109	Intron	Os04t0629700-01	Similar to Kinesin-1 (Kinesin-like protein A).
T005A-12-1	chr07	99.4	168	1	0	174	341	29872386	29872219	6e-88	325	Intron	Os07t0687500-02	Similar to Isomerase.
T005B-06	chr11	100	53	0	0	176	228	6608261	6608313	2e-22	105	Intergenic	Os11t0226700-01 downstream 0.721kb	Hypothetical conserved gene.
T005B-08-1	chr03	99.01	504	3	2	287	789	5388216	5388718	0	898	Intergenic	Os03t0201901-00 upstream 7.669kb	Glycoside hydrolase%2C family 10 protein.
T005B-12	chr02	100	124	0	0	183	306	1127751	1127874	3e-64	246	Exon	Os02t0121500-01	Conserved hypothetical protein.
T005C-05	chr08	100	146	0	0	183	328	3109139	3109284	3e-77	289	Intergenic	Os08t0154200-01 downstream 4.44kb	Conserved hypothetical protein.
T005C-06-1	chr03	99.04	314	3	0	288	601	5388216	5388529	1e-155	551	Intergenic	Os03t0201901-00 upstream 7.669kb	Glycoside hydrolase%2C family 10 protein.
T005C-07	chr01	100	63	0	0	161	223	35820472	35820410	3e-28	125	Exon	Os01t0803900-01	Cytochrome P450 family protein.
T005C-10-1	chr09	100	195	0	0	174	368	10777194	10777388	2e-106	387	Exon	Os09t0334900-00	Major facilitator superfamily protein.
T005C-10-2	chr07	100	55	0	0	174	228	26870251	26870197	2e-23	109	Intergenic	Os07t0631900-01 upstream 1.719kb	Nucleotide-binding%2C alpha-beta plait domain containing protein.
T005D-04-1	chr02	99.83	590	1	0	174	763	19675104	19674515	0	1122	Exon	Os02t0518600-01	Similar to Potassium transporter 1 (OsHAK1). Splice isoform 2.
T005D-04-2	chr04	100	33	0	0	119	151	31529635	31529603	9e-11	65.9	Intron	Os04t0611800-00	Terpenoid synthase domain containing protein.
T005E-04-1	chr03	93.88	392	24	0	174	565	9593408	9593799	2e-166	587	Intron	Os03t0279832-00	Hypothetical conserved gene.
T005E-04-2	chr07	99.82	563	0	1	174	736	27835536	27836097	0	1100	Intergenic	Os07t0650000-01 upstream 2.294kb	Conserved hypothetical protein.
T005E-11	chr03	100	142	0	0	182	323	505318	505177	6e-75	281	Intron	Os03t0108600-01	DEAD-like helicase%2C N-terminal domain containing protein.
T005E-12-1	chr01	99.82	562	1	0	149	710	36184956	36184395	0	1106	5'Upstream-1000	Os01t0810800-01 upstream 0.117kb	Hypothetical conserved gene.
T005E-12-2	chr10	100	171	0	0	175	345	21939753	21939583	4e-92	339	5'Upstream-1000	Os10t0548000-02 upstream 0.875kb	Similar to Short-chain dehydrogenase Tic32.
T005F-02-1	chr02	93.54	356	23	0	176	531	1053214	1052859	3e-147	523	Intron	Os02t0120100-02	Similar to ATP binding protein.
T005F-02-2	chr01	100	210	0	0	176	385	2375274	2375483	3e-115	416	Intron	Os01t0143800-01	Mitochondrial glycoprotein family protein.
T005F-06	chr04	100	101	0	0	174	274	34750241	34750341	1e-50	200	Intergenic	Os04t0671300-01 upstream 3.176kb	Similar to Suppressor of presenilin 5 (P110b homolog).
T005F-11	chr08	100	83	0	0	152	234	28529945	28530027	1e-39	165	Intergenic	Os08t0567200-01 upstream 33.101kb	RNA recognition motif-related domain containing protein.
T005G-03	chr06	99.84	609	1	0	185	793	7247925	7248533	0	1199	Intron	Os06t0239500-01	TGF-beta receptor%2C type I/II extracellular region family protein.
T005G-04	chr05	100	59	0	0	183	241	2061259	2061317	7e-26	117	5'Upstream-1000	Os05t0135200-01 upstream 0.654kb	Haem peroxidase family protein.
T005G-10	chr04	100	49	0	0	176	224	32790521	32790569	5e-20	97.6	3'Downstream-300	Os04t0634700-01 downstream 0.226kb	Similar to Diacylglycerol kinase.
T005H-08	chr02	100	468	0	0	174	641	6687019	6686552	0	928	Exon	Os02t0219200-01	Similar to Beta-galactosidase precursor (EC 3.2.1.23) (Lactase) (Acid beta- galactosidase) (Exo-(1-->4)-beta-D-galactanase).
T005H-09	chr01	99.06	212	2	0	185	396	25482323	25482112	1e-111	404	Exon	Os01t0605500-00	Kinesin%2C motor region domain containing protein.
T005H-11	chr01	100	63	0	0	176	238	29896750	29896688	3e-28	125	Intergenic	Os01t0683400-01 downstream 1.13kb	Similar to Origin recognition complex 4.
T006A-02	chr04	98.75	559	7	0	174	732	24975376	24975934	0	1053	Intron	Os04t0489800-01	Zinc finger%2C RING/FYVE/PHD-type domain containing protein.
T006A-11	chr02	99.59	245	1	0	175	419	21745336	21745092	1e-133	478	Intron	Os02t0554100-01	Similar to UVB-resistance protein UVR8.
T006C-03	chr09	100	502	0	0	175	676	21129085	21128584	0	793	Intergenic	Os09t0520500-01 upstream 1.867kb	Conserved hypothetical protein.
T006C-04	chr01	100	55	0	0	182	236	30068946	30069000	2e-23	109	Intergenic	Os01t0687300-02 upstream 8.453kb	Conserved hypothetical protein.
T006C-10-1	chr08	100	105	0	0	193	297	5669455	5669559	1e-52	208	Intergenic	Os08t0198200-00 upstream 7.599kb	Hypothetical conserved gene.
T006C-10-2	chr02	100	101	0	0	175	275	5106730	5106830	1e-50	200	Intergenic	Os02t0191800-01 upstream 27.105kb	Conserved hypothetical protein.
T006D-03	chr04	94.8	327	17	0	204	530	34919821	34919495	3e-145	517	5'Upstream-1000	Os04t0674300-01 upstream 0.634kb	NPH3 domain containing protein.
T006D-05	chr04	100	150	0	0	174	323	30905182	30905033	1e-79	297	Intron	Os04t0602500-02	Similar to B0403H10-OSIGBa0105A11.19 protein.
T006D-07	chr06	98.87	531	5	1	184	714	21993706	21994235	0	955	Exon	Os06t0554800-01	Similar to ABC transporter (PDR5-like) isolog (PDR1 ABC transporter).
T006D-08	chr03	100	100	0	0	174	273	2341049	2340950	5e-50	198	3'Downstream-300	Os03t0142600-00 downstream 0.107kb	Myb transcription factor domain containing protein.
T006F-03	chr02	97.71	175	4	0	175	349	1659046	1658872	6e-85	315	Exon	Os02t0131800-01	Similar to Root-specific metal transporter.
T006F-06	chr04	99.67	607	2	0	175	781	639379	638773	0	1189	Intergenic	Os04t0110700-01 upstream 12.985kb	Hypothetical gene.
T006F-09	chr01	100	105	0	0	182	286	42357801	42357697	5e-53	208	Intergenic	Os01t0925700-01 upstream 1.679kb	Similar to predicted protein.
T006F-10-2	chr08	100	42	0	0	176	217	3046726	3046767	6e-16	83.8	Intergenic	Os08t0153000-00 upstream 2.445kb	Similar to MDR-like ABC transporter.
T006G-02	chr07	99.49	197	1	0	192	388	1127976	1128172	4e-105	383	Intergenic	Os07t0121401-01 upstream 1.066kb	Hypothetical conserved gene.
T006G-03	chr01	100	562	0	0	151	712	36184956	36184395	0	1114	5'Upstream-1000	Os01t0810800-01 upstream 0.117kb	Hypothetical conserved gene.
T006G-06	chr02	97.35	567	14	1	203	768	36455605	36455039	0	1003	3'Downstream-300	Os02t0828533-01 downstream 0.001kb	Hypothetical conserved gene.
T006G-07	chr09	100	96	0	0	174	269	22557251	22557156	1e-47	190	5'Upstream-1000	Os09t0548100-01 upstream 0.516kb	Hypothetical protein.
T006G-08	chr03	98.48	593	9	0	183	775	36629704	36629112	0	1104	Exon	Os03t0849500-00	Similar to Powdery mildew resistance protein PM3b.
T007A-12	chr01	100	141	0	0	176	316	25417212	25417352	2e-74	280	Intergenic	Os01t0604000-01 upstream 2.649kb	Conserved hypothetical protein.
T007B-01	chr06	100	95	0	0	169	263	24771017	24771111	4e-47	188	Intergenic	Os06t0604100-00 upstream 6.331kb	Hypothetical conserved gene.
T007B-11	chr03	100	54	0	0	183	236	6479190	6479137	6e-23	107	Intron	Os03t0223000-01	Similar to atypical receptor-like kinase MARK.
T007C-01	chr06	100	64	0	0	182	245	31948561	31948624	8e-29	127	Intron	Os06t0729300-01	Similar to AGO1 homologous protein.
T007C-03	chr05	100	46	0	0	182	227	27563247	27563202	3e-18	91.7	Exon	Os05t0552000-00	Hypothetical protein.
T007C-07	chr08	100	191	0	0	176	366	5477918	5477728	5e-104	379	Intergenic	Os08t0193900-01 upstream 1.142kb	Cyclin-like F-box domain containing protein.
T007C-08	chr07	100	121	0	0	176	296	1119095	1118975	2e-62	240	Exon	Os07t0121200-00	Hypothetical conserved gene.
T007D-03-1	chr02	100	148	0	0	182	329	13101864	13102011	2e-78	293	Intergenic	Os02t0325401-01 upstream 11.867kb	Phosphoglycerate mutase domain containing protein.
T007D-03-2	chr12	98.59	71	1	0	183	253	5492455	5492385	2e-30	133	Intergenic	Os12t0204800-01 downstream 7.763kb	NB-ARC domain containing protein.
T007D-06	chr12	100	49	0	0	174	222	5714654	5714606	5e-20	97.6	Intergenic	Os12t0209300-00 upstream 1.649kb	Hypothetical conserved gene.
T007D-10	chr05	100	73	0	0	188	260	28958443	28958515	6e-34	145	Intergenic	Os05t0579500-01 downstream 1.962kb	Conserved hypothetical protein.
T007E-02	chr06	100	70	0	0	188	257	4230067	4229998	2e-32	139	Exon	Os06t0184500-00	BTB domain containing protein.
T007E-03	chr06	100	119	0	0	182	300	3112853	3112735	3e-61	236	Exon	Os06t0161400-01	Protein of unknown function DUF1618 domain containing protein.
T007E-07	chr01	100	117	0	0	183	299	29692687	29692571	4e-60	232	Intron	Os01t0679600-02	Region of unknown function DUF1794 domain containing protein.
T007E-10	chr08	100	89	0	0	174	262	24567265	24567353	1e-43	176	3'Downstream-300	Os08t0495800-02 downstream 0.286kb	Similar to alkaline alpha galactosidase 3.
T007E-12	chr03	99.51	205	1	0	182	386	4405767	4405563	6e-110	398	5'Upstream-1000	Os03t0183900-01 upstream 0.198kb	Similar to Plasma membrane H+ATPase.
T007F-02	chr04	100	104	0	0	175	278	32909643	32909540	2e-52	206	Intron	Os04t0637000-01	Similar to BZIP transcription factor bZIP52.
T007F-06-1	chr02	100	166	0	0	183	348	27161183	27161348	4e-89	329	Intergenic	Os02t0652300-01 upstream 4.425kb	Engulfment and cell motility%2C ELM domain containing protein.
T007F-06-2	chr08	100	88	0	0	183	270	5675380	5675467	6e-43	174	Intergenic	Os08t0198200-00 upstream 1.674kb	Hypothetical conserved gene.
T007G-01	chr03	100	115	0	0	174	288	369590	369704	6e-59	228	Intron	Os03t0106300-00	PAIR1 protein (HOMOLOGOUS PAIRING ABERRATION IN RICE MEIOSIS 1 protein).
T007G-02	chr03	100	115	0	0	182	296	369590	369704	6e-59	228	Intron	Os03t0106300-00	PAIR1 protein (HOMOLOGOUS PAIRING ABERRATION IN RICE MEIOSIS 1 protein).
T007G-03	chr04	100	114	0	0	188	301	34749706	34749819	2e-58	226	Intergenic	Os04t0671300-01 upstream 2.641kb	Similar to Suppressor of presenilin 5 (P110b homolog).
T007G-04	chr03	100	55	0	0	188	242	36804391	36804445	2e-23	109	5'Upstream-1000	Os03t0852800-00 upstream 0.974kb	Phosphoesterase family protein.
T007G-06	chr01	100	141	0	0	174	314	25418908	25419048	2e-74	280	Intergenic	Os01t0604000-01 upstream 4.345kb	Conserved hypothetical protein.
T007G-09	chr03	100	200	0	0	183	382	10797846	10798045	2e-109	396	5'Upstream-1000	Os03t0304100-01 upstream 0.649kb	Conserved hypothetical protein.
T007G-11	chr02	100	213	0	0	176	388	4850105	4849893	4e-117	422	Exon	Os02t0187400-01	PLC-like phosphodiesterase%2C TIM beta/alpha-barrel domain domain containing protein.
T007H-01	chr12	100	34	0	0	182	215	23756573	23756540	2e-11	67.9	Exon	Os12t0572800-00	Similar to RSSG8.
T007H-10	chr08	100	160	0	0	183	342	3110349	3110190	1e-85	317	Intergenic	Os08t0154200-01 downstream 3.23kb	Conserved hypothetical protein.
T008A-02-1	chr01	100	141	0	0	183	323	41830064	41829924	2e-74	280	Intergenic	Os01t0919200-01 upstream 1.443kb	Bacterial transferase hexapeptide repeat domain containing protein.
T008A-11-1	chr08	100	130	0	0	174	303	27358044	27357915	8e-68	258	Intergenic	Os08t0544400-01 upstream 4.849kb	ABC-2 type transporter domain containing protein.
T008A-11-2	chr02	100	60	0	0	175	234	10567303	10567244	2e-26	119	Exon	Os02t0282500-00	Hypothetical conserved gene.
T008B-01	chr08	100	102	0	0	176	277	5684040	5683939	3e-51	202	Intergenic	Os08t0198700-01 upstream 8.253kb	Similar to Glycolate oxidase (EC 1.1.3.15) (Fragment).
T008B-06	chr02	100	85	0	0	183	267	10563781	10563865	3e-41	168	5'Upstream-1000	Os02t0282500-00 upstream 0.852kb	Hypothetical conserved gene.
T008B-07	chr02	100	132	0	0	183	314	25102471	25102602	5e-69	262	Intergenic	Os02t0614600-01 upstream 2.525kb	Protein of unknown function DUF869%2C plant family protein.
T008B-09	chr05	100	37	0	0	198	234	2064427	2064463	1e-12	73.8	Intergenic	Os05t0135400-01 upstream 9.328kb	Plant peroxidase domain containing protein.
T008C-06	chr05	100	34	0	0	174	207	22506815	22506782	2e-11	67.9	Intergenic	Os05t0456000-02 upstream 3.588kb	Mitochondrial glycoprotein family protein.
T008C-07	chr01	100	102	0	0	174	275	29104443	29104342	3e-51	202	Intergenic	Os01t0668400-00 upstream 6.058kb	Similar to predicted protein.
T008C-09	chr05	100	44	0	0	188	231	15116730	15116773	4e-17	87.7	Intergenic	Os05t0325200-01 downstream 1.976kb	Cyclin-related 2 domain containing protein.
T008D-02-1	chr08	100	183	0	0	175	357	3757568	3757750	3e-99	363	Intron	Os08t0164000-01	Protein of unknown function DUF569 family protein.
T008D-02-2	chr09	100	64	0	0	175	238	13623492	13623429	8e-29	127	Intergenic	Os09t0382000-01 upstream 9.852kb	Hypothetical conserved gene.
T008E-05	chr07	100	195	0	0	176	370	30089817	30090011	2e-106	387	Intergenic	Os07t0691700-01 upstream 1.704kb	Conserved hypothetical protein.
T008E-07	chr07	100	195	0	0	174	368	30089817	30090011	2e-106	387	Intergenic	Os07t0691700-01 upstream 1.704kb	Conserved hypothetical protein.
T008E-11	chr01	100	164	0	0	176	339	33930413	33930250	5e-88	325	Intergenic	Os01t0764600-01 upstream 10.977kb	Hypothetical conserved gene.
T008F-11	chr06	100	200	0	0	176	375	5244929	5245128	2e-109	396	Intron	Os06t0203800-01	Similar to ERECTA-like kinase 1.
T008G-04	chr05	100	67	0	0	182	248	20557159	20557093	1e-30	133	Intergenic	Os05t0418100-01 upstream 11.374kb	Similar to Seven transmembrane protein Mlo8.
T008G-06	chr06	100	90	0	0	183	272	5872684	5872773	4e-44	178	Intron	Os06t0215400-01	Peptidase S9%2C prolyl oligopeptidase active site region domain containing protein.
T008G-10-1	chr10	100	140	0	0	183	322	22967066	22966927	9e-74	278	Exon	Os10t0567000-01	Camphor resistance CrcB protein family protein.
T008H-07	chr02	100	50	0	0	182	231	27719783	27719832	4e-20	99.6	Intergenic	Os02t0663300-00 downstream 3.407kb	Similar to predicted protein.
T009A-02	chr04	100	150	0	0	190	339	34752797	34752648	1e-79	297	Intergenic	Os04t0671300-01 upstream 5.732kb	Similar to Suppressor of presenilin 5 (P110b homolog).
T009A-04	chr03	100	46	0	0	186	231	6501151	6501106	3e-18	91.7	5'Upstream-1000	Os03t0223200-00 upstream 0.961kb	Similar to Cinnamyl alcohol dehydrogenase.
T009A-08	chr08	100	176	0	0	184	359	5684114	5683939	4e-95	349	Intergenic	Os08t0198700-01 upstream 8.179kb	Similar to Glycolate oxidase (EC 1.1.3.15) (Fragment).
T009A-09	chr01	100	37	0	0	183	219	2240310	2240274	5e-13	73.8	Intergenic	Os01t0141600-01 upstream 4.467kb	Protein of unknown function DUF647 family protein.
T009A-12	chr03	100	52	0	0	183	234	611668	611617	9e-22	103	Intron	Os03t0110500-01	KIP1-like domain containing protein.
T009B-01	chr02	100	36	0	0	183	218	988859	988824	2e-12	71.9	Intergenic	Os02t0118900-00 upstream 2.086kb	NB-ARC domain containing protein.
T009B-10-1	chr06	100	120	0	0	183	302	29829059	29828940	7e-62	238	Intron	Os06t0693400-01	Conserved hypothetical protein.
T009B-10-2	chr10	100	67	0	0	183	249	1479298	1479232	1e-30	133	3'Downstream-300	Os10t0123200-01 downstream 0.131kb	Cyclin-like F-box domain containing protein.
T009C-01	chr12	100	78	0	0	174	251	527443	527366	5e-37	155	Intergenic	Os12t0109800-00 upstream 2.614kb	Hypothetical conserved gene.
T009C-02	chr09	100	120	0	0	183	302	18214108	18214227	7e-62	238	Intergenic	Os09t0462901-00 downstream 1.483kb	Hypothetical conserved gene.
T009C-05	chr04	100	55	0	0	183	237	35394772	35394718	2e-23	109	3'Downstream-300	Os04t0683500-01 downstream 0.296kb	Similar to H0306F12.5 protein.
T009D-03	chr04	100	202	0	0	184	385	24337492	24337291	1e-110	400	Intergenic	Os04t0476100-01 upstream 5.555kb	Similar to Peroxisomal copper-containing amine oxidase.
T009D-04-1	chr05	96.77	186	6	0	187	372	28469459	28469644	1e-86	321	Intergenic	Os05t0569700-00 downstream 1.149kb	Hypothetical conserved gene.
T009D-04-2	chr02	100	70	0	0	184	253	1336208	1336139	2e-32	139	Exon	Os02t0125500-00	Hypothetical conserved gene.
T009D-06	chr10	100	112	0	0	183	294	22096601	22096712	4e-57	222	5'Upstream-1000	Os10t0550500-01 upstream 0.787kb	Similar to Pectinacetylesterase.
T009E-04	chr03	100	170	0	0	174	343	35961281	35961112	1e-91	337	Intergenic	Os03t0835100-00 upstream 22.04kb	Similar to Chloroplast protein import component Toc159.
T009E-11	chr04	100	39	0	0	174	212	31281831	31281793	3e-14	77.8	Intergenic	Os04t0608300-01 upstream 1.071kb	Auxin responsive SAUR protein domain containing protein.
T009G-02	chr11	100	61	0	0	176	236	29218096	29218156	6e-27	121	Exon	Os11t0669100-01	Calmodulin binding protein-like family protein.
T009G-03	chr05	100	213	0	0	183	395	24118640	24118428	4e-117	422	Intergenic	Os05t0488600-01 upstream 4.125kb	Similar to Phosphate starvation regulator protein (Regulatory protein of P- starvation acclimation response Psr1).
T009G-11	chr05	100	113	0	0	175	287	22540333	22540445	1e-57	224	Exon	Os05t0456925-00	Hypothetical conserved gene.
T009H-01	chr03	100	173	0	0	183	355	31336928	31336756	2e-93	343	Exon	Os03t0743800-00	Similar to predicted protein.
T009H-02-1	chr02	100	209	0	0	183	391	9050676	9050468	2e-114	414	Intron	Os02t0259900-01	Conserved hypothetical protein.
T009H-02-2	chr02	100	157	0	0	174	330	986198	986354	8e-84	311	Intergenic	Os02t0118900-00 upstream 4.747kb	NB-ARC domain containing protein.
T010A-02	chr04	100	54	0	0	183	236	23872188	23872135	6e-23	107	Intergenic	Os04t0467800-01 upstream 1.407kb	Similar to OSIGBa0128P10.4 protein.
T010A-05-1	chr03	97.42	155	4	0	183	337	3484835	3484681	4e-73	276	Intergenic	Os03t0164800-00 upstream 1.321kb	Similar to SKIP interacting protein 8 (Fragment).
T010A-05-2	chr06	97.83	46	1	0	185	230	25375719	25375764	7e-16	83.8	Intron	Os06t0612900-00	Similar to predicted protein.
T010B-03	chr09	100	195	0	0	176	370	18214420	18214226	2e-106	387	Intergenic	Os09t0462901-00 downstream 1.171kb	Hypothetical conserved gene.
T010B-09	chr04	100	150	0	0	122	271	19993263	19993114	1e-79	297	Intergenic	Os04t0399800-00 upstream 19.973kb	Similar to Ethylene-responsive transcription factor 12 (Ethylene-responsive element binding factor 12) (EREBP-12) (AtERF12).
T010B-12	chr05	100	94	0	0	183	276	23998988	23999081	2e-46	186	Exon	Os05t0486100-01	Protein kinase%2C core domain containing protein.
T010C-01	chr02	100	141	0	0	184	324	32085064	32084924	2e-74	280	Exon	Os02t0744650-00	CSLA1-cellulose synthase-like family A.
T010C-04	chr06	100	111	0	0	174	284	4576319	4576429	3e-42	172	Intergenic	Os06t0190500-01 upstream 4.531kb	Glutamate receptor-related domain containing protein.
T010C-11	chr05	100	72	0	0	183	254	28366706	28366777	2e-33	143	Intergenic	Os05t0567600-00 upstream 2.924kb	Similar to SANT/MYB protein.
T010D-01	chr12	100	183	0	0	183	365	25916729	25916547	3e-99	363	Intergenic	Os12t0610200-01 upstream 1.457kb	Similar to Phytochrome-interacting factor 3 (Phytochrome-associated protein 3) (Basic helix-loop-helix protein 8) (bHLH8) (AtbHLH008).
T010D-10	chr02	98.75	80	1	0	183	262	6520896	6520817	7e-36	151	Exon	Os02t0216000-00	Hypothetical conserved gene.
T010D-11	chr04	100	55	0	0	184	238	35394772	35394718	2e-23	109	3'Downstream-300	Os04t0683500-01 downstream 0.296kb	Similar to H0306F12.5 protein.
T010D-12	chr12	100	107	0	0	174	280	27434160	27434266	3e-54	212	Intergenic	Os12t0636200-01 upstream 11.471kb	Similar to Prep (Fragment).
T010E-02-1	chr03	100	184	0	0	183	366	22230693	22230876	2e-87	323	Intron	Os03t0582200-01	SCAMP family protein.
T010E-02-2	chr04	100	112	0	0	183	294	30934684	30934573	4e-57	222	Intron	Os04t0603000-00	Similar to OSIGBa0118P15.1 protein.
T010E-03-1	chr02	100	155	0	0	183	337	3334453	3334607	1e-82	307	Intergenic	Os02t0161550-00 upstream 4.823kb	Similar to Class III peroxidase 24.
T010E-03-2	chr01	100	90	0	0	183	272	7529873	7529962	4e-44	178	Intergenic	Os01t0236300-02 upstream 16.208kb	Similar to Auxin response factor 18.
T010E-05	chr06	100	79	0	0	183	261	3138988	3138910	1e-37	157	Intergenic	Os06t0162500-01 upstream 5.547kb	Similar to Naringenin 3-dioxygenase like protein.
T010E-08	chr03	100	203	0	0	183	385	3258915	3258713	4e-111	402	Intergenic	Os03t0161100-00 upstream 7.338kb	Similar to Viral A-type inclusion protein repeat containing protein%2C expressed.
T010E-11	chr12	100	104	0	0	183	286	24997736	24997633	2e-52	206	Intergenic	Os12t0592900-01 upstream 22.396kb	Hypothetical protein.
T010E-12	chr01	100	127	0	0	174	300	7891915	7891789	5e-66	252	Exon	Os01t0243100-01	Similar to Kinesin.
T010F-02	chr08	100	215	0	0	185	399	5683726	5683940	3e-118	426	Intergenic	Os08t0198700-01 upstream 8.567kb	Similar to Glycolate oxidase (EC 1.1.3.15) (Fragment).
T010F-03	chr01	100	113	0	0	176	288	31735005	31735117	1e-57	224	Intron	Os01t0719600-01	Heavy metal transport/detoxification protein domain containing protein.
T010F-06	chr10	100	125	0	0	183	307	16129122	16128998	1e-48	194	Intron	Os10t0437100-01	Amino acid/polyamine transporter I family protein.
T010F-10	chr04	100	181	0	0	184	364	32680520	32680340	4e-98	359	Exon	Os04t0632100-01	S-locus receptor-like kinase RLK13.
T010G-05	chr08	100	47	0	0	174	220	27746955	27746909	7e-19	93.7	5'Upstream-1000	Os08t0552333-00 upstream 0.152kb	Hypothetical conserved gene.
T011A-01	chr09	100	82	0	0	174	255	14726745	14726826	2e-39	163	Intron	Os09t0400600-01	Conserved hypothetical protein.
T011A-02	chr08	100	88	0	0	174	261	5675380	5675467	6e-43	174	Intergenic	Os08t0198200-00 upstream 1.674kb	Hypothetical conserved gene.
T011A-06-2	chr01	98.41	63	1	0	192	254	5731225	5731163	9e-26	117	Exon	Os01t0204300-00	Similar to H0215E01.10 protein.
T011A-08	chr04	100	89	0	0	188	276	24270617	24270705	1e-43	176	Exon	Os04t0475100-00	Similar to OSIGBa0106G07.2 protein.
T011A-10	chr07	100	98	0	0	174	271	19950	19853	7e-49	194	3'Downstream-300	Os07t0100300-03 downstream 0.253kb	Similar to predicted protein.
T011A-11	chr12	100	159	0	0	184	342	26658733	26658575	1e-70	268	Exon	Os12t0621500-01	Similar to IRE.
T011A-12	chr02	100	30	0	0	191	220	24264222	24264251	1e-08	60	Intron	Os02t0599700-01	Protein phosphatase 2C family protein.
T011B-09	chr07	100	49	0	0	183	231	1152651	1152699	5e-20	97.6	Exon	Os07t0122100-01	Protein of unknown function DUF1719%2C Oryza sativa family protein.
T011B-11-1	chr04	100	153	0	0	175	327	23051799	23051647	2e-81	303	Intergenic	Os04t0452100-01 downstream 1.821kb	Similar to H0815C01.8 protein.
T011C-01	chr04	100	111	0	0	184	294	24271322	24271212	1e-56	220	Exon	Os04t0475100-00	Similar to OSIGBa0106G07.2 protein.
T011C-05	chr07	100	217	0	0	174	390	28828587	28828371	2e-119	430	Intron	Os07t0666900-01	Oryza sativa Naﱿ antiporter.,Salt tolerance.,Vacuolar Naﱿ antiporter.
T011D-01	chr07	100	142	0	0	182	323	1087647	1087788	6e-75	281	Exon	Os07t0120400-01	Cyclin-like F-box domain containing protein.
T011D-02-1	chr01	100	95	0	0	183	277	39955397	39955303	4e-47	188	Exon	Os01t0880800-01	Similar to Acyl-[acyl-carrier-protein] desaturase%2C chloroplast precursor (EC 1.14.19.2) (Stearoyl-ACP desaturase).
T011D-05	chr10	100	153	0	0	182	334	17565652	17565804	2e-81	303	Intergenic	Os10t0463200-01 upstream 2.477kb	Esterase%2C SGNH hydrolase-type domain containing protein.
T011D-07	chr06	100	77	0	0	183	259	30606179	30606255	2e-36	153	Exon	Os06t0704000-01	Protein of unknown function DUF659 domain containing protein.
T011D-08-1	chr10	100	121	0	0	182	302	22105585	22105705	2e-62	240	Exon	Os10t0550750-00	Similar to cDNA clone:J013082I15%2C full insert sequence.
T011D-08-2	chr01	100	58	0	0	176	233	9315859	9315916	3e-25	115	Exon	Os01t0269800-00	NB-ARC domain containing protein.
T011D-11	chr06	100	136	0	0	174	309	3511596	3511731	2e-71	270	Intergenic	Os06t0170100-00 downstream 2.535kb	Similar to WAK80 - OsWAK receptor-like protein kinase.
T011E-02	chr02	100	33	0	0	188	220	31253082	31253114	9e-11	65.9	5'Upstream-1000	Os02t0730000-01 upstream 0.464kb	Similar to Mitochondrial aldehyde dehydrogenase.
T011E-05	chr02	100	124	0	0	191	314	17198580	17198703	3e-64	246	Exon	Os02t0478900-00	Similar to predicted protein.
T011E-08-1	chr05	98.82	170	2	0	184	353	23857689	23857858	9e-87	321	Intergenic	Os05t0482700-01 upstream 8.193kb	Similar to 2%2C3-bisphosphoglycerate-independent phosphoglycerate mutase (EC 5.4.2.1) (Phosphoglyceromutase) (BPG-independent PGAM) (PGAM-I).
T011E-10-1	chr01	100	45	0	0	283	327	8213900	8213856	6e-17	89.7	Intergenic	Os01t0249300-01 upstream 1.21kb	Lg106-like family protein.
T011E-10-2	chr08	100	45	0	0	186	230	3111422	3111466	1e-17	89.7	Intergenic	Os08t0154200-01 downstream 2.157kb	Conserved hypothetical protein.
T011E-12	chr08	100	47	0	0	183	229	27746955	27746909	7e-19	93.7	5'Upstream-1000	Os08t0552333-00 upstream 0.152kb	Hypothetical conserved gene.
T011F-05	chr03	100	111	0	0	184	294	561901	561791	1e-56	220	5'Upstream-1000	Os03t0109600-01 upstream 0.119kb	Similar to Transcription factor homolog BTF3-like protein.
T011F-06	chr04	96.51	459	16	0	174	632	17038832	17039290	0	785	Intron	Os04t0352400-01	Peptidyl-prolyl cis-trans isomerase%2C FKBP-type domain containing protein.
T011F-10	chr07	97.39	307	7	1	409	715	27848684	27848379	3e-151	537	5'Upstream-1000	Os07t0650451-00 upstream 0.721kb	Hypothetical gene.
T011G-01	chr04	100	115	0	0	174	288	23670845	23670959	6e-59	228	3'Downstream-300	Os04t0464200-01 downstream 0.094kb	Betaine aldehyde dehydrogenase1.
T011G-07	chr05	100	50	0	0	182	231	27653075	27653124	1e-20	99.6	Exon	Os05t0553800-01	Similar to Anti-silencing protein-like (Anti-silencing function 1b) (Anti- silencing factor 1-like protein).
T011G-08-1	chr06	100	121	0	0	184	304	31832800	31832680	2e-62	240	Intron	Os06t0727400-01	Similar to Protein kinase APK1A%2C chloroplast precursor (EC 2.7.1.-).
T011G-08-2	chr04	100	47	0	0	183	229	30563780	30563734	7e-19	93.7	Intron	Os04t0594800-01	Oligopeptide transporter OPT superfamily protein.
T011G-11	chr03	100	109	0	0	182	290	15307094	15306986	2e-55	216	Intergenic	Os03t0374600-01 upstream 4.605kb	Glycoside hydrolase%2C family 17 protein.
T011G-12	chr01	100	37	0	0	190	226	2240310	2240274	5e-13	73.8	Intergenic	Os01t0141600-01 upstream 4.467kb	Protein of unknown function DUF647 family protein.
T011H-03	chr10	100	166	0	0	174	339	19287181	19287346	4e-89	329	Exon	Os10t0494300-01	Similar to ABC transporter.
T011H-05-1	chr01	100	172	0	0	175	346	2852882	2853053	1e-92	341	Intergenic	Os01t0152950-00 upstream 5.033kb	Cyclin-like F-box domain containing protein.
T011H-05-2	chr07	100	43	0	0	175	217	1130861	1130903	2e-16	85.7	Intergenic	Os07t0121401-01 upstream 3.951kb	Hypothetical conserved gene.
T012A-01-1	chr04	97.33	150	4	0	176	325	19993263	19993114	4e-70	266	Intergenic	Os04t0399800-00 upstream 19.973kb	Similar to Ethylene-responsive transcription factor 12 (Ethylene-responsive element binding factor 12) (EREBP-12) (AtERF12).
T012A-05	chr12	100	167	0	0	185	351	1723625	1723791	9e-90	331	3'Downstream-300	Os12t0135050-00 downstream 0.087kb	Similar to Cytochrome P450 family protein.
T012A-08	chr04	100	65	0	0	183	247	31541575	31541639	2e-29	129	Intron	Os04t0612100-01	Similar to Beta-1%2C3-glucanase-like protein.
T012A-09	chr01	100	176	0	0	184	359	22824120	22824295	4e-95	349	Intergenic	Os01t0559500-01 upstream 1.992kb	Similar to predicted protein.
T012A-11	chr01	100	184	0	0	183	366	31536219	31536036	7e-100	365	5'Upstream-1000	Os01t0716200-02 upstream 0.188kb	Similar to Calmodulin binding protein.
T012A-12-1	chr07	100	111	0	0	183	293	26465174	26465064	1e-56	220	Exon	Os07t0623501-00	Hypothetical gene.
T012B-05	chr03	100	74	0	0	182	255	31336968	31337041	1e-34	147	Exon	Os03t0743800-00	Similar to predicted protein.
T012B-06	chr02	100	129	0	0	183	311	999658	999530	3e-67	256	Intergenic	Os02t0118850-01 upstream 4.435kb	Hypothetical gene.
T012B-10-1	chr03	99.3	143	1	0	188	330	2131355	2131213	3e-55	216	Exon	Os03t0138700-01	TGF-beta receptor%2C type I/II extracellular region family protein.
T012B-12	chr10	100	99	0	0	183	281	22630443	22630541	2e-49	196	Intron	Os10t0561400-01	Similar to Transcription factor MYBS3.
T012C-02	chr04	100	191	0	0	184	374	32354743	32354933	5e-104	379	Exon	Os04t0626450-01	NB-ARC domain containing protein.
T012C-11	chr11	78.81	269	42	3	405	667	30179133	30179392	1e-14	83.8	Intergenic	Os11t0689100-01 upstream 6.038kb	NB-ARC domain containing protein.
T012D-01	chr01	100	137	0	0	176	312	1802566	1802430	6e-72	272	5'Upstream-1000	Os01t0132766-01 upstream 0.572kb	Zinc finger%2C C2H2-like domain containing protein.
T012D-09	chr03	100	80	0	0	188	267	3855833	3855912	3e-38	159	Intron	Os03t0171900-02	Similar to Alanine:glyoxylate aminotransferase-like protein (Fragment).
T012D-10-1	chr02	97.59	332	8	0	174	505	29407070	29407401	8e-169	595	Intron	Os02t0694800-01	Protein kinase domain containing protein.
T012E-01-1	chr05	98.45	129	2	0	192	320	19318729	19318601	2e-62	240	5'Upstream-1000	Os05t0395600-01 upstream 0.171kb	Hypothetical conserved gene.
T012E-05	chr07	99.12	227	2	0	105	331	5285803	5286029	1e-120	434	Intergenic	Os07t0197100-01 upstream 4.705kb	Similar to Hexokinase-4%2C chloroplastic.
T012F-03-1	chr09	100	193	0	0	188	380	22556965	22557157	3e-105	383	5'Upstream-1000	Os09t0548100-01 upstream 0.802kb	Hypothetical protein.
T012F-03-2	chr02	100	66	0	0	183	248	32134132	32134067	5e-30	131	Intergenic	Os02t0745300-00 upstream 2.829kb	No apical meristem (NAM) protein domain containing protein.
T013A-03-2	chr08	100	56	0	0	174	229	24759070	24759015	4e-24	111	Intergenic	Os08t0499800-01 upstream 2.244kb	Pentatricopeptide repeat domain containing protein.
T013A-06	chr01	100	34	0	0	183	216	6667868	6667835	2e-11	67.9	Intergenic	Os01t0221900-01 downstream 1.242kb	Similar to peptidase C45%2C acyl-coenzyme A/6-aminopenicillanic acid acyl-transferase.
T013A-12	chr01	100	38	0	0	182	219	35878550	35878513	1e-13	75.8	Exon	Os01t0805500-00	Similar to indole-3-acetate beta-glucosyltransferase.
T013B-02	chr04	100	76	0	0	174	249	30946270	30946345	7e-36	151	3'Downstream-300	Os04t0603400-01 downstream 0.239kb	Conserved hypothetical protein.
T013B-03	chr11	100	143	0	0	176	318	1363061	1362919	2e-75	283	Intergenic	Os11t0129800-01 upstream 5.538kb	Hypothetical conserved gene.
T013B-06	chr10	100	167	0	0	81	247	19858754	19858920	9e-90	331	Exon	Os10t0506200-00	Similar to Valyl-tRNA synthetase.
T013B-11	chr05	100	33	0	0	182	214	23969440	23969408	9e-11	65.9	Intergenic	Os05t0485500-01 downstream 1.746kb	Hypothetical protein.
T013C-06-1	chr03	100	173	0	0	178	350	31254816	31254644	3e-93	343	Intron	Os03t0741900-00	Hypothetical conserved gene.
T013C-08	chr12	100	97	0	0	161	257	23759549	23759645	6e-48	192	Exon	Os12t0572800-00	Similar to RSSG8.
T013C-09	chr05	100	64	0	0	176	239	346104	346167	8e-29	127	Intron	Os05t0106300-00	Similar to nodulin-like protein.
T013C-11	chr02	100	53	0	0	174	226	36454834	36454782	2e-22	105	Exon	Os02t0828533-01	Hypothetical conserved gene.
T013D-05-1	chr08	99.17	120	1	0	174	293	27264880	27264999	2e-59	230	Exon	Os08t0543050-00	Similar to Resistance gene analog PIC27 (Fragment).
T013D-05-2	chr08	100	56	0	0	182	237	24759070	24759015	4e-24	111	Intergenic	Os08t0499800-01 upstream 2.244kb	Pentatricopeptide repeat domain containing protein.
T013D-06	chr10	100	158	0	0	184	341	22551749	22551906	2e-84	313	5'Upstream-1000	Os10t0560000-01 upstream 0.494kb	Protein of unknown function DUF828%2C plant family protein.
T013F-05	chr06	100	74	0	0	183	256	28103357	28103430	3e-34	147	Intergenic	Os06t0660800-01 upstream 5.106kb	Protein kinase domain containing protein.
T013F-07-1	chr09	100	151	0	0	184	334	20646299	20646449	3e-80	299	Intergenic	Os09t0512700-01 upstream 3.279kb	Armadillo-like helical domain containing protein.
T013F-07-2	chr04	100	50	0	0	183	232	17292774	17292823	1e-20	99.6	Intergenic	Os04t0357300-01 upstream 4.075kb	Similar to Helicase-like protein [Oryza sativa (japonica cultivar-group)].
T013F-10	chr01	100	72	0	0	182	253	923654	923583	2e-33	143	Intergenic	Os01t0116400-01 upstream 1.072kb	Protein kinase%2C core domain containing protein.
T013F-12-1	chr04	99.47	188	1	0	174	361	24278271	24278458	7e-100	365	5'Upstream-1000	Os04t0475200-00 upstream 0.058kb	Similar to OSIGBa0106G07.3 protein.
T013F-12-2	chr07	100	31	0	0	189	219	27848318	27848288	1e-09	61.9	Exon	Os07t0650451-00	Hypothetical gene.
T013G-04	chr07	100	68	0	0	182	249	29855665	29855598	4e-31	135	Exon	Os07t0687100-02	Protein of unknown function DUF341 domain containing protein.
T013G-12	chr07	100	139	0	0	174	312	1117787	1117649	4e-73	276	Exon	Os07t0121200-00	Hypothetical conserved gene.
T013H-04	chr01	100	72	0	0	183	254	2798287	2798358	2e-33	143	Intergenic	Os01t0151700-01 upstream 1.461kb	Similar to Short-chain dehydrogenase Tic32.
T013H-05-2	chr03	100	94	0	0	174	267	1605927	1606020	2e-46	186	Intergenic	Os03t0128200-01 upstream 5.817kb	Similar to predicted protein.
T013H-09	chr02	100	112	0	0	183	294	32005910	32006021	5e-57	222	Intergenic	Os02t0743200-01 upstream 3.813kb	Conserved hypothetical protein.
T013H-10	chr07	100	74	0	0	174	247	1079617	1079690	1e-34	147	5'Upstream-1000	Os07t0120051-00 upstream 0.875kb	Similar to predicted protein.
T013H-11	chr11	100	156	0	0	176	331	29376648	29376493	3e-83	309	Intergenic	Os11t0672600-01 downstream 1.485kb	Conserved hypothetical protein.
T014A-09	chr07	100	149	0	0	174	322	2504454	2504602	4e-79	295	Exon	Os07t0147800-00	Hypothetical conserved gene.
T014B-05-1	chr08	100	133	0	0	183	315	27113582	27113450	1e-69	264	Intergenic	Os08t0540000-01 downstream 2.484kb	Protein of unknown function DUF914%2C eukaryotic family protein.
T014B-05-2	chr01	100	81	0	0	182	262	25700229	25700309	8e-39	161	Exon	Os01t0609200-00	Similar to Pleiotropic drug resistance protein 3.
T014B-10-1	chr03	99.38	160	1	0	183	342	8253320	8253161	3e-83	309	Intergenic	Os03t0255100-01 upstream 3.33kb	Similar to Relative to SR12 protein (Fragment).
T014C-02	chr06	100	60	0	0	174	233	3094060	3094119	2e-26	119	Intergenic	Os06t0161300-01 upstream 9.698kb	Hypothetical conserved gene.
T014C-06	chr07	100	89	0	0	182	270	21780463	21780551	1e-43	176	Intergenic	Os07t0537300-00 upstream 1.021kb	Similar to receptor-like serine-threonine protein kinase.
T014C-11	chr07	100	107	0	0	174	280	29754985	29754879	3e-54	212	5'Upstream-1000	Os07t0685300-01 upstream 0.108kb	Similar to Phosphate starvation regulator protein (Regulatory protein of P- starvation acclimation response Psr1).
T014C-12	chr03	100	145	0	0	183	327	844386	844242	1e-76	287	Exon	Os03t0114800-02	Similar to Major Facilitator superfamily protein.
T014D-04	chr07	97.63	211	4	1	443	653	27359065	27358856	2e-102	375	Intergenic	Os07t0641700-01 upstream 7.069kb	Similar to 10 kDa chaperonin (Protein CPN10) (Protein groES).
T014D-08	chr03	100	132	0	0	183	314	36596689	36596820	5e-69	262	Exon	Os03t0848700-01	Similar to TDRGA-1 (Fragment).
T014E-01	chr06	100	40	0	0	182	221	29438813	29438852	8e-15	79.8	Exon	Os06t0685300-00	Similar to predicted protein.
T014E-05	chr01	100	121	0	0	174	294	30335597	30335477	2e-62	240	Exon	Os01t0693300-01	Similar to Lipid phosphate phosphatase 2 (EC 3.1.3.-) (AtLPP2) (Phosphatidic acid phosphatase 2) (AtPAP2) (Prenyl diphosphate phosphatase).
T014F-11	chr08	100	133	0	0	183	315	27113582	27113450	1e-69	264	Intergenic	Os08t0540000-01 downstream 2.484kb	Protein of unknown function DUF914%2C eukaryotic family protein.
T015A-07	chr04	98.59	71	1	0	216	286	34935853	34935783	3e-30	133	Intergenic	Os04t0674500-01 upstream 1.171kb	Hypothetical protein.
T015A-09	chr04	100	92	0	0	174	265	24388278	24388369	3e-45	182	Intergenic	Os04t0477300-01 upstream 1.348kb	No apical meristem (NAM) protein domain containing protein.
T015B-11	chr03	100	117	0	0	175	291	25031301	25031417	4e-60	232	Exon	Os03t0634000-01	Similar to THA4.
T015C-02-1	chr08	100	179	0	0	183	361	27264717	27264539	7e-97	355	Exon	Os08t0543050-00	Similar to Resistance gene analog PIC27 (Fragment).
T015C-05	chr04	100	121	0	0	192	312	32177407	32177287	5e-41	168	Intergenic	Os04t0623300-01 upstream 4.419kb	Similar to Flavin-containing monamine oxidase family protein.
T015D-02	chr03	100	34	0	0	174	207	33331093	33331060	2e-11	67.9	5'Upstream-1000	Os03t0782500-01 upstream 0.708kb	Helix-loop-helix DNA-binding domain containing protein.
T015D-04	chr03	100	140	0	0	174	313	6676048	6676187	9e-74	278	Intron	Os03t0226300-01	Similar to Pto kinase interactor 1.
T015D-11	chr02	100	160	0	0	174	333	6520560	6520401	1e-85	317	Exon	Os02t0216000-00	Hypothetical conserved gene.
T015E-03	chr06	100	149	0	0	183	331	28312585	28312733	4e-79	295	Intron	Os06t0664300-01	Similar to Vacuolar sorting receptor 6 precursor (AtVSR6) (Epidermal growth factor receptor-like protein 6) (AtELP6) (BP80-like protein d) (AtBP80d).
T015F-01	chr02	100	34	0	0	183	216	33110197	33110230	2e-11	67.9	5'Upstream-1000	Os02t0765800-00 upstream 0.709kb	Short-chain dehydrogenase/reductase SDR domain containing protein.
T015F-09	chr02	100	88	0	0	183	270	2002501	2002414	6e-43	174	Exon	Os02t0137700-01	NAD(P)-binding domain containing protein.
T015G-03	chr07	100	209	0	0	193	401	28825387	28825179	1e-114	414	Intron	Os07t0666900-01	Oryza sativa Naﱿ antiporter.,Salt tolerance.,Vacuolar Naﱿ antiporter.
T015G-06	chr01	100	159	0	0	175	333	41827267	41827109	5e-85	315	5'Upstream-1000	Os01t0919300-00 upstream 0.293kb	Conserved hypothetical protein.
T015H-01	chr07	100	200	0	0	183	382	25165435	25165634	2e-109	396	5'Upstream-1000	Os07t0600700-02 upstream 0.11kb	X8 domain containing protein.
T015H-03	chr11	94.15	479	28	0	185	663	23746807	23747285	0	728	Exon	Os11t0573700-00	Hypothetical conserved gene.
T015H-07	chr07	97.21	501	13	1	183	683	1118457	1118956	0	874	Exon	Os07t0121200-00	Hypothetical conserved gene.
T015H-08	chr12	100	164	0	0	174	337	23503917	23503754	5e-88	325	Intergenic	Os12t0567800-01 upstream 2.515kb	Plant metallothionein%2C family 15 protein.
T015H-10	chr03	100	206	0	0	184	389	33730899	33730694	6e-113	408	5'Upstream-1000	Os03t0789800-02 upstream 0.917kb	Hypothetical protein.
T015H-11-1	chr02	100	153	0	0	183	335	567215	567367	2e-81	303	Intron	Os02t0110600-01	Similar to protein kinase.
T015H-11-2	chr01	100	77	0	0	174	250	8400603	8400679	2e-36	153	Exon	Os01t0253800-00	Conserved hypothetical protein.
T016A-05	chr06	100	121	0	0	195	315	30505293	30505413	2e-62	240	Intron	Os06t0702500-01	Ribosomal protein S5 domain 2-type fold domain containing protein.
T016A-12	chr12	100	33	0	0	184	216	25657749	25657717	9e-11	65.9	Intron	Os12t0604600-01	Similar to GTP-binding protein-like%3B root hair defective 3 protein-like.
T016B-05	chr03	100	196	0	0	174	369	378247	378052	5e-107	389	Intron	Os03t0106400-01	Similar to Branched-chain-amino-acid aminotransferase 5%2C chloroplast precursor (EC 2.6.1.42) (Atbcat-5).
T016C-01	chr05	100	189	0	0	183	371	19759489	19759677	8e-103	375	3'Downstream-300	Os05t0404500-01 downstream 0.187kb	Hypothetical protein.
T016D-08	chr01	100	112	0	0	176	287	44325962	44325851	4e-57	222	Intergenic	Os01t0965201-01 upstream 5.095kb	Hypothetical conserved gene.
T016D-09	chr06	100	197	0	0	192	388	29259058	29259254	1e-107	391	Intergenic	Os06t0681100-00 downstream 1.188kb	Hypothetical conserved gene.
T016D-12	chr05	100	184	0	0	183	366	27862418	27862235	7e-100	365	Intron	Os05t0557700-01	Hypothetical conserved gene.
T016E-04-1	chr08	100	103	0	0	174	276	5624071	5623969	8e-52	204	Intron	Os08t0197200-01	Cyclin-like F-box domain containing protein.
T016E-06-1	chr01	99.07	108	1	0	175	282	44480687	44480580	2e-52	206	3'Downstream-300	Os01t0968400-00 downstream 0.226kb	Root cap family protein.
T016E-10	chr07	100	80	0	0	175	254	30134659	30134738	3e-38	159	Exon	Os07t0692600-01	SNF2-related domain containing protein.
T016E-12	chr04	100	160	0	0	174	333	5120759	5120918	1e-85	317	Intergenic	Os04t0175400-01 upstream 3.499kb	Conserved hypothetical protein.
T016F-01	chr09	100	121	0	0	184	304	6415112	6415232	2e-62	240	Intron	Os09t0278201-00	Glycine hydroxymethyltransferase domain containing protein.
T016F-08	chr07	100	65	0	0	77	141	27358362	27358298	2e-29	129	Intergenic	Os07t0641700-01 upstream 7.772kb	Similar to 10 kDa chaperonin (Protein CPN10) (Protein groES).
T016F-10	chr01	100	146	0	0	182	327	7029756	7029901	3e-77	289	Intergenic	Os01t0227200-01 upstream 7.628kb	Similar to Somatic embryogenesis receptor kinase-like protein.
T016F-12	chr01	100	32	0	0	174	205	41557094	41557125	3e-10	63.9	Exon	Os01t0913900-01	Conserved hypothetical protein.
T016G-06	chr11	97.47	79	1	1	200	278	28607754	28607831	2e-30	133	Intergenic	Os11t0658700-00 upstream 6.226kb	Transcription factor%2C MADS-box domain containing protein.
T016G-09	chr01	100	157	0	0	184	340	30072216	30072372	2e-69	264	Intergenic	Os01t0687300-02 upstream 5.183kb	Conserved hypothetical protein.
T016G-11	chr06	100	107	0	0	183	289	1523431	1523325	3e-54	212	5'Upstream-1000	Os06t0128700-01 upstream 0.016kb	Zinc finger%2C RING-type domain containing protein.
T016H-06	chr04	100	187	0	0	174	360	35371697	35371883	1e-101	371	Intron	Os04t0682900-01	Similar to DNA mismatch repair protein MSH3 (AtMsh3).
T016H-07	chr06	100	108	0	0	141	248	30645353	30645460	1e-54	214	Intergenic	Os06t0704700-01 upstream 1.655kb	NAD(P)-binding domain containing protein.
T017A-01	chr02	100	36	0	0	182	217	5587155	5587120	2e-12	71.9	Intergenic	Os02t0199600-00 upstream 9.176kb	Cyclin-like F-box domain containing protein.
T017A-05-1	chr07	100	183	0	0	184	366	26381697	26381879	3e-99	363	Intron	Os07t0622000-01	Serine/threonine-protein kinase SAPK2 (EC 2.7.1.37) (Osmotic stress/abscisic acid-activated protein kinase 2).
T017A-05-2	chr04	100	77	0	0	174	250	24109617	24109693	2e-36	153	Intron	Os04t0472300-02	Hypothetical conserved gene.
T017A-06-1	chr02	100	175	0	0	184	358	32458470	32458644	2e-94	347	Intron	Os02t0751900-01	Similar to Type I inositol-1%2C4%2C5-trisphosphate 5-phosphatase CVP2 (EC 3.1.3.56) (Cotyledon vascular pattern 2 protein).
T017A-08	chr04	100	140	0	0	174	313	30288569	30288708	9e-74	278	3'Downstream-300	Os04t0589200-02 downstream 0.28kb	Similar to predicted protein.
T017A-12	chr03	100	95	0	0	188	282	4354672	4354766	1e-34	147	Intergenic	Os03t0183000-02 upstream 5.237kb	Similar to AP2 domain containing protein RAP2.6 (Fragment).
T017B-01-1	chr11	100	68	0	0	183	250	260912	260845	4e-31	135	5'Upstream-1000	Os11t0105750-01 upstream 0.908kb	Quinonprotein alcohol dehydrogenase-like domain containing protein.
T017B-01-2	chr01	100	81	0	0	72	152	563128	563208	8e-39	161	Intron	Os01t0110700-01	Similar to Phosphoenolpyruvate carboxylase (EC 4.1.1.31).
T017B-06	chr04	99.26	136	1	0	184	319	22686340	22686475	5e-69	262	Intergenic	Os04t0445000-01 upstream 1.797kb	Similar to Potassium channel SKOR (Stelar K() outward rectifying channel).
T017B-08-1	chr12	100	37	0	0	254	290	24067486	24067450	2e-12	73.8	Intron	Os12t0578200-01	Similar to Chorismate mutase%2C chloroplast precursor (EC 5.4.99.5) (CM-1).
T017B-11-1	chr07	99.4	166	1	0	192	357	5276797	5276962	9e-87	321	Intergenic	Os07t0196900-01 upstream 4.543kb	Conserved hypothetical protein.
T017B-12	chr05	100	42	0	0	174	215	28469603	28469644	6e-16	83.8	Intergenic	Os05t0569700-00 downstream 1.005kb	Hypothetical conserved gene.
T017C-04	chr02	100	47	0	0	174	220	32816568	32816614	7e-19	93.7	5'Upstream-1000	Os02t0759000-01 upstream 0.379kb	Conserved hypothetical protein.
T017C-05	chr01	100	247	0	0	117	363	34466931	34466685	2e-137	490	5'Upstream-1000	Os01t0774200-01 upstream 0.959kb	Conserved hypothetical protein.
T017C-10	chr10	100	70	0	0	182	251	20708423	20708492	2e-32	139	Intergenic	Os10t0522000-01 downstream 0.557kb	Similar to Methyltransferase family protein%2C expressed.
T017D-02-1	chr04	92.98	114	8	0	197	310	35144664	35144777	9e-40	165	Intergenic	Os04t0678300-01 upstream 4.33kb	WD40 repeat-like domain containing protein.
T017D-05	chr09	100	78	0	0	182	259	22483764	22483841	5e-37	155	Exon	Os09t0546700-00	Similar to SAUR55 - auxin-responsive SAUR family member.
T017D-07	chr02	100	154	0	0	191	344	10476991	10476838	5e-82	305	Exon	Os02t0281200-01	Similar to NBS-LRR protein (Fragment).
T017D-10	chr08	100	161	0	0	175	335	27883934	27884094	3e-86	319	5'Upstream-1000	Os08t0555300-01 upstream 0.14kb	Nonaspanin (TM9SF) family protein.
T017D-11-1	chr02	100	171	0	0	182	352	35678758	35678588	4e-92	339	3'Downstream-300	Os02t0813100-00 downstream 0.281kb	Hypothetical conserved gene.
T017D-11-2	chr11	100	67	0	0	174	240	2032109	2032043	1e-30	133	Intergenic	Os11t0144900-01 upstream 6.098kb	Conserved hypothetical protein.
T017E-02	chr04	100	31	0	0	174	204	24330127	24330157	1e-09	61.9	Intron	Os04t0476100-01	Similar to Peroxisomal copper-containing amine oxidase.
T017E-04	chr11	100	105	0	0	183	287	6631027	6631131	5e-53	208	5'Upstream-1000	Os11t0227000-01 upstream 0.135kb	Hypothetical protein.
T017E-05	chr01	100	64	0	0	174	237	541721	541658	8e-29	127	Exon	Os01t0110100-01	Phosphate homeostasis.,Phosphate transporter.
T017E-09	chr01	100	94	0	0	183	276	24061183	24061090	2e-46	186	3'Downstream-300	Os01t0579600-01 downstream 0.162kb	EF-Hand type domain containing protein.
T017E-12	chr08	100	104	0	0	182	285	24566298	24566401	2e-52	206	Intron	Os08t0495800-02	Similar to alkaline alpha galactosidase 3.
T017F-02-1	chr06	98.66	149	2	0	183	331	29808078	29808226	4e-64	246	Intergenic	Os06t0693100-01 upstream 1.848kb	NB-ARC domain containing protein.
T017F-02-2	chr01	100	51	0	0	183	233	39751171	39751121	3e-21	101	Exon	Os01t0876100-00	Similar to Chloride channel.
T017F-05	chr12	100	45	0	0	183	227	526470	526514	1e-17	89.7	Intergenic	Os12t0109700-01 upstream 1.915kb	Protein of unknown function Cys-rich family protein.
T017F-06-1	chr09	98.19	166	3	0	178	343	23392970	23392805	5e-82	305	Intergenic	Os09t0565200-01 upstream 1.469kb	Similar to Nucleic acid-binding protein precursor.
T017F-07	chr10	100	80	0	0	183	262	1876370	1876291	3e-38	159	Intergenic	Os10t0130600-00 upstream 1.858kb	Hypothetical conserved gene.
T017F-08	chr09	100	108	0	0	183	290	23132275	23132168	1e-54	214	Intron	Os09t0559900-01	Protein kinase%2C core domain containing protein.
T017F-10-1	chr06	94.44	162	9	0	184	345	31275462	31275301	3e-65	250	Intergenic	Os06t0716000-01 upstream 10.434kb	Protein of unknown function DUF668 family protein.
T017F-10-2	chr12	100	55	0	0	182	236	24665824	24665878	5e-11	67.9	Exon	Os12t0587100-00	Similar to RSSG8.
T017F-11	chr08	100	178	0	0	183	360	27800901	27801078	3e-96	353	Intergenic	Os08t0554100-01 upstream 1.596kb	Similar to MYST1 protein (Fragment).
T017G-04-1	chr09	100	46	0	0	182	227	23119511	23119556	3e-18	91.7	Exon	Os09t0559600-01	Thioredoxin domain 2 containing protein.
T017G-07	chr03	100	31	0	0	190	220	3654673	3654703	1e-09	61.9	Exon	Os03t0167600-01	Similar to Male sterility protein 2.
T017G-08	chr06	98.4	125	2	0	176	300	2859502	2859626	2e-47	190	Intergenic	Os06t0155600-01 upstream 3.005kb	ATPase%2C AAA-type%2C core domain containing protein.
T017G-12	chr08	100	139	0	0	183	321	24218147	24218009	4e-73	276	Exon	Os08t0487900-01	Esterase/lipase/thioesterase domain containing protein.
T017H-02	chr01	100	129	0	0	183	311	24749323	24749195	3e-67	256	Intron	Os01t0591300-01	Similar to Cytosolic aldehyde dehydrogenase RF2D.
T017H-11-1	chr01	91.71	205	17	0	176	380	2275115	2274911	9e-72	272	Intron	Os01t0142300-02	Glycosyl transferase%2C group 1 domain containing protein.
T018A-08	chr10	100	77	0	0	188	264	22794377	22794301	2e-36	153	Intron	Os10t0564500-01	Serine/threonine-protein kinase SAPK3 (EC 2.7.1.37) (Osmotic stress/abscisic acid-activated protein kinase 3) (Protein kinase REK).
T018A-09	chr08	100	200	0	0	183	382	5670453	5670254	2e-109	396	Intergenic	Os08t0198200-00 upstream 6.601kb	Hypothetical conserved gene.
T018A-10	chr01	99.17	121	1	0	178	298	5084475	5084595	5e-60	232	5'Upstream-1000	Os01t0194600-02 upstream 0.445kb	Thioredoxin fold domain containing protein.
T018B-01	chr03	100	59	0	0	191	249	10305399	10305457	7e-26	117	Intron	Os03t0294100-00	Similar to pherophorin like protein.
T018B-12	chr03	100	87	0	0	176	262	10170921	10171007	3e-42	172	Exon	Os03t0291500-01	Similar to Asparagine synthetase.
T018C-10	chr06	100	79	0	0	183	261	2278360	2278282	1e-37	157	Intergenic	Os06t0143400-01 downstream 0.515kb	Similar to Acyl-ACP thioesterase (Fragment).
T018C-11-2	chr02	100	60	0	0	188	247	29402698	29402639	2e-26	119	Exon	Os02t0694700-01	RWD domain containing protein.
T018D-01	chr02	100	122	0	0	183	304	6651511	6651390	4e-63	242	Exon	Os02t0218600-00	Hypothetical conserved gene.
T018D-04	chr07	100	153	0	0	183	335	26594864	26595016	6e-69	262	Exon	Os07t0626200-02	Hypothetical conserved gene.
T018D-06	chr06	100	77	0	0	176	252	545630	545706	2e-36	153	Exon	Os06t0109300-01	Protein of unknown function DUF6%2C transmembrane domain containing protein.
T018D-10	chr01	100	83	0	0	182	264	1002047	1001965	5e-40	165	Exon	Os01t0117800-00	Hypothetical conserved gene.
T018E-02	chr05	100	151	0	0	182	332	23728482	23728632	3e-80	299	5'Upstream-1000	Os05t0480700-01 upstream 0.91kb	Similar to Vacuolar ATP synthase subunit E (EC 3.6.3.14) (V-ATPase E subunit) (Vacuolar proton pump E subunit).
T018E-03	chr04	100	91	0	0	188	278	33643638	33643728	1e-44	180	Intergenic	Os04t0650500-01 upstream 3.105kb	Conserved hypothetical protein.
T018F-02	chr03	100	44	0	0	183	226	33335179	33335136	4e-17	87.7	Intergenic	Os03t0782500-01 downstream 1.631kb	Helix-loop-helix DNA-binding domain containing protein.
T018F-04	chr01	100	153	0	0	183	335	25421368	25421520	2e-81	303	Intergenic	Os01t0604000-01 upstream 6.805kb	Conserved hypothetical protein.
T019A-05	chr01	100	112	0	0	187	298	3178640	3178751	4e-57	222	Intergenic	Os01t0160700-00 upstream 2.499kb	Leucine-rich repeat%2C N-terminal domain containing protein.
T019B-01	chr02	100	102	0	0	182	283	1000196	1000095	3e-51	202	Intergenic	Os02t0119000-00 upstream 4.074kb	Similar to Sialyltransferase-like protein.
T019B-09	chr02	100	36	0	0	174	209	35830821	35830856	2e-12	71.9	Intergenic	Os02t0816200-01 upstream 5.641kb	Lipase%2C GDSL domain containing protein.
T019B-12	chr08	100	126	0	0	174	299	26327851	26327726	2e-65	250	Intergenic	Os08t0527100-01 upstream 1.918kb	Peptidase C19%2C ubiquitin carboxyl-terminal hydrolase 2 family protein.
T019C-07	chr07	100	141	0	0	176	316	21794015	21793875	2e-74	280	Intron	Os07t0537500-01	Serine/threonine protein kinase-related domain containing protein.
T019C-12	chr05	100	124	0	0	200	323	29325808	29325685	4e-64	246	Exon	Os05t0586300-00	Hypothetical conserved gene.
T019D-01	chr09	100	87	0	0	185	271	16959830	16959744	2e-42	172	Intron	Os09t0439000-00	Similar to predicted protein.
T019D-04	chr08	100	77	0	0	174	250	27750196	27750120	2e-36	153	3'Downstream-300	Os08t0552366-00 downstream 0.222kb	Hypothetical conserved gene.
T019D-06	chr02	99.3	143	1	0	174	316	31253643	31253501	5e-57	222	Intergenic	Os02t0730000-01 upstream 1.097kb	Similar to Mitochondrial aldehyde dehydrogenase.
T019D-09	chr02	100	176	0	0	174	349	34733259	34733434	4e-95	349	Exon	Os02t0796600-01	Esterase/lipase/thioesterase domain containing protein.
T019E-01	chr03	100	131	0	0	174	304	940888	941018	2e-68	260	Intergenic	Os03t0116700-01 upstream 1.277kb	Cyclin-like F-box domain containing protein.
T019E-08	chr12	100	57	0	0	182	238	23389416	23389472	1e-24	113	Intergenic	Os12t0566000-01 upstream 8.036kb	Similar to Boron transporter.
T019F-12-1	chr02	100	154	0	0	174	327	26894337	26894184	5e-82	305	Exon	Os02t0646500-01	Aldehyde dehydrogenase domain containing protein.
T019F-12-2	chr03	100	57	0	0	183	239	14760507	14760563	1e-24	113	3'Downstream-300	Os03t0364500-01 downstream 0.079kb	Hypothetical protein.
T019G-04	chr07	98.46	455	7	0	176	630	26559244	26558790	0	848	Intergenic	Os07t0625400-01 upstream 5.748kb	BTB/POZ fold domain containing protein.
T019G-07-1	chr11	100	142	0	0	170	311	562943	563084	6e-75	281	5'Upstream-1000	Os11t0112050-01 upstream 0.048kb	Hypothetical protein.
T019G-07-2	chr02	100	55	0	0	183	237	33311959	33311905	2e-23	109	3'Downstream-300	Os02t0769700-01 downstream 0.19kb	Protein kinase%2C core domain containing protein.
T019H-01	chr12	100	134	0	0	175	308	24093705	24093572	3e-70	266	Exon	Os12t0578600-01	Zinc finger%2C C2H2-type domain containing protein.
T019H-05	chr06	100	157	0	0	176	332	27329740	27329896	8e-84	311	Exon	Os06t0647200-01	B-type response regulator 5.,Cytokinin signaling.
T019H-10	chr11	100	72	0	0	219	290	6605157	6605086	3e-33	143	Intergenic	Os11t0226700-01 upstream 1.559kb	Hypothetical conserved gene.
T019H-11-1	chr02	99.77	431	1	0	183	613	1822952	1822522	0	846	Exon	Os02t0134400-01	Fumarate reductase/succinate dehydrogenase flavoprotein%2C C-terminal domain containing protein.
T019H-11-2	chr01	100	143	0	0	174	316	40008317	40008175	2e-75	283	5'Upstream-1000	Os01t0881900-01 upstream 0.213kb	Leucine-rich repeat%2C cysteine-containing containing protein.
T019H-11-3	chr04	100	69	0	0	176	244	22173692	22173624	9e-32	137	Intergenic	Os04t0441700-01 upstream 20.356kb	Conserved hypothetical protein.
T020A-01	chr04	100	55	0	0	183	237	35394772	35394718	2e-23	109	3'Downstream-300	Os04t0683500-01 downstream 0.296kb	Similar to H0306F12.5 protein.
T020A-04	chr11	97.97	197	2	1	174	368	29219369	29219565	4e-86	319	Exon	Os11t0669100-01	Calmodulin binding protein-like family protein.
T020A-05	chr05	100	58	0	0	174	231	27713222	27713165	3e-25	115	Exon	Os05t0555000-01	Conserved hypothetical protein.
T020A-09	chr01	100	188	0	0	174	361	3475413	3475226	3e-102	373	5'Upstream-1000	Os01t0167900-01 upstream 0.525kb	KIP1-like domain containing protein.
T020B-01	chr10	100	108	0	0	184	291	22551799	22551906	9e-55	214	5'Upstream-1000	Os10t0560000-01 upstream 0.444kb	Protein of unknown function DUF828%2C plant family protein.
T020B-08	chr04	100	73	0	0	183	255	28331996	28331924	4e-34	145	Exon	Os04t0556000-01	ATPase%2C P-type%2C K/Mg/Cd/Cu/Zn/Na/Ca/Na/H-transporter domain containing protein.
T020B-10	chr06	100	102	0	0	176	277	6478334	6478435	3e-51	202	3'Downstream-300	Os06t0225100-01 downstream 0.275kb	Mitochodrial transcription termination factor-related family protein.
T020C-02-1	chr12	96.3	135	5	0	119	253	1139402	1139268	8e-59	228	Exon	Os12t0123700-00	NAC-domain containing protein 18 (ANAC018) (NO APICAL MERISTEM protein) (AtNAM).
T020C-02-2	chr03	100	59	0	0	174	232	8266298	8266240	7e-26	117	Intergenic	Os03t0255400-01 downstream 0.853kb	FAR1 domain containing protein.
T020C-09	chr04	100	54	0	0	174	227	31748774	31748721	6e-23	107	3'Downstream-300	Os04t0615800-01 downstream 0.146kb	Stem cell self-renewal protein Piwi domain containing protein.
T020D-02	chr02	100	63	0	0	192	254	24293243	24293305	4e-28	125	3'Downstream-300	Os02t0600200-02 downstream 0.103kb	Similar to predicted protein.
T020D-05	chr02	100	51	0	0	174	224	867479	867529	3e-21	101	Intron	Os02t0116400-01	Oligopeptide transporter OPT superfamily protein.
T020D-06	chr11	100	100	0	0	183	282	5450467	5450566	5e-50	198	5'Upstream-1000	Os11t0207400-01 upstream 0.76kb	Hypothetical protein.
T020D-09-1	chr05	98.68	453	6	0	174	626	23042406	23041954	0	850	Intergenic	Os05t0467501-00 downstream 1.292kb	Similar to elongation factor 2.
T020E-03	chr05	100	160	0	0	176	335	23046002	23046161	1e-85	317	Intergenic	Os05t0467501-00 downstream 4.888kb	Similar to elongation factor 2.
T020E-05-1	chr07	98.65	517	4	3	174	689	335199	334685	0	946	Intron	Os07t0106000-02	Similar to predicted protein.
T020E-05-2	chr06	100	143	0	0	174	316	28478161	28478019	2e-75	283	3'Downstream-300	Os06t0666600-01 downstream 0.286kb	Similar to Glyceraldehyde-3-phosphate dehydrogenase%2C cytosolic 3 (EC 1.2.1.12).
T020E-06	chr07	99.62	531	1	1	174	704	335199	334670	0	1029	Intron	Os07t0106000-02	Similar to predicted protein.
T020F-01-1	chr09	99.38	487	3	0	185	671	19254393	19254879	0	946	Intron	Os09t0482620-00	Similar to Sodium/hydrogen exchanger 6.
T020F-01-2	chr08	100	89	0	0	183	271	5704671	5704759	1e-43	176	Intergenic	Os08t0198800-01 downstream 1.657kb	Conserved hypothetical protein.
[truncated: 1,776 more rows]

## Sheet: Mapping result (repeat)
Supplementary Table 6 The blast result of Tos17 flanking sequences
Query	Chromosome	matching%	matching_length	mismatch	gaps	query_start	query_end	chr_start	chr_end	e-value	score	type	gene_id	description
BJJ002A-07-1	chr01	88.1	126	15	0	99	224	3241610	3241485	1e-29	131	Intergenic	Os01t0161200-01 upstream 16.103kb	Conserved hypothetical protein.
BJJ002A-07-1	chr01	88.1	126	15	0	99	224	3255641	3255516	1e-29	131	5'Upstream-1000	Os01t0162300-01 upstream 0.181kb	Leucine-rich repeat%2C plant specific containing protein.
BJJ008A-11	chr10	100	50	0	0	174	223	15912669	15912718	1e-20	99.6	Intergenic	Os10t0432200-01 upstream 5.122kb	Similar to 68 kDa protein HP68.
BJJ008A-11	chr07	100	50	0	0	174	223	27355090	27355139	1e-20	99.6	5'Upstream-1000	Os07t0641400-01 upstream 0.022kb	Hypothetical protein.
BJJ010A-04-2	chr10	100	53	0	0	177	229	15912669	15912721	2e-22	105	Intergenic	Os10t0432200-01 upstream 5.122kb	Similar to 68 kDa protein HP68.
BJJ010A-04-2	chr07	100	53	0	0	177	229	27355090	27355142	2e-22	105	5'Upstream-1000	Os07t0641400-01 upstream 0.022kb	Hypothetical protein.
BJJ010A-06	chr01	100	520	0	0	177	696	34850900	34850381	0	1031	Exon	Os01t0781700-00	Similar to Blast resistance protein Pi37.
BJJ010A-06	chr01	100	520	0	0	177	696	34871528	34871009	0	1031	Exon	Os01t0782100-00	Similar to NBS-LRR protein (Fragment).
CS005F04	chr10	100	170	0	0	194	363	15912908	15912739	1e-91	337	Intergenic	Os10t0432200-01 upstream 4.883kb	Similar to 68 kDa protein HP68.
CS005F04	chr07	100	170	0	0	194	363	27355329	27355160	1e-91	337	Exon	Os07t0641400-01	Hypothetical protein.
CS005G01-1	chr10	99.22	129	1	0	1	129	11215936	11215808	8e-65	248	Intergenic	Os10t0352500-01 upstream 49.781kb	Hypothetical gene.
CS005G01-1	chr04	99.22	129	1	0	1	129	9225712	9225584	8e-65	248	Intergenic	Os04t0234600-01 upstream 100.436kb	Similar to Sedoheptulose-1%2C7-bisphosphatase%2C chloroplast precursor (EC 3.1.3.37) (Sedoheptulose-bisphosphatase) (SBPASE) (SED(1%2C7)P2ASE).
CS005G01-1	chr04	99.22	129	1	0	1	129	9412614	9412486	8e-65	248	Intergenic	Os04t0239001-00 upstream 24.545kb	Similar to Uncharacterized protein ycf72.
CS005G01-1	chr02	99.22	129	1	0	1	129	15033878	15034006	8e-65	248	Intergenic	Os02t0445100-01 upstream 47.349kb	Similar to Auxin-induced SAUR-like protein.
CS005G01-1	chr01	99.22	129	1	0	1	129	35299090	35298962	8e-65	248	Intergenic	Os01t0793200-01 upstream 24.406kb	Pentatricopeptide repeat domain containing protein.
CS006F02-1	chr10	96.64	119	4	0	1	119	11215926	11215808	6e-53	208	Intergenic	Os10t0352500-01 upstream 49.771kb	Hypothetical gene.
CS006F02-1	chr10	96.64	119	4	0	1	119	22942621	22942739	6e-53	208	Intergenic	Os10t0566700-00 upstream 7.73kb	Chaperonin Cpn10 family protein.
CS006F02-1	chr04	96.64	119	4	0	1	119	9225702	9225584	6e-53	208	Intergenic	Os04t0234600-01 upstream 100.426kb	Similar to Sedoheptulose-1%2C7-bisphosphatase%2C chloroplast precursor (EC 3.1.3.37) (Sedoheptulose-bisphosphatase) (SBPASE) (SED(1%2C7)P2ASE).
CS006F02-1	chr04	96.64	119	4	0	1	119	9412604	9412486	6e-53	208	Intergenic	Os04t0239001-00 upstream 24.535kb	Similar to Uncharacterized protein ycf72.
CS006F02-1	chr02	96.64	119	4	0	1	119	15033888	15034006	6e-53	208	Intergenic	Os02t0445100-01 upstream 47.339kb	Similar to Auxin-induced SAUR-like protein.
CS006F02-1	chr01	96.64	119	4	0	1	119	35299080	35298962	6e-53	208	Intergenic	Os01t0793200-01 upstream 24.416kb	Pentatricopeptide repeat domain containing protein.
CS008A04-2	chr12	100	48	0	0	197	244	1976133	1976180	2e-19	95.6	Intergenic	Os12t0140700-01 upstream 2.592kb	Zinc finger%2C RING/FYVE/PHD-type domain containing protein.
CS008A04-2	chr11	100	48	0	0	197	244	2035676	2035723	2e-19	95.6	Intergenic	Os11t0144900-01 upstream 2.531kb	Conserved hypothetical protein.
CS01F08	chr07	92.86	98	7	0	1	98	27354990	27355087	4e-36	153	5'Upstream-1000	Os07t0641400-01 upstream 0.122kb	Hypothetical protein.
CS01F08	chr07	92.86	98	7	0	1	98	27358966	27359063	4e-36	153	Intergenic	Os07t0641700-01 upstream 7.168kb	Similar to 10 kDa chaperonin (Protein CPN10) (Protein groES).
CS01H05-2	chr05	100	95	0	0	111	205	18401732	18401638	4e-47	188	Exon	Os05t0379500-01	Similar to NBS-LRR protein (Fragment).
CS01H05-2	chr05	100	95	0	0	111	205	18436099	18436005	4e-47	188	Exon	Os05t0380300-01	Similar to NBS-LRR protein (Fragment).
CS02B05	chr12	94.15	171	8	1	120	290	13428339	13428171	2e-66	254	3'Downstream-300	Os12t0422200-01 downstream 0.093kb	Protein of unknown function DUF295 family protein.
CS02B05	chr12	94.15	171	8	1	120	290	13460763	13460595	2e-66	254	Intergenic	Os12t0422600-00 downstream 5.045kb	Hypothetical conserved gene.
CS02C08	chr10	100	192	0	0	121	312	15914332	15914141	1e-104	381	Intergenic	Os10t0432200-01 upstream 3.459kb	Similar to 68 kDa protein HP68.
CS02C08	chr07	100	192	0	0	121	312	27356663	27356472	1e-104	381	Intergenic	Os07t0641700-01 upstream 9.471kb	Similar to 10 kDa chaperonin (Protein CPN10) (Protein groES).
CS10B03-2	chr07	100	69	0	0	119	187	3023137	3023205	9e-32	137	Intergenic	Os07t0156200-00 upstream 20.457kb	Haem peroxidase%2C plant/fungal/bacterial family protein.
CS10B03-2	chr07	100	69	0	0	119	187	3056652	3056720	9e-32	137	Intergenic	Os07t0157000-00 upstream 37.184kb	Similar to Class III peroxidase 7.
CS10B03-2	chr07	100	69	0	0	119	187	3101896	3101964	9e-32	137	Intergenic	Os07t0157600-00 upstream 31.891kb	Similar to peroxidase 1.
CS10B08-1	chr09	87.5	80	10	0	134	213	10445917	10445838	3e-14	79.8	Intron	Os09t0330000-00	UDP-glucuronosyl/UDP-glucosyltransferase family protein.
CS10B08-1	chr08	87.5	80	10	0	134	213	17510787	17510708	3e-14	79.8	Intergenic	Os08t0372700-00 upstream 4.616kb	Hypothetical conserved gene.
CS10B08-1	chr05	87.5	80	10	0	134	213	1525750	1525671	3e-14	79.8	Intergenic	Os05t0126800-01 upstream 3.109kb	Mss4-like domain containing protein.
CS10C06	chr04	100	42	0	0	119	160	33364818	33364777	6e-16	83.8	Intergenic	Os04t0645700-01 upstream 3.128kb	Hypothetical protein.
CS10C06	chr01	100	42	0	0	119	160	38796625	38796584	6e-16	83.8	Exon	Os01t0857600-01	Conserved hypothetical protein.
CS10G02	chr04	100	161	0	0	119	279	33026629	33026789	3e-86	319	Exon	Os04t0639700-00	Similar to OSIGBa0138H21-OSIGBa0138E01.9 protein.
CS10G02	chr04	100	161	0	0	119	279	33034581	33034421	3e-86	319	Intergenic	Os04t0640200-01 upstream 17.15kb	Hypothetical protein.
CS15A06	chr11	100	33	0	0	194	226	260169	260201	9e-11	65.9	Intron	Os11t0105750-01	Quinonprotein alcohol dehydrogenase-like domain containing protein.
CS15A06	chr07	100	33	0	0	194	226	25104664	25104696	9e-11	65.9	Intergenic	Os07t0598900-01 upstream 1.784kb	Cobalamin (vitamin B12) biosynthesis CobW-like domain containing protein.
CS15A06	chr02	100	33	0	0	194	226	30922425	30922457	9e-11	65.9	Intergenic	Os02t0723700-01 upstream 5.738kb	SNF5/SMARCB1/INI1 family protein.
CS15B06	chr04	98.41	252	4	0	1	252	9225835	9225584	2e-131	470	Intergenic	Os04t0234600-01 upstream 100.559kb	Similar to Sedoheptulose-1%2C7-bisphosphatase%2C chloroplast precursor (EC 3.1.3.37) (Sedoheptulose-bisphosphatase) (SBPASE) (SED(1%2C7)P2ASE).
CS15B06	chr04	98.41	252	4	0	1	252	9412737	9412486	2e-131	470	Intergenic	Os04t0239001-00 upstream 24.668kb	Similar to Uncharacterized protein ycf72.
CS15B06	chr02	98.41	252	4	0	1	252	15033755	15034006	2e-131	470	Intergenic	Os02t0445100-01 upstream 47.472kb	Similar to Auxin-induced SAUR-like protein.
CS15B06	chr01	98.41	252	4	0	1	252	35299213	35298962	2e-131	470	Intergenic	Os01t0793200-01 upstream 24.283kb	Pentatricopeptide repeat domain containing protein.
CS15B07	chr04	99.07	322	3	0	1	322	9225905	9225584	1e-176	620	Intergenic	Os04t0234600-01 upstream 100.629kb	Similar to Sedoheptulose-1%2C7-bisphosphatase%2C chloroplast precursor (EC 3.1.3.37) (Sedoheptulose-bisphosphatase) (SBPASE) (SED(1%2C7)P2ASE).
CS15B07	chr04	99.07	322	3	0	1	322	9412807	9412486	1e-176	620	Intergenic	Os04t0239001-00 upstream 24.738kb	Similar to Uncharacterized protein ycf72.
CS15B07	chr02	99.07	322	3	0	1	322	15033685	15034006	1e-176	620	Intergenic	Os02t0445100-01 upstream 47.542kb	Similar to Auxin-induced SAUR-like protein.
CS15F02	chr07	93.18	132	9	0	1	132	27354956	27355087	8e-48	192	5'Upstream-1000	Os07t0641400-01 upstream 0.156kb	Hypothetical protein.
CS15F02	chr07	93.18	132	9	0	1	132	27358932	27359063	8e-48	192	Intergenic	Os07t0641700-01 upstream 7.202kb	Similar to 10 kDa chaperonin (Protein CPN10) (Protein groES).
CS16A06	chr04	99.07	322	3	0	1	322	9225905	9225584	1e-176	620	Intergenic	Os04t0234600-01 upstream 100.629kb	Similar to Sedoheptulose-1%2C7-bisphosphatase%2C chloroplast precursor (EC 3.1.3.37) (Sedoheptulose-bisphosphatase) (SBPASE) (SED(1%2C7)P2ASE).
CS16A06	chr04	99.07	322	3	0	1	322	9412807	9412486	1e-176	620	Intergenic	Os04t0239001-00 upstream 24.738kb	Similar to Uncharacterized protein ycf72.
CS16A06	chr02	99.07	322	3	0	1	322	15033685	15034006	1e-176	620	Intergenic	Os02t0445100-01 upstream 47.542kb	Similar to Auxin-induced SAUR-like protein.
CS16F03-2	chr10	98.99	99	1	0	1	99	11215906	11215808	4e-47	188	Intergenic	Os10t0352500-01 upstream 49.751kb	Hypothetical gene.
CS16F03-2	chr10	98.99	99	1	0	1	99	22942641	22942739	4e-47	188	Intergenic	Os10t0566700-00 upstream 7.71kb	Chaperonin Cpn10 family protein.
CS16F03-2	chr04	98.99	99	1	0	1	99	9225682	9225584	4e-47	188	Intergenic	Os04t0234600-01 upstream 100.406kb	Similar to Sedoheptulose-1%2C7-bisphosphatase%2C chloroplast precursor (EC 3.1.3.37) (Sedoheptulose-bisphosphatase) (SBPASE) (SED(1%2C7)P2ASE).
CS16F03-2	chr04	98.99	99	1	0	1	99	9412584	9412486	4e-47	188	Intergenic	Os04t0239001-00 upstream 24.515kb	Similar to Uncharacterized protein ycf72.
CS16F03-2	chr02	98.99	99	1	0	1	99	15033908	15034006	4e-47	188	Intergenic	Os02t0445100-01 upstream 47.319kb	Similar to Auxin-induced SAUR-like protein.
CS16F03-2	chr01	98.99	99	1	0	1	99	35299060	35298962	4e-47	188	Intergenic	Os01t0793200-01 upstream 24.436kb	Pentatricopeptide repeat domain containing protein.
CS16F04	chr07	94.85	136	7	0	50	185	27354952	27355087	2e-54	214	5'Upstream-1000	Os07t0641400-01 upstream 0.16kb	Hypothetical protein.
CS16F04	chr07	94.85	136	7	0	50	185	27358928	27359063	2e-54	214	Intergenic	Os07t0641700-01 upstream 7.206kb	Similar to 10 kDa chaperonin (Protein CPN10) (Protein groES).
CS17D02	chr10	100	78	0	0	195	272	15913711	15913634	5e-37	155	Intergenic	Os10t0432200-01 upstream 4.08kb	Similar to 68 kDa protein HP68.
CS17D02	chr07	100	78	0	0	195	272	27356042	27355965	5e-37	155	Intergenic	Os07t0641700-01 upstream 10.092kb	Similar to 10 kDa chaperonin (Protein CPN10) (Protein groES).
CS17G04-2	chr10	95.31	128	6	0	1	128	11215935	11215808	3e-52	206	Intergenic	Os10t0352500-01 upstream 49.78kb	Hypothetical gene.
CS17G04-2	chr04	95.31	128	6	0	1	128	9225711	9225584	3e-52	206	Intergenic	Os04t0234600-01 upstream 100.435kb	Similar to Sedoheptulose-1%2C7-bisphosphatase%2C chloroplast precursor (EC 3.1.3.37) (Sedoheptulose-bisphosphatase) (SBPASE) (SED(1%2C7)P2ASE).
CS17G04-2	chr04	95.31	128	6	0	1	128	9412613	9412486	3e-52	206	Intergenic	Os04t0239001-00 upstream 24.544kb	Similar to Uncharacterized protein ycf72.
CS17G04-2	chr02	95.31	128	6	0	1	128	15033879	15034006	3e-52	206	Intergenic	Os02t0445100-01 upstream 47.348kb	Similar to Auxin-induced SAUR-like protein.
CS17G04-2	chr01	95.31	128	6	0	1	128	35299089	35298962	3e-52	206	Intergenic	Os01t0793200-01 upstream 24.407kb	Pentatricopeptide repeat domain containing protein.
CS17G09-1	chr10	100	181	0	0	194	374	1757373	1757553	4e-98	359	5'Upstream-1000	Os10t0128200-01 upstream 0.489kb	Cyclin-like F-box domain containing protein.
CS17G09-1	chr10	100	181	0	0	194	374	21615570	21615750	4e-98	359	Intergenic	Os10t0541000-01 upstream 4.272kb	Similar to Seven transmembrane protein Mlo2.
CS17G09-1	chr05	100	181	0	0	194	374	16620268	16620448	4e-98	359	Intergenic	Os05t0350900-01 upstream 8.245kb	Hypothetical conserved gene.
CS17G09-1	chr02	100	181	0	0	194	374	3066622	3066802	4e-98	359	Intergenic	Os02t0155700-00 upstream 5.23kb	Hypothetical conserved gene.
CS17G09-1	chr01	100	181	0	0	194	374	41132969	41133149	4e-98	359	Intergenic	Os01t0905200-01 upstream 5.062kb	Exo70 exocyst complex subunit family protein.
CS17H04-1	chr04	99.69	321	1	0	1	321	9225904	9225584	1e-179	630	Intergenic	Os04t0234600-01 upstream 100.628kb	Similar to Sedoheptulose-1%2C7-bisphosphatase%2C chloroplast precursor (EC 3.1.3.37) (Sedoheptulose-bisphosphatase) (SBPASE) (SED(1%2C7)P2ASE).
CS17H04-1	chr04	99.69	321	1	0	1	321	9412806	9412486	1e-179	630	Intergenic	Os04t0239001-00 upstream 24.737kb	Similar to Uncharacterized protein ycf72.
CS17H04-1	chr02	99.69	321	1	0	1	321	15033686	15034006	1e-179	630	Intergenic	Os02t0445100-01 upstream 47.541kb	Similar to Auxin-induced SAUR-like protein.
CS18A07	chr04	99.37	319	2	0	1	319	9225902	9225584	1e-176	620	Intergenic	Os04t0234600-01 upstream 100.626kb	Similar to Sedoheptulose-1%2C7-bisphosphatase%2C chloroplast precursor (EC 3.1.3.37) (Sedoheptulose-bisphosphatase) (SBPASE) (SED(1%2C7)P2ASE).
CS18A07	chr04	99.37	319	2	0	1	319	9412804	9412486	1e-176	620	Intergenic	Os04t0239001-00 upstream 24.735kb	Similar to Uncharacterized protein ycf72.
CS18A07	chr02	99.37	319	2	0	1	319	15033688	15034006	1e-176	620	Intergenic	Os02t0445100-01 upstream 47.539kb	Similar to Auxin-induced SAUR-like protein.
CS18B07	chr10	100	54	0	0	1	54	22942421	22942474	6e-23	107	Intergenic	Os10t0566700-00 upstream 7.93kb	Chaperonin Cpn10 family protein.
CS18B07	chr05	100	54	0	0	1	54	13006886	13006833	6e-23	107	Intergenic	Os05t0294600-02 downstream 11.97kb	Hypothetical conserved gene.
CS18B07	chr04	100	54	0	0	1	54	9225902	9225849	6e-23	107	Intergenic	Os04t0234600-01 upstream 100.626kb	Similar to Sedoheptulose-1%2C7-bisphosphatase%2C chloroplast precursor (EC 3.1.3.37) (Sedoheptulose-bisphosphatase) (SBPASE) (SED(1%2C7)P2ASE).
CS18B07	chr04	100	54	0	0	1	54	9412804	9412751	6e-23	107	Intergenic	Os04t0239001-00 upstream 24.735kb	Similar to Uncharacterized protein ycf72.
CS18B07	chr02	100	54	0	0	1	54	15033688	15033741	6e-23	107	Intergenic	Os02t0445100-01 upstream 47.539kb	Similar to Auxin-induced SAUR-like protein.
CS19A05	chr10	100	225	0	0	109	333	15913858	15913634	3e-124	446	Intergenic	Os10t0432200-01 upstream 3.933kb	Similar to 68 kDa protein HP68.
CS19A05	chr07	100	225	0	0	109	333	27356189	27355965	3e-124	446	Intergenic	Os07t0641700-01 upstream 9.945kb	Similar to 10 kDa chaperonin (Protein CPN10) (Protein groES).
CS19C09	chr04	97.96	49	1	0	209	257	33026095	33026047	2e-17	89.7	Intron	Os04t0639700-00	Similar to OSIGBa0138H21-OSIGBa0138E01.9 protein.
CS19C09	chr04	97.96	49	1	0	209	257	33035115	33035163	2e-17	89.7	Intergenic	Os04t0640200-01 upstream 16.616kb	Hypothetical protein.
CS21D08-2	chr12	100	112	0	0	185	296	24979055	24978944	4e-57	222	Intergenic	Os12t0592900-01 upstream 41.077kb	Hypothetical protein.
CS21D08-2	chr08	100	112	0	0	185	296	27221594	27221483	4e-57	222	Intergenic	Os08t0542300-01 upstream 2.492kb	Conserved hypothetical protein.
CS23A05-2	chr10	100	122	0	0	1	122	11299408	11299529	4e-63	242	Intergenic	Os10t0352500-01 upstream 133.253kb	Hypothetical gene.
CS23A05-2	chr10	100	122	0	0	1	122	20953415	20953536	4e-63	242	Intergenic	Os10t0525800-00 upstream 6.225kb	Similar to Glutathione S-transferase GSTU31 (Fragment).
CS23A05-2	chr07	100	122	0	0	1	122	14891327	14891206	4e-63	242	Intergenic	Os07t0432201-01 upstream 61.055kb	Similar to Thionin-like peptide.
CS23A05-2	chr05	100	122	0	0	1	122	12989522	12989401	4e-63	242	Intergenic	Os05t0293600-01 downstream 5.505kb	Similar to RNA polymerase beta'' chain.
CS23A05-2	chr04	100	122	0	0	1	122	9144655	9144776	4e-63	242	Intergenic	Os04t0234600-01 upstream 19.379kb	Similar to Sedoheptulose-1%2C7-bisphosphatase%2C chloroplast precursor (EC 3.1.3.37) (Sedoheptulose-bisphosphatase) (SBPASE) (SED(1%2C7)P2ASE).
CS23A05-2	chr04	100	122	0	0	1	122	9252935	9253056	4e-63	242	Intergenic	Os04t0234600-01 upstream 127.659kb	Similar to Sedoheptulose-1%2C7-bisphosphatase%2C chloroplast precursor (EC 3.1.3.37) (Sedoheptulose-bisphosphatase) (SBPASE) (SED(1%2C7)P2ASE).
CS23A05-2	chr04	100	122	0	0	1	122	9439838	9439959	4e-63	242	Intergenic	Os04t0239001-00 upstream 51.769kb	Similar to Uncharacterized protein ycf72.
CS23A05-2	chr04	100	122	0	0	1	122	9461933	9462054	4e-63	242	Intergenic	Os04t0239001-00 upstream 73.864kb	Similar to Uncharacterized protein ycf72.
CS24C12	chr10	100	49	0	0	190	238	15912669	15912717	5e-20	97.6	Intergenic	Os10t0432200-01 upstream 5.122kb	Similar to 68 kDa protein HP68.
CS24C12	chr07	100	49	0	0	190	238	27355090	27355138	5e-20	97.6	5'Upstream-1000	Os07t0641400-01 upstream 0.022kb	Hypothetical protein.
CS25B10-2	chr10	100	114	0	0	1	114	11299416	11299529	2e-58	226	Intergenic	Os10t0352500-01 upstream 133.261kb	Hypothetical gene.
CS25B10-2	chr10	100	114	0	0	1	114	20953423	20953536	2e-58	226	Intergenic	Os10t0525800-00 upstream 6.233kb	Similar to Glutathione S-transferase GSTU31 (Fragment).
CS25B10-2	chr07	100	114	0	0	1	114	14891319	14891206	2e-58	226	Intergenic	Os07t0432201-01 upstream 61.063kb	Similar to Thionin-like peptide.
CS25B10-2	chr05	100	114	0	0	1	114	12989514	12989401	2e-58	226	Intergenic	Os05t0293600-01 downstream 5.497kb	Similar to RNA polymerase beta'' chain.
CS25B10-2	chr04	100	114	0	0	1	114	9144663	9144776	2e-58	226	Intergenic	Os04t0234600-01 upstream 19.387kb	Similar to Sedoheptulose-1%2C7-bisphosphatase%2C chloroplast precursor (EC 3.1.3.37) (Sedoheptulose-bisphosphatase) (SBPASE) (SED(1%2C7)P2ASE).
CS25B10-2	chr04	100	114	0	0	1	114	9252943	9253056	2e-58	226	Intergenic	Os04t0234600-01 upstream 127.667kb	Similar to Sedoheptulose-1%2C7-bisphosphatase%2C chloroplast precursor (EC 3.1.3.37) (Sedoheptulose-bisphosphatase) (SBPASE) (SED(1%2C7)P2ASE).
CS25B10-2	chr04	100	114	0	0	1	114	9439846	9439959	2e-58	226	Intergenic	Os04t0239001-00 upstream 51.777kb	Similar to Uncharacterized protein ycf72.
CS25B10-2	chr04	100	114	0	0	1	114	9461941	9462054	2e-58	226	Intergenic	Os04t0239001-00 upstream 73.872kb	Similar to Uncharacterized protein ycf72.
CS25B11	chr10	97.22	180	5	0	1	180	20953357	20953536	2e-88	327	Intergenic	Os10t0525800-00 upstream 6.167kb	Similar to Glutathione S-transferase GSTU31 (Fragment).
CS25B11	chr07	97.22	180	5	0	1	180	14891385	14891206	2e-88	327	Intergenic	Os07t0432201-01 upstream 60.997kb	Similar to Thionin-like peptide.
CS25B11	chr04	97.22	180	5	0	1	180	9144597	9144776	2e-88	327	Intergenic	Os04t0234600-01 upstream 19.321kb	Similar to Sedoheptulose-1%2C7-bisphosphatase%2C chloroplast precursor (EC 3.1.3.37) (Sedoheptulose-bisphosphatase) (SBPASE) (SED(1%2C7)P2ASE).
CS25B11	chr04	97.22	180	5	0	1	180	9252877	9253056	2e-88	327	Intergenic	Os04t0234600-01 upstream 127.601kb	Similar to Sedoheptulose-1%2C7-bisphosphatase%2C chloroplast precursor (EC 3.1.3.37) (Sedoheptulose-bisphosphatase) (SBPASE) (SED(1%2C7)P2ASE).
CS25B11	chr04	97.22	180	5	0	1	180	9439780	9439959	2e-88	327	Intergenic	Os04t0239001-00 upstream 51.711kb	Similar to Uncharacterized protein ycf72.
CS25B11	chr04	97.22	180	5	0	1	180	9461875	9462054	2e-88	327	Intergenic	Os04t0239001-00 upstream 73.806kb	Similar to Uncharacterized protein ycf72.
CS25C08	chr10	98.68	76	1	0	1	76	11191744	11191669	5e-34	145	Intergenic	Os10t0352500-01 upstream 25.589kb	Hypothetical gene.
CS25C08	chr10	98.68	76	1	0	1	76	11299454	11299529	5e-34	145	Intergenic	Os10t0352500-01 upstream 133.299kb	Hypothetical gene.
CS25C08	chr10	98.68	76	1	0	1	76	20953461	20953536	5e-34	145	Intergenic	Os10t0525800-00 upstream 6.271kb	Similar to Glutathione S-transferase GSTU31 (Fragment).
CS25C08	chr07	98.68	76	1	0	1	76	14891281	14891206	5e-34	145	Intergenic	Os07t0432201-01 upstream 61.101kb	Similar to Thionin-like peptide.
CS25C08	chr05	98.68	76	1	0	1	76	12989476	12989401	5e-34	145	Intergenic	Os05t0293600-01 downstream 5.459kb	Similar to RNA polymerase beta'' chain.
CS25C08	chr04	98.68	76	1	0	1	76	9144701	9144776	5e-34	145	Intergenic	Os04t0234600-01 upstream 19.425kb	Similar to Sedoheptulose-1%2C7-bisphosphatase%2C chloroplast precursor (EC 3.1.3.37) (Sedoheptulose-bisphosphatase) (SBPASE) (SED(1%2C7)P2ASE).
CS25C08	chr04	98.68	76	1	0	1	76	9252981	9253056	5e-34	145	Intergenic	Os04t0234600-01 upstream 127.705kb	Similar to Sedoheptulose-1%2C7-bisphosphatase%2C chloroplast precursor (EC 3.1.3.37) (Sedoheptulose-bisphosphatase) (SBPASE) (SED(1%2C7)P2ASE).
CS25C08	chr04	98.68	76	1	0	1	76	9439884	9439959	5e-34	145	Intergenic	Os04t0239001-00 upstream 51.815kb	Similar to Uncharacterized protein ycf72.
CS25C08	chr04	98.68	76	1	0	1	76	9461979	9462054	5e-34	145	Intergenic	Os04t0239001-00 upstream 73.91kb	Similar to Uncharacterized protein ycf72.
CS25D03-2	chr05	100	38	0	0	192	229	4607696	4607733	1e-13	75.8	5'Upstream-1000	Os05t0176800-00 upstream 0.722kb	Similar to Boron transporter.
CS25D03-2	chr04	100	38	0	0	192	229	28096122	28096159	1e-13	75.8	5'Upstream-1000	Os04t0550900-00 upstream 0.166kb	Similar to tonoplast intrinsic protein2.
MB001B12-3	chr06	100	51	0	0	119	169	3834733	3834783	3e-21	101	Exon	Os06t0176100-00	Similar to H0201G08.5 protein.
MB001B12-3	chr06	100	51	0	0	119	169	3872789	3872839	3e-21	101	Exon	Os06t0177200-00	Similar to H0201G08.5 protein.
MB001F11	chr11	100	61	0	0	121	181	26272315	26272375	5e-27	121	Intergenic	Os11t0618300-01 upstream 3.817kb	Hypothetical conserved gene.
MB001F11	chr06	100	61	0	0	121	181	16646341	16646401	5e-27	121	Intergenic	Os06t0472700-01 upstream 5.999kb	Conserved hypothetical protein.
MB003C11	chr10	100	49	0	0	195	243	15912669	15912717	5e-20	97.6	Intergenic	Os10t0432200-01 upstream 5.122kb	Similar to 68 kDa protein HP68.
MB003C11	chr07	100	49	0	0	195	243	27355090	27355138	5e-20	97.6	5'Upstream-1000	Os07t0641400-01 upstream 0.022kb	Hypothetical protein.
MB004G09-2	chr07	93.71	143	0	9	1	143	27354956	27355089	2e-32	141	5'Upstream-1000	Os07t0641400-01 upstream 0.156kb	Hypothetical protein.
MB004G09-2	chr07	93.71	143	0	9	1	143	27358932	27359065	2e-32	141	Intergenic	Os07t0641700-01 upstream 7.202kb	Similar to 10 kDa chaperonin (Protein CPN10) (Protein groES).
MB005A05-2	chr10	94.57	129	7	0	1	129	15916553	15916681	6e-44	178	Intergenic	Os10t0432200-01 upstream 1.238kb	Similar to 68 kDa protein HP68.
MB005A05-2	chr07	94.57	129	7	0	1	129	27358884	27359012	6e-44	178	Intergenic	Os07t0641700-01 upstream 7.25kb	Similar to 10 kDa chaperonin (Protein CPN10) (Protein groES).
MB005E04-2	chr08	100	37	0	0	197	233	23217249	23217213	1e-12	73.8	Intergenic	Os08t0470200-02 upstream 9.821kb	Similar to carbonic anhydrase.
MB005E04-2	chr04	100	37	0	0	197	233	29852932	29852968	1e-12	73.8	Intron	Os04t0581300-01	Similar to Mitochondrial import inner membrane translocase subunit TIM13.
MB005E04-2	chr02	100	37	0	0	197	233	164731	164695	1e-12	73.8	5'Upstream-1000	Os02t0103000-01 upstream 0.598kb	Conserved hypothetical protein.
MB005E04-2	chr02	100	37	0	0	197	233	985983	985947	1e-12	73.8	Intergenic	Os02t0118900-00 upstream 4.962kb	NB-ARC domain containing protein.
MB005E05	chr07	100	72	0	0	284	355	27355085	27355014	4e-33	143	5'Upstream-1000	Os07t0641400-01 upstream 0.027kb	Hypothetical protein.
MB005E05	chr07	100	72	0	0	284	355	27359061	27358990	4e-33	143	Intergenic	Os07t0641700-01 upstream 7.073kb	Similar to 10 kDa chaperonin (Protein CPN10) (Protein groES).
MB005E06-1	chr07	98.13	107	2	0	370	476	27355089	27354983	2e-49	198	5'Upstream-1000	Os07t0641400-01 upstream 0.023kb	Hypothetical protein.
MB005E06-1	chr07	98.13	107	2	0	370	476	27359065	27358959	2e-49	198	Intergenic	Os07t0641700-01 upstream 7.069kb	Similar to 10 kDa chaperonin (Protein CPN10) (Protein groES).
MB005F12-2	chr07	100	34	0	0	197	230	5222455	5222422	2e-11	67.9	Intergenic	Os07t0195400-01 upstream 7.62kb	Phosphoacetylglucosamine mutase domain containing protein.
MB005F12-2	chr07	100	34	0	0	197	230	5262618	5262651	2e-11	67.9	Intergenic	Os07t0196900-01 upstream 18.722kb	Conserved hypothetical protein.
MB006E04-1	chr01	100	208	0	0	201	408	984952	985159	8e-100	365	Exon	Os01t0117400-00	Similar to Receptor kinase ORK10.
MB006E04-1	chr01	100	208	0	0	201	408	995352	995559	8e-100	365	Intron	Os01t0117600-01	Protein kinase%2C core domain containing protein.
MB006F12-2	chr04	100	324	0	0	1	324	9225907	9225584	0	642	Intergenic	Os04t0234600-01 upstream 100.631kb	Similar to Sedoheptulose-1%2C7-bisphosphatase%2C chloroplast precursor (EC 3.1.3.37) (Sedoheptulose-bisphosphatase) (SBPASE) (SED(1%2C7)P2ASE).
MB006F12-2	chr04	100	324	0	0	1	324	9412809	9412486	0	642	Intergenic	Os04t0239001-00 upstream 24.74kb	Similar to Uncharacterized protein ycf72.
MB006F12-2	chr02	100	324	0	0	1	324	15033683	15034006	0	642	Intergenic	Os02t0445100-01 upstream 47.544kb	Similar to Auxin-induced SAUR-like protein.
MB006H08	chr12	100	33	0	0	194	226	1312905	1312937	9e-11	65.9	Intergenic	Os12t0127200-01 upstream 3.264kb	Harpin-induced 1 domain containing protein.
MB006H08	chr11	100	33	0	0	194	226	1384546	1384578	9e-11	65.9	Intergenic	Os11t0130600-01 upstream 2.917kb	Conserved hypothetical protein.
MB007A02-2	chr10	100	49	0	0	194	242	15912669	15912717	5e-20	97.6	Intergenic	Os10t0432200-01 upstream 5.122kb	Similar to 68 kDa protein HP68.
MB007A02-2	chr07	100	49	0	0	194	242	27355090	27355138	5e-20	97.6	5'Upstream-1000	Os07t0641400-01 upstream 0.022kb	Hypothetical protein.
MB007E01-1	chr11	96.64	149	5	0	194	342	29284059	29283911	4e-67	256	Intergenic	Os11t0670700-00 upstream 6.688kb	Similar to EAP30 family protein.
MB007E01-1	chr05	96.64	149	5	0	194	342	13226100	13226248	4e-67	256	3'Downstream-300	Os05t0296800-02 downstream 0.224kb	Hypothetical protein.
MB028C02-2	chr11	98.09	262	5	0	193	454	882573	882834	4e-136	486	Intergenic	Os11t0119900-01 upstream 1.419kb	Hypothetical protein.
MB028C02-2	chr09	98.09	262	5	0	193	454	17802981	17803242	4e-136	486	Intergenic	Os09t0454900-01 upstream 1.69kb	Serine/threonine protein kinase-related domain containing protein.
MB11D01-2	chr06	97.23	470	13	0	120	589	29282707	29282238	0	724	Intergenic	Os06t0681600-02 upstream 8.357kb	Similar to peroxidase 39.
MB11D01-2	chr06	97.23	470	13	0	120	589	29327548	29328017	0	724	Intergenic	Os06t0682666-01 upstream 5.393kb	Hypothetical gene.
MB12A04	chr05	100	38	0	0	114	151	249138	249101	1e-13	75.8	Exon	Os05t0104600-00	Leucine-rich repeat%2C N-terminal domain containing protein.
MB12A04	chr05	100	38	0	0	114	151	257985	257948	1e-13	75.8	Exon	Os05t0104700-01	Leucine-rich repeat%2C N-terminal domain containing protein.
MB12H09	chr10	95.92	49	2	0	115	163	15912669	15912717	3e-15	81.8	Intergenic	Os10t0432200-01 upstream 5.122kb	Similar to 68 kDa protein HP68.
MB12H09	chr07	95.92	49	2	0	115	163	27355090	27355138	3e-15	81.8	5'Upstream-1000	Os07t0641400-01 upstream 0.022kb	Hypothetical protein.
MB17E04-1	chr12	100	60	0	0	119	178	1003252	1003193	2e-26	119	5'Upstream-1000	Os12t0121200-01 upstream 0.789kb	RNA-directed DNA polymerase (reverse transcriptase) domain containing protein.
MB17E04-1	chr01	100	60	0	0	119	178	27440382	27440441	2e-26	119	Intergenic	Os01t0640132-00 upstream 3.967kb	Similar to Carbonic anhydrase%2C chloroplast precursor (EC 4.2.1.1) (Carbonate dehydratase).
MB17F08-3	chr05	100	34	0	0	56	89	2644703	2644670	2e-11	67.9	Intron	Os05t0146100-01	PDZ/DHR/GLGF domain containing protein.
MB17F08-3	chr02	100	34	0	0	56	89	4112454	4112421	2e-11	67.9	Exon	Os02t0175100-01	Similar to RISBZ4.
MB17G08-3	chr07	94.96	119	6	0	1	119	27354971	27355089	8e-50	198	5'Upstream-1000	Os07t0641400-01 upstream 0.141kb	Hypothetical protein.
MB17G08-3	chr07	94.96	119	6	0	1	119	27358947	27359065	8e-50	198	Intergenic	Os07t0641700-01 upstream 7.187kb	Similar to 10 kDa chaperonin (Protein CPN10) (Protein groES).
MB17H09-2	chr10	100	49	0	0	121	169	15912669	15912717	5e-20	97.6	Intergenic	Os10t0432200-01 upstream 5.122kb	Similar to 68 kDa protein HP68.
MB17H09-2	chr07	100	49	0	0	121	169	27355090	27355138	5e-20	97.6	5'Upstream-1000	Os07t0641400-01 upstream 0.022kb	Hypothetical protein.
MB20F04	chr04	99.38	324	2	0	1	324	9225907	9225584	1e-179	630	Intergenic	Os04t0234600-01 upstream 100.631kb	Similar to Sedoheptulose-1%2C7-bisphosphatase%2C chloroplast precursor (EC 3.1.3.37) (Sedoheptulose-bisphosphatase) (SBPASE) (SED(1%2C7)P2ASE).
MB20F04	chr04	99.38	324	2	0	1	324	9412809	9412486	1e-179	630	Intergenic	Os04t0239001-00 upstream 24.74kb	Similar to Uncharacterized protein ycf72.
MB20F04	chr02	99.38	324	2	0	1	324	15033683	15034006	1e-179	630	Intergenic	Os02t0445100-01 upstream 47.544kb	Similar to Auxin-induced SAUR-like protein.
MB20F05-1	chr10	100	40	0	0	1	40	11215847	11215808	8e-15	79.8	Intergenic	Os10t0352500-01 upstream 49.692kb	Hypothetical gene.
MB20F05-1	chr10	100	40	0	0	1	40	22942700	22942739	8e-15	79.8	Intergenic	Os10t0566700-00 upstream 7.651kb	Chaperonin Cpn10 family protein.
MB20F05-1	chr05	100	40	0	0	1	40	13006607	13006568	8e-15	79.8	Intergenic	Os05t0294600-02 downstream 12.249kb	Hypothetical conserved gene.
MB20F05-1	chr04	100	40	0	0	1	40	9225623	9225584	8e-15	79.8	Intergenic	Os04t0234600-01 upstream 100.347kb	Similar to Sedoheptulose-1%2C7-bisphosphatase%2C chloroplast precursor (EC 3.1.3.37) (Sedoheptulose-bisphosphatase) (SBPASE) (SED(1%2C7)P2ASE).
MB20F05-1	chr04	100	40	0	0	1	40	9412525	9412486	8e-15	79.8	Intergenic	Os04t0239001-00 upstream 24.456kb	Similar to Uncharacterized protein ycf72.
MB20F05-1	chr02	100	40	0	0	1	40	15033967	15034006	8e-15	79.8	Intergenic	Os02t0445100-01 upstream 47.26kb	Similar to Auxin-induced SAUR-like protein.
MB20F05-1	chr01	100	40	0	0	1	40	35299001	35298962	8e-15	79.8	Intergenic	Os01t0793200-01 upstream 24.495kb	Pentatricopeptide repeat domain containing protein.
MB20G03	chr07	94.06	101	6	0	1	101	27354989	27355089	1e-36	155	5'Upstream-1000	Os07t0641400-01 upstream 0.123kb	Hypothetical protein.
MB20G03	chr07	94.06	101	6	0	1	101	27358965	27359065	1e-36	155	Intergenic	Os07t0641700-01 upstream 7.169kb	Similar to 10 kDa chaperonin (Protein CPN10) (Protein groES).
MB21A07-1	chr10	98.44	128	2	0	1	128	11215935	11215808	2e-62	240	Intergenic	Os10t0352500-01 upstream 49.78kb	Hypothetical gene.
MB21A07-1	chr04	98.44	128	2	0	1	128	9225711	9225584	2e-62	240	Intergenic	Os04t0234600-01 upstream 100.435kb	Similar to Sedoheptulose-1%2C7-bisphosphatase%2C chloroplast precursor (EC 3.1.3.37) (Sedoheptulose-bisphosphatase) (SBPASE) (SED(1%2C7)P2ASE).
MB21A07-1	chr04	98.44	128	2	0	1	128	9412613	9412486	2e-62	240	Intergenic	Os04t0239001-00 upstream 24.544kb	Similar to Uncharacterized protein ycf72.
MB21A07-1	chr02	98.44	128	2	0	1	128	15033879	15034006	2e-62	240	Intergenic	Os02t0445100-01 upstream 47.348kb	Similar to Auxin-induced SAUR-like protein.
MB21A07-1	chr01	98.44	128	2	0	1	128	35299089	35298962	2e-62	240	Intergenic	Os01t0793200-01 upstream 24.407kb	Pentatricopeptide repeat domain containing protein.
MB21D11	chr04	99.69	326	1	0	1	326	9225909	9225584	0	640	Intergenic	Os04t0234600-01 upstream 100.633kb	Similar to Sedoheptulose-1%2C7-bisphosphatase%2C chloroplast precursor (EC 3.1.3.37) (Sedoheptulose-bisphosphatase) (SBPASE) (SED(1%2C7)P2ASE).
MB21D11	chr04	99.69	326	1	0	1	326	9412811	9412486	0	640	Intergenic	Os04t0239001-00 upstream 24.742kb	Similar to Uncharacterized protein ycf72.
MB21D11	chr02	99.69	326	1	0	1	326	15033681	15034006	0	640	Intergenic	Os02t0445100-01 upstream 47.546kb	Similar to Auxin-induced SAUR-like protein.
MB25B02-2	chr10	100	128	0	0	144	271	15913761	15913634	1e-66	254	Intergenic	Os10t0432200-01 upstream 4.03kb	Similar to 68 kDa protein HP68.
MB25B02-2	chr07	100	128	0	0	144	271	27356092	27355965	1e-66	254	Intergenic	Os07t0641700-01 upstream 10.042kb	Similar to 10 kDa chaperonin (Protein CPN10) (Protein groES).
MB26G08	chr07	100	46	0	0	193	238	27848244	27848289	3e-18	91.7	Exon	Os07t0650451-00	Hypothetical gene.
MB26G08	chr07	100	46	0	0	193	238	28137124	28137169	3e-18	91.7	Exon	Os07t0654100-01	Conserved hypothetical protein.
MB29A04	chr10	100	53	0	0	185	237	15912669	15912721	2e-22	105	Intergenic	Os10t0432200-01 upstream 5.122kb	Similar to 68 kDa protein HP68.
MB29A04	chr07	100	53	0	0	185	237	27355090	27355142	2e-22	105	5'Upstream-1000	Os07t0641400-01 upstream 0.022kb	Hypothetical protein.
T006C-11	chr08	100	46	0	0	182	227	16936204	16936249	3e-18	91.7	Intron	Os08t0363900-00	Hypothetical conserved gene.
T006C-11	chr08	100	46	0	0	182	227	17306898	17306853	3e-18	91.7	Intron	Os08t0369600-01	Similar to Cysteine-rich polycomb-like protein.
T009B-02	chr10	100	122	0	0	183	304	15916247	15916368	4e-63	242	Intergenic	Os10t0432200-01 upstream 1.544kb	Similar to 68 kDa protein HP68.
T009B-02	chr07	100	122	0	0	183	304	27358578	27358699	4e-63	242	Intergenic	Os07t0641700-01 upstream 7.556kb	Similar to 10 kDa chaperonin (Protein CPN10) (Protein groES).
T009H-09	chr10	100	53	0	0	184	236	15912669	15912721	2e-22	105	Intergenic	Os10t0432200-01 upstream 5.122kb	Similar to 68 kDa protein HP68.
T009H-09	chr07	100	53	0	0	184	236	27355090	27355142	2e-22	105	5'Upstream-1000	Os07t0641400-01 upstream 0.022kb	Hypothetical protein.
T012C-01	chr10	100	122	0	0	183	304	15916247	15916368	4e-63	242	Intergenic	Os10t0432200-01 upstream 1.544kb	Similar to 68 kDa protein HP68.
T012C-01	chr07	100	122	0	0	183	304	27358578	27358699	4e-63	242	Intergenic	Os07t0641700-01 upstream 7.556kb	Similar to 10 kDa chaperonin (Protein CPN10) (Protein groES).
T013G-08	chr12	100	152	0	0	183	334	1728179	1728330	7e-81	301	Exon	Os12t0135100-00	Similar to Phosphoglycerate mutase family protein.
T013G-08	chr11	100	152	0	0	183	334	1782143	1782294	7e-81	301	Exon	Os11t0138600-00	Phosphoglycerate mutase domain containing protein.
T015C-02-2	chr10	100	53	0	0	184	236	15912669	15912721	3e-22	105	Intergenic	Os10t0432200-01 upstream 5.122kb	Similar to 68 kDa protein HP68.
T015C-02-2	chr07	100	53	0	0	184	236	27355090	27355142	3e-22	105	5'Upstream-1000	Os07t0641400-01 upstream 0.022kb	Hypothetical protein.
T015C-12	chr07	94.29	105	5	1	1	104	27354972	27355076	3e-36	153	5'Upstream-1000	Os07t0641400-01 upstream 0.14kb	Hypothetical protein.
T015C-12	chr07	94.29	105	5	1	1	104	27358948	27359052	3e-36	153	Intergenic	Os07t0641700-01 upstream 7.186kb	Similar to 10 kDa chaperonin (Protein CPN10) (Protein groES).
T017G-10	chr06	100	36	0	0	183	218	25280432	25280397	2e-12	71.9	Intron	Os06t0611900-01	Similar to Glycine decarboxylase P subunit.
T017G-10	chr01	100	36	0	0	183	218	31292638	31292673	2e-12	71.9	5'Upstream-1000	Os01t0711400-01 upstream 0.709kb	Similar to Victorin binding protein.
T017H-12	chr06	100	51	0	0	183	233	3835630	3835580	3e-21	101	5'Upstream-1000	Os06t0176100-00 upstream 0.884kb	Similar to H0201G08.5 protein.
T017H-12	chr06	100	51	0	0	183	233	3873686	3873636	3e-21	101	5'Upstream-1000	Os06t0177200-00 upstream 0.884kb	Similar to H0201G08.5 protein.
T019G-03	chr10	100	53	0	0	183	235	15912669	15912721	3e-22	105	Intergenic	Os10t0432200-01 upstream 5.122kb	Similar to 68 kDa protein HP68.
T019G-03	chr07	100	53	0	0	183	235	27355090	27355142	3e-22	105	5'Upstream-1000	Os07t0641400-01 upstream 0.022kb	Hypothetical protein.
T022A-10-1	chr07	99.11	112	1	0	176	287	27354959	27355070	9e-55	214	5'Upstream-1000	Os07t0641400-01 upstream 0.153kb	Hypothetical protein.
T022A-10-1	chr07	99.11	112	1	0	176	287	27358935	27359046	9e-55	214	Intergenic	Os07t0641700-01 upstream 7.199kb	Similar to 10 kDa chaperonin (Protein CPN10) (Protein groES).
T023B-04	chr09	100	31	0	0	183	213	23275989	23276019	1e-09	61.9	Intergenic	Os09t0563700-01 upstream 9.153kb	Kelch related domain containing protein.
T023B-04	chr01	100	31	0	0	183	213	41130995	41131025	1e-09	61.9	Intergenic	Os01t0905200-01 upstream 7.036kb	Exo70 exocyst complex subunit family protein.
T023C-09	chr09	100	120	0	0	184	303	19227629	19227748	7e-62	238	5'Upstream-1000	Os09t0482200-01 upstream 0.037kb	Peptidase A1 domain containing protein.
T023C-09	chr09	100	120	0	0	184	303	19239088	19239207	7e-62	238	5'Upstream-1000	Os09t0482500-01 upstream 0.037kb	Peptidase A1 domain containing protein.
T023E-05-2	chr12	100	99	0	0	183	281	1728232	1728330	2e-49	196	Exon	Os12t0135100-00	Similar to Phosphoglycerate mutase family protein.
T023E-05-2	chr11	100	99	0	0	183	281	1782196	1782294	2e-49	196	5'Upstream-1000	Os11t0138600-00 upstream 0.973kb	Phosphoglycerate mutase domain containing protein.
T025B-03	chr07	100	111	0	0	183	293	27642069	27641959	2e-40	167	Intron	Os07t0646300-02	Conserved hypothetical protein.
T025B-03	chr07	100	111	0	0	183	293	27658713	27658603	2e-40	167	Intron	Os07t0646600-01	Conserved hypothetical protein.
T027D-09	chr12	100	31	0	0	193	223	673589	673619	2e-09	61.9	Intergenic	Os12t0113001-00 upstream 13.523kb	Hypothetical gene.
T027D-09	chr11	100	31	0	0	193	223	626542	626572	2e-09	61.9	Intergenic	Os11t0113700-02 downstream 3.344kb	Oryza sativa calcineurin B-like (CBL) protein-interacting protein kinase 15.,Microbe-assosiated molecular pattern (MAMP)-induced defense signaling pathway.,Serine/threonine protein kinase.
T031C-11	chr06	100	161	0	0	184	344	3836679	3836519	3e-86	319	Intergenic	Os06t0176100-00 upstream 1.165kb	Similar to H0201G08.5 protein.
T031C-11	chr06	100	161	0	0	184	344	3874735	3874575	3e-86	319	Intergenic	Os06t0177200-00 upstream 1.165kb	Similar to H0201G08.5 protein.
T034F-12-1	chr05	100	137	0	0	175	311	23043734	23043598	6e-72	272	Intergenic	Os05t0467501-00 downstream 2.62kb	Similar to elongation factor 2.
T034F-12-1	chr02	100	137	0	0	175	311	2310910	2310774	6e-72	272	Intergenic	Os02t0142250-00 downstream 1.491kb	Similar to cDNA clone:J013125B21%2C full insert sequence.
T036C-04-2	chr05	99.2	125	1	0	184	308	18401762	18401638	2e-62	240	Exon	Os05t0379500-01	Similar to NBS-LRR protein (Fragment).
T036C-04-2	chr05	99.2	125	1	0	184	308	18436129	18436005	2e-62	240	Exon	Os05t0380300-01	Similar to NBS-LRR protein (Fragment).
T036F-08-1	chr01	100	208	0	0	175	382	984629	984422	4e-114	412	Exon	Os01t0117400-00	Similar to Receptor kinase ORK10.
T036F-08-1	chr01	100	208	0	0	175	382	995029	994822	4e-114	412	Exon	Os01t0117600-01	Protein kinase%2C core domain containing protein.
T038C-10	chr10	100	53	0	0	190	242	15912669	15912721	2e-22	105	Intergenic	Os10t0432200-01 upstream 5.122kb	Similar to 68 kDa protein HP68.
T038C-10	chr07	100	53	0	0	190	242	27355090	27355142	2e-22	105	5'Upstream-1000	Os07t0641400-01 upstream 0.022kb	Hypothetical protein.
T038F-06	chr07	100	42	0	0	176	217	22902041	22902000	6e-16	83.8	Intergenic	Os07t0557200-01 upstream 2.815kb	Delayed-early response protein/equilibrative nucleoside transporter family protein.
T038F-06	chr05	100	42	0	0	176	217	23048092	23048051	6e-16	83.8	Intergenic	Os05t0467600-01 downstream 4.484kb	Conserved hypothetical protein.
T038F-06	chr02	100	42	0	0	176	217	30222132	30222173	6e-16	83.8	Intergenic	Os02t0709600-02 downstream 0.936kb	Similar to plant-specific domain TIGR01570 family protein.
T039C-06-1	chr06	99.77	431	0	1	123	553	3825523	3825952	0	839	Intron	Os06t0175800-01	Similar to Cystathionine beta-lyase%2C chloroplast precursor (EC 4.4.1.8) (CBL) (Beta-cystathionase) (Cysteine lyase).
T039C-06-1	chr06	99.77	431	0	1	123	553	3863579	3864008	0	839	Intron	Os06t0176900-00	Similar to cystathionine gamma-synthase.
T039H-03	chr08	97.92	48	1	0	83	130	5701908	5701955	5e-17	87.7	Intergenic	Os08t0198800-01 downstream 4.42kb	Conserved hypothetical protein.
T039H-03	chr06	97.92	48	1	0	83	130	25021974	25022021	5e-17	87.7	Intron	Os06t0607200-01	Similar to Cellular retinaldehyde binding/alpha-tocopherol transport%3B Cellular retinaldehyde-binding/triple function%2C N-terminal.
T039H-03	chr01	97.92	48	1	0	83	130	30833407	30833454	5e-17	87.7	Intergenic	Os01t0702300-00 upstream 2.658kb	Similar to Subtilisin-like serine protease.
T041G-10	chr04	100	38	0	0	197	234	23244054	23244017	3e-13	75.8	Intron	Os04t0454200-01	Similar to Monosaccharide transporter 1.
T041G-10	chr04	100	38	0	0	197	234	23282910	23282873	3e-13	75.8	Exon	Os04t0455200-00	Similar to H0523F07.1 protein.
T043G-05	chr06	100	151	0	0	174	324	3837989	3838139	3e-80	299	Exon	Os06t0176150-00	Similar to ribosomal protein S15 containing protein.
T043G-05	chr06	100	151	0	0	174	324	3876045	3876195	3e-80	299	Exon	Os06t0177250-00	Similar to ribosomal protein S15 containing protein.
T044F-06-2	chr09	100	91	0	0	183	273	20434634	20434724	1e-44	180	Exon	Os09t0508900-01	Mitochondrial substrate carrier family protein.
T044F-06-2	chr02	100	91	0	0	183	273	7053050	7052960	1e-44	180	Exon	Os02t0225000-01	Similar to cDNA clone:001-044-E12%2C full insert sequence.
T044G-03-2	chr12	100	61	0	0	183	243	23504312	23504372	5e-27	121	Intergenic	Os12t0567800-01 upstream 2.91kb	Plant metallothionein%2C family 15 protein.
T044G-03-2	chr03	100	61	0	0	183	243	36626890	36626830	5e-27	121	Intergenic	Os03t0849100-00 upstream 12.545kb	Similar to A320-4 protein (Fragment).
T044G-07-2	chr07	100	78	0	0	119	196	27355012	27355089	6e-37	155	5'Upstream-1000	Os07t0641400-01 upstream 0.1kb	Hypothetical protein.
T044G-07-2	chr07	100	78	0	0	119	196	27358988	27359065	6e-37	155	Intergenic	Os07t0641700-01 upstream 7.146kb	Similar to 10 kDa chaperonin (Protein CPN10) (Protein groES).
T045G-11	chr11	93.52	108	7	0	175	282	28950606	28950499	5e-38	159	3'Downstream-300	Os11t0664100-00 downstream 0.259kb	Hypothetical protein.
T045G-11	chr11	94.23	104	6	0	179	282	29079220	29079323	5e-38	159	Exon	Os11t0666200-00	Similar to Protein kinase domain containing protein.
T048G-08	chr06	92.31	39	3	0	486	524	25125888	25125926	9e-06	54	Intergenic	Os06t0609100-00 upstream 2.303kb	Hypothetical conserved gene.
T048G-08	chr05	94.29	35	2	0	560	594	13170790	13170756	9e-06	54	5'Upstream-1000	Os05t0296200-01 upstream 0.668kb	Conserved hypothetical protein.
T051D-09-2	chr10	100	130	0	0	188	317	15915794	15915665	1e-67	258	Intergenic	Os10t0432200-01 upstream 1.997kb	Similar to 68 kDa protein HP68.
T051D-09-2	chr07	100	130	0	0	188	317	27358125	27357996	1e-67	258	Intergenic	Os07t0641700-01 upstream 8.009kb	Similar to 10 kDa chaperonin (Protein CPN10) (Protein groES).
T054D-01-1	chr06	92.7	233	17	0	121	353	3825323	3825555	3e-90	333	Intron	Os06t0175800-01	Similar to Cystathionine beta-lyase%2C chloroplast precursor (EC 4.4.1.8) (CBL) (Beta-cystathionase) (Cysteine lyase).
T054D-01-1	chr06	92.7	233	17	0	121	353	3863379	3863611	3e-90	333	Intron	Os06t0176900-00	Similar to cystathionine gamma-synthase.
T054D-02-1	chr06	98.62	363	5	0	184	546	31445973	31445611	0	682	Intron	Os06t0719600-01	Conserved hypothetical protein.
T054D-02-1	chr06	98.62	363	5	0	184	546	31479356	31479718	0	682	Intron	Os06t0720400-01	Hypothetical conserved gene.
T054D-02-1	chr06	98.62	363	5	0	184	546	31546003	31546365	0	682	Intergenic	Os06t0722201-00 upstream 3.175kb	Hypothetical gene.
T054D-02-1	chr06	98.62	363	5	0	184	546	31561488	31561850	0	682	Intron	Os06t0722450-01	Hypothetical conserved gene.
T054D-02-1	chr06	98.62	363	5	0	184	546	31576991	31577353	0	682	Intron	Os06t0722700-01	Hypothetical conserved gene.
T054D-02-1	chr06	98.62	363	5	0	184	546	31630309	31630671	0	682	Intron	Os06t0723900-01	Hypothetical conserved gene.
T056G-08	chr05	100	32	0	0	184	215	27728152	27728183	3e-10	63.9	Intergenic	Os05t0555300-01 upstream 4.63kb	Similar to electron carrier/ electron transporter/ iron ion binding protein.
T056G-08	chr04	100	32	0	0	184	215	12702013	12701982	3e-10	63.9	Intergenic	Os04t0287400-01 downstream 23.162kb	Similar to WRKY transcription factor 51.
T057E-11	chr06	100	176	0	0	193	368	4557132	4557307	4e-95	349	5'Upstream-1000	Os06t0190000-00 upstream 0.946kb	Hypothetical conserved gene.
T057E-11	chr06	100	176	0	0	193	368	4561524	4561699	4e-95	349	Intergenic	Os06t0190000-00 upstream 4.446kb	Hypothetical conserved gene.
T058A-04	chr07	100	39	0	0	162	200	24096469	24096507	3e-14	77.8	Intergenic	Os07t0579000-01 downstream 1.601kb	Conserved hypothetical protein.
T058A-04	chr03	100	39	0	0	162	200	12806837	12806799	3e-14	77.8	Intergenic	Os03t0342850-01 upstream 5.854kb	Conserved hypothetical protein.
T060A-09	chr09	100	89	0	0	183	271	15191719	15191631	1e-43	176	Intergenic	Os09t0409100-01 upstream 5.967kb	Conserved hypothetical protein.
T060A-09	chr06	100	89	0	0	183	271	2757233	2757145	1e-43	176	Intergenic	Os06t0153200-02 downstream 9.95kb	Similar to phosphate translocator-related.
T2B07	chr06	100	82	0	0	167	248	3826188	3826107	2e-39	163	5'Upstream-1000	Os06t0175900-01 upstream 0.95kb	Similar to Ubiquinol-cytochrome c reductase complex ubiquinone-binding protein QP-C (EC 1.10.2.2) (Ubiquinol-cytochrome c reductase complex 8.2 kDa protein).
T2B07	chr06	100	82	0	0	167	248	3864244	3864163	2e-39	163	5'Upstream-1000	Os06t0177000-01 upstream 0.95kb	Similar to Ubiquinol-cytochrome c reductase complex ubiquinone-binding protein QP-C (EC 1.10.2.2) (Ubiquinol-cytochrome c reductase complex 8.2 kDa protein).
T2C01	chr10	100	162	0	0	1	162	11299368	11299529	8e-87	321	Intergenic	Os10t0352500-01 upstream 133.213kb	Hypothetical gene.
T2C01	chr10	100	162	0	0	1	162	20953375	20953536	8e-87	321	Intergenic	Os10t0525800-00 upstream 6.185kb	Similar to Glutathione S-transferase GSTU31 (Fragment).
T2C01	chr07	100	162	0	0	1	162	14891367	14891206	8e-87	321	Intergenic	Os07t0432201-01 upstream 61.015kb	Similar to Thionin-like peptide.
T2C01	chr05	100	162	0	0	1	162	12989562	12989401	8e-87	321	Intergenic	Os05t0293600-01 downstream 5.545kb	Similar to RNA polymerase beta'' chain.
T2C01	chr04	100	162	0	0	1	162	9144615	9144776	8e-87	321	Intergenic	Os04t0234600-01 upstream 19.339kb	Similar to Sedoheptulose-1%2C7-bisphosphatase%2C chloroplast precursor (EC 3.1.3.37) (Sedoheptulose-bisphosphatase) (SBPASE) (SED(1%2C7)P2ASE).
T2C01	chr04	100	162	0	0	1	162	9252895	9253056	8e-87	321	Intergenic	Os04t0234600-01 upstream 127.619kb	Similar to Sedoheptulose-1%2C7-bisphosphatase%2C chloroplast precursor (EC 3.1.3.37) (Sedoheptulose-bisphosphatase) (SBPASE) (SED(1%2C7)P2ASE).
T2C01	chr04	100	162	0	0	1	162	9439798	9439959	8e-87	321	Intergenic	Os04t0239001-00 upstream 51.729kb	Similar to Uncharacterized protein ycf72.
T2C01	chr04	100	162	0	0	1	162	9461893	9462054	8e-87	321	Intergenic	Os04t0239001-00 upstream 73.824kb	Similar to Uncharacterized protein ycf72.
TOS079G-10	chr10	100	53	0	0	312	364	15912669	15912721	2e-22	105	Intergenic	Os10t0432200-01 upstream 5.122kb	Similar to 68 kDa protein HP68.
TOS079G-10	chr07	100	53	0	0	312	364	27355090	27355142	2e-22	105	5'Upstream-1000	Os07t0641400-01 upstream 0.022kb	Hypothetical protein.
TOS080B-04	chr06	95.88	194	6	2	428	620	3826415	3826607	9e-83	309	5'Upstream-1000	Os06t0175900-01 upstream 0.723kb	Similar to Ubiquinol-cytochrome c reductase complex ubiquinone-binding protein QP-C (EC 1.10.2.2) (Ubiquinol-cytochrome c reductase complex 8.2 kDa protein).
TOS080B-04	chr06	95.88	194	6	2	428	620	3864471	3864663	9e-83	309	5'Upstream-1000	Os06t0177000-01 upstream 0.723kb	Similar to Ubiquinol-cytochrome c reductase complex ubiquinone-binding protein QP-C (EC 1.10.2.2) (Ubiquinol-cytochrome c reductase complex 8.2 kDa protein).
TOS080D-10	chr12	100	54	0	0	186	239	817368	817315	6e-23	107	5'Upstream-1000	Os12t0116600-01 upstream 0.711kb	Similar to Transcription factor (Fragment).
TOS080D-10	chr11	100	54	0	0	186	239	782656	782603	6e-23	107	5'Upstream-1000	Os11t0117400-00 upstream 0.807kb	DNA-binding WRKY domain containing protein.
TOS083A-01	chr05	100	205	0	0	188	392	16190459	16190663	2e-112	406	Intergenic	Os05t0343800-01 upstream 1.896kb	ABC transporter%2C conserved site domain containing protein.
TOS083A-01	chr05	100	205	0	0	188	392	16485330	16485126	2e-112	406	Intergenic	Os05t0348300-00 upstream 19.797kb	Similar to retrotransposon protein.
TOS084A-11-2	chr10	100	53	0	0	186	238	15912669	15912721	2e-22	105	Intergenic	Os10t0432200-01 upstream 5.122kb	Similar to 68 kDa protein HP68.
TOS084A-11-2	chr07	100	53	0	0	186	238	27355090	27355142	2e-22	105	5'Upstream-1000	Os07t0641400-01 upstream 0.022kb	Hypothetical protein.
TOS085H-12	chr04	100	495	0	0	184	678	33028680	33029174	0	940	Exon	Os04t0639700-00	Similar to OSIGBa0138H21-OSIGBa0138E01.9 protein.
TOS085H-12	chr04	100	495	0	0	184	678	33032529	33032035	0	940	Exon	Os04t0639800-01	Similar to OSIGBa0138H21-OSIGBa0138E01.9 protein.
TOS086C-07-1	chr07	98.73	157	2	0	176	332	20937476	20937632	5e-79	295	Intergenic	Os07t0523450-00 upstream 3.351kb	Similar to 60S ribosomal protein L44.
TOS086C-07-1	chr07	98.73	157	2	0	176	332	20955693	20955849	5e-79	295	Intergenic	Os07t0523600-01 downstream 0.327kb	Similar to Glucose-6-phosphate/phosphate-translocator precursor.
TOS086C-07-1	chr07	98.73	157	2	0	176	332	20973911	20974067	5e-79	295	Intergenic	Os07t0523965-01 downstream 0.327kb	Similar to Glucose-6-phosphate/phosphate-translocator precursor.
TOS67A-05-2	chr10	97.92	48	1	0	117	164	15912669	15912716	5e-17	87.7	Intergenic	Os10t0432200-01 upstream 5.122kb	Similar to 68 kDa protein HP68.
TOS67A-05-2	chr07	97.92	48	1	0	117	164	27355090	27355137	5e-17	87.7	5'Upstream-1000	Os07t0641400-01 upstream 0.022kb	Hypothetical protein.
TOS73A-12	chr10	100	56	0	0	93	148	15912794	15912739	5e-24	111	Intergenic	Os10t0432200-01 upstream 4.997kb	Similar to 68 kDa protein HP68.
TOS73A-12	chr07	100	56	0	0	93	148	27355215	27355160	5e-24	111	Exon	Os07t0641400-01	Hypothetical protein.
TOS75B-03-2	chr10	96.23	53	2	0	257	309	15912669	15912721	4e-18	91.7	Intergenic	Os10t0432200-01 upstream 5.122kb	Similar to 68 kDa protein HP68.
TOS75B-03-2	chr07	96.23	53	2	0	257	309	27355090	27355142	4e-18	91.7	5'Upstream-1000	Os07t0641400-01 upstream 0.022kb	Hypothetical protein.
TOS77A-10-2	chr10	100	51	0	0	174	224	15912669	15912719	3e-21	101	Intergenic	Os10t0432200-01 upstream 5.122kb	Similar to 68 kDa protein HP68.
TOS77A-10-2	chr07	100	51	0	0	174	224	27355090	27355140	3e-21	101	5'Upstream-1000	Os07t0641400-01 upstream 0.022kb	Hypothetical protein.
Tos09A12-1	chr10	100	65	0	0	240	304	15913698	15913634	5e-29	129	Intergenic	Os10t0432200-01 upstream 4.093kb	Similar to 68 kDa protein HP68.
Tos09A12-1	chr07	100	65	0	0	240	304	27356029	27355965	5e-29	129	Intergenic	Os07t0641700-01 upstream 10.105kb	Similar to 10 kDa chaperonin (Protein CPN10) (Protein groES).
