# Supplementary material for: FSTVAL: a new web tool to validate bulk flanking sequence tags
Source: Plant Methods. 2012 Jun 18;8:19. doi: 10.1186/1746-4811-8-19 (PMC3439307; doi:10.1186/1746-4811-8-19)
Supplement: Additional file 8 — 1 kb regions extending 5’ and 3’ from the Tos17 insertion position. [file 1746-4811-8-19-S8.xls]

## Sheet: Additional file 8
Additional file 8. 1kb regions extending 5’ and 3’ from Tos17 insertion position
* five asterisks mean insertion position in a genome
>BJJ002A-01
GATGGAGAAGCCATTCTCACCGACCGCCATTCCCTCCCCGAGACTGTCGG
TTCTGATGAAATAGCACTCTTCACACGCGAAGCAATGCGCCACATTGGGC
CTCTTGTACACCAGAGCAATCCAATGGTCGTTCATAAAGACGTGCGGCTT
CCCGTGTGCCGTGCAGAAACTCAACTGGCAATCCAAACACACCGAGATTT
CCCTCCCCTCAGTATCATCACACTTGTTAACACAACACACCGGGGTGTCA
ACGCGGGTCTTGATCAGTGTTATGGCCACATCAATGTCAGCCTGCTCACA
CAAGACATGGCGGCACCGTCGAGTACGGCGGTCGCCGCCGGATAGTAATG
CCGCCGCTTTCCCCCACCAACACCAATCGCTCACATCCCGCGTCGCATTC
TTCTTCTTCTTCTCGCCCATCACGCCTGAAATTGCAGGAACCCAAAAAAT
CTCGCGTAAATCCATAAACCCCAAATAACTGATGAACGTGATGAACCAAG
*****AACTGATGAAGAAAGCGAAAGACGTGTTGGCACCGCAGAATACTA
CCGTTGCTGGTTAACGGCGCCGCCGCCGCCGCCGCCGCAGCTGGCCGATC
CAGGCGAGGGGATTTCCGCGGGGTCTCGGCAGTATCCCCCACCCTCGCCC
TCTTCTCCTCGTTCATCACACCTGGAATTGCAACAACCACAAGAGAAAAA
AAACTCGCGTAAATCCATAAATCCAAAGAACCAGTACGGACTAGGGGATG
AAATCGTACAAAGTGAATCGAGAGAGGAAAAGAGGAGGAGAACAAGAAAG
AAAAAATCGCCAAGAGAAATCAACATTTGGGCCAACTCGAACCCGTCAAT
AATCGCAAGAGGAACCCTACGGACTAGGAATGGATCAAGAAAGCGAACGA
AGAGGAGAGAACCATATGGAGAGGCTCCAACAAGAAAAAAAAAAAAGGTC
GGCGAGGACCAAGAACTGCGCCGCCGCGGATTCAGGAACCAAGAAACCCA
CCAAG
>BJJ002A-05-1
CCTTGCACAATGCCAAGAAAGCGATTGCAACTGGAATCATGCATATGAAG
ATCCAGCTTTGTTCCCGGAAGGATATTCGAATCATTGTTGATGTCATTGA
CAGCAGCAAGGACGGCAACTGCGGCAACTCTCCCAATTGTTGAATTCCTT
GCGAACTGAGCTCCAATTCTCACTGCATCGGGCCTCCCAGAGATGTTTTG
GCTTTGTGCGCAGGAACACAGACAACAGAAAATACTGAACAGATAGAAAA
TGAACTTCATGGTGACAAAGTGACCTAGAGGATTAATGTAGTGCTCTTTT
GGAATTCATCCTTCAACGTAACAACGCACATGCTGGAATAACCGAGGAAA
AATTCCTGACGATGCCTGTTAAGCACAGGTATAGCGTTACAGATTAGAAA
GCGAGAACACCAGGTTACAGAGGAGCACAAATCATTAAATAAATAAGAAC
TGAGGTCCAACAGGCAACAGAACCAAAAGGGACATTCCTCGAGAAAAAGC
*****ACTTGCAAGGAACCACCAAAAAAACAAAAGATAAAAGAACCAGAA
GAAGAGCAGCTGAGATGAACTCAACTACTAACTTTTTAATGAGCTATAGA
GGGGCAAGAACATCGGAGTATGAAGTTGAAGAGGGAAACCAATCTTCTTT
TCAGGAATAAGAAAGTGTGGCACATACAGCTTAAACAAACAAATCCCCAT
GGAACTGAACCTCTCCCCTTTCCCCTTTTCTTTATGTGGATTCAGGTACA
GTTCCTCTTACCATTTGGGTCTGAAGCAACCTCTTATTGGTAGGTAGTTG
CTTCTGCTCGGATGACACGAGATAGCTGTGAAGAACTAGCAGCCCGTGTG
AACAGGAACAATTCTGGTGACCTCCCGAAGCCTCACCAAATGTGCCACTG
CAGCGGGTTCTGTTTCTCAAGACCTCGCTTGCAGTTCGCCTAGCTATATC
ATGGCAACTGTTTGGAGCCCAGATACTAAAATGGGTTAATGACCGCCTGA
AATGT
>BJJ002A-05-2
cacggtaaccgtgcttaccaccggggcgcggtaacccccggccccgacgg
tttgggaaaccttgTCTATGGCTCATAAGTTGTGAAAAAATATATTGTTA
TAAAATTTACGAGTAAAACTTTTATATCGGTCTAAAATACAATGTTGAAA
ATAAATTAAGATGAGAAAATTTCAAAAACAAATCGGTCTTAAATAAGTTT
TAAATTTTGGTTATGGCTAATAAAACAACAAATGGGCGATGAGAGGCTAG
TTTTCTTTCGTTCACTCGTTTGTTTCTTTGTTACTTGGATCCTGTGTCTT
CGCCTTGTAATCCAAAATAAACACGTCACAACGTTGTGTCCAATAGCGTC
TCTGAATTTGGAGACATTCACAGAGCATTTGCAAAAGATGGGCAGGTAAA
GTAGAAAACCGTCCATGTCTCGCCTTGACAACATATTCCTTCATCATCAG
GTGTCACTCACATACAGTGTCACGACTCACGACCGAGCGGGGTCATCTTT
*****ATCTTACAACTGACGAGAGGTCAGCGGGCTCACTCGTAAGGGTTC
CTGAAGTTCTTGAGGAGCTCCGGGATGTCGTACGCGAGCATGTCGTCCAC
GGCCTGCACCAGCTTGGGCTTCATCTTCTCGAACTTGTCGATGTTGTACC
CACCCAACACCTCCTTGAAGTGCTCAACGTCAGGGAAGTCTCCGGCTGGA
AGATGGTACTCCCTTTGGACCTGTTCCAGCAGTTTGAATTCAGATGCAAG
CAGGTGAAGATTATGGAAAAAAAAATAATGCAGTTATAAGATCCATTTTA
TCACTGCGGTTGGAAATGAGCTTCTTGTGATGAATATAGATCGAACTATC
CTGGCAATTAAGTTGTTTGTAAGTACTACTAGTACCTTTGCAAACTCATC
ACCCAGGTTGTCTATGAGTCGCTGTTGAGCCTTAGCTTTCCCCATCATTG
CAGGCATCTCCTTCTTTAGATGGCCAATTATGTAAGCATGAATCTTAGCA
GCTCT
>BJJ002A-06
GTGCATGGCCCGGCCGGCCGGTGGCGGTGGCGGTGGTCAAGGGGGAGGTG
TGGAGCTAGGAGACGACGACGGCTGGTGTGGTGGCCATCACGGTGGGCGC
AGCGATCGATCGATCGATCTGAGCGGAGTCGCCGCGATTAATGTGGGTTT
TTGGTTGCTTCTGATGATCTGTCAGCGACGGATTTTGTGGCCGCGTTAGC
GAGCTTATTAGCAGAATGCTTTGATTTGTCCTTGAATGCATGCATATGCA
TCTAAGAAATCATGGGGTGTGATACTGAGATGAGTCTGTGATGCTAATTA
GGCTGCTTGCTGCTGGAAGCTTGCAGATTGCAATGCTCGAGTGTTGTTGG
CGAAGTGAAGCTGGCAGGCTCGAATTAAGCTCGCATACGAGTGTGCTAGA
TGCTGGAATGAAAACTGTCGAAAACGATATCATGTCTATGGAAAATGGTT
CTCGGTTGGTCGAGAATTTCATATACTCAATTTGATGGCGATATCAGTAC
*****AATGTTGATTCCAGAAATCATAAAAATCAAAGTTCTATATATATA
GGGATAGAATAAAAACAATTGGAAATGGTACTACTTTTACAAAAATTGTG
ATACTCGGTCGATCAGGAATTTCCGCCACCATGTTCCCCTTGTAGTAGTA
TCTAGGACTCCTGCTGATGCAGACGAAAATGCAGTCCTTGGTGGTAAAAG
AAATATCTCTGTTCTCTGAAGTCACAAGGTTACATCAGCAAAAGCAACAT
TTTGCTTGTAAACCCTGACTAAAATGTCAGTATATAGTTATGCATCAGTA
CTTACTTGCCTTCTGCTGTTACTACTACAGTTACTACTACCCGTCTAACC
TTTCGGTGTTTCAGATTTGCGAGTTAATAAAGCTGAGCATAGATGAACAG
CTTTTCAAAAGGAGAGAGAGGGGCATGCATTGCACACATCGGATTCCTGA
AGCTCACAGGAAAGAGAGCTAGTATCTCTCTTCACGATCGATCGCGTTCA
CTGAA
>BJJ002A-12
GTTACGCGCCAGCCAGTCCCTGAGGAGGCCATTGGCGGCAGCGAGGAGGG
AGGAGGGCGCAGAGAGTTGCGTGCCCATCCATAGCTCGGTGTAAGGGCGG
GCCAGGTTGGGGTCGTTGGCGTCGGcttggtgcatgtctcaaatatgtgt
aaaattgtaatggcacggttccaaatacttgaatactagtggcatatttc
aaaactagcatattttcaatggtatggatctaattaaccctttaATCTAT
GTGCCTTGTGCCCAAATAAAAACAATGTGCTTTGCCTTGATCTTAGATAC
ATAAATAGAAAAAAAGGATAACTTTCTTGAGAAAACCCCTAATGCCAGTC
ATTTCTTTCCATTCACCGGATTGAGATCAAAGGTCTACATAGGATTAGAC
gaaaaactctcattagctcagcttggctcgttttgttttgtaacgagcgg
aactcatgttttagttcgtttcaggtaacgagtcaacttgagctactcac
*****gagctagaacgagccaaggcTAGCAAAGGCAACCCAACTCGCGAG
CGGCTAGGCCTAGCACAACCCAATAAAGCAGAACCAATAAGGCGTGGCAC
AACTCCCTATTATGGCAATCCCTAATAGGCTCCCAGCCACCACCCGCTCT
CAGTGTCTCGTTGTGTGACTCCATTTAGTACATATACCAAACCCTACCAT
CTCCTACTTCTAGCAGCCGCCACCGTCCCACACTTTTTGCTTCAAGCGCA
TCGCCTTCAAGAACCACCGTTCACCATGGTTGAAACCCGAACTTCGGTGT
GGTACTTGCCCCCACCCTCCTCCGTCGTCTCCGATAGCTCTCGAGGCTCA
GTAGCCACCAACTGAACAACCAAGATTCCCACTTCCCACCCACCTCTTCC
GTCTCCCACCGTCAAATTCACCACTTGCTCACCATCGGTCACCGCCACTT
AACCACTTGGCCAAGATTCCCCCGTAGATGCCACCACCACTCGCGGCCCT
ACTCC
>BJJ002B-02
TCCATTAATTCTCTTTCATAGAATGATTTCTCATGTGATGCCTCCATCTA
AGATCTAACTTTTAGGTGAAATCGGGCTTTCAAAGGATATAGGATTCTAG
ATGTTCAGAGAGGTCCTGGGCTATGGGAGATGCATAACAAAGGTGTTTCC
ACTGCATAGCAGTGAGGTATGCGTGTTTCATGTATTGATCCTTCTGCATT
TCAGACAACTTATTCTTTATTTTTTTTTTCATTAGGAGAGGGAAAGCAAC
CTACCTTCACTTCTTTTTAGTATGAGGATTAGATGCAAACTAAAACTTTG
CAATAAACTTATCAGAAAAGTTCAGGTTCCATGTTACGCATATTATTACT
GACTTGTCGGCATTGTGATATATACAGATATGATAGAAGGTGAATAAAGA
TAAGCATCGATCCATATTGTCGGAATAGTTAGGTTGCTACCTTGTGATTA
AAACACGACATTTGCAGAAACAATGAACCTTAGGCTTTGGGTTGCATTCG
*****TTTGGACCTTCCTGAGATTGGTCCCTCGATCGGAAGATGCTATCA
AGCAGTATTACTCGACGTACTAACTTCCAAACAGAGTTGGGACTTCAGTG
GATGGTCCACTTCTTTGTTGCAATTTCTTTTTCCTCCAAATCATATTTTA
TCGCCGGCATTTCCATACTAAGCCAGCAAACGATTGCTAGGAAAGTTGCA
GTTGTCACTCATGAAGTAATGATTGATGGAAAAAAAATCCACATACATCG
CTCTCGATCCTTTCTCCGGCAGTTGATGCATCTGAAAGTGTGAGCTTTCG
CAGTGCAGATTTTGCAATCTTTTGCCGTCTGATATCACACTATCATCTAC
ATCAACGGATCGACCTGAAGATAAAGAAATCAGGTAAGTAGGTAATGCAT
TACATGTAAGCATGTTTATTGGTATTTTTGCTGACTTCCCACTGTGTGCT
TTCGGATCCTCCCGACCAAAAGAGCACCTGAGTTGATAAATTACAAGGTG
ATCTT
>BJJ002B-03-1
TTCAGTCTTAGGGAGTCTGAACTTGATCCGCACATGCAGAGAACACTTTT
GGCATAAGCAAATAATTATTGCAACCTAAGCATATTTAATCCAAACAATC
AATGACTAATGATCTCAGCTCAATTAGCTCAGTCCATGACACATACTCTC
AAGTCTGAACTCCATCCCATCTCAGGGAAAGCATGTCTGAACACAATCCA
GCTCATAACACGAATGTTTCACCATTCTTGAACTATAACTTTCAGAAGTT
GATACTTTTGATGCGCTGCAATACTTGGTGATCACAAGTCCAGACATTTC
AAACCGAATATGTACATTTCATACTCGATTTATTCAGAGAATGCAGTCAA
CTCTTGTCAGCGCGTTTGCAGCTACCGATTGTTCTGATGATCACAGATCA
ACCAATGGCCATGTATTGTACCTTGGACCCCAACTTAATTTCCTGGTGCT
CATGTAGAGTTGTTTTGGTGCAGCCCCTGATCAAGGAGCTTAGTGTTTAC
*****CAGCTTGCAGAAATGTGTACTCTGACACTGAAAATGCCAtttgag
aagctttggtgcaatcagaaccttgttgatctcggttaaaattgaaggga
gctgttaaaCAAAAATGTGCATACAAAACAAAAAACAGTAGCATAGCCAG
CTAGCTGTTGCTGTAATTCTGTTCCAAAATTACCCGCATCAGCTTCAACA
TCACAACTAGCCAATGCAAGTCTGAACTTTTCTGAAAAATAAATGACCAA
CTCAAGTTTGAACTTCTCTGAAAAATAAACAACAACCTCAACTCTGAACT
TCTCTGAAATTCAGACTTGAGAATCTGAACTGAATCAAACTCATGCAGAG
TACTTTTGCACAAACAAAAGAATCAAGTAAATATTTTATTCCCATGAATA
AATATTACAAAAATTTCTACTTCAGCACATTTGGTTCAACCAATCAATAA
CTAATGATCTCAGCCTATTACCAATACCTGAACTTCTGAAAGATTTTATC
CATGC
>BJJ002B-04
GCTGGCCTTGATTTGCCTCCACCTGCAGAGTGGTTGGAATGTGTGTTGAA
GATCTAAGAACTAGTTCTACGAGAGATGGCCATGAGCCCAAAGGCATGCT
CACACAATCACAAAGACTGTTTGCAACGTAATTGAGCTTGGACAATGATG
TCAGATGTGTGAGTTCGTTCATTGCAAGCATATAAGATCCAAATCTGTCC
AGTTCTTTTAGAACCGGACAGTCTGGGACACTTGCAAGTTTACTACAGCG
AATGATCTGTAGCATTTCGAGCTCTGGAAATGTAACCAAATTCTTAGCCT
CACCTGCAGTATTTTCTGCCCATTTCTCCAAGCTAAATAACAACTCTAGT
TTCAGAGACTTTAACTTTGGGAAAACTTGCTGAGGGATGGTGTATCCTTC
AGCTCCCACACCAACGTTCTTACACAATGTGGTTAGATTATCCATACGGG
ATAACTGCAGATGCTCAAGCGAGACCGATAACCACAGTGTTGATAGATCC
*****TTGCATCCTAAACAGTTGGAAATGCGGAGAGTTGTTAGGCACTGC
AACATCTGTGGGTCTCTCATCCATTGTGGGATCTTCAGGCCACTATATCC
ATGCAGCTCTAAAATTTTGAGCTTACCATGAGGTGTAAGTGACTCCAACA
CTTCTTCCTCATTGTAGGCACTGTTTTCCGGTGTGTAAATTTTATCACGA
CCCCAGTGCAATAGTAGTTCACTTAGATTTTCCTTCTGATGGAGATTGGC
TTCTATTCCATTGTTCCTGCAATTAATTTTTCTCAAATTGTACAGTTCCA
ACCTGTTGGCAATGTGACGCAAGTTCTTGAGCTCGTCAATTCCACAACCA
GCTTTAGTGTCCAAAACAAATGTTGTTAGAGTGCGAAGATTGTTCAAAAG
ACCAAAGTTTGGTGGCATCCGCACCAAACTATCACATCCCAGAAGATAAA
GATGGAGGAGCTTCCTCATTTTTCCCATACTTTCCGGTAAATATTTTAGA
AAGCT
>BJJ002B-05-2
GGGAGGTGTTGCCAATGGCATCTGGAATGTTCCCAGTGAAGTTGTTGCTG
TCTAGGTATAAAGCCTGTAAATTTACCATGCTTCCAATCCACCCTTCAAT
CGGACCAGTAAAACTGTTGAAATCCAATCCAAACTTAGTTAACCTATGAA
GATTTCCTATGCTCGAGGGCACTAACCCTGAAAGCATGTTGTTACTCAAC
ACAAGGTTGTCCATGCTAGAGGAGAGGTTGCCAACAGAATTCGGCAGGAC
ACCTTGCAGTAGATTTTGGTGCAGTGAGAGCATCTTAAGACGCGTGCAGT
TGCTCAATGCATCTAGGAATTCCCATCCCCAACTGTCTCTTGCTTCAAGA
TTGTTCATGTCAAGACCAAGCTTTTCGATCTTCCGGAGTTTACCAAGAGA
AGGAGGGATTCGGCCAGTAAACCCTTGGTTATATGATAGGTCTAGCCACT
GCAGTTCAGTTGCATTGCCCAATGAATCAGGGATATGACCTCCCAACATG
*****TTACCACCCAAGTAAAGTTGCTGAAGGTTAGGAATGAAGTTGCCA
AGGTCAGATGGCAATGGACCATGCAGCATATTAAGTGGTAGTGCTATTTC
TTGGATGTGTGACAGATTGAAGAGCACCTCCGGGATCCTGCCTGACAGCC
GATTTCCACCTAGCAACAAGTAGGACATGTTGGACAGCTTCCCAAGCTCC
TCAGGAATGGATCCCTCGAGCATGTTGCCTTGAAGAATGACAGTATTGAG
CGAAGTGATGTTCCCTATTTCTGGTGGGATGATCCCAGTGAGGTTGTTGG
AGTGAAGCCGCATATTTCGCAGGTTGGAGAGGAGGGCTATGTTGGGAGTG
ATATCACCAACTAGATGGTTCCTTGAAACGTCCAACGTCCTCAATCTGGT
GCAGTTTATGAGTGCCTCCGGAATAATACCCTGCAACGAGTTGCCACTCA
GGTCAAGAAACACCAGCTTCCGCAGGTTGCCAAGCTGAGGTGGCACTCGG
CCGGA
>BJJ002B-07-2
CAACCTTTGGTTGGCCCGGTAGAAAAAAAACGACTCGACTTTCTCTCTTA
ATACAATTCGGTTGGTCGATTTTCGGCTGACCGGGCATACCATCTTGTCG
AAACTTAATTTTGGCATGCAGCTAAGGTAGCCGGCTAGCCGCACCGGTCG
GTTTCAGCGCGTGTGACACGCAGATTCAGGCTACAGATCGAAGAGCTCTG
AAGTCTCTGAATCTGACACTCACGCTGACCAGATTAACCGAAAGAGAGCA
ATGTGTTAGGCGAGTTGCATGATCCAATCGATCGATCCAATTCTACCTGA
TAAACAAGCGGCCACGCGTACGTAACGTACATCTCTCTTTCTCTCAGGTG
GACTCCAAATCTATCTCCAATTGGCCTAGCTTCCAAAGTGCGTGCATAGC
TTACCGTTTCTCTGAAAACTCTTGCCGACAACGTCTTCTCTTCCAGCTTC
AATCCCACTGACAATCACACACACGACAATGCACGCACGCGCACAACGAT
*****GAGAGAGAAATTAGAGAGATGGATAGAGAGAGAGAGAGAGAGAGA
TTGACACGTGAGAAAAGGAAAGGAATGAGAATTCACCACGCATTACATTA
GTTTCCTTGCTGTTTCTTCTCGCTCTGAAGAAGAAGAAGAAGATTTGCTG
AATTAGTCGCATCCTGTGGAGTGTTCGTCCAGCATCCAAGGGAATGATCG
GCTGCTAGCGATAGTCAAACCACGATCCAATTACGTCTCTCTCATTTCCA
AATGAGGCACGCTCGATCGTGCATTCATGTGCCCGTACACCTGCGTGCGT
GTATATATATACACGCACAAGAACTGAAGAACACAACAAAAAAGGCACTG
CAAATCTTGTTCAGATAACAGCAAGTATATATTCAGATTGTTCATAGTTC
ATTTATTGTTCATAATTCAGATAACAGCAAGTATATATATACAGATACAG
ATAGTTCATAGTCGATTGATCGATCGACCATGAGGCATGTTACTTTCTTC
GCGGC
>BJJ002B-07-3
CCTAATTAAACACAACACGCGAACAAATTAACAGCCCATAGActtgtttt
ttaccaccttcttcttcttcttcttcttcttcttcttcttcttcttcttc
ttcttcttcttgttctacgcttctatcttaagattcttaattttaattag
CCTCCTCCGAGAAGCACCTTGTTCTACTGTGCTTCTGCTGGTCAGAGAGT
ACTTCTGCTTCTGCTGGATCTACTGGTAGCAAAGCACATCTCTGCTCTTG
TCAGGGCTGTGTTTTGTGCGGCGCCGCCGCGACGGCCTCGGCGACGCTGA
AGAACACGCGGTCTGAGCCGAACGTCTTGCCGACCACCGAGTTGTACAGC
CTCTCGGTCACCGATCCAACCGGGTTGGCCAGCACAAGCTGCAGAAATCC
GTCAGAAATTAGCTCATGTTACTATTCACTGTCACTGACAAATCTGAATA
TTATCTGATAGTAAATCACTGAAACTGACAAGAAGAACATTGGTAGATAG
*****ATGTTTCAGAAGTTCTATTACCTCGATGTTTCTTTTTTCCAGCAC
CTTCTTCAGCTCTGCAAGTGCATCGAGGCCACTCGTGTCGATCGCTGCAA
CAGCTGCAAGTTCATCGAATTCTCTGTCAGTTTGTACTGATCACAAGATA
GTACTATTATTCTGAGAATGTTATACTGAATAATTAGCTGCTCTTTTTAC
TGAACAGTTAGCTCATCGATCCATGTGAGTTTTTACTGAATAATTAACAA
CTCTTTTTACTGAGAATCTTTTTACTGATCAAGATTGTACTACAATCTTT
CTGAGAACGTTGTACTGAATGAATAATTAGCTCATCGATCCATGTCAGTT
TTAATTTACTGAATAATTAACCACTCTTTTCAGCATTTTTTTAACTGAGT
ATGAATTCTGTACAGGAGTAGTAGCATGCAAGAGCTTATTACCACTCATG
TCGAGGATGATGCATCTGACAGGGCACTGGTTGCACTTGGCGGCCCGCTC
GTCTT
>BJJ002B-08
tccactttaggtctcatgcgctaccccatttcttgttgccgatttcTAGA
ATCAACATCAACCAACCAATTTAAAGAGGCAATAATCACATGCCAGCTCC
ATATTTAGTTAACACTCATTCACTCAACATAAGCACTTGTACGGTTGTAC
TTTCTAGTATATTGTCTAAAATTCAGTATCTATCAATTGTTCGTGTTGAG
ACTAGAGGTTTATGCTTTGTAACCTTGACACTCATGACCTCGCATAACTC
TATACTCATTGGTCACGGCTGTCTTTTCAGACCCGATCTCACTGGTCAGG
GACCACCGGCTGAAGGAGATGATGGCAGCGGAGGGCATCATCGTGCAGTC
TTTCAATGCAGACCTGCTGTACGAGCCGTGGGAAGTTGTCGACGACGAAG
GCCAATCTTTCACCATGTTTGCGCCTTTCTGGAATAGGTGCCTCAGCATG
CCGTATGATCCTGCCGCACCGCTGTTGCCTCCTAAGAGAATCAATTCAGG
*****TACTTGGAGAATTAAATTCAAATGGTTTAGTTTCTACTTATTCAG
AAAAAATGTATTGGTTACTGGCATATTAGGCACTGGTATTGTTCTTGCAT
CAGAGTAAGAACATTTCAACTGTTTGAATGTTCTGCCTTTCTGTTTTTAC
TTGCTATATATGGGCAAATTTTAGCTATTAATCACTAATACTTTTTTGGT
ACATAACAATATTTTGTTTCTAACACTGCACTACAAGTTGAAACAGTTCG
GTCAATTCACTGATAAATTTTCAACAGGTGACTTATCAATGTGCCCATCA
GATGATCTGATCTTTGAGGATGACTCGGAGAGGGGAAGCAATGCACTTCT
TGCCCGAGCATGGTCACCAGGCTGGCAGAATGCAGACAAGGCACTGACAG
CTTTCCTGAATGGTCCTTTGATCCACTACTCAGTGAATCGCAAGAAAGCA
GACAGTGCAAGTACCTCCCTCTTATCACCGTACCTGCATTTCGGTGAGCT
GAGTG
>BJJ004A-01-1
TTTTAACTCGACGCAATTGCCCTGCCTGCTTTCTTCCTGGATCGTCTCCA
TGCTCTGTCTGTTTGCCACAGACACAGTGCATACAGACAATAGGATGGGA
GGATTTCTTGCAGCAGCCATCGTGGTGTTCAGCCTTCGTCTCAACCTGGA
CACAACAGCGTCAGCGTGGGAAGACAAAGATTTCTTCAAATCTTTCCAAC
TTGAATCCAACAATACTACACCATCCTCATGCGGCTTACCATGCATGAAG
CTATCATGCTCTGGCCAAGACACCATCCTACTAGATACTAACAAATACTA
CCTTGGAAGGCCATACAAGGTGACCGCCATAGATTACAAGCAAGGTCTCC
TGACCGTCATCCCGCTCGCAGACGAAGAAAACTCCTCATCGTCTCCCTGC
CCGCTTCTAAAATCTATCAGGCCAAGCGTAATAACAGGCAATCCTTATTA
CGATATAGGGTTCGAGAACCCTTGCAGACTATACGATGCACCCTATTATG
*****CAGCACTAGTAAGCTGTTCAACAGAATTTGCATTAGCCAGTGTCC
CTGGCCCTGCTACCGATAACGATTGTATTGCTGGCCCCATCTCTTGCCTT
AGCAACCAAACCCACTTCTCCTATCTGGTGGCTGTTTATGTTACTATGTC
TTTTCTTCCGTTGGATTGTGAGGTCATCTCAGATGGCCTCATTCCGATAC
CACGTTTTTATTACTCCGATTATTCCTCATCCACGTTCAGAAAAAGTGCA
GAAAGAATCCTCAATTTCTCTGATACCACGATCTGGTGGTTTAACGACGA
TTGCTCACACCCAGCACAGTGTGAAGAACAGGGAGGACGCTGCGCATTCA
GCTCGCAAAGGAATCAAACATTCTGCATGCGTCCAGGTATTCTCTCTAAA
CCCCTATACAACAGGCAGTACCATCCCCGTTTATCTTCTGTCCAGTAAGT
TTTACAATTTACATCCCCACACATATCCATGCATGGTAGTAATATCCGAT
CGTCA
>BJJ004A-05-1
CATGCCTTCAAATGCTGAGGAAGACTGTTGTAACAAAGGTTCAATAGTTG
TTTCATCCCTTCCAAATTAGGATTTGCCATCAAACTGTAACCTAAGGTCT
CGTTTATATAATCCCATTGCTCATGTTTCTCAAGCTGAGTTGCTAAGAGG
CTTGCAATAGTGACAACGGCTAGCGGCAAACCACCACATTTCCTTACAAT
ATCATACGAAACTTCACAGAGTTCTGGAGGACAATTAGAATGAGAACCAA
AAACTGTACTGAAAAATAAATTTCTTGAGTCATCCTCACTAAGTGGTTTC
ATCTTGAAAATATAGTTCGACTCATAACCACAAGATTGCAGAGCTAGATC
TTCAATTTCTGTCGTGATCAGTATTCTGCTGCAACTATTACCATCTGGTA
GTGTGCACTTAATAATATCCCATGTGCATATATCCCATAAATCATCAATT
ATGATCAAGTACCTGCCAAATATTTTCCTCAAAAACATATGTTGTACAAT
*****AAATATATTGCTAATATTAACCTAAGTCCTGATAATTACTGCATG
GAGCATTTATAATAATATATATTTGGGCTTTGCGTATCTTTGACATTGCG
ACTCGTTTATCCATTATCTACAAAAAAAAAGGTACTTTGTATCACAAGGC
AATACTGTACGCACCTCTTATCTTGCAGATGTGTCCTTATACTGGAAATC
AGGCTATGCAACTTCCAATTGTCAGGTGGCTGCTGCAGGCGAACCTGTGA
GAGCATGCTGATGAGAAGCCTCCTCATATCAACCTTCTGAGAAGAACGCA
CAAATGCCTGGCACTCGAACTGCCGTCCAAGTTTGCGGTACAGCTCGTTG
GCAAGCGTGGTCTTGCCAACTCCTCCAACTCCCACGATGGATACCACCTT
TAGCTTCTTCTCTCCATCAGCCAGCCACTCCTGGACCTTGTTAATGGCGG
CATCGAGACCGACATGCCGGACGCCATCGGCACGCTTTCTGCAAAGCGTG
GGATG
>BJJ004A-05-2
GCAGCGGCCTCACTTCTTAAAGGCCTTGGGTAAGTAGTTCTATGCTGAAT
TTCTGTTAGCTCAGGTGTTTCTTTTACAGCTATTCCAGCTGGTGTAGTTG
GTGTCCCCCTGTTCCCTTTTTGTGCAAATCCTTTCCAAAGTGTCAAACAC
CTTTTACTTGAAACTATATACTGTACTCTTGCTACTGAACGTAAGAACTA
ATGTCTGTGTCTGTTTTTCAGAATATTCGCTGAGATCAGAAAGTCCGCTG
AGGAGGATCCACATGCTGCAATTACCAAGTTTTTTCAGCTAAACCGGCTT
ATCATTCAGCAAAGTGTTTTTTGGAAAGATTACTCATCAGAGCCTGTCAA
AGAATCTCGGCCAGAGAAGGAAAAGCCATCAAGGAAAGCCTCTGCATCTC
AGAACAAAGCTGTTGCAGGTAGTACGGCAAAGAACTCTGACGATGCTTAC
ACAAGTGAAAAGATTGACTGGGCCAGAGAGGATGGTTTCAAGGAGATCTC
*****CAGATCATGGATTATTCTAAAGAAAGAATCACAGTCATGGTTTCT
CAGTTTCTTGGAAGATGCTCTTGAAGCTGGATTCAAGTTCGAGGGCCAAA
ACAAGAACACCAGAGAACGAGTAAGAGGGCACTCCAAgggcggagacggg
caaatcgcggttcggttgtcgcaactgaaggagacgagtaactggctcga
ccagttgcatagtgaggttgataaatctcaagatgctttggttgaaacca
ttgagcagctgaagcagaaGGTGTACACCTGCTTACTTGGGACTGTCGAG
ACTGCGGCATCAGCACTTGAAGCCAGGTAGATGCTGTCACAGGAGCTCAG
GGCTGGTTGTGTTTATTTTTTGGCTTGGAACCAGCTGAAGGGAGTACTCT
GCTGTAACAGAACTGCAACACACAATATGATCGATCCTGATGCCAAGGAG
AGTGAAGGAATCGATCATCTAAGTTATTTATTCCACTTGTACAAGATGAC
GTAGG
>BJJ004A-09
CACCTTGTTATGCATAGCACATTTTAAGCATCTTGCATGGACCATAATTG
GAGAAATTTTAGTTTTGAAATTGGGCAGGGCATGAAAATGACTCAAAAGC
TCAGCTTACATGGTATTAATTGTAACTCATCAGTATGCATACCACATAAA
GTGTCAAGCAAGGAAATTCTGAAATAGCTCTGTGAACTGTCAACAAGAAC
AGCAGTATGAACAGAGGTACCTTGGCAGCTTTAAGCAGAGGGGGCAGGCT
TCTCTTGTCAATGTTGCGATCTCTCCATAACGCTGCCCCAAATTGGTTAA
GTAGCTGAATCTCACTGAGCAGGGCCTTTCTCCTCTCATTGCTGTCCCGG
GCTGGAGCATCCCCAATGGACAGAGCCTCATCCACAATAGAGTAGTAGAT
TGATTTCTTTGTCCTGACGCCCTCTATTACTACACTGACTGGTGCCGATA
TCTTCTCTTCAGCCACCAGAAGCAGCATTGCCAACACAGTAACACGACCC
*****TCCATGGCATATCTGTAGGCCACCTCCCCAACCTCTCTGGTTTTC
TCTGCCAGAGCCTCACTACATTCAGATCCTACACATGGAACAAGGTGGCA
TTTCTGTGTGAGAAGATGTATGGACCAGCTATGATGAGACAGCGAATGAA
CATTGGTAGTAACCATACAGACCTTTTCCTGCAGAGAAGACAGAAGATCC
TCAATGGAGTTGTCCAGTGACCATTTAACTTGAGCTCTGGATAAGAACAT
CAGTCAGTACAGGGAAACAGCCATTGCAGGGAGAGAATTTGAGAAGTGAG
CTCAGTGATCACCATCACAAGCAATGGACGACACTAGCTAGCGTGCATAC
CTTCTGCTCAAGAGAGCGATCTCGAGCGCGAGAAGAGGCCGGCCATCGAC
CAGCTTGAGGTCGGTGCGCGCGTTCTTGGAGAGCAGCAGCTCGATGCACC
TGGCCGAGTGCGCCTCGGCGGCCACCTGGAGCGGCGTCCGCGTGAGCTGG
TCCCT
>BJJ004A-12-1
GAACAGAAGTAATGCTAGCCGTGCATTCTTAAGTCTGAACATGTCACACA
TTTTAGTTCAAAGACTTCAAGCTATTTCTTCTGAGACTACAATCTGCAGG
AACCAAAGTTGTTATGAATCTGCAGGAACTAAAATCTCAGATGATAAGAT
CAGAAAGGCACACAGCCAAGCTCAATCACCAGCAAATCATCATTCGGGCA
TGGAGGGCTCAATATTCCCATTTTGCTTTTCGTGGGCGACTAAAGTTTCG
CCGACCAAATTCATTAAAATCTTGAGGGAGTTTGATACAAATTACAACAA
GTATGGTTGTTGCATCAGCATTTAAACACATAAGAACTAGCCCCGGGGAC
CCAATGAGAACAAACACCACACAGGGATTAGTCTCTGCGTATAGTAAACA
AAGTTAAACAGGATAACATATGTACTGCAACTCTGCTAGTTCTAGAACAA
CAAAATGATTCAGATTTCTTTCAGCTTGAAGACAAATTGTAGCTCCATTT
*****ATCCAGAAAATGATGCATAGTCGTCACAAAAAGTTAAAGCACAAA
CACAGAGAGCTACTAGGCTCATGAATTTTCTGAATACCAAGTGCCAACAT
ATGAATAGAGGCAAATACTGCAGTAATGAATTGTCTGCTTCAGCTTAGGG
GAGAACCAAAACGCAGACATACTAATCAGCAGCTATCTCAAAAGAGAAAT
CATCAGAAATGGAACACAAATGCAGATGAAGAAAAAAAATTAGATAGCAA
CATGAAGACGAGTAAGAACCAGTTCGATGTCCCTTTGATTGACAGAGGTC
GCAGTCGTCAGTTCGATCGGCTTCCCGTCCGGTCCAGTGCTAGGTGACGA
TGTAGTAAATCGCCACACCCCTAAAATGATGGCGACAGCACCGCCCAGAA
CTCTGTACGATGTCTGCGCGGAGTCAGTCGACGCGGGAGAAGGATCCGTG
CCCGCTGGTGGTGGTGAGTCGACGAGAGGCGAAGAGGAAGTCGCTGGCGC
GGTGG
>BJJ004A-12-2
CACCCACGGCCTTAGCCAGGAACTCAAACAAGCAGAGCGACAGGCTTTTA
GTCTCCGATGAGTATTGATCAAGGGATTGCCTAATTTTCAGAGATCTCTG
GTTAACAAGTGGCAGAGGATGCTTATCAGAAGGTAAGTTGCACAACTTTT
GGTAGATCACCTGAAAGATGCAGGGTGACTGGCCAAAATCTCAAGTCCCT
TGAATCGGTAGGATGGACTTGAAGGTACAACATGTCTCCCCAGTCTAGTT
TCTGGTCCTCAGAGAAAACAAAGGTCTGTCCATAGCCTTCAAGGCTGTTG
GGCAGCTGTGAGTACTCCTTCTTGGCATCCAGTGGCAGGCTGAAGAACTC
AATAATGTTGCTCCTGAAGTTTTCAATCACTTCCTCTGGCACTCCATGGT
TGATGAGCTGTAGTTTTGTTCCACAAATCAAAACCAAGGTATAGGACGCA
TTTGCATATAATCTCTTAACATATTACATTTAATCTCTTAATCAATCTTA
*****TATATATATGGTGTATTTGCATATAAACACCTGTTACTCTTCCAA
AGTAGAAAGGGCAAGAACTTTGCCGAGTCGGCCGGCGACCAAATTTCATT
AAGGAATTGGGGGAAAAAAAGTTTACAGATAGATTAGGCTTACAATCGAC
AGGAAGAGCAAGGGCAAGAACTTAAAGTTACATACCTGAAAGAATCCCCA
ATACTGGCAGGCAGATCTCAGCTTCACACACTCTTCTTCTGATGATTGTG
GAGAAAGCAACTTATTGAGATCAATGATTGGAATCGCCATGTCACCATGG
TAGTTGCTGATGACCTCCTCACAAGTAGCCTCTGTCCTGATGTACCTTTC
AGGAATCTGTTCGTCTGAACCGTTGCAAGTTCCTGCAAGTGCCTGCACAT
TAGGCACTGGGAGAGACCCAATAGTTCTTACTTCCGCCATTGCTTTTCCC
GAGTTTCTTCAGTGGGTGGTTATTCTTTTTGCTAGCAGTTGTAGGCTGTA
TCTTA
>BJJ004B-04
ATCTCTCCttatttttttaaaaaaataagtaattattatttatgacgtga
cttggcttatcactagattacttaatgtatgacttatattttcatatgtt
tgtattaaattttaaacaagacgaatgattaagtatatgtttaagagtta
gcagtttcatccattaaaaaCACGTGAAAAGCACGAGGAAGTAACTCTGA
ACAGTGAACTTAACTGTATCAGGAACTTTATCCTGGATGTAAGTTGTAAC
AGCCCTGACCGCCCTATGGGCTTCCCTGACAACACTCTTGCCCATGGGAT
AACACCTTCTAGAATTTTCAGAACACCTAACACCgttttttttttctttt
ttagataagggtattttttttacccggcatctacatccaaccggatatat
acggccattgaaatagggaacttagccccggaaacaacccaatctaaaat
tcgctccatagaagatttgaactcagaaccttggggtactactcaggtca
*****ctgtaaccactaggctacatgccctttcATAAAGGGTGTCCAATG
TAAGGCACTCGAGTGACACCGCGTTCTTGAGGATATAACATGTTAGCTCA
ATCAAGTTCTTCGCGGAGCTGAACCCTGTCATCTTCACACTCTTGAGGTA
GCAATGGCGGTGTTCCGGCATCTGCCTCAAAGGCGAGGAATCTCCAAGAA
CCGATTCATGCTTCATATGCTCTTGTGATACCTGATAATGATAAAAGATA
AGTCAAATAAAGTATACATATCCAAGAGATCAGTGATCAGATAGAGGAGT
ATATCTTTGCAGGATGGAATGAGCGAAGAGTGCCTTACATTCAAGATCAA
TGTCTCCAAGGAAGGAGACGCGTCAAGGAAAGAAACAAGAGAAAAATAAT
CATACGACGTGTTAAAGGAGGCTGCTGAGCTAACGGAAATGGTGAGGTGC
TTAAGGTAGAGGAATTTTGTAGGCAGCATTGGTGTATTGACCACCTGCAC
AATGT
>BJJ004B-05
GAGCAGCTAGAAGTTAAGGCATGGCAGGTTGTCAAACCAAAGTACTAGTA
GAGGAAATGTGATGTAACAAATCCTACCGTCTTCAAGCCCGCCAACAACT
TGCAGGAATAGCATTCAAGGAAGTTGCGTTACCTTAATCACATAAGAGGT
AAATGCTTCCGTTGTCTGAGTTCAAAGCACAAGGTGCAGGATTGCAGAGA
GCCTCTCCGTTGCTGGTTTTGTTTTGGTTTTGGCCACCAATCCACAACCT
GCAAGTCGAGGCTCTATAAATCCCAGAAACAGCAAGCTGATGCACCCAAC
TCGCTTGACTTCCCACCCCTCCCAGCCAGCAGAAATAAACCCCCTGAAGC
TCCCTTGGTTCCCAACATCTCTACCCCGCCCGACATGGCTGGCGTCCCTA
GTGACCTGGTCTCAAGGCCAGAATTGAGCTACTGCATGGTGGCTGGTACT
GTCGAAGTCGAGAGGCTCCATGTGCTTTACACGGTGCGCTCGGTGGTGGC
*****CTGGACAGGTGAAGGGCAACATGTTGATCTCAACACCATTGCAGA
TGATGTCCACTCGGCTTACCGCATTCATCGCAACGACATCCAAGTCACCA
AGTACCATCTGGAAAATTTCTTCCTCACGTTCACCATCCATGGTGATAGG
GAGGCAGTCCTGCAGGAGCCAAGGTTGGTGACCAGAAGTGGACGGGAGTA
CTTCTTCCGGCCATGGGATGAGAAGAAGAATGCAGAAGCAGCGGATATCA
TTGAAGGTGTCCCAATGCACGCACGAACAGAGGATTCAGTGGCCAAGCTC
ATTGGTCCTTGGTGCTCGGTGCACTACATTGAAGAAGACACGCGTCGCCG
CAACTACAATCGCACCTTTGATGTCTGGGTGTGGACGTCGGACCCAAGCT
CCATCCCGAAGGTTTTGCGTCTCACTGTCACTAGACCAGATGAAGAAGGT
CACCCGATGAACACTCCTTTTCCTGATCTTGAACCAGAGCAGCCAGCACC
AAGGG
>BJJ004B-08
AAATGGTATATCACTTGAAGATCTCGGGAAAAAGTTGGAACATGGCAATC
TTGATCCAAGTGAGTTAGAAAAGGCGAAAGAAGGTCAGAAGAAGGATTTC
CCTAATGGCATTCCAGAGTGTGGTACTGATGCCCTTCGTTTTGCCCTGAT
CTCCTACACTTCTCAGGTAAATTTTCCCACCAGCTTTTGTTGTTCCTTTT
ACTGTTAGTAAAAATTTCTTGTAGTAACATTTCTTGTCTTGTTCAGTCTG
ACAAAATAAATCTGGATATCAAGAGAGTGCACGGATACAGACAATGGTGC
AATAAACTGTGGAATGCCGTCCGTTTTGCCATGAACAAGCTTGGAGATCA
ATACACTCCACCAGCGGCTATTGCGTTGTGTTCTATGCCACCTCTCTGCA
AATGGATACTCTCAGCACTTAACAAGGCTGTTGGCAAGACTGTTTCATCG
ATGGAAGCATGTAAATTCTCCGAGGCCACATCGTCTATGTACTCTTGGTG
*****GCAGTACCAACTTTGCGATGTATTTATAGAAGCCGTAAAACCTTA
CTTCAATCAATCTCAAGAGTTGGAATCTGAAAGAGGTGCTTGTCGTGATA
CATTATGGATATGTCTGGATACCGGTTTGCGGTTGCTCCACCCGTTCATG
CCTTACATAACGGAGGAGCTTTGGCAGCGCCTTCCTCAGCCTAAAGAGGC
TTGTAGGAAAGATTCCATAATGATATCTGAGTACCCCTCAGTTGTTCAGG
TAAATACATACTTCGTACTGACTTTGGAAAAAAAAATGAATTCTTCTAGC
TTGTAACTTTTCAGAGATCAGTATGGTAGAGTCCTATTGCATAACGATTA
AAAGCAAACCACTGTAAATTCTAGCACTATAATCAATATATGTAAAAATG
ATGAAGAAATGATTAATGCATTGTCTGCCTCAGTTGGAGAGACCATAGAT
TTAAGAAATTCTGCAATCCTATGAAAAAAAAAATTCTGCAATGCCTATTT
TGACT
>BJJ004B-09
TCCTAGGCTGGATGGTATGAGACCATGGAATTGATTGTTTGAAAGAAACA
ATTCTGACATCTGGGAGGTGTTGCCAATGGCATCTGGAATGTTCCCAGTG
AAGTTGTTGCTGTCTAGGTATAAAGCCTGTAAATTTACCATGCTTCCAAT
CCACCCTTCAATCGGACCAGTAAAACTGTTGAAATCCAATCCAAACTTAG
TTAACCTATGAAGATTTCCTATGCTCGAGGGCACTAACCCTGAAAGCATG
TTGTTACTCAACACAAGGTTGTCCATGCTAGAGGAGAGGTTGCCAACAGA
ATTCGGCAGGACACCTTGCAGTAGATTTTGGTGCAGTGAGAGCATCTTAA
GACGCGTGCAGTTGCTCAATGCATCTAGGAATTCCCATCCCCAACTGTCT
CTTGCTTCAAGATTGTTCATGTCAAGACCAAGCTTTTCGATCTTCCGGAG
TTTACCAAGAGAAGGAGGGATTCGGCCAGTAAACCCTTGGTTATATGATA
*****GGTCTAGCCACTGCAGTTCAGTTGCATTGCCCAATGAATCAGGGA
TATGACCTCCCAACATGTTACCACCCAAGTAAAGTTGCTGAAGGTTAGGA
ATGAAGTTGCCAAGGTCAGATGGCAATGGACCATGCAGCATATTAAGTGG
TAGTGCTATTTCTTGGATGTGTGACAGATTGAAGAGCACCTCCGGGATCC
TGCCTGACAGCCGATTTCCACCTAGCAACAAGTAGGACATGTTGGACAGC
TTCCCAAGCTCCTCAGGAATGGATCCCTCGAGCATGTTGCCTTGAAGAAT
GACAGTATTGAGCGAAGTGATGTTCCCTATTTCTGGTGGGATGATCCCAG
TGAGGTTGTTGGAGTGAAGCCGCATATTTCGCAGGTTGGAGAGGAGGGCT
ATGTTGGGAGTGATATCACCAACTAGATGGTTCCTTGAAACGTCCAACGT
CCTCAATCTGGTGCAGTTTATGAGTGCCTCCGGAATAATACCCTGCAACG
AGTTG
>BJJ004C-02
acggggtcaaataagcaattgccccaaaataaatggctttacaaacgtat
tgatcgttttagacgagctttcctttggaaggaagatgatcttgacaatg
tcagtgctggaagctgtctcttgaattggaactatgtgtgcaagccaaag
gatttaggtggcctaggaatttttgaacttggaaaagtttgcgcgagccc
tcaggctgcgatggctctggctagtctggaaggatgacctgaaaccctgg
gcaaatatggaaaccccatgcgatgatatcgacaaagctctctttagagc
aggaaccatcatcaccattggaaatggagaaaaaataaaattctggtctg
acaattggttagagggaagctcacctaaagagatagcaccttccatcttc
aacttatcgaacagaaaatccaaatatttaaaatttgatttggaaaacaa
ccaccggatggctatactaaaaccaattacctcggttgctgagattgatg
*****aacttgtgcaccttggaagtatgctgcaaaatgtcacccttgcac
aagactcccagatgacattcgctggaaatggactgaaaacggacaatata
cgacaaagagtgcttatcaagcacagttccaaggtgagactacgcatgct
ttgttcaaaccaatctggaactcgcgagctgagcctaagcaaagaatttt
tggttggcttctactccatcaaagggtacttacggctgacaatctattaa
aaaggcattggccttgtgattggatctgtagcctctgtacagatgctttt
gaagatgtaaatcatctcgcaaaggaatgccctttcactctttcggtttg
gaacaaggtgtgccaaaatggcaggggcacattttggtcccttctcagca
gctcgcactaaacctttcagattggtgggatttactatgtcacatttcgc
ctggagcagcaaagagaaacatacttggggaccttcttataacttggtgg
aacgt
>BJJ004C-03-1
GCATCTATCAGTGGTAAACTTGAAACGCGCACATCTCGAAGCCCTTTTGT
CGAGCTGAAGCATCTTATGTTGTTTTGCAACAAACCCATCATAGTAATCT
TCAGACTTTACCACAAATTTCATAGACTCTAGCACTTTACCATTAAGTAC
AAAGAACTGGGCAAAGTCGATTTGTGGCTTGGTTCCCCGGTAATTTTCCA
ACTCCACTGTCTTCAGACGGATATCAAGGATTTTGATAAGAGTCTGGTAT
TCACAACGCCAATAATTATTTCCAGCAGATAGACAACACTGAAGAAAGAC
AGAGAACAAAACTTAAACACTTTTTTTAGGAGCAACAACAAATCGATTAT
GAGTACATTAAACTCTCAGTGAAAAATAATTTACCTTCAAGTACAATTTC
TCCAAGCATGGAAAGCATCTCATCAAGTCAATCACCTTAGCCAGATTAAG
AACAAACATATTGATTGCTAAAATCCTCATAGTGCGCACGGCCTCTGTCA
*****ACCTAACAACACTCACTCCCTTCATAAAACATGTGACATAACATT
ACTAAAGGCCATCCATCCATAAGTTGAGATAGATATGAAATTGACCTACA
AAGTTACCTTGACAACAGTTGTAGTGCCAAACATGATCCTTGGGCCAAAC
CATCGATCTGTAAGGCAACCAATAGTCTCCAGCTTCGGCGCGGAAATTAC
CGATAATCGCAGGTTATTGTGCACTGCAAGATCGAGCAACTTCTCGAGAA
GAGGGGCATCCTCGACGATGATTTCCTCCAGCTGCGTCTGCCGCGGCAGC
GCTGCTATCCGACGACGCGCAACCAACACACCCAAGCTTCTAAGGCTAGG
CGAGTTGATCCGAACGCGACGGAAGCCGACGCTGCGAGCCAGCAGCAAGC
ACTCCAGCAGCGGGCAGCGGGCGATCATGGCGTGCAGCGAGGCCTCCGTG
ATTGTGACGTCCTCGAGCCCGAGATGCTTGAGCCGCAGGAAGCGAAGCTC
ATGGA
>BJJ004C-04
TATGCCGCATGTTCGATGGTATCTACAAGGAGCATCTGGATGGAATGTAT
GATTCAACAGATAGCTTTTCTGTGCACTGTCTTTGAAGAAGTCTTTCTTT
CCTTTTTGTATCCATGATGCTTACCCACTCGGCCACTCCTATTTATCAAA
GAATTACTCTTATCTTGCAGGCGCCCAGGTGGCGAGAAAATCTACTATGT
ATTTGACAATCAATTTCCGGTTGCTCTCAAACGATTGCAGTTTGATAAGA
ATCTTTCAATGGAAAATGTAAGGAAGCTTATAACACAAGCTGATGGATAC
CAACCACATCTCATAGCTCCGGAGCAAGGGTATCGTCATCTTATAGAGTC
TTGCCTAGTAAGTATTAGAGGTCCGGCTGAGGCAGCTGTTGATGCGGTAT
GTTATATGTCTTCATTCTTGCTAATTTTTTTTGTTATTGATTACTACATT
TCTCCTGTAGTTCAGAATCTGACACTTTTTGAGCATTGGTAGGTCCATGC
*****AATACTCAAGGAACTAGTTCGCAAGGCTATCAGTGAGACAGATGT
ATGTTTTCTTTCTTCTTTTTCCATTGCTCCACTGGACAGTTTTGTTTTTT
ACACTTTATTAGTGAGTGCATTCAGTCACGTGAAATGTAATGCTTCTATT
TTCTTGTATAAAGGGGGAATGGGTTAAAGTTCTGATTGAGTAAACTTACA
CTATTTTCACATATACAGTATGGGAAAACTATCAAGATCAAATCTATTGA
GTCTCCTGCCTACAGGACTTTGGCATTTGTGTCATCGTTCAAACACGTAC
AATATTAGAATATATAGAGAGAACTGTTTAGAAAATTCTCTTTTTGAATA
ATCATTTTAAGGAGCATAGTAAATTGTTTGATCACTTTCTTGCAGGAGTT
AAATCAATTCCCCACTCTCCGTGTGGAAATAAGCAATGCAGCTTTTGAAT
CATTGGACAGAATGCGGAATGAAAGCAAGAAAAGTACTCTGAAGCTGGTT
GATAT
>BJJ006A-03-1
CATCATCAGAGGGCAGTCATCTCCTGGGATGTAATCACTGTCAGTTTCAC
TTTCAGAGGGTGGCACACTAGCAAGGGGGCAGAATCAGGGTGATAAACCA
CAAGCATCCTCTCATCTTCATCACATTCTTGCACAGCTTTACCCTTTAGT
GCACTTGTATCACCCTGAGCTTCTTGGGTTACTGTTTATTGCACACAATT
GCCTTTTATTTGCTCTGGCTCAACATCTGCAGCAATTTCTTCACAATCCT
CTTCCTTTTCACCGTCCACCTCCATGTCAGCTTCATAATCACTATCCTTG
TCTGAATCATCACATAAGTCCACTATTTCAGGCTCCTCAACGTACACTTA
TGCAACCCCTCCCTCACAAATGCAGTCTGATATGAATTGGCACACCTTGT
CACTCAGTAGAGCACGCATCCCAGTTTGGATATCTTTCCCTAGAAAAAGC
CAGTGCAAAAGTGTGCCCTCTAACACCCTGCAGTGCTCACGCAAATGTGC
*****AAAAATCCCACTCAATGTCACCTTCTACCTAGCTACATAAAACAA
TGCCTCCGCACCACCTACATAGCTCTTTTCCCTTCCTTCTGTCACAAAAT
CACCCTTCATATGGAACCTCACCACAAGAGTATCAAGCACGTCCATGCCT
TCAATAGCCTTATCCTAACATGCAAAATGCAATAAAAAAATGACTTAGCT
CCACCCACAATTGTCCTAAACATGCAAAAAAAACAAAGCACACATCTTTT
CTGCAAGCAAACGAATAAAATAGCCCCAATCTGCACAGATCCAGCAAAAG
CACTAACTAAACTACTCCTAATATACACCGACTCCAACACATCATCCTCC
TCCACCAAACTTAAATAACGGAATCCTCAATCCCAATACTACCAGCACCA
AAAGGCAAAGAAATTTACCTGGCCACTCATTGATTTGTCAGCTGCCCCAT
GTCGGCCGAGGTTATGCACCGCCGTGCCCTGCACCGATGCCTCCGCACCG
CCCCT
>BJJ006A-03-2
CCTGAGGTCCATGAAGGAAGCATGAAATGGAGTTTTTCAAAGGATCGCCT
CTCTCTTAATAAAGGCAGGCTAATAAGTGCTAGATTCTCCTCAGAAATTA
CACATCTGATAGTCTTGTCGATCTTGAGGGGAATGGAATTCAACATCAAA
TTGGTAGAAGGCCAGATCGTTTATCAAATAATCAAAGGAGATCAAGCACA
ATGGAATCTTGATTCCATGGCCATCCCTCCAGGCTTCGGGAATACAATGG
AGATAATATCATTCCAATTGCGTGATGAGGCCTTGCGCCCAACAATCACA
AATATCCCTATCACTCATGTGAAAAAGAACAATATCACAGAAGACATGAG
ATTCACTGTGAAGAGTGAAATGGATAGTGAACTGGATAGGGCATTAGATG
TTGAGATCTTGTATGAGCATGTGGATCTGAGGCGTTCAAAGCGCTTGAAG
ACTCAGCCAGATCGCTTTACAAGTTACGATACACCTAGGTTCCTTAGTGG
*****CTACAAGAAGAAAGAAGCAAGTTCATCACCCACCAAGCATGTAAG
GGGAGCTGTGCATTGTGATTCACCGGTAGACGATTCCAAAAAAGAAGTAG
AATCATGCTGTGTAGAGATTCCAGGGAATGTTACACAGAAGCAAACAGGT
GTACACTCTCCCATGGTCGATGAAAAGTCAAACTCTCCAGAAGGACAGCA
TAAGAACACAACTAAGAGAACTACATGCTCTCTTGTGAAGGAAAAAGCAA
GCTCTCCAGAAGGACAGCATGAGAAAACAACAAAGAGAACTACATGCGCT
TTGCCTGTGAAGGAAAAAGCAAGCTCTCCAGAAGGACAGCATAAGAACAC
AATAAAGAGAACTACGTGCTCTTTGCCTGTGAAGGAAGAGCCAAGCTCAG
TGGAAATAGAGGAGAAAAGCTCAAAAGAGCAAAGTGCACCGGAGTTTCAC
ATTCCACGGACACCTGCACAGAATAAAGAGAAGCATAATCGTCCTCCTTT
CTCAT
>BJJ006A-04
cacttagtgtaattggatgggtttaataaagcttATATTATGTAAAAGAA
AAAAGCATATACCTGATGGATTGAAGTGTGGCCTCGATGTAATCCTGCAG
ATATTGCGACCTGAAATCGTCGTCGTAGGTGTTTCCGCCTGAAGGGTCAG
GCTGCCCAGCGGCTCCTGAAAAAGCATGGCCAATGTAGCAGAGAGTGAGT
ATATATTATATCTGAACTGATGCAGTAAAACTGTTGATCAATTGATGATT
TATTGTTGGCAGTGTGACTGTTGCAGTAAAACGGTTGATCAGTTGACGAT
TCAATCATTTTGGTAGTGTGATTGTTGCAGTAAGACTGTTTATCAGCTGA
TGATTCAATCATCTTGGCAGTGTGATTGTTGCAGTAAAAGTGTAAAACTG
TTTGATCAGTTGATGCTCTGTTGTTGGCAGTGTTTCAGGTGATGTTACCA
TTCTCATGGATCATGACAATAGGGTTCTTGTACTTCTCTTGGAGATGATT
*****GAGCATCTTCTTCAGAGCCCATGGGGTCGACGTCATGAAGTCACT
CGTCAACCCGAGTGGGAACTGTTATTGTTCAGTTTTTTCACCATCAGAAA
AAAAAAGGAGAAATGCTTTAGCCATGATGGAGGTACTGGCAGTCTGGCAC
TAAATTCAGAGACAGACAGTATAATTTCACAAGAGCAAGTTATGTCACCG
AATACCTCATTATTTGATTTCAGGAATGGGACTGCAAAAGAACAAAAGAA
GTGTAGAAAAATTAAATTATCTGTTGTTATATTGTGAGACGTACTAAGAT
TTGATGTCATTAGGACACTTACGGTCATATTTGACAGCTGCATCGCCCAT
GTAATCTCTGAGGCTCTGATCAAGTTTGCTAAGGTCGGCTCTCACAAAAA
TGGCGACATAGTGGTTAAATCCGACAAAATCATAGGATTCAAGTACTCTC
TTTGATTCTTCAGCTGTGAAAGATGGTAGCCTGGACCCAACATTCTTCCT
CATTA
>BJJ006A-05
TTGATCAAGGGTGTGCAGGTAAACTTCTTAAACTCTTGATAATTTATATA
GATACTTCATGGCCAATGACCACAAAATTTATTTGAGTAGTACTGTTATT
AGATGTAATAATCGTTACATTCTTGAATTGAAGCAGTCTACTAGTCTGAG
TCCTGCAACCTGCAAGTAGCTGAATTTGGTGCACTTAAACTTCAAAGAAC
ATTAAATTTGTCTAAAGACGGTATACCTCTGTGCAGTGATGTTGCATGCT
TTTTCATCATTATATCTACTTACTGTGCATGATTAACATGCAATTTGCAG
GGTACTCTTTTCCAGATTATTTTTGTGTAACAATTCTTAATGTGGTACTG
GTGACCTTGAGGAAAGTGATACTGCCATCTGACTTGTTTTTCTGTTGATT
CTGTTGTAGATGCTGTAATCGAGCAGGCAGACTGGGACTACTCTAAAATA
CTAGAGAAGGTTCGGCGCGATGTTGAAGACCACACACTTTCAATTCGTGA
*****AGGCAAGCTATCAGAATTGACAAATCATGCTAAGGTTAAGTATGG
CAAGCTAAAGAAAGCCCTTTCTTTTAGCAACTCATAACTAACCTCTCTTC
TGCATCGATTTAGCATGTGCTACGGGATTTGGTTACCACATGGTACTAAT
GCAGGTATATTATACATGCAGGAGAAACTAAGAAAAGCACTAGTTGAACC
TGTAGAGTCTCTTTTCGATGCTGCAGGCCCTTCAACCTGGGCATCAATAA
GAAACCTTTTTAAACGAGAAACGGAGGCTATCCTGCCAGAGTTTCAGAAA
AACCTTGCTGGGTTTGAAATGGAAAGTGCAACGTCAGAAGGAATGGTATC
AAAATTAAGGGATTATGCCAGAAGTATCGTAGAAAATAAAGCTAAAGAAG
AAGCTGGCAAAGTTTTGATTCATATGAAGGAGAGGTTGGCAAAATCATCT
ATTATTCGTTCACCATACCGATCAATTTCTCGCACTTCTGACAAAGTTGC
TTGCC
>BJJ006A-06
TAAACTTTCAATTGTCTCATCTTGTGGTATAACCTCACCCCAGAAATTCT
CCCCAATAAACAGGGTAGTGAGGTTCCGGGAGCTCTTGAAAGCATGGAGT
GTCTTTGCAATATCACTGAAAGAGTTTTCAGTAATTGACAGGAAAGAAAG
GTACTTGAGATCACCTATTTTTGATGAGATCTCACCATGAATTTGGTTGG
ACGATAGCCGCAGCGCAGTCAAATTGTTGCATGAGTATATGCTTTCTGGT
ATTACACCACTGAAGTCATTATGCAGGAGATCCAGGGCTCTCAGATTGTG
TAGGGAAGAGAAGTCAACACTGCCAAGGTCTCCACTGAAGCTGTTCATCT
TCAGATCAATGGTTGTGAGACGTGTGCAGTTTCCGAGACTCGATGGTAGA
TTTCCTGACATGTTGTTGTTGCTCAACCTAATCACTTCCAGCTTCTTGAG
CTGACCAATGGACTCCGGGATCTCACCATGTAAATTGTTGGTCGAGATGT
*****TGAGCACCTGCAACTGCAGAGGATGCTTCAAGCCAGTCATCAACA
TTGGCAATGGCGGTAGCACTCCGTCGAGGCTGTTGAAGCTGACGTCGAGA
ACAACCAGACTCGCAGAGTACATGAGCTCCGGTGGAAGGCTACCGGAGAG
AGCATTATGAGAGAGGTTGAGACGTGTCAGGCTGGTCAGACCGGCGAGGG
ACGACAGTGAGATGCTTCCATGGAGTCCTCGAGACTGCAGGGAAACCTCG
GTGACCGTGCCTTCGTCGTCACAGACGACGCCCTCCCAGGCGTGGCAGCA
ATCGACGTCCGGTCGCCACGACGCAGCGAGGCCGCCGTCGTGTGACAGCC
CGGCGAGGAAGCGGAGGAGGGAGCTCCTGTCCTCCTCTGTGCAGGAGCTG
GCCGGAGAAGCAAAGAGTATCAGCACAAGAAGAAGGCAAAGGAAATGAGT
GCAAAACCTGCTGGATGATCTGTTGCTGTAGGAAGAATGAAGTATTATTG
GATTG
>BJJ006A-12
TCACCACCACATAAATTGCTGGGGGTACATTTCACCATTCACCACCACAA
GAAACACCGGAGATATATATAGTCGTCGGTCTGGTTTTCTCAAAGAAGAG
AGCATCAGCTGCATCACTGGTCGAATCAGAAACTTGGTGTGGATCGAAGC
TAGGCATTTGTGCATCTGCTTGTACGGCACATAATGGAAGGAGCCACCTC
CAGCCTCCCGAGCCAAAGGTGCGTACGATTTTCTTGGTAGAGACACTGTA
ATCGGGAGCCATGCATGGTAGTAGTACTAGTAACACGATCTGCTCTGCTT
TGTCACTGGCGCACTGCCAGCGCCAGGGTTGCTGTGGTCACCGGCGGCAA
CAAAGAGATCGGGCTGGAGGTGTGCCGGCAGCTGGCCGCCGACGGCATCA
CGGTTGTTCTGACGGCCAGGGACGAGACGAGGGGCGTAGAGGCCGCCGAG
AGGCTCAGAGGGATGGGCCTCTCCAGCGTCGTCTTCCATCAGCTGGAGGT
*****CACGGACAGCTCCAGCGTTGCTCGGTTGGCTGATTTCTTGAAGAC
TCGTTTTGGCAAGCTAGACATACTGGCAAGCTCTCCTTCTCCTTGCTCGA
TCGATACAGGCATACAGCAACTACTACTAGCCTACCGCTACTCTGCTTCG
GACCTGACCAGTGACAGAGAGGAGATGTGCTCTGTTTTGCAGGTGAATAA
TGCCGCGGTTGGCGGGATGGAGTACGCCCAAGGAGTAGATAACAACGAGG
AACAGGTGAGTTCACGCATGATTCTTTTTTTTTCTGGATTATGATTTGCC
ATTAAAATTTTGTTCATCACCAAAAAAAAACACTGAATTGGCTCCAGCGT
AGAAACTGCTTGTAAGTTGTAAGTTGCACTGAACCAAGTTTATTTGTTGA
CGCGTGCAACAGTTCGTTGGCATGGATGTGCTTCAGAGACTTCAATGGAT
GCGTAAACAGGGACGGGAGACGTACGACACTGCAAAGAACGGCGTGCAGA
CGAAC
>BJJ006B-04-1
TATAAAACAAAATAAGTTTTCTTACGAACAATGTCGTGCATCTATATGCA
ACAGCCGGTTTATCCATTATTAAAGAGAAAATCTACGCTAAGTGATTAAC
TATACGAATTTCCCTCAACGAGCATTAGTTGTATGAATTGCCGCCATGCA
CAAGCGTTTTTCCTCTTTGCTATCGCCATCAGTTGACCATTAGTTAACCT
CGTGTCCTTTATTTCCATGAAAATGTACATTTTACCAAATACATATGAGA
TACTCTTATGTACTCCTTGTATTGGTATCGCACTTCTAAGGGTAATGGAC
ATTTTGACACATTAACATAGGCCAACTAACGATTAACTGACGGTGATGGC
AAAAAATGAAGTAAACACTTATTGGCATTTCGATTAATATGATAATCCTT
AGAATCCCTAACTTGTCAACAGCCAAAAAGAAACAACATCAGTTGCCGTT
GAAACACGAATGGCCCAGGAGGCCATGAAAGGACAACGCCAAGTTGTGTT
*****GTCATCCATCGATCTGCAACTGCAAGTCTGCAACAACCAACAAGC
AGCATTCCGTAATCCGTACTCCCGTATTCATAATTTTTCTTCCCCCCTGA
TATTAAGTATCCATGTATGCTCAGATTCAGAAGCTTCCAATTGCCATGTC
CAGATCAGCCAACCCAACTGACAAGGCATGTACATGCTTTCTGAAGAAAC
GCTCGAACAAATACGCAGTTTTCTGTGCGTCTGTCGTGAGACAGCCTCGC
TACTTTCCAGGGGGCACCACCTGATGCCAAACACAAGACCTGACAGCATT
GTTACTCGTGATTAGTAGCAGTTGTAAGTACAGGATTAGTACCTAATCCG
GTGGCTTGATCAAACAGGAGGCCGACTTTTGTGCAGGCATCCTTCCCCAA
AGGGTGACAAGAACCCTGTAAACTATGTCTTGGGTTTGCATGGTGCATGA
GCTAACGACAATGATTTTTTCTGTTAAAAAATGGGTTAACGACAATGATC
CAGAC
>BJJ006B-04-2
AGCAAAAGAGCGGAATCAACAGGAGGAGGGGAGGAAGAAGGCCAGCTCTT
GATCGATCAAGCGCTACTGGTTTCCATGGCCGGCGCCGGCGCCGTCTCCG
CCGCTCTGGGGTGCACCTTCTTCTTCATGAACCCAAACATCCCGCCGCCC
GCAGCCGCCTTCTTCTGCCCCGCAGAGCCATCGGCGGCGGCGGCGACGTC
CTTCTTCCCGGCCACCGCCGCCGCCGCAGCCGCCTCCGCGGCCTCCATGC
GCCTGAGCTTCTCCTTGTAGGCGTTCTTGAGCACGTACGCCTCCACGAAG
TCTCCTCCCATCATGGACGCCATTCTCCAAAAACTTGGATCAGATCACAC
CTTGCTTGCTTTGCTTCGTCTCGTCGTCGAGATATATACCTCGTCTCTTG
GTTTGCTTTAGCTGGTAATTAAGCTAGTTTGAGAGGATTGGCCCCCTATT
TATAAGGCTCGTCTTAGACTTGGCACGCAAGCAGAGGCGAAGCGAAGTGA
*****AGGTGACGTCCTGGAAGATGACAAGGGAAGGAGATGGGGCTCAAG
CTCGGCTCGAGCGCTCTACTACTCTACTTGGCTCTCACGGAAGCTTGGCC
ATGTCACCGCGCCACGGGTGACGTACGTGACTCTGCTGCGTTTGCGTTTG
CGCCCGGTGGCTGTCTTTGACGGCGATGGCTATGGCCGTGAAAACGGTCA
CGGAAATTTTCGATAGATAGAACATCGCTTTTGCGAAAGTAGCATGGGCT
GTAAATTTTTTTTAAAAAAAAACTTTTATGCCGTACTGTAATTATCATTC
AAGAGTTAAACTGTAACTTTCTAATTAATCGTTTATAAGTAGAACGACCT
TTTCACCACTGCGGGGGGTTTGACTCGGTAGGAGAGGCGGTGCACACGTT
GATCTGTGGCTATGAGCTGTGCACGTGGCGGCTGGGCGTCCTTCCGATGG
CTTTTCAGATTTGCAGGTGGTTCTGGTGGGTTTGGAGTAGGGTGCGTGGA
AGAGC
>BJJ006B-05-1
GTGCAGAAGCTCCTTTCCTTGTTGAAAACATGATCAATGTGCTCCTACAT
GCAGATACGTGGTGTAGGGTTGATACTTGGAACTGAATTCGCAGACAACA
AATCGCCAAATGATCCATTCCCTGCTGAATGGGGTAAGCAACAGTAGCAA
CTACAATGCCACCTCTTGTTTGTCCAGCAGCATCTTTCAGAATGCTAGTT
CTTGTTTTTCAACCACTTAACCTGAAGCCTCATGATATGCTGTATTATCA
TAATACCACTAAAGTTCTTAATATAAAAATAACTAGTACAACTCTACTAG
AGTTAGAATAATTAGTCAAATTCCATGATGTCCAAAGGTACATCATCACA
TGACCAGTAAGTACCCTTAACAAACTGCTCCTCCAAAGCGAAGCATGGTT
CTCATGATACCAGTTGGCATTTTCAGGCGTCGGCGCGATCTTTGGAGCGG
AGTGCCAGAAGCGCGGCATGCTGGTTAGAGTTGCTGGAGACAACATCATG
*****ATGTCACCACCATTGATAATGACCCCTGATGAAGTCGAGGAGGTA
ATTCATCAGATCAAAACTCACAGTAGCCACCACCCTTCTCTCTTTTCAGA
TCATAATAGACGAACTGAACTCTGAAGCAGTAATACTGAACATCCTTTTT
TGACAAAACAGTACTTCTACTGAACATCTAAAACTGACGAACTGAACTCT
GAAGCAACAGTATTGAACAATGAACATCTTTTTGTTGACAAAAAAAAAGT
AATGAACATCTGAAACTGACGAACTGCAGTATTGAACATCCTTTTTGACA
AAAAAAAAAAAAAACAGTACTGAACATCTGAAACTGTCCCCTCCATTGTT
TTTCAGCTGGTGAGCATCTATGGAGATGCACTCAAGGCCACCGAGGAGAG
GGTGGCTGAGCTGAAATCCAAGAAGAACAATTAGACCGAGTTgacaactc
ctcatcttgcaactgcacgagacgacgatgacgatgataatgctggcagc
gatga
>BJJ006B-09
TGTGGATTGTACATTCAGTTATGTCGTAGAATTGAGATTAACCCCATTTT
TGCAATATAGTCGACGAACCTCCATTTCAGAGGGGCCAGAGTTTGGAATG
CCATCATTGAAGATCTACTAGCAAAGGGGATGAGCAAAGCACAAAATGTA
TGTTCAGTGCTGACTGCTGACAACTACTAGTAGTAGCATGCTAATATATT
GTTACTAGTAACATCAATTTGGAATTTGACTACAATTAATGTAGAATTGC
ATGCACAATTCCTACTGCTCTCGCTGCATTGCGCCATCTTCCTGCATAAA
GCTTAAATCTTTATGATCATAAGGGATGAAATATTGCAAACCATTCCAGG
CTCTTCTTTCTGGTTGTTCGGCTGGAGGTCTGGCTGCCATACTGCACTGT
GACCAATTCCGAGATCTGCTTCCAGCAACTGCAAATGTGAAGTGCTTTTC
TGATGCTGGTTTTTTTGTTGATGGGTAAGTGTCATTTGGTTGTGAACTTG
*****TCCTTTCATTAATCCATAAATTATTCTCTGATTTATTTTTATCTT
AATAGAATGAGTATTGTTATTGTCAATGCAGAAAGGATATCACCGGGAAT
GATTTTGTCAGAACATTCTACAAGGATGTCGTAAATCTACATGTATGTTG
ATTTGTGAACTTATAGTGTCTGTAATCCAGATTACCTAATGCTTGGATTT
ACAAACGACCAAGCTGTATAGTTAAATTCAGTGTCCTGGGAAGAAGTCTG
GGGGCAGTCTTTTCATGAAGATTAACAGAACTTATCCAATAATATAATTG
AGTGCAGTTTTGCAGATTAATGACCTTTCTTTACTCTCTTGCAGGGATCG
GCTAAAAATTTACCATCTTCATGTACGTCAAAGATGTCCCCTGATCTGGT
CAGTTTTGGCCTTTGGGCACTTAACTGGGATAAACACTCCTGATTCCTCG
TTGAATTTGTGCTAATTTTCGGAAACAACTGCAGTGTTTCTTCCCGCAGA
ATGTA
>BJJ006B-12
CAGGTTTCACGGTTGAATAAACTGTCGGAATGCGTAGGCATTTCCTCCCC
ATCAATAATACACTTTTTTTAACTTCAGAAATGGATATGTTTTAAATTGC
ATCATTTGGTGGTTCTGGACTTAAAACTGATCAAAAAGCGAAAGAAGAAT
AAGGGAGCAAACATCATAAAGTAGAAAGTGGAAAAAGGCTAAGAAATGAA
GTGGATAGAAGAGAAACAAAATCATTCAAAATAAAAAAGGAACAGAGTAA
AGAACAGGAAAAGGAAAGCAGAAGAAATCTAGCTCTGAGATCTCTTCCAG
GTCCCTCCCTTTACTTGTTCTCTTTTACCTGCAGCAATAAGATAACCAAC
TAGGTCATCCTACAACTCAAAAATCTTTGTCATTTTATTTTTCGAACCGA
CTCCAGCTTACAGTTAAAaatctttgtcattttatttagatgacatgtaa
taaacgggtgagtccactcgagccgttaaaacagtttccctcATATGTGC
*****AGTCATCGGAGTTTCTAGTGACGTAGCCCATGCCCCATAGCCCCA
TAGGAACCTGATCGTCGATATCTGCGGCATCCAGCATAAAGTCACTCGGT
GCTCTTGTGTGGAGTTCGAACATGTAATCGTACGTTGAACCCCACAGCCA
CAGGTCGCCACACCATCGAAAGCAAAGGCTACAGTAGCAAGCGGCAAAGC
TGGTTCTTCTCACTCGATTCGATTCGCCGGCCTGACATGAAGCCACGCTC
GCTTCTTGAAAACCTGTCTCCCGCGCAACCTGACCTGGGAAAAGGCTGCC
TTCCAGGAGAGGAGATGATCCAAGAGCATCTCCTCCTCCGTCTCCTTCCT
TTCGCCTCCAAAAGGAGCTAAAGCATATCGATCTCGCGATCGATCGATTC
GATCGACGACGCGTACATTGGCTAGCCCCCTGCACCAAAAAAAAAAAAAG
GCGGCGCCTTTAGCTCTCTTTTCCTCTCCCCGCTTGCCCCATGGCTTGTT
GTTCT
>BJJ006C-02-1
TCCACATTTTTGGACCACAGTTGATTTCCTTATTGTTTTGTTTACAAAGA
AGCACTGCAGCAAAGGCTCCCCAAATTTATTAAACCGCACTCAGTCCACT
CAACCTTGGCCCAGCTCCGCAATTAGTTGGACTGGATTGCACAACTGTCA
AATCAATGGGCTATAATGAATTTGTTATGCACCCACACACACAAAAATAT
GAAAAGAATATCGCCATTTCTGAACCTGCACCTGATAAAAACATCTTTAC
ATAGTTCCAGCTTGGTTTATGTAGTCCATCACAAGTCCATTTCACATAAA
TATTCCGGAAAAATCTGTGTTTTCTAAAAGATAATGAGAATCCCGCCATT
TCAGCCTTTCACTCAACAGGAGCTAGAACCTATTATTATTTATCACATTA
CATCGTATGTCGACAAAATCCACAAAATAACAAGATAACCAAACATTTCA
ACTCAAGGAAAGAGATAACATAATCCGGAAAATCTCTCGTTCACAAGTTG
*****AATCGACTAGGACTGAAACCCCACTCAGTGACAGGTAATATCTTC
TACCGAATGCTGCACAAAAGAGCCAAGTAAACGGAGTGGATTCTAAACTC
GAAGGAGATGAAACAATATTGttttaaaaaaaatctacaagataaattta
tatgtgttaaatcactccataaacatgaaagctcaaatttaacttATGCT
CCCTTAGATTAAGTTTTTTTAGAACGGATGAAATACAAGTTAAAAAAAAA
TCTAACTGCGAAATTCAGCAAATTTTTACTGAATTTTGCTCTCCTCTTCT
CACCTCTCACTTGTCATCCCTAAAACTCTCCTGGTCCCCGCCTCCCGCAC
CACGCCGTCTCCGATCAAGATTCTTCCCTGATCCCCTTGCTGCTGCTGCC
ATCAAATCCTTGGACATTTCCAGTTGCAAATTTAGACTCTTCCCCCGCGA
TTCCCAGCACTCCCAAGTCCCATCCTTCCCGCTGCCCCATCCCATCCCAC
TATCT
>BJJ008A-02
TTTTCTGAACTTGTTCAGCTTCTGAATTAGTATGCACGGTACCTGCTTGT
GATGGAACCATGGCGACCAGTCCTCTTTGATGGGCAGGCCAAGCTTTTTC
AGCGTGTACCTGGTTGAGGTTGTAGGGATTCTTGCGTCCGTGTCGCCGCT
GCTCATCATCCCAAAACAACAGTAGAAAAATCATGGTGAATTTGGATGGA
TGTCAGTAACTTCTTCAGAAATGGACCGATGACATCGATCATGATGAACA
AAGAGCAGAGTAATCAGAATCACATGTTTGACTTGGCAGATCAATGTTAA
GAGTTCCCCTAGTACTTAGAATGTTCATGGCCATTACAGGAATAACATTT
CTTGATGACAGAAACTTCACCTGTAAATCCATATCCGGAGCCCTGATTGA
GTGAGTTTCTTGACGATTGGAAGGACAGTCATGTCAGAGTCGTTCCATGC
TCGGTTGATAGAATTACTGCCAAAATTTGTCACATGAACAATGTTCAGAC
*****ACCACAATTGCATCCCTGATCGCAATATAAAGCATATTTTTGAGC
AGAGATAAGAGATTACTGGCAAAGGGAGTATGCTCCAGGGATATTGGCAT
GCAGAGCTTTCTGAACATCTTTACGGTTGAAATATTCAGTCGCGTACGTT
TGCGAGCATGGATCATAGCCCATTGGTATCTTCAGGAAATCAAACTTTTG
CACATGAAAATATTAAAAAACATACAGACACACATTGATCAACGATCGTA
CACATGATATGCAGAGAGAAAATGACTCAGAAATTTTTTGCTTAGCTATT
ACTGAAGTCAAGGTTGCTTACACGGCTGCTGGTCCGTCCGATTTGTGCTG
CAAACGACGAGTTGAAGTTTGGGTATCCGAGCTCGCATCGAGGGGTGTAA
AGGCTGTAGATATCTATGATGCTGTAGAGAGCGTTGAACTGATCGATTGC
AGCGTTGCACTCTTTAGACAGATCAACCAAACTGAAGTTGCAGAACTTCT
GAAAG
>BJJ008A-03
GCCTGGATGCCTTCGCCGCCCTCGATTTCTTGGCGACGCCATCTCCTTGG
ATGGGAGGAGGCTGAGGCTTCATAGCTGACCGGCCGGTGACGATATGATA
TTGAATTATTGATGACTCGCTCTCGTGTTCAAGACGACCCCAAGCGCCGA
TCAAAATCTGTTTTTTTTTTTTTGTGCTGATGATCTTCCATCTCGTTTCT
ATTTGAGATACATATATGTCTTCCCTTCTGTCGTATGTCTCGTACGAACG
TATCGTATCCTACCCAAAATCCTGTTCTAACTGGTAAGTCCGGCACTTGC
ATGAATACATCTCTTCGGTTCGGGCGTTCGGCCCTTTTATCATGCGTGAA
ACAGAGTCTGCGCGTAGGCACGCCAAAATCCCTGTCAAGATCTCTATAGC
TTCCACGCTCCCATCAAGCTGAATCGATCTCCGACGAAGAAATTAGCCGG
ACATGGCGAGAACAGCCCTGTACGGCAGCAAAGAGGTGGACCCCTTGTTG
*****GTGCTACAGACCAAAGTCATAATCCTGTTCTATGGTATGGTGACG
ATAGTTTTAGTGCTGGGGATCCCGGCCGCTGCCCTTCTTTCTAACGCCGC
CGAGAAGGTCAAGTACACCTTGGATCTCGCCGCCGTCGAGGGGATGGACG
TCGCCGCCGCCGCCACGGCCGGCGCCGGCGGCAGTACGGTCATCTCGCCC
GCGTTCAACCTCACGCTGCGTGTAGAGAACCCGCGCACCTTCCGGCCATG
GTGTCTCGACCGCGGGGACGTGGTGGTGTCCTACTCCGGCGTAGCGCTCG
CGTGGGGGCGCGTCCCGGGATTCTGCGTGCAGAAGAGGTCGACGGCCAAG
CTGACGGTGGTGCCCTGGGGAAAGAACGTCCACTTGTCGCAGGAGCTACG
CGAACGCTTTGTCTCAGAGCTGCAGGAGGGGACGGCTAAGGTCTACGTCG
AGATGAAGCTGCACTACTACGCTAATTTCGGTATGGCTGCCTTCGCGCCT
AGCAC
>BJJ008A-05
gctccgcgcccacaagctgttcgtcaagcggtcgaagtgctccttcgggg
acacctcggtcgcttatttgggccacgtcgtctccggccagggcgtcgcc
atggacgcctccaaggtgcaggcagtggtggactggcctcgcccctgctc
cgcgcgagctctccggggcttcctaggccttgcggggtactaccgcaagt
tcatcaacgatttcggcgccgtggcggctcccctgacacgcctgctcaag
aaggacggcttcttgtggtcgccggaagccgaggtagcgtttggacgtct
caaaaaggcgctcaccacggcgcccgtcctcgccctgccggacttcgatc
agccgttcatcgtggagtgcgacgcatcaggcacgggcttcggcgcagtg
ctgcatcaggatggaggacctattgcctatttcagccgcgcctttgcgcc
acgccaccacgccctggcggcctatgagcgggagctcatcgggttggttc
*****aagcagtccgacactggcggccgtacctttggggtcgccggtttg
tcgtcaagaccgatcacttcagcttgaagtacctgctggaccagcggcta
gccacgctcccgcaacaccactgggtcggcaagctattgggctttgattt
cgaggtcgcctacaagccggggcggcagaacacggtggcggacgcgctgt
cccgccgcgacgagccggctgcctcgctttgcgccatcaccacgccggtg
tttgactggctacaggatctgcacaccgccaacgacacggaccccgcgct
ggtcgccctccgggaccagattctggccggcaacaggacagcaccatggg
cactcaccgacggcatcgtcaccttcaagcagcggatgtacattcccccg
gcgtcagcccttctccagacggccctggcaatggtgcacgatgacaagca
cgaaggcatccagaagaccttgcatcgtctccgccgcgagttccatacgc
cgggt
>BJJ008A-08
CAATAAGATTTTTAAAACTGAAAAGAGGAGGAAAAAATTCAAAGAAGTTT
TCCCTTTTGCTGCTGCCTGCTGGCTGAGTCCAGCATTTCTTCTGAACAAG
CCCGGAATGATTTACTGAAGGAAGATGAATTGTTGCAACGCAAAAGAGTA
CTACTACTTTGCAGTGGTGCCTGAAGCAGAACTAACTTACAGTTACATGT
GTTTCACTGACTCCTAAGTCCTTGAACATGAAACCTTAAGACTCAGACGT
GGAAACTTCTTGCAGTGTACTCTATGAAAAGGCAGCTATGGTTTCGATAT
GAATATGTGATGATATTCTTCAGATGGTACATCAGTTATTAAGCTCTCAT
ATGTACATGAACTACCGGGAGGAAAGAATTAAAACCTCATCATCTTATTA
ACGATTAATCTGCTTCTACCTGATCTACTCACTGCAGGATTTTCCTGTGT
TTATGTGCACCTCTAACATGAACCATGTTACCACTCATCTTTTTTTTTTC
*****GCCTGTGCCTTGTGTGTCAACTGTCAAGAGATTTTGAGAAATCAA
CTTCTCATAGTCTCCACGATCCTCTCCCTGCCTGGAGCAGCGAGGCGTAC
AGCAGCTCGTTCCAGGAATCCGGCACGCCGGGCAGGCACCAGTGGCTGCA
GTCCTGCTTCGCCACCGCCGCCATCCGCTCCTCCTCCGTCTCGTACCGCA
CCCGGTACACCGACGGGTGGGCGTCCTTGCGGTAGTCCGTCATGGCGCTG
ATGTTGAGGTAGATCACCGGCGTCCTCATCCGCCCCAGCACCTGCTCCAG
GATCCTCATCTTCTCCGGGTACTCGGCGAGGTGCGTCCGGTTGAAGATCG
GCTCCGTCTCCCTGTGGCATCTCCCTCCTGAGTTCCACTGCCCTCCCCTG
GAAGGTGAAGATGGATCATCAGATGAGATGGAGGAGAAGAAGAATACGCC
GTGTGATGATTAGAGTTCAAAATTCCGGAACAAAATTTGGACAAAATATT
ACCAA
>BJJ008B-01-1
GCGGATTGATAACATTGCAGGTACTAAGCTTGACTAACAACAATTTTACA
GGGTATATTCCTTCCTCCCTTTCCAATTTGTCACATTTGGTAGAGCTTTA
TCTGCAATCAAATCAGTTGCTTGGAAACATACCTTCAAGCTTTGGAAAAC
TTCAGTTCCTTACAAGAATCGACATTTCTGATAACAGTCTTAATGGTAGT
CTGCCAAAGGAGATCTTCAGGATTCCGACGATAGCAGAGGTTgggttctc
attcaacaatctcagtggagaacttcctacagaagtagggtatgccaagc
aACTCCGCAGTTTGCATCTCTCATCTAATAATCTGTCGGGAGATATTCCT
AATACTTTGGGTAACTGTGAAAATTTGCAAGAAGTGGTGCTAGACCAGAA
TAATTTTGGTGGAAGTATTCCTGCTTCGCTTGGCAAATTAATTAGCCTGA
AATCTCTCAACCTGTCACACAATATATTAAATGGTTCAATACCAGTGTCA
*****CTTGGTGATCTTGAGCTTCTTGAGCAGATAGATTTGTCGTTCAAC
CATCTTAGTGGTCAGGTCCCAACTAAAGGAATTTTCAAGAATTCAACTGC
CACGCATATGGATGGAAATTTGGGGCTTTGTGGAGGTGCACCGGAGTTAC
ACCTACCTGAATGTCCCATTGTGCCTTCAAATAAAAGTAAACACAAGCTA
TATGTAACACTGAAAGTTGTGATCCCATTAGCCAGCACGGTGACACTTGC
CATAGTGATATTGGTCATATTTATCTGGAAGGGAAAACGAAGGGAAAAAT
CAATATCTCTATCCTCATCTGGTAGAGAATTTCCCAAAGTTTCTTATAGG
GATCTTGCTAGAGCAACAAATGGGTTCTCAACATCCAATTTAATTGGAAG
AGGGAGATATAGTTCTGTATACCAAGGACAACTATTTCATGATATAAATG
CAGTTGCTATCAAGGTCTTCAGTCTAGAGACAAGGGGAGCACAAAAGAGC
TTCAT
>BJJ008B-01-2
gcagcagaacggtgttgtggaacgacgcaaccaaatcgtggtggcagcag
cgaggtctatgctgaaggccgcgggaatgccggtgcatttctggggagag
gcagtggtggctgcggtgtatgtgctaaaccgatcgccgacgaagagtct
tgatggagtaacaccatatgaggcgtggcatggtcggcgtcctaccgtcg
aacacctgcgagtctttggttgtgtgggtcatgtcaagacggcgaagccc
aatctgaagaagcttgatgatcgtggcacgaggatggttttcatcggcta
cgagcaaggatcaaaagcttaccggatgtatgatccggtggcgcgacgtg
tgtgtgtgtgtgtgtgtcgcgtgatgtcgtgttcgacgaaacgacattct
gggactggggtggccatgcagatgaggaagaagctacctcagatgcattt
gtggagttttcagttgagaattacacagtgccggtttatgggggtgtttc
*****gcctaactaagtgacggagcaagcaactggcagtacctcaccaag
cacgccggtagcagtatcggcaggagaagaggcgtttggacctgcgtcga
gcctaccaccggggatggaattttgttctcctccaagtgatgctagtgag
gggactgatgaagcaccaagacgctacagaacagtggcaaacacacttgc
aacgacaactccaatccttgatttcgactatgatgatcaatgccttatgg
caactgaagaacctgctagttttgctgaggctgagaaggagagttgttgg
aggaaggcaatgattgaagaaatgaattcaattgagggtaacaaaacttg
gacacttactgaattacctcctggagtaaagccaattggtttgaagtggg
tgtttaagattaaaagggatgcaagtggtgctatcattaagtacaaggcc
agattagttgctaaagggtatgttcaacagtttggtgttgattatggtga
agtgt
>BJJ008B-03
CAACCAGGTATCATTTTTTTTTTGGCGTTTTTCCCATCTTAATGCCACTT
CGGTTGTAATTGTGCATAAACGGACTCCCCCATATTGCAGATTATTTTGC
ATCCTAGCCAAGACCGAGTTCTGACTATTCGCGAGAATGCAAGGTTGCAA
GGTTTTCCTGACTATTACAGATTGATCGGCCCACTAAAGGAGAAGTAAGT
GCTTATAGGATGTTTGTATCGATTGTAGTGGATTCAGGAATCAGTAATAT
GGACTTTAGTGTCCATATTTTGGATTGAATTACTCACAGATATAATAGTA
TATGACAGATGAGTGTTGTGTAGTTCCATTCTTATGCTATGTATTCTTGT
TCAATGTAGATATATCCAGGTTGGCAATGCGGTTGCAATTCCAGTTGCTC
GAGCTTTGGGGTATGCTCTTGGGCTGGCCTACCGGGGTGAATCTGATGGA
GATCGAGCAGTACTCAAATTGCCAGAGAGTTTTATTTATGCTGATCAAGA
*****GACGGTTGTTAAATCTTCGGCAGGAACTCCTGGAAGTGAAATAGC
TGATTCGGAACAGTTGTTTGAATAGTATGTTATCTGAGTCACTTGTATAG
TTGGGTGATGTGCTATAATTGTTTCTGTATGAGTTTCGAACACGGACAGT
GCATGCATTGTCCAATGCTCCAAACATTCACTGGTTAACCCTGGAACTGA
GTAATTTGCATACGTTTCTTCATTGGATGTCCATTTCTTTCTGGTTTAGA
TATGTGAGTGAAATACTTTATTTGCTTCGATTCTAATTGAGCTGCTGCTA
CATTGTATTATCGGGCTCTTTATTTAATGGGATACTGGCTACTTTTGAGC
AAAATCTATCCTTATGCTCTTGTTTTTACTTGTATGAAATTTCCCTGTCC
TGTCTGACGTTACACAAAGATGCATGGAACGATAGTGTTCAGTACACCAG
TTTCGATGCTGTTTTCTTATATGGGCATAAGTTATTTGTTATTTGACAAC
TGCTG
>BJJ008B-07
cagaagttaggtttttttctaggacggacagatgcagcatataTTAGCCA
AGATTCTCACATCTTGCTAGCTATAGATAGTACATGTACTGACATAGCAA
AGCATGACAAAATTCTTAATCCTCAACAGCAACATGCAGGATATATGCAT
GCATGGGTGACGCCGCAGTACGTACCTAACCTAACACGCGAGCAGAAGGG
GATCAGCAGCAGACAAGCAGGCAAGCAGAGGGCATAGAAAAATGGCTGAA
AAGGAGAGTGAAAGTACTGAAGAAATCAGGTCATCACACACACACTCAAA
ATCAGGGGCAGCATATGCAGGGACCCCACATGTCCATGACACAAACACCT
CATCAGCAGCATGCATAGCAGAAGGCTTTTATTTTCTCTCTCTCATTCAT
TCATCGATTCTGCACAAAACCAGGCACGCATGTATGCAGGGATATCTTTT
CTTGATTCATCTCCTCTTTTTTTTTCCTTCTGCAACTTTATGTATTATCA
*****CACACACTGCCAATTGATTGATAGTATATTGTTGTGATCGATTCG
ATTGTGCTGCCTGCCCCATGCCTTCAACTGCATGATGTTGCAGGCTGGAG
ATCTTTGGACTGTTTCAGCTAGCAAGCGATGATGCTCTTCTGAGCTACTC
CTAGCTGAAGATCACTGAACACTGATCAGCAGCTGATCGATGCATGATTC
TGAAGCCGGTCACTCAAACTGCAGCAGTGACATGCACACACAGTGTGTGC
ATGTCACTGCTGCAGTTTGACACACATGTGCATCAACAGTTGCGACTGCA
TCAAGAGATATGATAAGAGAGACGCATCTGCAATCTGTGAATGCAAATTG
CTCATTTCTTTTTTTCCAGTGAGATTATGGCTTGCAGCAGAAAGCATGCA
AAGGTATGGAGGAGGCCAGTGGGTTCAGTCATCAGTGGGCTGCGTCGTGT
GTGCCCATGCGTGCAACTGCACAAGTGGTAGTGATAGCCTTTACTTACTC
TAAAC
>BJJ008B-08
GTCTAGGATGCAGATTCCTCTTAGGTTGCAACTTTGCTGGATTCAAAGAA
TTACTTAATTAGCCTGGATTATGATATGCAACATATGAAAAATACAAATC
AGGCCAAAGCAAACAATAACCAGTACTCAGACCTTTGTCTTACAGAAAAG
AATGTATGATTTGGAGAAAAAGTCTGACACAAGTGAATCTGTCTAGTTAT
TTGAATTGCAAAGTTGGCTCCTTAGCGAAGCCCCAAGCGGTAACCAAATT
CCTCATGTGACATAACACATGGCCTGATGGTTAAGGAAAAGTGCCCTTTT
CATTTTTTGAGTGTTATAATATATGTTCTTTTCCCCCTCTATAACACTAC
ATCAAGGTTGGCACACTGATAACTATTGCTTGCAATGAACACAAAAGAAA
GCCGCCTATTCATATGGTAAACTGGCTACTACTGCTGATTAACATGTGTA
GCCTTTCTACCTATATTATAAGGATTGGTAGGAGTTTTCTATGTGACCAC
*****AATCCATTTTGCTATATAGAGTATGGTGATTAAGTCCAGTACCAA
TATATACTGTATTAGTCCTACTGATCAGTGATCACCACTTTTCTACCCAA
GATAACAAGAAATCAGTATATATGTGTAAATATTAGTGCTCATGGAGAAG
CAGTTCAGATTGATATAAGATGTGCACTTACATTCCGATTTGTCGGACAA
GGTCCAGTAGTATAATAACACCGCATATGGCTCATCCGTTGGGAGCTCTG
CTTTTGTAGTGCTCCTGCTGCCTGGGTTACACATGAAATAATTCGAACCC
CTCCTTGGTTCCTGCACTGGTTGTATGATTGGCTCCATGACCAGCTTAAG
CTGCTCCTTGCGCCACTCTTCCCTCTTCTGAATTTCCTCCTCAGTTGGAA
ACTTGGGTACATATGGCTCTGAAACCTTCGCCCAATCAGATTCCTCAGGA
GATTCAAACAACAAGCTGTACTCGCCTTCTCCTTCCCCTCCCCCTGATAG
TGTCC
>BJJ008B-12-1
TTAACGGTGAAGACTGTTTTCAGCTCAAACATATTAGAAGGTGCTTCAGC
GCTTTGGGGGTATATTGCAGACAGTATGCATAGAAGTAGTAAACATATGA
TTTCTACTATTATTTTACGAAGGCCACCTTTGGATGAGCACGGAGAATAT
GCTTGTGAGTTGGTTGCCTTGCCTTTAAGGTGTTTTGCTATTTTTCCTAT
TAGCACAGAGTCTGAAACTATCTTAAAATTTTTCAACTACGCATGCATGG
CCTATTGATATGCATTAGTTGGGCATGGGAGATTTGGATGCTAACTTTGG
ATTATTTTGCTTCAAAAATTGTGTTCTTGGCTCCCTATCCTGATCGGTTG
TGCTATATGTGTGCTGTGCAATCAAGGTAAAAGAAAGGTCTAGAGGAGAG
CTTTGCTTTAGTGATTCTAAATTCGATATTTTAGCTCTTATACATGTAAT
TTTTATTGTGTTTTTGCTCAACGTGCAAAAACATACTTTGCTGTCATATA
*****TTTGTTTGATTGATCATCCATACTCCGATTGAATCTGAATGTAGT
TCAGTTATTGGCAATTGTCATAATTAAAGTATTAAACTGGCTATGAATTA
CATGTCTGTGCAGAGCATCAGCTGAGTAGGCTGTAAAATTGCTAAATGCT
ACTAAGAATCAACATAGGTATACCCATCTCTGAAACTAAGTCCCCTCAGC
ATTTTGTCTGTACTAACTTCCCAGTTTATTTTCATGTTTGTGTGTCTGAA
AATAATATGTTTTTGGTAGTTTGGCTGATGTATCAAGCAGAGCAGGTACT
CGGTGGTCCCTTTGTACTGCTGTTAGCTGCCAGTTTTTTTATCCAACTGA
ATGTCAGGTAGAAGGAACAGGAAGGAAATTGGGCAGTAACACCATTCAAA
ACTGTATAGTGGAGCTGTGGAAGTATGATAGGTAAAAGCTTTCCGTGATT
GAACTTCAACTAGATTTTTTTGCCTTTTGTATTTAGTATTGTTTCAATGG
TAGTT
>BJJ008B-12-2
gctggcctcgtcaacccgctcaagactgatgtcgccctctgccgcccgcg
atcgctggacgacgccattatgctggcacgcgcgtacgagcagcgcgcca
cccttggcccgactgatccatccgcgccgcgcacgggacgagtgccgcgg
ccttcactgccggcgtcgtcggccgcatccgcatctgcatcgaccacttc
ggctgatgttgccgcatcgaccgctgctggcaagcagcccctggtgtcgg
ctctgccccgcaagcgactttctccagccgagatggcccaacgacgctcc
gaagggctatgctacaattgcgacgagaagtacgtcgcaggccaccggtg
caagaagtcgttcgtgatcgaggttatcagtttcccggaagacaccgggg
acgaggaggactccacgccagaagcacacgccatcaccctcgacgagccg
agcatcttcctccacgccctggctggtatctctgctcctaagttcaatac
*****tatcaaggtgtgggctcgtctcggctcgcaggaactcgtcgccct
ccttgactccggctcaacacacaacttcatcaacgatgccatcgcgcacc
aggctagcgtccctctacagcgccgccccggcctcagcgtagccgtggcc
aatggagatcgcgtgccgtcaccgggcaggtgcccgccacagcgcgtctc
catcggctcgcacgagttcgacatcgacttctatgcactcccgcttggcg
gctacgacattgtgctaggtgcacagtggctcggcaccctcggaccgacg
ctatgggatttttctcgacaatccctcgccttcggacccgcccacgaccg
cgtcacgtggacaagtatcgacgccgcaccggcgcccgcccttgctgccg
ccatcgacggtcagccgggcgacctcatgaccgatctgctcgacgtcttg
aaagacctcttcaccgagccgcacggactaccgccagaacgccatctctg
ccacc
>BJJ009A-01-2
CGCCAGCGAAGACGATCAACGCCGAGGCCGAGGGCGGCGACGGCGTCCTC
CTCCCGGGCCACGTGCTCCTCCGCGGCGCCTACGGCCGCTATCTCGGTGC
CCCCGACGCCATCAGCCACTTCTGGGCGCGCCCTTCTGCTTCTGGCCCGC
CGCCGGGCAGCGCGACTTCGACAGGGAGGAGGTGAGGTCGACGCCATCAT
GTGGCGTGCCGTCGGGCTGGGCGCCGGCGGCTGGCGACGGCGTCGTCCTG
CTGCACGACAAGTACGACCGCGCGCTACCTGCGCGTCAACGAGAGGTGGC
TCCCGTGCCTCGCCGGCGTCGCGGCCTTCAACGACGGCGACCTCAACATC
CCGATGCAGTGGGAGGTGCTTCCCGTCCCCACAACTCTCTTCAGGCGAGA
CATCCCGGCCATGGGCCATGTGAGCTCCTCCTCCTCGTCCCCTCTCTTCT
TGCGATTCTTGAACTCGTTTGCGCCAAAGATTATATCGATTTGAGTTCTA
*****ATTGTGGCAATTCTTGATGCTGATGGGTCAGAGACTTGAGTACCT
GCCTCGCAGCTGGGAGACCCTGCACGTCGTCCTTGTCAAGTCCAACACCG
CAGGTAAGCAGCCTAGTTCGATCTCTTTCTGAATTTTCTGAACACTGTTA
ATGTGGTTCTGAACACCAGAGTTAAGCAGCCTAGCATGCTGGCAGTGTTT
CCGTTCTCCAGGTTCTTTTCGTTAGTGCATGACTGTAGATTCTGAATTTT
GCTGTCAAAGGAACGCATCGCTAGTAATTGTTGAACAATTATGCGGGTAA
TTGTTTGTTAGTGCATCGCTGTAGATTGTTTGTGCTTGTTGTGGAATTTT
TTGAAAAATGCAATCCTGCATTTGATTCTTGAGTTAGGACTAGTCTGAAG
AATATTGTAGAACACAAGCGAAATATACTGTTGACTTGAGTTTAGGACTC
ATCTGAGGAATTTTCTGTTGATGAGAATGCATGTAGAACAACACAAGTTT
AGGAC
>BJJ009A-02-2
AGTCCATTGCTAATGGTGACTCCCATGTTCCATTTCGAGACAGCAAGCTC
ACAATGCTCTTGCAGGTACAAGATTCTAAAATTTCACATTCCTCGATACA
AATTTATACTGTAAAATTAAAGCTGCTAACGTAATGCCTACGATCTTCCA
TGAATTTTCAGGATTCATTTGAGGATGACAAATCAAAAATCTTGATGATT
CTCTGTGCAAGTCCTGACCCAAAGGAATTGCACAAGACAGTTTCTACATT
GGAGTATGGTGCTAAAGCGAAGTGCATTATCCGTGCTGCCCACGCTGCAA
CCCCAAGGGACAAAATGAGCTCTGAAGAGTCATCTACAATGCTCAATTCA
AGAATTGTCGCGATGAATCAGTTCATCTACAATCTCCAGAAAGAGAACAA
GCTAAGGGAGAAAGAGCGCAATGAGGCCCAGAGTGTGCTAAGGAAAAAGG
AAGAGGAGCTTGCACAGCTCAGGGCGAAGCTCAAGCTGATTGAAGGTCAG
*****GGAGCAGCTGCAAAGGAGGAAGAGATTAACTCAAAGGTCATGGAG
AAGACCCAGAGTTTGAGGACTGAGCTCATGAAGATGGAAGAGAAAATGCT
TAGGCAGCAGCAAGAACTCCTTGCTTTGCAACAGCGGCTGAAGGAGGTTG
AGCGTGAAAAGCCTGTGCAGCAGGATATCATCGGAGGTAGATTGCTGGCA
CGTCTGTCAGAGATGTCCGCTAGGGCGGATCAGTCCATGTCAATGGATAT
GTCCATTGATTTTGATATGGGAGATCAGCCAGCTGCGCAAGACGTGAAGG
TGATCAAGGAGGATACTCGCAAGCAGGGCCAGATATGGAGCCAAGCAAAT
ACTGCAGGCTCTTGCACCAGCGCTGTGGAGCAAGAAGATGATGTTGTGAG
GCTGTCTGGGTACCCAGAAAAGGTGGTCCTGAGCACTGTCTTTGAGGAGG
GAGATGAAGAAGAAGATAAAGACAGTGGCGTTGAAGAGGAAGTGTGCAAG
GAAGT
>BJJ009A-02-3
CATTCCTTGATTCCCAACCCAAAGTCTGGGCCTCACATGTGAGACTGACA
GGGAAGTGGTATTTCATACCATGGTCAGTTTGTATGAAGCTCAGAAACCC
CTTCCCTGGCGCCATTGTTGTACATCCAAATAATTGGTGTCCTTATTTTG
ACGCTGTATATGCTAACTGCTACATGCAGTTTTATGTGTAAAATATTTTG
TTCACAACCCAACTGGAGGTTTAATCAGATGAAACATTGTAACTCTGTTC
AGTTCAGCTCAGAAATGTAATTGTTTCTTTCAGTATGTCCATTGATTTGC
TGGAGCTAGAACTGTAGGAACCTAAAGCGCCAAGTTTCTTTCTAGATTTA
CTGGATTTACTGATCACCAAATCGATCGGCTGTTTGGTTTTCCTTGCTAC
ATGTGAATCATAGTACGCACGAAGTCTTTGCTCCACGCACTCCTAGCCTA
GTAGTTATGTTCTTAGCATTCCAAATATTGCAAACGCTGTGTGTTAATTT
*****CCCCTTCCTTCAGTTCGAATGCGTCATACACCGGTTAGTACATCG
AATTCAAAAGATTTAATAGAGACCTGAGAGCGCTGTTGCTCGTCAATTAT
TTTCAGAAAGAAAACTGGAAATGTGTTCGTTCATCGCACGAGTAGTCATT
TTGATGGCAAATTTTGGTATAGAAAAGTAATTTCACCTGACTCTTTATAT
GGCAAATTTTGATTTTACTACAACACCTTTAAAATTTATGTAATTTGCTG
ATAGGCATAAAAAAATGTCATAGTTGAAGGGAAAAAACTGGTAATTTGCT
AGGTGACATTTTCGGATCCATTGGGGAGAGAAAAAAATATTAAAAAGAGG
AGAATGCGCTTAGGTCCACAAGTTTTGAACGATGTTGGAGTGAAAATATT
GAAATTATGCGACTCTCATTTTTTGCCATCACATAAATGCATTGTTAGCA
TGCATCATATTCTGTCTTCAGTCTTCACTCTAGTGTTATAGTCTCGTGgg
ttggg
>BJJ009A-03
CCTTGCTCAAGAAGGCGCTCGCGGAGGGGCTTGACCGTCTTGTACTCATC
ACGCTGCGACAACTAGTCGCCACGATCTTCCTTGCTCCGATTGCCTATTT
CAAAGAACGGTACATTGCCTAAATGCAACTTCCAGCAAATGGTGATCAGA
GTTCACAACTTGAGCTATGATGTGATACTACTGTTGGTTTTGCCACCCTC
TTTTTCAGGGGTAAAAGACCTAAGCTCACACTGGAGATCCTTGTGTACCT
CTTCTTCAGTGCAGCACTTGGGTACAATCTAAAAACCACTTGTTGATATC
ACATTGAGGTCAGAATTTTATAAAACTATATCTATCTAATCCATTGATTG
CATTTTTTCCCCCTCTCTGCTTTTAGTGCCGCGCTATCTCAGTACACATT
CTTCTATGGGTTGCAGTACACGACCGCAACATTCGCCATAACTTTCACCA
ACATGTCCCCTGTGATCACCTTCCTCATTGCTGCACTCCTAAGGTGTTAC
*****ATTTTTCAAGCCTAGTACTTGTCTGCGCTTTGTTTCTTTTTTTTT
TTGTCTGAATCATTGGGTACTGTTCATGTACTCAGGGTGGAGTCACTGAA
CATGAAGAACAAGGCAGGAGCTGCAAAGATCATCGGAACACTCATGTCAT
TCGCCGGTGTCATGCTCCTCACCCTCTACAAGGGTGTGGCCTTGACACAC
CAAGTTGTGTCTTCAGTGAGCTCAGATCATCACCATGCAGAAATAGAAGA
ACCCAGCAAAAAGAGCTGGACACTCGGTACTGTAGCATTACTGGCAAACT
GCCTTTGCTTCTCCTTTTGGCTTCTGCTGCAGACCAAGCTTACCAAGAAG
TACCCAGCACTGTACTCCAGTACTGCATACATGTTCTTAATCAGCTCCCT
CCAAGGTGGGGCCCTGACGGCAGCGATACAAAGGCGAGCATCAGTGTGGG
TTCTGACAAGGACAGTGGAGATTGTTGCAGTACTATATACAGTAAGATTA
CCTTG
>BJJ009A-04
GCGGGATAATCGACCCCATGCGTGAGGGCGACATCTGATGGCGAGGATCT
CTCCTCGCTTGATCAGAAAATGTTGTTGGTGACGTCCGCATGCACATGCA
CGCCTAGCTAGCTTGACCTAGTAACAAAGCTACGACACTTAATTGGGGTT
CAAGGTGTAGTACAGATGGGACTGGGAGGTTAATTAGCTGCCACTAGCTA
CCAGCAATGATATTACAAAACATCATGTAGATCTGATGGTCCATATTATT
ATCTGTATGCAGCACTGGCCACTGTATTATTGCCTCTTAATTCTTTCTCT
ACATGTCTCACCAAACTGCCAACTGAAACAGGCTATTAGGCTGGACGGAC
CCATGTTTTCTCCTCCTTGTCTCCGGTGTTTCATCCATGTCGACTGAATC
TAGGGATAATAAAACGGCCGGCTTGCAGAATTGGAGACCAAGGGAACATG
CAGTAATGGAGAGTTTACCTTATGGAGATGGAGATCAGATCCAGAGGTGG
*****GGGCTTGATGCTGTAAGATGAACAGCACACTGAAGCACAGCTTAT
TTAATTTGAAGGAGACATGCTTCTTCATGTTGGATCTTCTCCGGGACATG
ATCCTAACAGCATTCCTGCAGAGCAAACATGGCACCTTCCGTAGGGAGGT
AAATCTTCTTTCTGCGGCTAAACTAAACTTAGTTGTGAGCTTATGAAATG
GCGTGCATGCATGCATGCACAGCCATCATTCCTCACTACTAAAATAAACT
TGCAAAGCAGAAGAAAAATCATATCTGCCCGATAAACAAGTTAAACTGTG
ACCCTCCTAGATGAACAGATCACATGGTGGGGCTCCCCATCGAATCAATA
CCATTCAGTTCCTCCACGCACTGCCTAAAGCAAAGAGAAAATAGGGTAAT
CGCTGGGCTGTCTGACTCACAAACATTTTCTCAAGAGTAGAACAGTGTGA
AGTGTGAACATTTCAGACCAGGCACATTTGTATGCACAAGAACGGCCAAC
TATTT
>BJJ009A-08
GAGCCTGCAGTCTCTGAAGCGTTCAAGCAACTGCTCCCATGAATCTTCTG
CCTGTACACAATTAACAGCTCAGAATCAGAGAGCAGATCAGAATCAAGAA
GCCTACATGGCTGCTGCAGAGGCCATGAGCAAGTTATCTACCTCAATAGT
CTCAGCATCAGAGATGAGCCACTTATCCTGGTCGCGAGCAAAGCAGAAGT
ACCGCCCATTGGCATAGGAGATCTGCAGAGTTTTGGATAATATGGAATAA
ATAACCTCGGCGTATGAAAAGGTAATATATTTGCTAGGCACGGTTATGTT
GAAGTTAGCAGGCAGGTTAAGGAGCATCGAACAAACCATGCGAAAAAAAA
AACTGAAGTAAAACTCAATAGAGCAAGGGAATAAATTTTAAGGGTAGTCT
GATGTAAGTTTTGCACCACTGCATAAGATTTCTAGTGGTGATATTTTAGA
ATAAAGCAAATGAAAAATATATCAAGACAACTGGAGAGTAACAGAGATCA
*****AAAGAAGTCCAATAAAGATTACCCGGCCATGGTGCTTCATTTTAA
TGCTCAATCGATGAAACATGGTGATAAAAAGTTCACAGAGATACTCAGGA
TCCTCTCTATTATTCACCAGTATTGCTTACACAGACTAGGTACTCAAATT
ATTGCTCCAATACTTGTCTTGAAACTTTCAGTCTTCGAGATCAGTATGGT
TTGAGGACAAATAATTTCACTGACAGGACCATTGGTAACTTGCAAATATT
CCCCAAAATACTATACGACCAACTCAGATATGAATATTATGAATCATAGC
TTGAACCCATTATCCACTGTAGCCTAACCGATTTCAATCTGGTAAAGGCC
AATATAAGCTTGGTCCTTTTAATTCTAGTAAAACCTCTTGTCATGCTAAC
ACCATCTCTTTCTTAAGACAAGTAGTACATGTAATGTCCCTGTGACCTCT
TTCACCTCATGAGTATAATCCATATATTTTGTGATATTAAGACACAATAC
CAACC
>BJJ009A-10-2
AATGACTCAAAAGCTCAGCTTACATGGTATTAATTGTAACTCATCAGTAT
GCATACCACATAAAGTGTCAAGCAAGGAAATTCTGAAATAGCTCTGTGAA
CTGTCAACAAGAACAGCAGTATGAACAGAGGTACCTTGGCAGCTTTAAGC
AGAGGGGGCAGGCTTCTCTTGTCAATGTTGCGATCTCTCCATAACGCTGC
CCCAAATTGGTTAAGTAGCTGAATCTCACTGAGCAGGGCCTTTCTCCTCT
CATTGCTGTCCCGGGCTGGAGCATCCCCAATGGACAGAGCCTCATCCACA
ATAGAGTAGTAGATTGATTTCTTTGTCCTGACGCCCTCTATTACTACACT
GACTGGTGCCGATATCTTCTCTTCAGCCACCAGAAGCAGCATTGCCAACA
CAGTAACACGACCCTCCATGGCATATCTGTAGGCCACCTCCCCAACCTCT
CTGGTTTTCTCTGCCAGAGCCTCACTACATTCAGATCCTACACATGGAAC
*****AAGGTGGCATTTCTGTGTGAGAAGATGTATGGACCAGCTATGATG
AGACAGCGAATGAACATTGGTAGTAACCATACAGACCTTTTCCTGCAGAG
AAGACAGAAGATCCTCAATGGAGTTGTCCAGTGACCATTTAACTTGAGCT
CTGGATAAGAACATCAGTCAGTACAGGGAAACAGCCATTGCAGGGAGAGA
ATTTGAGAAGTGAGCTCAGTGATCACCATCACAAGCAATGGACGACACTA
GCTAGCGTGCATACCTTCTGCTCAAGAGAGCGATCTCGAGCGCGAGAAGA
GGCCGGCCATCGACCAGCTTGAGGTCGGTGCGCGCGTTCTTGGAGAGCAG
CAGCTCGATGCACCTGGCCGAGTGCGCCTCGGCGGCCACCTGGAGCGGCG
TCCGCGTGAGCTGGTCCCTGGCATCCACGGGTGACGCGGTGATACCGTGA
CCGCCCTCGAGGAGGAGCCTGGCGCACTGCACGGCGTCGTGCTTGCAGGC
GAGGT
>BJJ009B-01
CTTTCCAGATATATGAATGACAGATATCAGAATAGAAATGGATACCAGTC
AAAGGGAAATGAGAAAAAAAAACAAGGATATTGAGGTACAAAGTATTTGA
GTACGGTGATTGCTGGTATCATAAATAGACATTCAGACAGAATAATAATA
AGGAAAAAAAACATGGTGGTACATACAGGTTGAGGACTTGAGGTAGCCAT
ACAACATTAATAAAGTAGCAGAAGAGCAAAATCATATAATAAGATGAAGA
AATATTTCTGTTGATAACTTATCATATACAGGTGGGAGGAAGCTCAGTAA
GCGACACATATTTCCTTAACTTCAGTGTTCTAGAGCAAGGTGATGTTTTT
GGATAAATGGGAATAATTATTTCTTCTCCCGAATTATCTATATGTTCAAA
AACCGTTAAAGATATTCCCGTTCAAGTTTGTAGTATCGGATATGTTCCTC
TTAAGTTTACACTAGATCAGATCAAGCATACTCAAATCCAATGGATGTTG
*****TTTGGATGTTTACCTGTTCTCAGGCTTGTGTATTAGGTGGCCCTG
ATGAATGAAAGAAAGAATACCAAGTCAGCAAATTTCCATGAATGAATAGA
TGAGACCGGTAATCTACCTAGTGAATAAGACAAGGCTTATATACAACCAG
GCATAAATTAACCTTTGAAAAGCTGATGTTTGTGTTATGATCGACCAATG
TGCTACACCGAGTGTGTGGTACGCTCTGTGGCCTTCTGTCAGTCACTTCA
AGTGCATACGGCATGAGATGGAGAGCCTGCATTGACAATTAACATGAGCA
TGTTCAATACGAAACCCACCAACCAACCAACACGAACTGCCTTCAGTTCA
CCACGAGAATGGCGTTGAGAAAAGAAAGGGGATACAAGCCATCAACTAGC
TCCGCTAAATTAGCAGAAACAGATATAGTTTGGAGCAGCGTGAGTTGTAC
ACGTATGAGCTGACTAGTCAGCAAAAGGTACAAGCATAATCGATAGAGCA
CAAAA
>BJJ009B-02
TGTCCAAATTTTGCCAACATCATCATGCTCCCTGGGTAGAACTATACTCG
TTATATACGAAATTGCAAAGTTTCTAAAGGAATCAGAGTTTGGCATGCCA
AAAAATACCATAAAGTACTACTCTATTCTTTGTGAACGTCGCTTCTTCGA
GTTGGTTTTCCTTGTCTGGAGGGATGAAACACCAAAGAGCCTCTTGTGTA
TACTTGACTCAGCGACTACATATAACCTGCTCTCTGATTCCATCTGTTCA
TATCTTGGTTCAAGAAACAATAAAATGACTCATAGTCAAGTTGGGAGAAT
AACTATGCTTCTTCTCCATGCAGCAAGGTTGGATGATTCGTTGATTTCAC
AGCTTGTGGAATATCTAGACAGAGGTTCTGAGTGGGCAACTTTTTTTCTA
TCGTTGAAGAAGTATCTTGACAATGGTGTTAGCAGAGACATCTTACTCTT
GGACTTCAAATTTGCTCTTGATTGCACTTATAAGGCAAACTGGAGGGCTG
*****AACACTACATATCCCCGATATGCTATGTAGATCTCATTGAGTGCC
TTGGCTTTTTGGCTACAACGCATCTTGTACTGAATGACTATATGTTTTGC
ACAAAATCTCTGTTGGCCAAAATGATGAAGTGTCGCACTACCAAGGGTTA
CTTTGAGACATGTATGGCTCCTAGCACAGATATCGATCTGGGCTATGCAG
GTCATTCAGCACGGTGTTTCATATACCTGTCAGTTAAGGATCTTTTGGGA
AGCAAGCGTATGATTGTAGAGTGGGTTCAGAACACCTCTACTCCAACTAG
TTCTTATGTTCCAATCCTTCTGAGATTAGTTATCACACTTTATCTTGTGA
CTGTAAACCAAGACGATGGAGATTTGTATGAGGTTACAGCTTTCCTCGAG
AAAAATCATGTTTTTACGGATTTACCTCCTGAGTTCTCTGAAAAGATTAG
AAATGCTTTGAGGATGAAGTCTCGCACAGTGAAGAACTTCATGAGGGTAT
TTGCT
>BJJ009B-04-1
ACACCAAGCCATTAATTCTTTTTACTTTTAAACGGTACACTAAAGTCATT
TTTTAATAACTATCTTATCATTTTTTTAAAAAAAATACTGGTAAAAAAAT
CCTATTGTTCTATTTCAGGCCGTGGAATACTACAGCAGAATAATCCTGAT
GACAATCGGAATTTTCCCAAATCCCAAAATACGGGCGCCTAATTTTGGCA
GAAATTCATCCATCCAAGCTGGTAACAGCCATGCTCTGACAGTAGCTTTC
CTACACGGTTCAGGCTACCATTTCCAGACTGCGACAGTTACCCCTCCTCC
CAACGGTATTTTAAAAAAAACGCGCCAAAAGACTTGATCTTCTTCTTACG
CGCGCTATAAGAGCAAGCCTAACTTTAGCTTTCTTCCTCGTCTCCCGGGA
AACGTGGCCATCCTCACTCTCCCCTCTCCTCCTCCCGTCTTCTCCTCTCT
CTCCTCCTCTTCTCCACTTCATTCCACCTCTCCCGACGCCTCCGACCTCG
*****CCGCGGAAAGCTTCTCCATCGATCGATCTCTCCTCTCTCTCCCGC
GGGGGCTCTCCGGCGCACGGTGCCCTCTCGTGCCTCGGAGACCCCGATCC
GCCGCCGCCGCCGCCGCCGCCGTGCCTGAGTAGTACAGTCTTGTTGTCGA
GGTGAGGTGAGTGGTGGGAGGAGAAATGGACACCGGGATGAGGGTGGCGC
TGCACCGGCAGGTGTCGTCGGGGTCGCTGAAGGAGAGCGGGGAGCTCCGG
CGGCAGTCGTCGCTGGAGTCTCCCCGGACGGGGAGGGCGGCGACGAGGTT
CCTGTTCGGGAGGCAGTCGTCGATGGACCCGAACCGGCGGCGCGGGCGGA
GCCAGAGCCCCGTCGGCCTCGCCGAGGACCTGACCGTGCCGGACAACCTC
GACGCCACCATGCAGCTGCTCTTCCTGGCCTGCCACGGCGACGCCGCCGG
CGTCGAGGCCCTGCTCCGCGGCGGCGTCGACGTCAACAGCATCAACCTCG
ACGGC
>BJJ009B-04-2
GAAACCAAAGAAAACGCAAGGTGGAGAAAAGTTTTAGCCTTGGTACTGAA
CTAGTGAACTCACAGAAGAACAAACTCCACAGAAAAATTGAACGGTGGGA
AGTCAATGTAATGTATAAAATGGCAGAGCAAAAGAGAGAGAGAGAGAGAT
CAGCTCTCAGGTCCTTCTCAACTATGAACAAAAGAGACATTACCAACCAA
GCACTGCAGAGGATCGATTTGGCAGTGGCATCACATGGAGTGAGGCAGCA
GATCAACATTATCACAAGACGACATCTCCAGATTATGATGATTGTCCTTG
CAATTTTTTCCCATTCGCATCTCATCATGCAAACAAAGGTTGCTTGTCCA
GTATCCTAGAGTAAGAAAATGAGAACTGACCGCCTCACATTGGATGATCT
GAATCTTTTCCCCTGCCGCTCTTGCTGCTGAAGCAGGATCTCCCACCGGA
GGGCAATCTCTTCCCCGGCAGAGCCTCCATGGCGTCCTGCAGCTGCAATG
*****CACGTCGGCTGCGGCCTCCCCTTCCCTTGCTGTTCTCGCCATGGC
ACCGTCTTGACGTGCCAGCGCCGCCTGCGAGGAGGCCACTCTCCCTGGCT
GCCGTCAGCTCGTCTTCCATGGATTCCTGCAGAACGTCGGCGATGCACAT
GCGGTTGTCACGGTGAAGATCAAACGACGACGCGCCCCTCTTTGGCGGCG
AGCCTTCTTCTCTGATCTCGGCTGCGCCATTGGCCTCCTCCATCCCCTCT
GCGACGTCCTTCGCATCGTGATCATCATCGGCAGTGCTGGCCCTGCTCAC
TGCCTCCTGCTGCTCTTCACAAAGATTTTCCAAGCCATCCATCACCACAA
CCACCTCGTGTGTATTGTCACCTCCAGTCTCGCCTGGAGCACAGCCCTCC
GGCTCCGGCGACGCCAACCCGACGGTGACGAAGGTGATGTTGGCGCGGCA
GAGGGGGCAATTGGAGTGTGACTTGAGCCAAGTGTCGATGCATTGCTGGT
GGAAG
>BJJ009B-05
TTAGGTGTATGTGTGTGTGTGTCCTAGTTCTTGGAATCACGCAGAGAAAT
GACAAATTTTGCAGTCTACAAAACTTAGCTGTAAGTGCCTCAATAGGTTG
AAGCCACTGTTTTTGGTATCAAATCTAGTTGAGGGGAGAGAGGGTTATGA
GTAAACATTTTGTTGTTTTTTGCTTTGGGTTCAGATACTAATTGGAATTA
GGCAAGCAGAGTTACTAGGTCATTCAGACTTCAGGGAGTTGTTAATGGAT
CTATAAAAACTTTACCTATCTTTGTTAATAGAAAATTTTAACCCCAAACT
TAGGGTTTTTTTTTTGTTTAAACTGGGGCACTGAAAACGTAGTTTCAAAA
AGAACCCTTTTTATGCTTGCCGGTGAAAATAGAGTTAGTCAGATGGTGCA
GAATTGGAGGGGTGATATACTGGTATCCCAGGTGTTCATAGTGTTCTCTG
TGCAAATGAATTTCAGGGAACAAGAGCCTGAGAAGCGTCAGCTGACCATC
*****TTCTATGGTGGGAAGGTGCTCGTGTTCAACGACTTCCCAGCCGAC
AAGGCAAAGGGCTTGATGCAGCTGGCTAGCAAGGGCAGCCCGGTGGCTCC
TCAGAATGCCGCGGCACCTGCACCAGCAGCTGTTACAGACAACACCAAGG
CCCCTATGGCCGTGCCGGCCCCGGTCAGTAGCTTGCCTACAGCTCAGGCC
GATGCTCAGAAGCCTGCTCGCGCGAATGCTTCTGGTAATTACTCTGCCCT
TTCTTGATGTTCATGTCTGTCGGGGTATTGAACGCATAACCAGTTGAATT
TTGTTGTAGCAGTTATCAAGTGACCTCTTTTTTTCTGTGTAGATATGCCT
ATTGCTAGGAAGGCATCACTCCACAGGTTCCTTGAGAAGAGAAAGGATCG
GTAAGTTGTTTTGCTGTGATGATTTGCATGATGTTTAAGTTCAGTATTTT
GATCACTGCAGTTCATGGATCTAATATGCGCCTTTTGTTGTCACAGTCTT
AATGC
>BJJ009B-07
GAAACCAACAAAATATAATCACATTGAGTGTACAAAACTAACCAATTTTG
GTAGCATATAAAGGATAGTTGCCATAGTGTAAAGTTTGTTGGCCATGCTC
CTCTAAACCCTTAACTCTATGCAAAATTTTAAAATGTTATCAGTTGAATT
TACATGGCATTGATGTATCTTTTACCATTTGTTTTTACCATGCAGGCAAA
ACTGATCAAGCTGAGCAACATTATCATTGATGCAAAATCTGGGGTTTGTG
GAGCAGGCATGTAACTTGAGATACTGACGTACTGTACTACTATGGCTACA
AATTTAGTGGTTGTATATCTGCCATGATTACTAGTCAATCTTTCTCTCTA
ATGCATGCATTTGTGTAGGACGTGGAGCGAAGGAGGCGAATCTTTACACT
GAGATAGCTGAAGGCATCCATGCTTATGGAATAAAAGGCCACCGTCATGG
TAACCCTTGTTTTGCCATTTTCCAAAAAGCTGGAATCAACATCAGTGTTG
*****TAGTTACTGTGTTATAGCTCTTTAACGAAATTGTTTATTCTCCCT
TGGACAAACAAATAGTCGATAAAGTGGTTACAGAATGTTTACTTATATCT
GGCTATCTGCCCTCCAAGTGCTTTTAAACTGGCCCTACTGACACATTGCA
ATAAAACCGTGTTAGCTCCCGAGATTGAACAAGGACTTTCAGAGGCTGCT
AAATCTAAAGTCACTATCAGTTTTACTCCAAATCTGATCTGTATGGTAAG
CACTTACTTTCTCATTTTTGTTGACTTAATAACTCCAGGTTCTGCAGTTT
TGTACTGTATTGAACGCACCTGGAGTGTGTGCATTAGTTAAATCAAATTC
TTCATATTTACGTTGAACAGAAACGTGGAATGCAATCTACCATGTTTGTT
GAAATGGCACCTGGAGTGACTGCCGGTGATTTGTACCAGCATCTCAAGTC
TACTTATGAGGTTTGTTTGTCTGACCAGTGGCTAAATTATCTGTCTGACT
ATTTG
>BJJ010A-04-1
TCTTTCGGCTCGACTGGCGTTAATTGGCCCAGGAGATCGGGCGCCGGCCG
CCGCCCCGGACTCCGGCGCCGGCGCTCATTTGGAGGGCCTGTTTGGTAGG
GTATATGCGTGAAAATTCTGCAAACCGCAATGTCCTTCCAGTAATGCGCC
GTCAGGAAATGACTTACCGGGCACGGAGAACAGTAATTATGGAAACCTCG
TCTGCTTACCTAAGAACGGAAGAATATTGGAGCAGCTAGCAGAGTTTTGT
CGATGTCAATCGCTGATTCGCTATAGGTCTCCGGATGGCGACTGTTTGAT
GATTTTTGAGAGGACATTGTACTCCCAAGTGCATTGCCAAATATAATTTC
TGCAAGCGAGTATTTCTCTGAATTTCAAGTTCACAGGTATAGTGGTAGTA
GTAGTAGATAATCTTTTACACGATGTATATGGCTCACAGAAAAGTTTTGC
TTGCTGTGCACAGCACATATTTTGAACTGTAGCTTGTGATTCGTCTTCTA
*****ATGCCAGCTGATCAACACCAGTAAGCACTGCCATGCCATAAGGCC
ATAATATTCATTCTCTTTTCATTTCTGTGATCAGAGGAACAAAACAAGCA
ACTCTGACCACTTGTTCATCGACAGTGCAGTGGGCTAGCGCGTCGCAAGT
CCGAAGGATTCAGACACTCGCGTGAACTCAAAAGTAAAGTCTGCAGAGTG
GCGGACAACTACTCAACTTCCAATTAACAAATCCACGGCGGAAGAGGTCA
AGCAAACAAGGATTCAAATCTCCAGTGGCTCTCATATTCGAGAAGATTTG
AACTTAAAATCACCTTGAACGCAATGTTCTGAGCTTGCAAGCCTACGGCC
TAGACAGAGAGAAACAGAACTTCCATCACCTAAATTAGTCATCACTGTAC
ATTACTCATTTCACCCATTCCTTCATTGTTCAGAGTTGGCCCAAATGCAA
AGCCTAGCAAAAGCTCCTCATCTGGTTCCTGAAATTGGTTACAACTTGGT
TCATA
>BJJ010A-05
AATATTCAGTTGAAGATAACAATTGTATCATTTTCAATGTTCGCATCTAG
AACAAGCTTCAGGCTTACAGTTCATTATTGGCATCTACAGATGAAACCAC
TCTGTATACATTGAACATTGTCAATTTGTCATCACCATCATCAATCACTA
CAACAACGACAGCGGCAGTGGCAATGGCTAACCCCTCTTGGCTTTGAGCT
CTGCAATCCTTTCCTCTGTGGCCTTCAGGGCATCACCATATTTGCAAATA
ATCTAGATATTAACACAGGATTTGGACAGATTCAAGTTAGTTCAATCAGT
TACACCGGAAATTATACATAGAAAATATGATATATTGTAAATATGTGATC
TTACTTCTTCAACTTCATCAGGAGTCATTATAAGCGGTGGCGAAAGCATA
ATGTTATCCCCAGCAACCCTGATAAGCATTCCGCGCTTCTCACACTCGGC
ACCAAACAATGAACCAACACCTGGGATTAGCAACCAAAACGAGATCAGTT
*****TACTGCAATCATGCAAACCATTTTGTAAGGATCCTTGCATCTTTA
GGAAAGTTTGCATTTATAAATTGAGCTTAAATCTGAAGAATAGGTTATCC
ATGTCCTAAATCCCATTGTTTGTGACTCAGAAACAACTATAGACAAAGAA
GTAAATTACTGCTAACTTGTAGTTTTCAGAGTCCCTAGCCGACCTGAAAA
CCTATGGAGGAAAAAAACAATAATTACCTATAATAATGGTACTGGTAAAT
AATAAAATTCCCCTGTTTGCATTCGACCCTAAAGATGGGCTAATTTTTTC
TACTTAAATTCTTGGTACATTCTTCAGAAAAATGAAAGCATTCAATCATA
TGGCAGATACACACCCCATTCAGCAGGGAATGGATCATTCGGAGACTTGT
TGTCGACAAATTCAGTCCCAAGTATCAGTCCTAAACCACGTATCTGCGTA
GAGGAGCAGACAGTTATGTGTTTGAACAAGAAATATCCATCCGACTTTGA
AATCT
>BJJ010A-09-2
CTGCGCACCTCCTCGTGCCGCGCGATGTGCTCGTTGCTGCGTTCCAGCGC
CGACACGATCCGAGCGTACGGCGGGTGGACGTGGTCCGAGCTCTCGTACG
GTCTCGCGCCGGCGCCGTCCGGCTGCCGCCGTTGCGCCGCGCCGGCGTTG
ATGTCTCTGTAGGCCGCGGGGTCCCTCCTGTAGGGCGGGTCCCTGTACTG
GCCGCGTTGGGGCGCCAGGGACACCAGGGGCTCGCGGGGCGCGCCGGCGC
CGGCGCCGAGCTCGGAGGCGTGCCTCCTGTGCGGCGGGCGCGGGTGTTGC
GAGTTGTTGTACACGCCGTCCTGGAACGGCTGCGGGTCGGCGCCGACCCT
GCCGGCCTCCCCGTTCCACGCGCCGCCGCCGATGCCCATAGTGGAGGCCC
TCCTGTAGGGAGGCCGGCGCAGCTGCGGAGTCCAGGCGACGTCGTCCACT
TCCTCGTCGCTCCCGTCGAACACGACGCCCTTCCCCTTCTGCGTCCCCTC
*****CGACCATACCGACGTCGCCGTGCTCCTGTCGCTCCACGACGGCGA
CGTCGATGGCGACGGAGGCTTGTGCGGCTTCCAGGAGGGCGGCGCCTCCT
TCTCGCCCGCAACCGAATTCTGCACCGGATGCACCTTCTCGTAGCCGCCG
CCGCCGCCGCCTCTCGATCCCTTCCCCTGCGACTCCGACCGCGAGAGCTC
GACGGCCGCCCTCGCGGCCATCGCGGCGAACGATGCCGACTTGAAGGCCG
CCTCCGCCGCCATCCTGGCGTCGGCGTACTGTTCTTGCACGCTCAGCCGA
GCAAGTATCGGGTTCACTTCTTCGTCAACAAACCTCTGCCTCCCCTGAAC
CTGTTACAATTTGAATCCTCGACATTAGCCATTAGATACTACAGAAAAAG
AAAAAACTGCTATGATCTTGTACAAGTGCTAGTACCTCGTGATGCTCCCT
CTTGACCTCATTCTGTTCGACAAATTGTTCAGCTCGGACGTTCCTGGCTT
GTTCA
>BJJ010A-10
CCAAGAGTGCCGTGAGCTTCTGCTTGTGATCATAGGGCCCAAATCTCTCC
TCCACGGCCTCACAGAACCGACCCCAATCACGCTCATGGCGCTTCTCATA
GGTCATCATCCACAGCTCAGCCATCCCCTCCATGTGCATCGAAGCCCAGG
AAACCCACATCTTCATTGGCATGCCGTAGAACTCGAAGTAGCGCGTGCAC
TTGGTGATCCACAGGCGCGGGAACGTCCCGCTGAAAGTGGGGAACTTCAG
CTTCGCCAGACGAAAGAACCCTCCCGAGTAGCCGTCGATCCTGGCGGCGC
GCGACGCCGCCGCCGCCGCCTGCTCCTTCTTCACGTCCTCCACCAGCGCC
GCCGCAACGGCGATCTGCTTGGACAGCTCCTCGAGGCGATGTTGGTGCCC
CTCGACCACCTGGCTGAGCAAGGGCAGCGCCTTCAGCTGCTCCGCGATGC
GGTCCAGCTTCGCCTCCATCTTGCCGTCGGGGAGAACCGTAGGTTGCTGC
*****GGCCCAGAAATTTCGAGACAAATCAGGTCCGATGAGGTCGGAGGC
GTCCGCGAACGAGACAAATAATTAGGTTTTCAAAGATCAAATAAACCATG
AAGAAGACGAATAAATAAAGAACACTAAAAGAGAAAAAGAAAATCATGGC
GCGGGTCGAGAAGGGGTGGTTGCTACGACCTCACCTTGGCCTTCGTTCGA
TCGTCTCGTCTCGTCGGCGTCGCCGGTTGCGCTGCAACCTGCTGCGGCGG
AGCACGCGGAAGCGGTGGGCACTTCTCCATCTCCTCGGGGAGAGGCGCCA
GCTTAAGATGGTGTTTggttgttggggataaaatggagctaaattttagt
ccctcttaaaaaaatataagtccctattatagggacttataattttCCCA
AACAGCCCCTAAGTGCTTCCTTCTCTACTAAGCTGGGCCAAGAGAATAGG
CCCATGAAGATTAGGGCTTTCTATCCTTCTACTGTACTTTTTTTTTCCAA
ATTAG
>BJJ010B-01-1
GAAGAGGCAGAAATCCGTTATGACCGTAGAATCGTTACTGCCAGTCAACT
AACCCATGCAGTTGAAGAGACGGGTTTTGAAGCAATACTGATCACCACTG
GAGATGATCAGAGCAGGATAGACCTCAAAGTGGATGGCACACTCAACGAG
AGATCAATCATGATAGTGAAAAGCTCTGTCCAAGCTCTTCCTGGTGTGGA
AGACATAAAAGTTGATCCTGAGCTCCACAAGATCACCATCTCATACAAAC
CTGACCAGACAGGTCCTCGAGACCTCATTGAAGTCATTGAGTCAGCTGCC
TCTGGTGATCTTACTGTATCGATATACCCAGAAGCAGATGGAAGGCAGCA
GCATAGACATGGGGAGATCAAGCGATACAGGCAGTCTTTCTTGTGGAGTT
TAGTATTCACCATCCCGGTATTCCTCACCTCCATGGTGTTCATGTACATC
CCAGGGCTGAAGGATGGGCTCGAAAAGAAGGTTATTAACATGATGAGCAT
*****TGGTGAGCTCTTGCGGTGGATTTTGTCAACGCCAGTTCAATTTGT
AATTGGCCGCAGATTTTATACTGGTGCTTATAAAGCGTTATCCCACGGCT
CATCAAACATGGATGTACTCATTGCTCTTGGGACCAACACAGCTTACTTC
TACTCAGTTTACTCCATCCTCCGAGCTGCCTCCTCACATAATTACATGGC
AACTGATTTTTTTGAAACTAGTTCAATGCTCATATCGTTTATCCTTCTTG
GAAAGTACCTTGAGATCTTGGCAAAAGGGAAGACCTCTGAGGCTATTGCC
AAGCTTATGGATCTTGCACCAGAAACTGCAACTATGTTGATATATGATCA
TGAAGGGAATGTTGTGGGCGAGAAGGAAATTGACAGTAGGTTGATTCAGA
AAAATGATGTGATCAAAGTAGTCCCAGGTGGGAAAGTTGCTTCTGATGGC
TTTGTTATATGGGGACAGAGCCATGTGAATGAAAGCATGATCACCGGAGA
ATCAC
>BJJ010B-01-2
TATCCAGTAAACATGGGAGTATCTAGTTTGTTTACTGCTGCGATAATAAC
GTAACTTACAATTTAGATCATATCATCCACAAGTAACTGTAATCTACAGT
GCATGAGTACAATGCAAAGGCAAACCAACCCCATGCATAGATAGCAAACA
AACTTAGTTGCATTTCGAAGTTGGTTCTACATACTTCGATCAGATTGCAC
CTGATTTTTGTCTGTACTTTGAATTGGAAGGACTGGCGAGGATGTGGCAC
TGTCGAGGCGCATCGCGGCAACCTTCCTTCTCATGACAATGGCGGACTTC
AGCGACCAGCTCTTCGACTGGCAGGATCGCCTCTTCGACAACACCAATGG
CCGCCTCGAGTTCAGTGGCAATACCTGGACTTCGCTCTGGCCAGGCACCG
GCAAGCCCGGCCTCTGGACTGCCTCCATATCCCGCATGGGCGCGCTCTAC
AGCCTCATCGTTCGCGAGGAAGAGATACACATAGCTCAACGAAAGCATAG
*****CAACAATGGCCAAGAAGACGATCGTGACGAGGACATTGAGCTGGT
GATCCCACCGGTGTTCAATGGCTGCACCCAGGTGCTCACCGCCGACGACC
AGAAGGCGGCACGGGACCTCTACTGGGATGCAGTTTGCAGCGGCGGCGAG
GACGAGACGGATTGGCGCAAGGTGGAGGAGATCCTGCGACGGTGCATTGG
CAGGAACCCGTTTGTAGGAGAGCCTCACCTGGTTCTTGCTCAGGTGCTTC
TGAACATGGAGATGTATGAGGAGGCAGAGGAGCAGATAGAGGCAGGGGTG
AAGCTGTTGCTGGAGTGGGGGAGCAGCTGGGACAAGAGGATGCCATGGGA
GGCTTGGGTGTCATGGGGCAGGGCGATGCTGATCAAGGCCAAGGACAAGG
ATTGGCCGCACACCTCCTTCGGCATCCTCAGCATAGGGCTTGTCAAGTGA
GTGAACCCATTCACCTCCACTCTCTGATGGTAAATTAAGCTGCACCTGTA
CTGTA
>BJJ010B-02
GGGCGGCGCACGACTTCCGAACAGCCTCGCAGCTAGTCTCGGAGGTCGTG
CTCCCACCGGTGAAGCCTCCCTGGATCATGCTCAGGGTGTCGGCCTGGAT
GACACGGACCTTGTCGATGAGGCCCTCGCCGCCATCATCGCAGAGCTGGC
CCAGCGCGAACGCTGTCATCTGCTTCACTTTCGTCCACAGCCCCTGCCCG
ATCTCGACGCCGCCGACCTCAACGGCGATGGAGCCGTCGTTCATGATGGA
CACCTTCCCCGGAGTTGGCCGGAGCCTCACGTCGTAGGTGATCGGCACGC
AAGAAATGCCCCGCTTCTTCCACCTGTTGCCGGCGTTGAAGTGCTCGACC
ATGGCGGCCCTCTGCTGGTACTCCGGCGACGAGGCCAGCTTGTCGAAGAT
GGTGACGAGACTGTACGTCGAAGGATCACCGGCGCTATTCCCATAAAACA
CCTTGAGGCTCTCGAAGTCGTGGAGGTTCTTCCTCCTGATGGCGTTCGTG
*****TCCACTGAGAGAGTGGACGCGATGTGTTCGACGATGGCCTCGGCG
ATGAACGAGCCCTGCGCGTCGCCGGGAGCCCGCATCGCCGACTTCGACGA
GACGTTCGTCTTGCAGACCTTGATGTCGAAGGAGAGAGCGCCCCAGTTGT
ACTTCTTCAGAGCCCCGACAATGGCGACTGGCAACACCGGGCTGCAATCC
GGCGATATTCCGCCGTTCATTCCAAGATCAAAGTGCAGACCCGTGATCTT
GCCGTCGGACTTGAAACCGACGGAGTACTTTACCTTCATCGGATGCCGCC
CTCCCGCCATGATCATGTCTGTCTTGCGATCGAGGTACATTCGAACCGGA
CGCCGCAGCTTGAATGCGGCGACAGCACATGCAGCGGCAACCTGTCAAGC
AACAGGTACTTCTGGTCATATCAAGATCATTCTGCATTCCAAACAGTTTG
TAATTTCAAGCTAATGACGTTATCAAACAGAGATTTAAACCGTCCATGGT
TGGTT
>BJJ010B-07
ctaagcttaaacaaataaataactttttcatttgactttttttaaagtca
taagccacttttatactgttaagcCTAATATGAAATGGAGAGGTAGTACT
AATTATCCAATTTTTACTTCTAATTAACACGATACACATTAGTTAGAATA
AGATAATCTACTCAGGGCCCGTGATCTCAGGAAGATCAATGTAGGAACAC
CACTGTCAGTAAGCATACATACCATCAGGAGCATGTTCCGGCTACTGGGG
TGATGCTGATGCTGATCAGGGCGGATGACCGCGCCGCCGTCCGGCATCGC
CGGAGCCAAGGAAGGCCTAGCCCAGATGCTCCTCTGACGGTGGCAGGCGG
TCATCTCCTCCTCCTCCGGCAGCATGAACTGTTTTTTTTTTCCCGGGCAT
GGAACAGCTCATCGTCAATGTCACCGACAGTGTCATCTAGCAATGGACAT
GCGAGTCTCACCGTCAGGCTCGTCCTCTGGTTGCTTGGTGCAGAGTGGAG
*****GACCTCGCCGGCGGCCCGTTCGCCACCGGAGCACCCGAGGCTGAG
CTCAAGATCAAGCTCGCTATCCCAAGCTGCAACAACAAAAACACTACTGC
GGTCAGGAAAATGCGAGGCGCATACCAGTTGCCAATTGTCAGGCAACTTA
TTTTTGTCGTGATCATTCATCAGAGAACTGAGATACTTCCTCAAGATATT
TATCTTTCAATTTTttttctaattttagtcaaatttataaaataaattaa
caacattgacaatactaaactaattttattaaatgtatattctgatagta
tgtttgttttgtgttggaaatgttactatgtttttctataaatttgataa
aaaaaaattgacctaagaaaatcaaagcgttttgtagtacaaacagggag
ATAGATTACATTGCAGGTTGAGCTCGTCCTCGTACGCTTGGGTGTCAAAG
TTGGTCACAGCCTCCTTGCCACAGCACTTGATCGCCGCTTTGTCATAAGC
CCTGA
>BJJ010B-10-1
ATGTAGCTAGTAAAGCTGAGACAATTGGCATTTTGGAATCCTAGAGCTTC
CCTTTAGCTGGGTGGTAGCAAAATTTGTGTCAATTAAGTACAATGCTTGG
ACTTCAGCCAGCCAGACATGGGGGTCATTGTTAGTGCAATAATGCTATAT
ATTTGATCGACTATAGTTTTGGAGAAAGAAACACATTTGACAAGTATTTC
TTGCCATATAGTATGCCAAAATCCTGAACTTTATTGTTCTTGTTAGTGGC
CTGCACCTGTTGTGTCTCCTACACCGTTGATCCAGCACAACTTTACAGAG
CCGTCGGCCCGTCGCACACATGAAAAGTATTTCTCCTGTCAGGTCATAGG
CCGTGCAGTTAATAATTAAAAGGCAATTTCCTAGGTCCTGGGAGCCGACT
AATGTGCTTGGCCGGTCAAAAGACTAAAGAGGGCTATTCGATCGACGGAG
CAGAATGCAAGTTAGACGCCAATGCAACGAGCGCCTCCTATGCATGGTGC
*****CATGGTCCAAGCAAAGAAGATTCCCAGATTGTGCCATGCAAATGC
TGCTGACCTTTTCTGAATATCATGCAACATAGCGTGTCTGGGCTTCTGGC
ACTCCATGAATGTAAGTGAATTACATGAGTTTACATGCACTACATCTCTG
TAAAACTTTATGATAGTTAACTTTCTAGGTTGAATTTGGTGAACATACCA
TTCAGCTTTTTGTTAGAATATACCACACATGCAGAGGAATATATCGTTTC
TGACTACAGCACTGGCATGCGAAAATTTTTGAATTTGTGAAAATGACATC
CATGGCTTCGTGTAATTCTTCATGGGTGTTTGTGTTAGTTTCTTGGCGCA
TCTCTCTATTTTGACCCCTTTTTCCCTGTTCCTCGTACTGACAGCTTTGC
TGCTTTAGCATACCACAGCATCGCAAATTGCACTTTCTTCTCCCTATAAA
TTGTCGTAGTGGCATGCATCCAAATCGAATCTAAGCCAAGAAACTCAATA
GAGAA
>BJJ010B-11-2
GATGCCGCGCCACTGCGTTGACACGCAGCTTGACCGGGCGACGTCTTTGG
TTGGTGCCCTGAGCAGGATCTCCCACCACAACTTTACCGGGATCATGTCC
CCGCAGAAGACTGCCGCCATGATTGATCTGTATGTCCTGTAGTATATCCC
CTTGTCTTAATTGGTTATTAAACGCGCCTTACTTAATTTAAGTAGGCACG
CATTGTCCATTTGGAATTGGACACGAATACGATTGATCGGGATAACCCAT
ACATAACCGTACCCTGATTCCGGTTATTAAACCGCCTTGTCCGCATTCAA
CTCGCTGAATCCCCCCACCGGCATAGTTTTCCCCTTTTCTTTTTCTCACT
TTGTTTCAAGGCTTTTGCCTTGACTCGACAGTTTAATATCGGAATACATG
TATTTTACTCTCAATCTTAATGAAATTTGGTCGGCATTCTTTCGCCGACC
CGGCAAATCCCCCACCGGCACCGATCCACCACCACCAGGCGCCTAAAACC
*****TACCCAGGGGCCAGGGGGAGGCCGCCATGGATTGGGAGGGCTACG
CCAAGGGCCAGCACTGCCTCAGTGCCTCGGTATCGCCTCCACAGGTCCTT
CAGCCGATCCAGTTCCAAAGAAATCTCCCAAAGAGTTTGAAATTTACTTC
CAATTAAAGCACTTGACGGCCAATGAATAACTTGTAGTATGTGTCTCAAT
CTGACAAACTGATGATTTCAACAAACAATTAAACAAATTGCTTGTTCCTC
ATTGTCTTCATGACTAAATACACAGTAAGAGTATCTTATTAAGGGATGCA
CTGGTTTCAACTATAAAAATTAACTTCTGATCTAGTAACAGTGGCGGTGC
TGATGAAACTGAACTTCTGGATGACTTTATTGAGCCTGACCAGATAACGG
TGAAAATACTGAACAAAGGATTAGTGAGGACCATAAGGTTATCACAGCGA
CTTCATTTTGTCTGCAAAGTCTGTTGCGATCGTTATTGTCAATTATAGCA
GTAAC
>BJJ010C-02
GACGGGAGCATCGCTAGCAGATGGCCCATCCTATTTTCTTTTGTGGGCAG
AGCTAATCTAACAATAAGTCAGGGGTTATCCAATAATACTTGGGTTAGGA
GACTGCAGGGCTCCTTGTCAGGAAGGGCGTTGCTCGATTATCTAGCCCTA
TGGGATGAACTGCAGCTGGTTCAGCTGCAGCAAGGGGTGGAGGATTCTAT
CCTTTGGAAGTTCTCAACCAATGGGCAATTCTCCGTTGCATCGGCCTATG
AGTTTTTCTTCCTTACGGCAGTACGCTGCCCTTATGGGGAGATGATTTGG
AAGGCTAGGGCACCAGCTCGGGTGAGATTCTTTATGTGGTTGATGGTGAA
AAGTCGCTGCCTCACAGCGGACAACCTTGCTAAGCGCGGATGGCCACATG
ATCCTGCTTGCCCCTGTGTTTGACAGAGCTAGAAGACTGTGATCATCTCC
TCTCCAAATGTTCCTTCACCATTAGAGTCTGGTCTTTGCTGAGGTCTTAG
*****CTCAACGTGAGTTTTCCACCCCCAGGACGTCAAAATCTATCTCTG
CCAGAATGGTGGCAGCTAGCGCGGTGCAGTTTTCAGACGCGCTACAGGCG
TGCTTTTGACAccctgttcctgctggtaagctggttaatatggaaagaac
acaatgctagagtctttgatcaaaagagcaaaacagcagagcatctagtg
gcagacatcaaagaggaagtagcagtttgGAGAACTGCGGTGGTATTTGA
AAGTTGTGAGGAGTAGCCCTAGCATTACCGCAGTTTTTCTTTCTTTGCTT
CCCCTCCCCACTCCTGTTTCCAGGGGTCTTAACCTCTGGACCGACAGTAT
AATGTCGTGTAAAATATGTACTTATTCCCCCTTTCAATCTTAATGAAATT
TGGTCGGCTCCTTCGCCGACCCGGCAAAAGATCAGTGGCGAAGTACATTG
TCGGAAATGGCGAAAACACTGATTTTTGGACAGCAAACTGGACTGGGCAC
GGCTG
>BJJ010C-03
CTAGTGAAGGCGGGGAAGGAGTCGGGTGCGAGGTGTCGCAGCTCCTGAGG
ATGTCGCAGGAGGAGTTCGGGTTCGCCGGCGGCGACGGAAGGATCACGCT
GCCCTGCGACGCGGCGGCGATGGAGTACGTCATGTGCTTGCTGAGGAGGA
ACGCGTCGGAGGAGGTCGAGAGGGCGTTCCTGAGCTCCGTGGTGACGATG
CCTTGCCAGAATTCAGGCCGCACGATGCCACCTGTGGCGTTGCACCGTCA
GTTTGCAGTTTGTAGCTAAAGGTTTCTGAAGATGTTCAGAGTTTTGTTGC
ACTGCTTGTTTCTGCATTTTGCACGTCCCGTGCAATTTTGATGTAAAGTG
GTTCGGTACAGGAGAATGGAAATGAAATATTAATTGACCTACTACTTAGC
ATCCGTTTGCAAATTTGCAATGCCCTTAACTTTTGTTTTTCGATGGCTAA
TACAGTTAACTGTGAACTACTACTATATAAGATAGTTCAGACCATGGGAC
*****ATGATCAGGAATTGAAGTCTTCAGAGAATCAGAGTACATAGTAGT
ATATTCACCAAAGCCATTTAGAAGTCTGATTATATTTTAAGATAACTAGA
TAAGACACTAATAACCATATTTGATCTTATAATGAAATACTGTAATGATT
AGTGCAAATCTAGATATTGTGTGGGCCGAATATGGTAATTGCTTGACATT
GGCAGTTCTCCAGCCGAACCTATTTCAAACTGAAGAAAGGGCTCTATCAA
TTCCCTAATCCTTGTGAAATGATTGATCCCTCAATCAACTAATCATAAGT
AGTTAATCTTTCACTCTCCCAACACAAGATGCCTAATTGCATGGAACCCG
TCCATCAATAGTTGGAACTGGTCTTAGTTAAAGAAAAATCTAAACCCAAG
ATATGTGCACAAGGCCTGTCTGCCAATATCATGGGGTCCCAGTGCCACTG
ATCCACTGAACATGTCAATGTGGGGCGGTGCATTCTAGTGTGCCCACTAC
CCAGC
>BJJ010C-05
cgatctagtactgaggctgaacttcgggctcttgccacaaccacttcaga
gattgtgtggttgcgttggctactagctgattttggtgtctcttgtgatg
tcccgacacctcttttatgtgacaacaccggagctatacaaatcgccaat
gatccaatcaagcatgaattgacgaagcatattggcgttgatgcatcttt
cacacgttctcattgtcagcagtcaacaattgctctccactatgtgccct
ccgagctacaagtcgctgatttcttcaccaaggcccaaactcgagagcat
catcggttacatcttctcaaactcaatgtggtagatccaccttgagtttg
aaggggggtgttaaatatatatacaagctaatgtactgtatagttggccc
atgtccagcccatcggatgtccagcccattggatcttgtatcttgtatat
acttctctattgctaatactattgttaggttgcaagttagttaagaCTCC
*****TTTCTTTGCAGGATCCACCTGATTGGCATGAAATCCTTGCGTACT
TCCATGGGTCTGAACTTCAGAATTACTTCAAGCGTATGGTCGAGGATAAC
CTCAAGGTGCATGTTTTTTTACTCGATTGCCTTTCACCCTCAATGAAGTG
TTTCTGCACTGTATCATCATGTAAATAAACTGCTGCAATACATGCAAATC
ATCGATGAAATCATGCATTTTTTTTTCTAGCAATCCACCTATGCTTTTAG
TCATCAAGTGTCATCAAGTGTAGTGCTTTTCTCACCTTTTGTACTCCCCT
CTGTACAGCCTATCATGAAGCCTCAGGTTGAGATCATGCACAAAAACCGG
AATTCTTTTCAAGTAAGTGTAGGCCAACTACTTGACCGGAAAGATGAGAG
GGGTATGAAAGATCAGCTGTGCAACGGCCTCCAATTGAACGAAGTTATTG
ACCGAAAAGTGGCAAAACTTTCTGGTGGTGAGCTCCAAAGAGTTGGAATA
GCAGC
>BJJ010C-06-2
AATTCTCGGGTCCACATGTCAACCACCACATCAAAATTAAGGAAATTACA
CGATGAGGATCTCAATCCCACCAGCACGACTTCCTCCTCCGATCCTTGCA
CAACTCGTACTCTCGTAGCGGCGTGGCTGCTGGTGGAGACGGAGAGTACG
TAGTCCTCCTTGCGGCGGCTGACGTACGTCGTGCTCCTCCTCCCCCTCGC
CGATGGTAGTGTTCTCGATCGTATGCGCCTCGTAGCGCGGTAGCGCTGCA
CCCGTTGCACACTGCTGCTTTCTTCTTGTCATGGTGGCGGCGACCGGCGA
TGGTACGTGCCTCAAGACAACAACCACCCCGAGTGCCTCGTTGCGGACGG
CGTGACGTGCTGCATGGCGCCGCCAGCGCTGTGGCAGAGACGTGGTGGCG
GTGGTTCAGATGAGCGTGGGCCGGCGGCGGCGAAATATCGGCATGCCCTG
CTTACTCTGTTTCCTTGTCTTATCTGTGTACGTGCAGGTGTAGATTGTGT
*****TTGCTACTGTATGGCGTGGTAAGTGCTAGCAATGAGACGCAGGCA
GTATATGCGACCGATCCATTGATCTAGTTTACGGCTTGCATTTAGTATTT
GTTTTAAGAAACACAGTAGATCTACGGCGGCATAATGTTCTTTTCTTTTT
CAAGATTACCGGCGCATGCATAATGTTCTATGTTCTCCCACTCTCAACTC
CCAAGCCACGGTTGTGGCCTTTTGTCGGCTGGTGGGCTGGTTTCTATTCT
TACCTGCTGGCGCAGGCACAGCAAGCGGGCGAGGACACACAGGTGGCAGC
CCAATATCCCAGCCCATATGGGTGTTACCACTAGGCTCGGCTTGCAACAT
CGGAACTCCCTAGTCCCAACAAACGTTGGCCGTAGTTTGATGGCTCCATT
CCAGTTCGTCCGCTATAATAAGAGAGATTTTAAATAAATATAACATATTC
TAATATGAttaatagtattaagatgtgttatattttattaaaatttttta
tattt
>BJJ010C-07-1
GTTGTGTGATATGTTTAGGAGAACCAACTGGCTCCAGGTTTCCCATGCCC
ATTGAGGTATAGCGCCAGGGATTTTATTGTCTGAAAGGTCAAGATAATGA
ATAAAACTCATGTGCCTCAAGGCATCAGGGAACTTGGACATGTTACATGA
TGCTAGACGCAATATGTCCATATTATTAACATGCGAAGAGTTAACGTCAC
CATCTACTACGGTGAGTCTGTTGCCTGAAAGATTCAAACTAAAGAGGTGA
GGTAGTTTCCAGAATGAGCTGAGCTCCACAGTACCAGTGAGGTTGTTCGA
ATGGAGATACATTACTTTTAAGTGAGTTAGATTGAAAATGTGTGGCGATA
TTGTACCATAAAAATTGCACCTATACAATTCTAATCTAGTTAGGTTCTTG
AGATTACCTATTGAAGAAGGTATCGGTCCAGATAGACCACAATTAGAGAA
CCGGAGAAGTACCAAGGAGGTTAAATTTGCGATCCAAGATGGTATAGTTC
*****CTACTATACCAGCTCCTGTTGCCTCTAATAATTTTAAGGATGTGA
GTTGTCCAATTGAAGAGGGAAGCTCTTGTCTAAAGTCATTTGATGCAACG
CCCAACTCGTTCAACGATTTGAGATTGCCTATGGAACTGGGAATAGGACC
AGAGAAGTTTGTGCTGCTAACAATCAAAGTTGTCAAGCTACTGTCTGGTG
AGAAATTGGGCAAAGAACCGTAGATGTTGGTATTATAGCTGATATGAACA
GTTGTTAAGTTCCTGTTTTGTAATATTCTTTTTGGAAACAATCCTTCAAG
ATCATTATCAGCAAGATCAAGAACGCGTAAGAAGTGCAAATCAGCGAAGG
AGTCTGGAACTGGACCATACAGGTCATTATACTGTAGATTAATCTCAGTG
AGTGAATGTATGCTAGAGAGAGATGTGCAGATGGGACCAAAGAGTCTGCA
ATGCCGTAAACTCAGAACCTGGAGTTGAGGAGTACTGGAGTTTGTTAAGG
CAGTG
>BJJ010C-07-2
TATTATAGCTAGATAGGAGTAGCTGATTTGTTTCAGTCCCAAACTAGCTG
CTACTCACCGATTGGTAAACTGTAGCTGATCATTGAGCTCTTGCGACGGC
CAGTTGGTACTGCATCCACAGACTGATCGATGATCTGATGAGATCGATGC
ATCTGCTTGTCCCGGCCGGAGACATCTTCTGACTGATCGATTGATCGAGC
ATGGAAAGGAAGGAAGAAAGTGAGGGAAGAAATAAAAGAATTCATCGATC
GATCGATCACGGAGATGAGGGGGGAAATGTGCGTCAGGCATGGGATGCCT
CGCAGTTGCAGATAACAAGATTTGGCCGATTTCATTCACGAAGGCCACAA
TATCAATCTTTGCGTCGTGTGGAAGATAAGTAGCATGTGTGAAGTGTCCT
GGACGACTCCGGCTGCAGCTAGCAGCAGCGACAGCAGCAGCAGCAGCAAG
CAAGCAAAATGCAACGTATATCCGTGATCTCATTCATCCATCGATCGAAC
*****CACCTGTCACCGGAAAAAAAATTCATGGCGATTGATCGATTGATC
TATCGGATCCATAGCTGAGATCGAGCTCTAGCTAGCTAGCCCGTGCACGC
AGATGCAGATGCAGGGGCTGTCTCTGTCCGATCGAATCGAGTGAGACCAA
CCATCCAAGCGTGCATGCATCGGTGGCCGGCAACTAGGCCTCCTAGCTTA
GCCCTGCCTTGTCGATCGATCGATCGATGGCCAACGTCATAATAACCTTG
GCCGGTGAGTGAGGTGAGAGTTCGTGCGTCTCTGCATACTGCGTCATCAC
CTATGCTTCACTCCTCCGTCCTCTGACCCCTCTCGCGGTTTGGAGTAGCT
TTTGTCCACCGTAATTTACCTTCTTAATATACTGACCTGCAATCTTTTTG
TGTGTTCGCCGGGATCGTGCAATTCTCACCGGAAAAGCAGGAGCTAACAA
CCAAAGCCGGCGTGTGTGTTGTTTTTTTTTTTAACTAGTAGGTGTGGTGA
GAGCT
>BJJ010C-08
GTACCAAGCAGCTGTCTCTTGGACAATACCAATTTGTCAACTGTTTCGAA
TGAGAGCACAACAAAGTCTATATTATCATCAGTTTCAGTTTCCGATACTA
CTAGTGCTGAACCATTGTTCCTTGATCAGGTACTTCCAAACTTTTGATCT
TTCTAATTGATTTCCCCCTAATTTTATAGGTTAGATGATGCCGAGGGTTT
CTTCCCCAGGGTAGCTTCTCTTGTCATTCCGAGAGTCAAGATCTCTGGCC
TCTTCAATATGCAACAAATCTCCAGATCATATGTTTCCTCAAAATAATCT
TGGTTCCATATAGGAACATTTTAACATTTCTCTTCAATTTATCTCTGCAG
AATAATATGGCAAATCCTATCAACATACAACAACCACCCAGCAAAGGAAG
AAGTTCGGCAACTTTGAATCATGAAGCACTTGCCTGTTCTTCCGGGGAAA
TCGAGCGATTTTCACAACATTCAGATGTTGATGTTTTCTACCCATTTGAC
*****AATGTAACAAGCTCGGAACGCATAAGTGGCTGTGAGGGACTAGAG
GCTATCTTTTGCACAAATCAGGAAATGCTAGCCCCAACAACATCAAGCAT
CATGTGTGATGATGAAATTGTATCTTCATCGACTTTCTCAGCACCGGATC
TCGTTGCAACCTACGTTCCGCGTTCGATGAAGAGATCTCATGATCCACTG
AATGGAACTCCAGACATGATCCTCGACGAAATGGCTGGAAATCCACTAGA
GATGTATTTCCCTCCATCATTGACTGCATATGAACACCCAGAACATCTGA
ATAACGTTACTTTGACACAAACACACCAGTTTCCTGAAGGATTTGCAGGT
GACGATGTTCTGAAAAGTGCAGACTTACAGTTCCTCTCGAAGGGAAAGAC
TTCAGCAGACTTATGTGTGAACCCTTGCTCACCACTGATTCTAGAAGCTG
TGCCAGTTAAGGATCTTGGCTTCCATAAGCTTCAGGAAGGCATGAATCAG
GTATA
>BJJ010C-09-1
ACCGGAGAGACAAGATGATTTCAGATAAGCGGCCGAAAAAACCTGTAGAC
TGCAAATGTTCCTGCTCCTCTTCCCACCAGGACTCCCAAGCTTTATTAGC
AGGCACACCAATACCACCACGGCTGCTAATCCACTTGCTCCAGTCATCCC
AGTCATCAACTATTTTTTGCCACTCAAACCCTGATGGGTTGAAGAGGAAT
GGTGCAAACAGCCAAGTGATTACCAGGAACCACATTGATGATGTCAGAAG
TATATATGCAGTCGAATCTGTAGCCACATCACCATACATCTGATAAACCA
CTAGCAATAACATGAGCTCAAGTCCTTTGACAAAATGGCTTCTGGAGTAC
ATTCTATAGTTTTCAGGGAATTTTACATGGCGAACTACAAAGCCTCTGCC
GGTCGCTTTATATTTGGCACCACCATGCAGAATTGTGCGGCCAAAGTAAT
GTGATTTTGTGCCAAGGGAGAAAGTGAAGAAAACAGAGCAGAGCTGAAGC
*****TGCATAATGATGAAATCCCCTAGGGCACTTCTAAAACCCCTTTCT
AGTCCAATCTCCATAAACATGGGTAAGGCCATCAAAAGACCTAGCTGCAC
AATAGATTGAGACCCCATAGCCGCCTGAAGAGCAGTGTTACCTCTCATTC
GTGCTTGCTTCATAATTGCTAACTCGAGTCCACTTAATGCTAGGTAAAGT
CTTCCATACAAGAAGACATAGACAATTATGACAACCATCTGCACAAAATT
AAGACAATAACCTTACGAGAATAAAAAGGATGGTAGCAGATCATAACGAA
TGTAATGCATGAAGGTGTCCTGTGTTCACTCTACTAGGTCAATGTAAGTT
ACCAACTTACCATTGAACTGATATAAAATCCAACAGTGGTAAAGTAGCAC
GACAGCATCCGGAAAAAGTCAAAGCGGTGACCCAAGCGATAGATGTCTCT
GCTGAGTGTTTGCTCTCCATTACCACATGCCACTTTAGCTTCAAAGAGAG
AAATT
>BJJ010C-09-2
GTGCATACATTACAAGTTACCCTAAAACAAGAGAAATGAAGCATGGAAAT
ACTCTTGGAATTATTCCTTGGATTAAATTCTAGGCTTACAATGTTTTCCC
TATTCGGTGGTCGTGGCAACTCTAGATCTTCTGCTTGAGCACTTGCCGGA
GCTGGACCTTCTGGCTCTCCATCCGTGCCTCCATGAGCTTGGATTTCAGG
CTGTGCTTCTGGGATGTCCGTGGGTACTCCATGCAGCCCTTGAAGCCCCG
GTTGAATTGCATGCTCATTGAATCCGGGGAGCTCCATTGCCCTATGCTCG
GCGAGCTGAGGCCTATTTCTTGAATGCCACTGTCAATGGTAGAATGGGTC
CCAACGGATAGCCGAACATTAGATGATCTTCCATTGATCGTCTCCACAGC
ATCTTTCTTGCAGACGTCATTGTTCTTTGGACGGGACGACTTCCAGAGCT
TTGATAAGGCTGATTCTTTCTTCTTGGGTTGGTTCATGTTTGTCAGGTAT
*****ATATCAGTCGAATCATCCTTCAGTTTCTCAGCTTCCTTGTACTCA
AAATCGTTTCGGCTCGTCCAAGAGATGCTTCCATCACAGATCTTGTTAAC
TGACGGTTCACTTCCATCCGGTGAACCACTTGAAGCCTGCATATCTTCAT
GGCTTATTGTCTCCCAGCTGCTGCCATCTTCAGTGTCACTCTCATTCTGA
GGGCTTTTACTTGAGTACACCTTGGTTGGCTTTTCCAGGAATATATCAGT
CATTGGGCTAGCCTCTTGGATTTCTGATTCGCACATAGCAGAGTTGTTCT
TGTAGCATGGCTCAATCTCCTTTATGACAGGCTCTTCACTTGGACGCAGC
TCTTCAAAAATGGAAAATATGTCTTCTGACTGTGCCGGTGGCTCATATCT
GAATTCAATATCTTGTGCTCTAACAGATTTGATCGCCTGTATTATGTTCT
CTGCTTCTTCCACAACCATAATGTCTCCTCTAGCACAACTGCATGCAGCA
ATAAA
>BJJ010C-10-1
CTAGAAAATTTAAGCAAATTGATGGACCCCCACATGTTAGTGATAGCTTG
GAATGATTCCGAAAATAAAGCTATCCGTACATGCAGTGGCTTTCATTTTT
TTTGAGTCGTTTTCAATCTTTCAGAAACTTCACAACCAGGCTTGCCATTT
TACTCTCTAAAAAGAAGAGGATTCCTGTTCATTAGCATTGTTCAACTCAA
TTGCAATAATTCCTATGGGATATACTCCTAAAATCCAATCCGCAACCATG
GCCCCCATTTTAATCATTCGAATCCTAGAAAGAGACTTTGTGGATGAAAG
TCCAAAAATCCTACGAAAACTTTTGCCCTGATCAGTAGCAGCAGCATGAT
GTAGGAAAGGCCACTACGGCTGGTTCAGTCACAATGACTCCGACGTCTGT
TACCCGAGAGGCTCTTTTCATCTTCAGACTCCGACATCTGAAGCCATCAA
GGTACATACGTGATCGCCAGGGTGATAGCAATGTAAAAGATGATTGAAGC
*****GCGTCATAGTACATTACTTCCTACCTGATGAACTGTGATTCATGG
ACTAAAACCGTCCAGTTTCGTTTAGAAATGATTAGAAAAAATGAAAGAAA
ATTAGCCACCACGAGTTGATCACCCGTAGGCACACGCAGGTGCTAAATAA
TTGGTGCTGCGAGATGTGACTCGACGAGCTGGATGCTTACATATGTACTT
TGAAAATTCAGTTAAGCAGATCTGATCCGCTGATTGATACATGTTTAATT
ACTTGCACGCAAACATGGCGGGCAGCTAGTATTGTACTACCCTGACAATG
GCTCAAATCGCCTGAATTATCCATGTACTAGGACGGGATTAATTGCTACA
AACACATACACGCACAAAAACACCTCTTTTTTTTTCAAGCTAATTAACTA
ACTAATGCACTCGCCAGCGATCTTCGTGACCATCTGATTGACGGCGCCGG
CGATCTCGTCGACTGACGAAAGCCGGCATTCATCCTCCATCTGCAACACA
AAATG
>BJJ010C-10-2
GAATAAGATTAGTATTCTTTTTTTATGGTAATAAGCAATGAGTGAACAAT
GTTTGTAAGTGGATCACCAAGACGCCAGTGTTTTTCTGTAGCTAACTTCT
TTGTACGTATTGTGGAAGTGTCGAGATAGGGGTCCCCCCAAAATTCTTAT
CCAAGAAAGAAGTCTAAGATAATGATAGCATAAAGCATTTCCATCACCAA
GGCGCAATTAGGCAAGAGAGATGTTCGTTTGTGCATTCAAATTTTTAAAA
CAAAACATTAGCAAGCTTTCACACTAGGTGACATTGTGACAGTCCAGTTA
GCAGTATGCCAAAATATGGTCTTTGTATAGTGGAAATGCAGAAGATAGCT
GGAGGTGTTGATTCATGTGCAATCTCACAACAGCGAAATCACTGGGAGGA
GCAGGTTGGGGTAGCTTACAGAGGTATGCAACCCGGGGATTGGACGCCTC
GACCTCATTGGCAACACGGAGGATGGGCGCGATCTCAACAAGCGATGATG
*****GCACCACCTCACTGTCAAAGATTTGCTCGCCCAGGTTTACCGCTG
TCTGCGTTCTGAGGATGCGCCGCTGCCCCGGTGGCTGCATTGGCCCTCCC
CGGGATAGAGTTCGTGACAATGACGTCATCGTGATTGCTTCCAGTCACCA
CGCCCAAACCTGCGCACACGAACTGAAGGTAAGTTGAGTATCGAGACGAA
TCTAGAAAGTGGTAGGAGCTTCTAGAAGGCAGAGATGTTAGCACTACCTT
GCTGCTCTCAGGCAACAATTCTATCCACCAATCAATCACCTGGAAACCGT
GCTGGGGGCCTAGCCCATGCCTGGAATTTCCAAAATTTCAGAAAGTTCAG
AATACGAACATGCAGAGCTTAGGAACCTAACCGCACAAGAGACAGTAAGA
TACTTTTAAACAGCGTTCGTCCCCACACAAGTCAAAACATGAAGTGCTAT
GCTACTAGAACCTTCTAGAACAACGAGGTGGAAGCAGAGGTGGAGACGAT
TACCT
>BJJ010C-12-2
AACAGCTCTTTGTTTTGGTCTGATGCATTTGATATGATGTTGTGTGTTGG
TGGCTTGGTGCAGCCACTCGATGAGAAGGAGCTGGAAAGGAAGCTGAAGA
AAGATCAGAAGGTACTCACTCTAGTAGGATTGCTGTTATGTACTTCTGTT
AACAATTCAAAGGAATCGTGTCCAGTTCACCAGTTGTTTGGTGTATGAAT
AAGTGTGTTATGTATGTAATAGGCAAGAGAGAAGGAGGAGAAGAGGCTCA
AGGCGAAGCAAAAGGAGGCGATTAGGCTACAGGTGTTAAAAATAATCCCT
GCTCAGATAAATGTGTTTTACTGTCAATTCTTTGTATTGATGTGGTTGTC
TGCAGGCACAAGCAGCATCTGATGAAACAAAGAAGAGCGACAAGAAACAA
AAGAAGAAAGGCACACCGGATGAGAATCCTGAGGATTTCGTCGACCCGGA
TACTCCTGCTGGGCAGAAGAAGCTGCTTGCTTCTCAAATGGCCAAACAAT
*****ATAATCCAGCTGCTGTTGAGAAATCGTACCGCCTCTCTTGCTTTA
TTCCTCGATTTAATTTATTTTCAATGAGGATATATCTTTCATATCGTTAG
AACCTTAGGAATTCATAACATGAAATTTCTCACTTATCTGTCCTTTTTTC
CGGTATGTTGTTTTCATGTAGATGGTATTCTTGGTGGGAATCATCTCAAT
ATTTTGTAGCAGATGCGACGAGTTCTAAACCACCATTTGTAATAGTAAGT
CCACTATAATGCAAAGAGTGCATGATTATATATTTGTATTCAGGATAAAT
ACTTTATCATGATTACTGTGTGAGTAGTATGTCCTATATGAAATACACAA
TTGAAGCTTTATTTCTACTTCTCATTTTGCATTTGCAATGTTTATTTTTC
CAGATCTTGCCACCTCCTAATGTAACTGGGGTCCTTCATATAGGCCATGC
GATTACAGTAGCAATTGAGGTATTTATTGATTGATTCTCCTGTTTATTCA
TTGGC
>BJJ010D-01
TGTTCGTGCCGGCTGCGCCGCAGCCACAGCTAGGGCAGCCGAAATTACCG
GAGGCTCCTGCAAATCTTCAGCACAAGTTCACCTCACCGGCGACGGCGAG
TCGATTCCATGCGCCGCCACTCCGGCGAGCTAAGGCGATGGATCTCTCTC
CCAGCTCATTTCAGGAACACGATGAAACTAACCCCAATTTTTAACGGCCA
AAATTATAGCTGGATTTCACCAGCTTCATTAGCCCAGAAAGTTATGTTTA
TTTATAATGGGTAGAAGGCTATGGAAGATGCAAACCACAAAATTACTGTC
GATTAAACAGAGAATTGAGGAAGTTATGTAGATTTCGTTGTGTCAGCACA
AAGCTGGAGATGAGAATAACATGATGAAATGATTGGCATCTTACATCACA
TTTACTGCTGTAGAAAATGAGAAAACCAATTTACATATATCAGCTATGTA
TGTACTGTATTTCACAAAGCAGTACAGTAGTAGTAGTACAATTACAGCAG
*****ATAGCTGCTCTGTCAGGCTATACAGGCAATCAGGCAGCTACTGCT
TAGAATTTCAGATAAGCAGATCTACATACTTCACATGCTCAAAACACACG
TGAACTGAGTAACTGACCACAAACCCAACCACACCAGCTGCCTCAACCAC
ACTTACAAGTTACAACAGACATCACCATGTTAAGTATCATACAAACCAGG
CAGCATTTTATTTTGGGATACACAAAGTCACAAAGCTTGCACATATACAG
TACATACACAGCATATATTGGTGTCCCGATTTTGTCACAAATACACAGTA
GTCCAGTGTCACAAACTCACAATGCCATGAGTCACGGGCTGCAGGGGATG
CCGGCTTCAGAGAAGGTGGTGACAAGCTTCGGCAAGAGCTTGGCTAGCAT
TATCTTGAAACCGGTTGAGGAGTTCTTGCATCCGTCATCCGATATATAGG
CGCTGTCACGAGCATGTCCAACAAGATCGCCGCCGAGATAAGCCTTGCAG
GCATC
>BJJ010D-02-1
GTTTTATGGCTATTGGCTAATGTTCTATAGATTACATGCTCATGGTATTC
ATTTAGTCTTGAATCTCTCGTGCGCATTGCAGTGCTCTAGATCAGTCGTA
CTGTTGCTGCATGTTTCATGAAAATTTCTGTGCTGATTTCTTTCTAATGA
AATGCTATCAATAAAGTCCAATCCACTTGTCCTCAGGGAAAATTCCTATA
GATAAGAAAATGGACTCAAGTAAGAATAAGTAGGTATTCAGAGTTTGGCA
TGTGGATTTTCAATCTGTGTACAGATGCTAAAATATGGCCTGAAGTTAAT
TTTATGGCTGGGAAGGTAGTAGTGTTGAGGGGTTTAAGCCCAGACCATCC
CAAATCCCAATGAGATCTTTTCAGTCTAAGAAATAGTTGTTTTTTTTTAA
TTTAAGGCAATCTTGCATGTGTTGTGCATACTCTCACTGTAAAAAAGACA
ATAAGTTAATCTTGCATGCGTTTTGTATCATACAAATATACGATAGACAG
*****CACTGCTGCCGTTAAATCATTACACCAGCTTCTGCTCATTATGCT
GGTTTCTAGATGAGTTATCCGTTTTATTTTGCTGTTCATTTTCTTATTTC
ACAAAAAGGTGACCTCAGATGTTTTTAGATGGTTTCTGAATATTGAATGG
CTTGTGAGCTGTAATATCTGTAATTAACTTGTCTCATCGTTTTGTTTGTC
CCTTTGCAAATTCAGCTGGTTTGGGGTTGACGTGCCCCAATGTTCATGCC
GCCTAGAGGAAGACAGAAGAACTACAGGAGCAGAACCCCTGACAGTCACT
TGTTCATTCGTCCCTTCAGAAAATTACGCTGCTTCAGATCGAATGACAGA
GAACTGAATGTCTTCTCTCTCTCTCTCTCTTTGGTATCAACTCTTCTGTT
TCCCGGTCATTAGATATTACTGGCCATTGTGCTCTGAAGTTCACGAACTG
CATTAAGCAACTAAGGAGAATGTGTACCTGGCAATTGTGTGTTCTGACAT
TTGCT
>BJJ010D-02-2
ACTGCCTCATTGCGGGTCGTTACCATGATCCTACATACACTTGAAGCAAA
TAATGGCATGCACAACAACTCCCATGTATCTCTTCGTTCAGTCCATACAT
CATCTAGGACAAGTAAAAAACTCTTCCCCTGTAGTTTTTTTCCCAGCACC
TCCTGAAGATCAGCCAGTTCTGATAGACTGGAGCTCTCCTTTGTCAGCGA
AGAGATGATCTTTTGTGTAATGTTCTTGGTATCAAAGTACTCTGACACAC
AAACCCATGCGCAGAGATCGAAAGATTGGTTCACCCTTGGGTCATTGTAC
ACGAGTTGTGCCAGAGTTGTTTTGCCCACACCCCCCATACCAACAATTGG
AAATACAGACATACAACATGCATGCAACGCTGCTGCTTTCTCCGGACTTC
ATCAGCCTTTCGATAATTATCTCCTTCTCTCGCTCTCTTCCAATAATTCT
CTCTTCCACTACAAAAGAGCTGGTTTGCCGCACAGTTTGGAAGTCAGGGA
*****CAATCCGCCGATACCCATCATTTTTGGACAGACTAAAACTATCAT
AGTAATGTTTCATCTCAGTAAACCTCTGTACAACCTTCCTTGCTCTATCA
GCCAACTCACTTGGAACTGGAACTACGCCAGGTTTAATGCGGTAGTGCTC
GTCATTTACCTTCAGAATAAAACATATATTAGCTAAGAAGGAGATTTACT
AATTTAACACTAATTTCTACATGCATTTTCCCATTTTTCAAGACAAAATC
ATACAGACAACTTACGGTTTGTTTACACAAGTTTTAGATTGGAACGATCA
ATGTTTTTGCAGTTATATATACTAAACAGTAAATTTAGTTACTTTTCTGA
GAGGAAAGTAGTAAACTAAATAATTAGTTTTTCATGTACACACACAGATA
TATAAATAATCATTACATATGGACTGCATTGATGAAATAATGACTATGGT
TGTGTttagttctctccaaacttccaacttttccgtcacatcaaatgttt
ggaca
>BJJ010D-03-1
ggcgccgcgcgccactgtccatgagggagcggaagagaagacctggtggg
taacgtggggaacgaagggcaaatgtgtccgacgaaaattttgtccactc
cgatctaacgccgttacttcaaaatttgacggaagtgttacaaggcgaag
aaaaatcggtggcctatgctatagatcgaaagcggaaactttttgtgcta
ttttttggtaccgctttctttcctgtgctatggattgaattttctcAAAA
AAAAAAAAGGGTTGTGGAAGAATTTCCACGGTTTTCCCAGGTGGATTATT
ATTCACCCGATTAAGTGAGACAAGAATATACATAGCTAGTCAGATTGATC
ATAAATAGCATCGCATATATCAGAATAATAAGTATCTTGTATCGTTCTGT
ATTGTTTGGGGTTTGCTGAAATCTGAAAAATATACTACACATGTTCAGAG
TTCACAACTTCAGACTGACCCATTTCAATCTGCGCATACAGAGATGATAC
*****ATATTCATACTTGTTTTTTCTGCAAATCTTGTCTGCAATCGGAAG
TGTGCATACATGTGGGATGTGTTCTGATTATTGCAATCGGCAGCATGCAT
CCATACGGCTCGGTTTGTAGGTGAAGAACTGAAGATACAAAGATTTCCAA
GAGGGTTCGGAGTTTTATTCTCCGAACACCTTGGGTCTCCAATTTTTTTT
ATCAGTAATTTCTCCTCTCAGTAGAGTAAGTTCGGCCCGATAAAATTCCA
AATGCGTGACATGTATGTATAATAAAATGAAATCCAAAATGCCTATGTTT
ATTTCGGTGAATATATTTACCTACCTGACGATTCACTGACGAGCATGTAT
GCACCGCTATGAAGGAGGCTTCAAGTTCAGAATGAATCAGATCAATAGAC
GGTACAGATACATACTTCAGACTTGCTACCCCATTTTTCACTGAAGTACA
CCACCCCTCTCTGAACTTCTCATGCAGGAGTAGGAACCACACAATTGATA
GAGAG
>BJJ010D-03-2
GCGCGATCACTGTTGCTCGTCCGGCAGTTGCAACGGTAGTTCAGGAGCCG
GCGTTCTGAGCGCTATGGGCTGCCGCTGGCTCGCGATTCCTCCATTCGTA
GATGATGCGACCATAACACCATTTTCTTCTGGGTTTACTCCCTTTGCCAT
GGCCTTTGATATTTGAAAATGAAGCATCCGTTGCAACATCACATTAAGAT
GTTGAAATCCATTAGAACAGCACCAAAGCCGTAGTTTGTAAACTTACAAG
AAGTAATTTGTCAAGACCTTCCATCACAGGCAGATCCAAACTACTTAGGT
CTGCAAAACACCAGAAAGTTAGATCTCCACACAAACGCGCGCATACAGAC
ATGAAACCCCAATGTAACATCAAACTCTCCCGGGCAATCTCATTCACTGC
TTGCGCCAGGGACATGATCTGCGGTTTGCACTTCTGCAACAAAATAATCA
AAACACGCAGCCGCATCTTTTTTAATCAGGAGGCATCCATCCTGCCCCCC
*****AAAAAAAAAGCTGCATACGTTCAAAGTAATTACGTAGCTATATGA
ATTGGAGCTCAGCAAAACTCGGTTCAATTCAGTCCATGGATCTTCCTAAG
AAGTACACAGGAGAAGCTGACCCAATAAACTTGATCTATCATACACAACA
AAAACTACCTTCTCTGCCCAAATTGCAGCTAGCCGAGGAAAACCATCTAA
CAATCCTAAATTTCTGTCATGCTGTAACACAACAACAAAAAAAAAATCAG
TTACACTGTTAAACCCCCAAATCAATATATGTATCTCCAATTTTCCTCAC
TGAACAGCCCAAAATCTGCAGCTCTAAATAGTTTAATGCCAACCCAACAC
ATGCATAAAGCAGAAAAATGCCAGAAGTACTGCAAAAAATGTTGTGTAAG
GCAGTCCATGAAAGCAAATTTTATGAGACAAGCAAAATTCATAATTTGCC
CTGAAAGCCAATGCAGAAAAGAGAAAAAAGAATTATGTGTATATTATCGT
GGATA
>BJJ010D-04-1
GCAAGTGTCTTCAGACTTGTAGCGATGGTTTTCATCTCATATATTATGTT
GATGAAACACTGAAAACTTCTTCTATTCACTCGAATGAAAGCAGGGACAT
CATCTGGATTTACGGCTTATTAGAAACCAATGGATACTGTGTGATCCTGG
AGCTGAGTGCCTACTGTCTCAGACAAATGAAGACAGAACATGTGGAGATT
TTAAGGAAATGGGCAGAAGGCTATCAAATGAGGTAGTTGCATTCCTCAAA
AGGAAAATTGATAGGTATTCAAGAAATGGAGGCTGCAAAGATTTGAAGCT
TAGCTTTGTTGGTCATTCCATTGGAAACATTATTATCAGAAGTGCCCTAG
CAGGTAGTTTTTCCAACTTTACTTCCAAATATGTAGCTGGCTCTGTCTGA
CTAACTAACCAGTTCTTTTCCATTCAACAGACCCCAAGATGCAACCATTT
CTGAAGAACCTCTACACATACATGTCAATATCTGGACCTCACTTAGGTTA
*****CTGGTACAGCTCAAATTCTCTGTTCAACTCTGGTCTGTGGCTTAT
GAAAAGGCTCAAGGGAGTCCAATGCATGCACCAGCTCACTTTCAGCGATG
AACAAGATCCCCAGAACACATTTTTTTACAAGCTATGCAAGGTAGATCTA
CTCTATGTCCCTTCAGTAACAAAACTCAACTATAAGAATTAATTTCCCCA
AAATTAGAGCTGAACTAGGAATCACAGGGTAATTAACCTGTATGAACTCA
ACTTCTTATATATATTTTTTAATCTTCGCAGCTGAATACATTAGATAACT
TCAAAAACATCATCTTGGTATCATCGCCACAGGTACCTTCTTGCTCAAAA
TATTCCTTTCAAATGTATGCTGATTATCTGACATGTATATTTTCCTAATC
AAATAACTCTGCTTAACTAACTGTAGGATGGGTATGTTCCATATCATTCA
GCAAGAATCGATTCCTGCCCTGCCTCATCGTCGGATAACTCGAAGAAAGG
GCAGG
>BJJ010D-05
AGTTGCACAAGACATAATAACACTATTCCATTTCTAATAATAGGAGTAGG
AGAGGGCTTGACCTCTCTTTCTCAAAAAAGAAAAGCACAGGGCATAAGCA
GTGAGAAAATAGCTCCTTATTTTTAAGATTCCTAAATTAGATCACCAGCA
TATACTTCAAAGTAAACAGCGGAATGTTGAATGCGAACAGATAACAGATA
TGGAGTACACGATACAGCATGAAAGCAGGCAAAACCCATCAGCATGAAAG
CAAATTTAAACATTAGTTTTCTGCTAGACTAATTCTGTTGTATCAGCGTA
GGTATTAATGTGTATTGACTTCTCTTCACCGACATGCTGGATATACCTTT
TCTATAACTTTCTATAATCACACTTCCCAGTGGTAAAACACACAGCTAAA
CAAAAAAAATGTCTGACAGTGTGATGAAAGTTTGGCAAAACAAATAGCTC
CCTATTTCTGACAGAAGAACAATAGTGTGCAGAAGACTGAATGGGTGAGT
*****TCATCAGTGAGAAGTTTCTCACCTGGTGTACCAACCATGAACACC
ACGACCTCGAAGTAGTCAAGTTCACTGGGAAGATCAGTGAGCAGAGGGAA
GGGCTGCCCAAGACTGCCTGCTCGAATAAAGATGGACATGTTCCGGAAGC
GAAAGTTGCTGCCGAGTCGATCTTCCAGGACACTGCCCAGTTCAATCAGA
CTCCTTCCAGGGACCGACAGATTTTGCGGGCCCGGGATATTGAAGTTCCC
ATCATCATCAGCCACCCTAACACCGACTTGTATCTCTCCAGAGCCTCGGC
GCTGTAGCCCACAAAGCTGCTTATGCAAATTTGAAGAAAGATGTCAGTGG
ACAGTGAACACAGAGGTATAAAAACAGACTTGAACACAGAGGTATAACTT
GACATAGATGACACAAATAGTGATCTCATTTATAAGAACCCAATTCACCA
ATTGACATCTAAAGAAGAAGGAAGCTACTTTTGCTTCAAAGACATTCAAT
CAAAA
>BJJ010D-08
TCCCAACATGTTACCACCCAAGTAAAGTTGCTGAAGGTTAGGAATGAAGT
TGCCAAGGTCAGATGGCAATGGACCATGCAGCATATTAAGTGGTAGTGCT
ATTTCTTGGATGTGTGACAGATTGAAGAGCACCTCCGGGATCCTGCCTGA
CAGCCGATTTCCACCTAGCAACAAGTAGGACATGTTGGACAGCTTCCCAA
GCTCCTCAGGAATGGATCCCTCGAGCATGTTGCCTTGAAGAATGACAGTA
TTGAGCGAAGTGATGTTCCCTATTTCTGGTGGGATGATCCCAGTGAGGTT
GTTGGAGTGAAGCCGCATATTTCGCAGGTTGGAGAGGAGGGCTATGTTGG
GAGTGATATCACCAACTAGATGGTTCCTTGAAACGTCCAACGTCCTCAAT
CTGGTGCAGTTTATGAGTGCCTCCGGAATAATACCCTGCAACGAGTTGCC
ACTCAGGTCAAGAAACACCAGCTTCCGCAGGTTGCCAAGCTGAGGTGGCA
*****CTCGGCCGGAGAGCAAGTTGTCGGGGAGGCTCAGAGAAGTGAGGT
ACGACATGTTTCCAAGGGAATGGGAGATCTGCCCGGTCAATGTTTGCCCA
ACGAGGTCCAGTGCCACGACGCGATGCGCCCGCTGGTCGCATGTGACGCC
CTTCCACCGGCACAAGTGTGTGTTGGTGTTCCACGAGCTCATGGCTCCGA
AAGGATCGTTCGTGATCGCTCGCTTGAAATCTAGGAGCGAGGCCAAGTCC
GTGCCATTGACGTCCCCATCTTGCGTTGATGCGCCGCCCTTGATGCCTCC
AGCTCCATATGACAGTAATAACAACACCAAGGTGCACGGTATAAACATAC
[truncated: 63,535 more rows]
