# Supplementary material for: FSTVAL: a new web tool to validate bulk flanking sequence tags
Source: Plant Methods. 2012 Jun 18;8:19. doi: 10.1186/1746-4811-8-19 (PMC3439307; doi:10.1186/1746-4811-8-19)
Supplement: Additional file 9 — PCR primers. [file 1746-4811-8-19-S9.xls]

## Sheet: Additional file 9
Additional file 9. PCR primers
Gene	Primer sequence		PCR product size
			T/T	W/W
MB27C06	F	AGAGTGGCTCTTGCATCATC	831	1032
	R	CTGCGAGTACGAGGTGAAGG
MB30C02	F	CTGTCTTCATGTACCTTAAC	712	1012
	R	AAGAATTCAGAGGCGGATCG
MB34G11	F	GCCGGCGGTTGATCTCTTAG	850	1009
	R	CAAGCATCAAGGCTAGTGAG
CS10G10	F	TTGCCGCTGATGAAGAAG	595	865
	R	GGTTAACATCTCGACTTCTC
MB27C11	F	ATCCACATCGAAGTAGTAAG	746	1018
	R	GAAACGCCACTAAATTTCAC
MB27F08	F	CAAGTTAAGGGGGGAAAATG	790	1017
	R	CACCACAATCTCTAGATAGT
3Tos17		>3'Tos17_2nd - for 2nd PCR ACAAGTCGCTGATTTCTTCAC
