# Supplementary material for: FSTVAL: a new web tool to validate bulk flanking sequence tags
Source: Plant Methods. 2012 Jun 18;8:19. doi: 10.1186/1746-4811-8-19 (PMC3439307; doi:10.1186/1746-4811-8-19)
Supplement: Additional file 11 — 27,621 T-DNA sequences. [file 1746-4811-8-19-S11.xls]

## Sheet: Additional file 11
Additional file 11. 27,621 T-DNA sequences
>1A-10418_2715_DJ_PL_1_Plus_27454624_27455244_[GENIC]_LOC_Os01g48000_"Lectin (probable mannose binding), putative;Ontology_term=GO:0030246,GO:0009719,GO:0006464,GO:0000166,GO:0016301,GO:0004872,GO:0016740,GO:0005515,GO:0009607,GO:0030154,GO:0007165,GO:0016020"_exon1
TACACCAGCAGCTTGTGCTTGCGCTCGGAGCAGAATCCCCAAATCCTCACAAGGTTCATATGGTTGATCCGCCCGAGCACCGTCATCTCGGCCCAGAACTCCTCGTCCCCCTGCATCGTCACGTCGACCGCCAGCCTCTTCACGGCCACCACCTTACCGCCGTCGAGCACGCCGCGGTACACCACGCCGGAGCCGCCGCGGCCGAGCTCCTCCTTGAAGTTGGCCGTCACGTCCTTGAGCTCCCGGTACGTGAACCGCCTGAACTGGCTCGTCATCACCCTCCTGTACCCTGCCTCCAGCGAGCTGGGGATGCTCTGCTTGCTGGACAGGAACCACCACCCTGTCGCGATGAAGAGGAGGTCCAGGACACCGAGCACACCGGCGAACACAAACAGGTAG…
>1A-10437_2715_DJ_PL_1_Minus_8110801_8110360_[INTERGENIC]_LOC_Os01g14490_"retrotransposon protein, putative, unclassified"_
TTAAGATAATGGAATGAAACATTCCTGCCTTTGCTCATCAAAGCTACAGTCAATTATTATAAAGTATCTCAAAAATTCTTGCAGGAGCATGAAAATTTTGGCGTATTAATTTCAAACAGCGCATTGGGAAGTAAAATAAAGAGACCTGATCGAACGAAAAATGGACAGGTTGCACACTATAACGGGTCAAAAATTTCGGTGAGAGCGGCGTTTATCTCAGAAATTAATGTTGTAGTAGGGTACCCATTCCATCCTTGCTACTACTAGTACATTTTATGTTGGAGATAGAGATGCTGAGATATATCGTCTAAGGGGTGTTTGGAAACTAGGGACTAAAGTTTAATCCCTCTTACAAAAGTATAAGTCCCTAGGGGAGGGACTTATATTTTTGAGAGAGGG…
>1A-10616_2715_DJ_PL_1_Plus_33514478_33514708_[GENIC]_LOC_Os01g57980_"retrotransposon protein, putative, unclassified"_intron3
GGTACTGAAATAGGGTAAAATTCAGTTTAGTAGAAAGGAAGGAAGCAAGTGAAGAAAGATGGGATCAAATTGTGAATGTTCTTGGTTCGCATCTTGCTTTTTGGGCGTGGTTTCGCAATGGAGCTAGAAAGATTGGTCAACTACTTCTTAAACCCAAGCAAGCTACTTTGACTACTTTACCTAGCCCAAGCCAGACTTCAAACTTACTTTCTCTATTTAGCTCTTAAGCCT
>1A-10625_2715_DJ_XL_1_Minus_4053322_4053201_[GENIC]_LOC_Os01g08270_"aminotransferase, classes I and II, putative;Ontology_term=GO:0016740,GO:0006519,GO:0009605,GO:0009719,GO:0003824,GO:0009607,GO:0006950,GO:0009058"_exon7
CTCGAGAAGTGCTTCTCGGAGTTCAGGAAGACCATCATCAGAGCCATATTTACTGATTGATGGTTCCCATACAATTTCTTTAATCTTATTCATAGCTGCCTCAGGAGGCTGCCAATAAACAA
>1A-10709_2715_DJ_XL_1_Minus_36269518_36269111_[INTERGENIC]_LOC_Os01g62660_"myb-like DNA-binding domain, SHAQKYF class, putative;Ontology_term=GO:0030528,GO:0003677,GO:0004871,GO:0007610,GO:0005634,GO:0003700"_
AGGTATTGTCTGAAGGCTACAGGCACAATAAGGTTTACCAAAGGAATTGTAATTAGGTTTCCTCTGATCTAGATTCAGTTTCAAATTCATGCAGCGTGCTGTATCAAATGCTGCCTAGATGTAACATCATTTTTCCTCATCATGTATGTGTAAGATGCTACTCTTTCTAACCTGGTGACATCGGCAAAGCTGCTCCTCAATCCCTTGCATAAGTTTTACTATCTGGAATCTTGACGATACACCCCGAATGCTACCAAAAAATTGCGTTGCCATCTGCAAAGACAGCAACCAGCTAACTCAGATCACCGACAGCTCTTCATACTCCGAACTTCCAAAGAGACAGTGGCGGTTGGTAAGCCGCAATCGTGGAGCTGTGCCTGTGTGTGTATCCATGTCAAG…
>1A-10712_2715_DJ_PL_1_Minus_5591053_5590813_[GENIC]_LOC_Os01g10540_expressed protein_STOP40
CTGCAGTCCAGCCTACTCGGAGACAGCTCGGAGACTAGTGCTTTGGCTTATGGACTGAAGAAAACAGCACAACTAAAGTTTTATAATATGTTTTTAATTAATTGGCTTGTACCAAATGTTAAGAAATCAGGGGTGGTTTCTCGAACACCACAAGTCAAGATTAACAAATGTGTGCTGATTGCTGAACACATACAGAGAGAAACTAACATACCTTCAACCTACAGCTTACTCCTCCTCAACA
>1A-10741_2715_DJ_PR_1_Minus_33870159_33869595_[GENIC]_LOC_Os01g58620_hypothetical protein_exon1
GCCCTAAATCATCTATACCTTCCAAATAGTGTAATGTGTAAAATCATTTTTTTTATCACAGTGCATTATTTATCTAGAACAAGTTTAAGAATCTTTACAAGTGTCATTTAAACCCAGTCGAATATAGCACTGACAAATGAGAACTACTCCTTACACTAGTATAAAGAGAAGAGGAAAAGAAACCCGTATATCATAAATTAGTCATGAATGACAGGAAAATAATGTAAACAGAGACACAATAATGCAAAAGAAAGAGAATTTTCCTTATGCATCTCTGTTCCATTGCATAGACCATTCCATATTATTACTACTTACAGATTACAAAGCATCATAGTGAACTAGATAGAAGAGCACAAAACAAATCCTACTCTCTTCTTTAGAGCAAGATCCAGCAGTTCT…
>1A-10803_2715_DJ_PR_1_Minus_6249957_6249670_[INTERGENIC]_LOC_Os01g11590_hypothetical protein_
CTGCAGATCTTGATGTCAAGCTGGAAAGTTCACCGACAATTCTGGCATGATATCGTCAGCGAGATTCAATGCTGTCTTGTAAATTTTGGCTATGTAGGAAGTCTAACCAAACCAATGCTTTTGTGTCCATCTCGCTGTCTGTTTTAGACTCATAGTGGGTGCCATAAAATGCACATGCATTTCATGCGTCTGTACCATTGTTTGCAGTTATGTACTTATTGTAGAGTGCTGCGTTTACCCTAATCATTGAGCTGGAAATTATCTAACATTGGATAGAAGAAACCTGCA
>1A-10816_2715_DJ_PL_1_Plus_1730283_1730696_[INTERGENIC]_LOC_Os01g04010_hypothetical protein_
TCACAAGACCCCGGATATTCCATTCTTTAGCTGTTTAAGCTTATAATAATTACAGTATATTATTAATTGCAAATTAGAGTATTATATGTATTAGGACATGTATAGGATTCTGGTGATTTTTTTATGGGTTCGCCATTGGTAGAGGGACACGTTTTTGTCAATAATTACATTACTGATGTAACATTATTTAAGAAGATAGAAATGATGAAACAGTGACTCATACATCACCTTGTAGCCTACTCTATCCTTTATTAGAAGTTGCGGACGAGAAACTGACAAGCACATTATCACATCCGGGAATCGAGAAGATGGGCATTTTCATATTTTATTTTAGAACAGAGAAGATGCATGGACATGCATGGCCTTTTTCTCCTTGCACCGGATCCGTGGATGATGTTT…
>1A-10822_2715_DJ_PR_1_Plus_42330276_42330601_[INTERGENIC]_LOC_Os01g72990_"Protein kinase domain, putative;Ontology_term=GO:0005886,GO:0030246,GO:0009719,GO:0006464,GO:0000166,GO:0016301,GO:0016740,GO:0005515,GO:0030154,GO:0005618,GO:0007165,GO:0016020"_
GAGAGTCTGGAGGTAGCGCCATCCCTGGAGATGAAGCAAACATGTGGGTACTCACTTGTGTTTTTTGCCGGAGAATTTTACAACAAATAAAAATGTTGCTAATGTAATATGGTAAATTTTAGATGAGAATGTAATCATTTCCAACCTATGATAAAGAAAGATTGTCTTCTCATGTGTGTGTGTTTTCGGCTATTTTGCTTTGTCCAATTGGTCAAACGTCCCGTTACCGGGAAAAATATGTTGCGTACCATATATGTACCGTTCGATTGGAAAATAGACGTCTGAGATTCGTTCACGTCACCATGAGTAAAAATTAGAGGCCCTAA
>1A-10828_2715_DJ_XL_1_Minus_42122014_42121895_[GENIC]_LOC_Os01g72630_hypothetical protein_intron9
AATAAGTTGAACGGCTTTAGAATAATATACATTGATGCTAATATATAATTTTTAGGCATACCAATCAGCGAGTGAAATTTCGTAAAGGGTTGGACTAATATTTGTGCCATGCAAATAATA
>1A-10902_2715_DJ_PL_1_Minus_39370461_39370084_[GENIC]_LOC_Os01g67770_"type-B response regulator;Ontology_term=GO:0030528,GO:0003677,GO:0004871,GO:0007610,GO:0005634,GO:0003700"_intron4
ATTCATCATTTTGCAGTTGACAAAGCCTTGAAATGGATATATTTGTTCCATATTGTGCTAATGGACCAGGTGCAGCTCCCACTCATAACAGTTCACAACACAAAGTTTGCGAATTATGTCAATGGTACATACACCTCCTACCTGTCTATATGAGCAATAACAGAGCACATGAAGAAGCCAATAAAGTCAGGGGAAATTGCCGACAAAAATCTACAGAAGAAAATTAATTCCCCGGACAACCTTAGTATAATCCAATAATACACAAGTACCATGTACCCGATTTAAGTTAGCAACTAGTCGCATGAGCGAGTTCGCTTCTCAAACGAACTCTCGCTGCGTAATTTGAACAAACACACGACTTGCATAGATAGCGGAACC
>1A-10912_2715_DJ_PR_1_Minus_26375339_26375165_[GENIC]_LOC_Os01g46380_"Acetohydroxy acid isomeroreductase, catalytic domain, putative;Ontology_term=GO:0006519,GO:0003824,GO:0009058"_exon10
TGCACTGATTTTAGATTGAAGTCCTTAGAAAGAAGGGCCACTCTTACTCGGAGATCATCAACGAGAGTTTGATCGAGTCTGTGGATTCCCTGAACCCATTCATGCACGCTCGTGGGGTGGCCTTCATGGTTGATAACTGCTCCACAACAGCCCGGTTGGGATCAAGGAAATGGGC
>1A-10943_2715_DJ_PL_1_Plus_1954579_1955377_[INTERGENIC]_LOC_Os01g04400_"Protein kinase domain, putative;Ontology_term=GO:0005886,GO:0030246,GO:0006464,GO:0000166,GO:0016301,GO:0016740,GO:0005515,GO:0005618,GO:0007165,GO:0016020"_
GCCCGCAATTCCAAATGTTTGTGTTGCAAATTCGTACATGCAGTTCATAGGAAAAAGGGGAGGAATGCTTGCAAAATTGCAACCTCTAGTTAGGGTAACAATGGGATGTGTTCTCCCTGATACCACTCGCTAACCTGAAATCATGAACACACTGAACACTAGATTACACGAGATTGTTTGAACCCTGTATTTCTCCTACCGCATTCACCAATTGTCTGAATTTCTGCCAAGCTCATAGTCAAACACTTGTAGTATTAATTAGTCCATCAACCAAGAGGGGACAACTTAGTTATCCTTATTTCATCAGAATCAATACAAAGTTTCTCATCATCCGCTAGAGTTTGATGCTACCGAGTGGTTAGTAGATTGGCTATGAAATCTATGGATTACTGAGTCAGG…
>1A-10945_2715_DJ_XL_1_Minus_22596708_22596446_[INTERGENIC]_LOC_Os01g40080_hypothetical protein_
ACTTGAAAAACCTAGCTTTTCTATATTTTGAGAAACTCGCTATCAATCAGTTGCTTCTCAGAATGTTAGAGTGTATTTAGTTCACGCTAAAATTGGAAGTTTGGTTGAAATTAGAACGATGTGTCGGAAAAGTTGGAAATTTATGTGTGTAGGAAAGGTTTGATGTGATGGAAAAGTTAGAAGTTTGAAGAAAAAGTTTGGAACTAAACTCGGCCTAAGTGCAAGTATAATAGTAAGCTATAAACTGGCTAAATGCTGAGGTG
>1A-11003_2715_DJ_PR_1_Minus_5434395_5433951_[GENIC]_LOC_Os01g10340_expressed protein_intron4
TGCAGCATTTGGAAAATGCCCAAGATCAATTATTCCAAACGAAATGTTCTTGTTAGAGTATCTGCATTAATAAAGTGTGAACAAGATTACATAAAAAAGTATGAAATATACTATACTCAGGACAAAAAAAGGTACTTTGAAGATTATTAACTAATTATCAGACATTGACTGGGAAAGCACTAGCGTCATTATCAGTAAAAGAAGGAATGCTATGATAAATGTAATGTAAATAGAGTGAGACTGAAAAGTAAAAAAAAAATGTCATGAACATTTCATGCTTACAGATAAGTCTCAGGCTCTCGGAACAGAATATAGTGTTAATGCCAAATGATAATAGAGATTTATTAGTTTATTGCAGCAAAGGGCCAAAGTACAATTTTGTTGGAGGACTTCTTTTAG…
>1A-11114_2715_DJ_PL_1_Plus_36645876_36645993_[INTERGENIC]_LOC_Os01g63260_"3-oxo-5-alpha-steroid 4-dehydrogenase, putative;Ontology_term=GO:0009628,GO:0003824,GO:0009058,GO:0006629"_
AGGGGAGTAGTATTTGATTGAATGTAGAGATTCTTGTAATAGGATTCTTTGTTTGGTTTGCTTGTATTCTTAATTCGCCGAGCTAGATTTGTCCGCTTCACCTGGTGCTTGCTGCAGA
>1A-11205_2715_DJ_PR_1_Minus_24346994_24346725_[GENIC]_LOC_Os01g42810_expressed protein_exon4
TGCAGGTGGGACCATCTGGAGGCGGACGGGAAGCCGGTCGAGATGGGAGGCGAGGAGGCGTTCAACCAGGCACTTGGGACATGGGCGAGCTGGGTCGACCAAAACGTGGACTCGGCCAGGACCAGGGTCTTCTTCCGAAGCATCTCCCCAGAACACAAGAGGTAAAAGTTAACTTGCACCACCCGCGGCACCCAGCCACAATGGACACCTCTGATGACTGATCTAACACCTGCAAATGCAGCGAAAACTGGTGCTACAACCAGACGTCCC
>1A-11211_2715_DJ_PR_1_Plus_20478622_20479249_[GENIC]_LOC_Os01g36840_"ATPase, histidine kinase-, DNA gyrase B-, and HSP90-like domain protein, putative;Ontology_term=GO:0000166"_intron11
GCTGTAATTTCAAGGGAATACAAGGAATTCTCTCCTTCCATAACTTCTTCAACACGTTATTTATATAAATATCAGTATATGACATTATGTAACAAAGTAATGAAACTTTAGTAACATACTTGTTTGAGCAACTCAGCTTCACTAGCAAAAGGGGACCATTTCAAGAGGATCGCTAAATTTGAAGAGAAGAGCTTCTGATCATGACGCAGCATCTGAGTATACGAAGCTGTTGATATATCATACTGATAATCAACCTGCATGAGAAAGAGGGTGTCACAAGGGTGAAATAAAACTACACATATTGACCAATGATCACTCATTTTTAAAATGTCAAAGCATTTGTGAACCTACTGTTGGAACCAAAACATCATCGCAGCCAGTTTCCATCAAAAATGTGTA…
>1A-11217_2715_DJ_XL_1_Plus_619852_620465_[INTERGENIC]_LOC_Os01g02140_hypothetical protein_
CTCCCAAACAGATCATCGTTGCTGGTGGCCGGTCACCATCCTAGGCCTGCCCTCCTTTGTACCATCTCTTGCAAATGCTCCAAACTTTCTAACAATTCTTCTTTTTTGTGTATTAGGTTCAAATCAGCATGCTTGACATCACAACCAACACAATGTCCTCAGCTGAAGGTGCACTGATGCTGCACGCTCTGCACAATGCATTGACGGGCTCTTACAGTGACCTGATTCATCGACCTGTCACTTGTCTGTAAAAACTTGGGTTTAAGGCTCATGAAAGCCATGATTAGAAAAGGGACTTTAGTTAATCTTTTCAGATAAATGGAGCCGAGTAGTGAAGCAAAAGGCAATAGCAACATCTTCTTAAAAGTGCCATTTCAGTGACCATACACACTAGTACTC…
>1A-11218_2715_DJ_PR_1_Minus_42044591_42044207_[GENIC]_LOC_Os01g72520_"Phosphoesterase family, putative;Ontology_term=GO:0016787"_intron3
GCGGCGTGGTCGCGGAACGCGCCGTGGAACGGGTGGAACTTGGTCAGGTACTTGAGCTTCCGCAGGTTGCGGTAGAAGAGCACCGCCGGCACGTCCTGGTAGTAGACCCCGAACGACAGCCCGGCGTCGTGCACGTTGTCGAAGATTGTACGCTGCGGGTAGCCCTTCGCCAGCAGCCTGCACGACCAAAAACACACACGCCAACCAAGTTTTTATTAGTTTGATCGATCATCAAAAACTGAAGTGCCCGAATTGGGCCGAATCCATGTACCGGCCCAAACTGTTCTTTCTTCTCTTAAGTTCGTAGCCCATTAGGCACTACTAATTCGTAGCCCAGTTCTTAATTTATTTTTTTTTCTTGACACGGCATGAACTCGGTGGAATC
>1A-11420_2715_DJ_PR_1_Plus_6886962_6887414_[GENIC]_LOC_Os01g12530_"Similar to PRLI-interacting factor N;Ontology_term=GO:0003677,GO:0009719,GO:0007049,GO:0006950,GO:0000166,GO:0006259"_exon1
TGGGGGATAATTCGGAGCTTGGCATGGGTGTGGTCAGAGACGTGCTCGGTAAGCTGCTTTTGCCTAACAAGCGTACCTGTAAAAAAATGCATTTTTTTTACCGTTGTAAGAGCCCAGCAGAGTTATAATACATCAAAGAATGAAATAAAGATAGAAACACTTACTACACACAACAGGAGAGCATCTACGATTCAAAAGATATATTTTTTCCCCCAAGGAATGGTTGGTTCTTGTTTACAAAAAGAGAATCCAAATGCCATCCATAACATTGCACAGTTCATAAGCCAATCTAGTGAAAGGAGCAAATATATTGTTTGATTGAACTAGAAAATATGATGATTAGTTTTTAGTTTTCTTATTCTGGGTGCGAATCTTGTGTTAACTTCCTGATCTGCTAAT…
>1A-11437_2715_DJ_XL_1_Plus_43061599_43062197_[GENIC]_LOC_Os01g74380_hypothetical protein_exon1
TCTACTTGTGTTTCTGACTCTGTTATCTTCTGGCCATGATATGATGGAGTGACATTGTCGATCTATCGAGTAAATCCACACATCCTTGGATTGCCCTGAAAAAATAGTAATGTTATTCAGTTTGGGTAGAAATTTTGTGCAAATCATAGCGGATTTTGGAAACGGTTAGACATACAACGAAATCGTTGTCTACATTGGGGAAGACAAAATATCTCCTTCCAAATGTTTGTTCAGCAAAGGATGTAGCCACCTGGCAGCGATCTCTGCACCCACACTTTGGACGCTCGGACCATTTAGGTAACCCTAATGGATTGTTCCTCCAATCTAAGCTTGCAATTTCCACCCGATGTTCGTACTCCATCCAAGCATGAATGAACTATGTGGTCGGTTCAGGTTGCG…
>1A-11515_2715_DJ_PL_1_Plus_30605539_30606208_[INTERGENIC]_LOC_Os01g53300_"NADPH oxidase;Ontology_term=GO:0005886,GO:0003824,GO:0009607,GO:0006118,GO:0008152,GO:0016020"_
TGTGCTGTTGTTGACATGCTCATGTGTTTCTTGCAAACAATTTGTTGAGCTAATGGAAGTGTGAGGACGTCCCAAAGCCTAGGTGGTGCAACGCTCCGAGGCATGTCAGCGCGAAATATCTGGATGGATGGGTTCTCAAATAAAGCCCAAATAAATACGGTAACCATCCAACCTCATCGCAGACCCCGACATGTCTTGAAGAGTGCACTACATAGGCTCTAAGCCATCGGATATGAAATAGAAGACACAACTGTTGGAATAGCCACACCAGTCATCTACGTCATATGCCCGTCAACCACTCGATGGTGGCGACAAAAAACATACCCCAGAGACTCGATCTCAACAGAGGCATATTCCCCGGTTATCTCAACCATTTCAAACCCATCCTCATGTGGGACT…
>1A-11530_2715_DJ_PL_1_Plus_32031183_32031307_[INTERGENIC]_LOC_Os01g55620_"transposon protein, putative, unclassified"_
TAAGTAGACATGGATGGTTTTTAAGTAGACATGGACGGGCCCACGTCTAGCATTTTTACCGATGGTTTTGTCAGCTACAGTATCATACATGTTTGCAAAAGTTTAATGGGACGCCAGTGCTGCAG
>1A-11536_2715_DJ_XL_1_Plus_4688182_4688443_[GENIC]_LOC_Os01g09250_hypothetical protein_intron27
AAAACAAATCATCAACATGTAAAATTTAAATAAGTTTTTATATTCAATTCTTCAAAATCTTGATGATAAATTTCAAGTTGACAAATAATAACACTATATAAAGTAAAATAATCAATATAAACACACGATGGCCTAGGCTCGCGAGCTAAAACAAGCGGCTCGCGAGCTAGCTCGGCTCAGCTCATTTCAGCAACGAGCTAAAAAGGAGGCTTGGGCTTGGCTTGTTTGGCTTACGAGCTGAGCCAAGCCAACCAAGCTCGAG
>1A-11631_2715_DJ_XL_1_Minus_20239265_20238456_[GENIC]_LOC_Os01g36500_hypothetical protein_exon7
TCAAGTGATCCTTACCACGTATCAAGTGATACTTGTGAAGTATCAGGTGAAACCTGTCAGGTATTAGGAACCGGGCATCGCCGGTGGTCCCACCGTCCACGTCTCATGCCGAAGCTTGTCAGGCGGCGGCATCCTCCACGGTACATGCCACGTCGGAGCTCATCGCCGGCGGCTGCGTCCTCCGTCATCCACTCCTCACGCTGGAGCTAGTCGCCAGCGTGCCGCATCCTCCACCATCCACATCACGTCGGAGCTCATCACTAGCGGTCGCGTGGCCTGCGTCCTCCGTCATCTACGCCTCACGCTGGAGCTAGTCACCAGCGGCAGCATCCTCCACCCCACGCCGAAGCTCGTTGCGGTAGTCGCGTCCTCCGTCATCCATGCCCCACACCGGAGCTC…
>1A-11634_2715_DJ_PL_1_Plus_38206213_38206404_[GENIC]_LOC_Os01g65840_hypothetical protein_STOP144
GTCTAATAATCTAATGTCCTTGTCTAATCATCTATGTATAAGAAGTACAGTTAATAGAATATCCAGCACATGAGGGGCTTTTCTTTTCTGGGCAACTTGTGAAAACACTTTCGGAAGAACATTTGGGACATGCAAAAAATGCAGTCAGTGTAGCTGGGATAACGTACCACTGCCTGCACATACTTGGTGTTC
>1A-11635_2715_DJ_XL_1_Minus_35976274_35976116_[GENIC]_LOC_Os01g62180_hypothetical protein_intron1
TGTTTGACTAGGTCTCTATCCCACGTGGTATTGACGTGGCGCTTTATGTGGCAACTATAACTCGGAAAATAATAAAAAGTGTGGCCCCACATGTCAGCTGCACACAAAAAATAATTTTAAAATGGTGGGGCCCATATGGGCCCTACATGTTAGCCTCAC
>1A-11820_2715_DJ_PR_1_Minus_2372417_2372314_[GENIC]_LOC_Os01g05060_"Mitochondrial glycoprotein, putative;Ontology_term=GO:0005739"_intron2
CTGCAGAGGTAATTTTACAGCTTTGATGTCCATTCATTCATTCACTTTTCAGGGTTATGCGGAAAGGATTATTCAACCTCAATGCCAGTTCTAATATTGCCCTT
>1A-11931_2715_DJ_PR_1_Minus_36115406_36114935_[GENIC]_LOC_Os01g62430_"C2 domain, putative"_ATG207
TGCAGAGGGTCAGAGAGAAAGATCGTACGAAACTTGTACTGCTAATCATGCAATAAGCATGTGTTAATGCCAGGACGATTCACTGGGGAAGGAATCACACCGTGGGCATGCTGTTGACTAGCGGAATAATACCACTGATTTAAGTAGGGTCATATATTGATATATAGCATAACTGCTAACTGCCAGTTGCTAGTGCCTCTTCGGCTCTTCCAGCTGGGAGTCGAAACAAACAAAAGAGCCGTCGTTAAGCACGTCCAAGTAATTAAATTAGTACGTAGTAGTAATCCCTAAGCTAAAAATATGGCCAGTTGTAGCTGACAGCTAGGAGTAAGAGATGGGCAAGTAGAGAGTATAGAGAGGAAGGAGAGAGGAAGCAATATGGGAGAACAGTAGTGAAGC…
>1A-12004_2715_DJ_PR_1_Minus_145548_145310_[GENIC]_LOC_Os01g01310_"Translocon-associated protein beta (TRAPB), putative;Ontology_term=GO:0003676,GO:0003677,GO:0009719,GO:0000166,GO:0016043,GO:0005488,GO:0016787,GO:0030528,GO:0005515,GO:0003824,GO:0006950,GO:0003682,GO:0006259"_intron1
TCTTTTCTACGCTTAAAACAAACAAGCAATTAACTAGAAAGCCAAAAGATTCACTGCATATGCTAGTATCTTTAAATTGCATGGGCTTGTGCTCCATCTCATCATCTACTGTTATGTCTTTCTTGCCAGATTATGTTATGCTAATAGGATTCTACTTGTAATAAACCACACATGGTTTAGCCTATTTACAATGGTTTCACTCTCTGTTATATTCGCCTTATTTTGCTGAAATTACATAC
>1A-12135_2715_DJ_PR_1_Plus_1620301_1620840_[INTERGENIC]_LOC_Os01g03830_"retrotransposon protein, putative, unclassified"_
TTCTCAAGAGCTCTCTGCAATGCATGCATGCATATGGCCTACACAATGCAACCACAGGTTGAAGGAGAAAGATGCAAACAAAGGACACACATAGGCCTATAACCTACACTAGATGATGGATATGGGTACAGATGTGTGTGCGCATGCATGTGTGATGTTTGTGTGTTTGATCCCTTTGCACAAGATCTAAAGAAAAAGAGGGCGTAGCTTACTCTATTTAATGATTCAATATATGCAGGAGAGAAGAGAGGTCTCACTCTCAGCAGCATGCATATCTGCTGCTGCATTGCTGCTTACAAAGTGATACTACAGTGCAGTGTTAAGAGAGTAGTGGTGCTGTGGCTGTGGGGCTTTCTTTCAGCTCAGCTCAGCTGCCCTACAGCTAATAGTGTGGACACT…
>1A-12425_2715_DJ_PL_1_Plus_43210904_43211643_[INTERGENIC]_LOC_Os01g74640_"Mitochondrial carrier protein, putative;Ontology_term=GO:0006810,GO:0008150,GO:0005739,GO:0005488,GO:0016020,GO:0005215"_
TACACCTCTGACAATTTAAAACCTAAATCGAAGATGTACCCTATCAACCTATCTTACTATTTCAAATATTAACTAATAATACCAATATTGAAATAAAAAAGGCTTATATCAACATCCACTAGACCTATACCAGCTCACAAACAAACAATTTTAACACTCGCTTACTTACATACATATATTTTGAAATTGAAGTTTCACAGAAGTACACTATTAACGAATGAGCCCACCCACGAGATGACGTGGCTATTTGGGCTGGTTTTATTCGTGGCCTAAATTGGCCTTACCAATTTTTGTGAATGTCAAATTTTGGCAACTTTTGGCATGGCTAATTTTGGCAAAGGAAAAAATTGTGTTTAGATTGAAGCCAAAATAGCCTAAATTAACTGTTGAAATGGCCTA…
>1A-12435_2715_DJ_XL_1_Minus_28267192_28267060_[INTERGENIC]_LOC_Os01g49200_expressed protein_
CTCGAGTGAGCAGGCCACCGAAGGCTGACTTGACTGACTCCAGCAACCAACAAACGAGCCAGTCATTTTTCACCCCGGATTTTTGTCCCAAAACACTTTTCCACCACCGTCAAGCCTCAAGCAAAACCAAAAC
>1A-12623_2715_DJ_PL_1_Minus_2454330_2453710_[INTERGENIC]_LOC_Os01g05220_hypothetical protein_
AACCTGTGCCCGGGTGTGCAAACCTGACAGCCATTATGGTTGTGATAACTGATAGGTGCTATGCCTATAGTTTTTCAGGTGAGCTGGTGATGGTATGTTTGGTTTAGAGCTGATTCTGTGGTGGAGACGCAAATTAAACCGAGATACTAAGGGAATCGAGACACAGGAGTCTCAAATGGCCCAATTTTTTCAATACTCTTCTCACTAAACAAATACGAGTACCTCTCAAAAAGAGAAGAACAAATACGAGTACTTTATACAAAAATGAAATAGGGACTAAATGATGATTCTTTGTCAACCCATTTGTGCTGATGACCTGCATCTTTGATGTGATGTTTCTAATGTTTCTTTACCAATTAATTTTACACAAAACACATTGTTTAGGAGCTTGGAACTTGG…
>1A-12701_2715_DJ_PL_1_Minus_40970909_40970732_[GENIC]_LOC_Os01g70810_"Homeobox domain, putative;Ontology_term=GO:0003676"_exon13
ACGGATAGCGTGAGCACAGCCCCTCCAAACATTGTGGTTCCTGTTGTGGACAAGCAAATAGGATCAACCTCATCAGTATCTCCAGCAGTTGCTGCTGGTGCGAACGGTGCAACTTCTGAACCAGATCTTGAGCTGCTTGCGGTGCTGCTCAAGAATCCACAACTTGTCTTTGCTCTAA
>1A-12708_2715_DJ_PR_1_Minus_32467292_32466992_[GENIC]_LOC_Os01g56370_expressed protein_intron4
TTCAGAGACGGAGAGAGCAGGTCCTATGTGGAAGATATTTTTACTGCTAAAGACCTACGGAGTACAGTTTATAAGACAGCGACACTCGACCAAACTAACGAAAAAACATTAGTCTCAAATTTTTACATTCCCTTTGTTCTTTTTTCACTTGTTAGCAGGATACTTTGACCACATGACTTCTAAAAGAGTATATGTAAAAAGATTTGTATTACCAAAGCATTTTAGATGCTAAATATAACTATACTATTTACGTTCATCAAAACAACGTAATTTTCTTTAAAAAGATACTGGTCAAAGATAA
>1A-12713_2715_DJ_PL_1_Minus_3805782_3805670_[GENIC]_LOC_Os01g07870_"ABC transporter, putative;Ontology_term=GO:0005515,GO:0040007,GO:0003674,GO:0016787,GO:0005215"_intron6
CTGCAGAGCCCCCTCTTTCTGTACAAGATGATAAATTGACGCAGGACTGGCCATCAGAAGGAGAAATTATGCTCAATAACGTCCATGTAATAGCTCACTCATCTTATCCTCCC
>1A-12722_2715_DJ_PR_1_Plus_41221693_41222174_[INTERGENIC]_LOC_Os01g71260_"BRCA1 C Terminus (BRCT) domain, putative;Ontology_term=GO:0030528,GO:0005515,GO:0005622"_
CTATTTGCACCCTTCCGTATCTATAATGTAGAAAAATCATGCAACTCCTGGCAGTTTTGTTGCACTATTTTTAATACCTTTTATCTGATTAACCTTAGCTTCTTCGCATTAGACATACTACACTCAAACACTAGTCATTCCTTATTTGCCTATCCCTATCAATTATCATGTTTAAATTTTCACATCTATTTCCTTTAGAATAGGTATTCTATGGCTAGATAAACCTATCACGACGTACTCCATCTAGGCACTAAATATATCACGACTTACTCCCAACATAATATTAATAATGACCGGATGGAGTATTATCTTTTTACCCTTTAAACTTCTGATCTTGGTTGTATACTATATTTTCCCTTTCAGAAAGTTTTGTTAACATTTTGTACCTACTTGGATATT…
>1A-12827_2715_DJ_PR_1_Minus_2020461_2019931_[GENIC]_LOC_Os01g04530_hypothetical protein_STOP54
ACTTTCTCCGTTTCATAAAAAACCAATCTAGTATCGAATATGACATATTTTAGTAGAATGAATCTGGACATATGTCATAGAATATATCATATCCGGTTCTAGATTCGTTTTTTATAGGACGGAGAAAGTATATGCAGCACAGTCAAGCATGATAAGGTAATGGAAGACAGGAAGAGAAAATAGTAGTATTACGCACTAGTGAATTGTTTTTTGTCTTTCCTAAAAGGCAGAGCTGCTAACGTCTTGATCTGAGCTAGTGCGTGACTTGCCGTAGCTCTAAATGCGGTCACCGCTTGTGGACCAGTGTGTTGGCGGCCTCCTTCCAAGTGGTGTCAAACTGTCAATACTGCTATAGTCTACAGACGACACGGTCTACTCTAGTTTTGGCTGTGTTTAGTT…
>1A-12830_2715_DJ_PL_1_Minus_34430308_34429933_[GENIC]_LOC_Os01g59570_"receptor-like protein kinase, putative;Ontology_term=GO:0005886,GO:0030246,GO:0009719,GO:0006464,GO:0000166,GO:0016301,GO:0016740,GO:0005515,GO:0030154,GO:0005618,GO:0007165,GO:0016020"_exon5
ATGGATGTCTCCACAAGAACCTTAACAGCTACTTCATCATTATTTTCCAGTATGCCATGATAAACAGTACCAAAACCTCCTTTTCCAATGATTGATTGGAAATTGTTAGTTATGAGCTTCAGCTCTGCATATGTGAACCTTCTGATGTCGATATGTAGGGGAGTCTCCTCTTCATACATATCATAATCTTCTTCTTCTGATTTTCTTGACTTCCCTGCAAATTCCAGAAGATGCATTTTTCATGGAAGTAAATGTTTGGAACTGTTGTCTATTGTTTTACACTTATTGCATTGGTTAAACAGGACTTAACCAAAAAGCACTTTCTTTTACCTTTCCAGCATAACCTCCAGAATATGAACAGCACCACTAGGAGAGA
>1A-12935_2715_DJ_PL_1_Plus_3352519_3352777_[INTERGENIC]_LOC_Os01g07130_expressed protein_
TAATTTGATTTTTTAAGCAACTTTCGTATATAAACTTTTTGCAAAAAAACACACCATTTAGCAGTTTGAAAAACGTGCATATAAAAACGAGAGAGATGAGATGAGAAAAATGGCATCCGAACACACCCTATAGTCTTATAATCAACTGTAGACGAACGAAACGTAATGATTTTCCCTGTTACACGGAAAATATACAACACCACAGATACCTATTATACGCGCACACAGTCACAAAAGTATACCCTTTTACACACACTCA
>1A-13020_2715_DJ_PL_1_Plus_34551185_34551916_[INTERGENIC]_LOC_Os01g59780_"AP2 domain, putative;Ontology_term=GO:0009628,GO:0009653,GO:0003677,GO:0000003,GO:0007275,GO:0006350,GO:0006950,GO:0030154,GO:0005634,GO:0003700"_
TATAGCATCAAGGATCGCACAACAAATTGGCGTGTAGCGCGATAGCGTCGTCCATCGGCGAGATTTTGTCGGTTCGAGACCTGATCTCGTGTGAGCTAAGATTACCACGATTTCATATCACGGCGACGCAAACATGCAATATACTGCAAACTGCGTCCCCTCGATGCAACCGCGCTAGTGCCGGTTTATGTGTTCCAACTGACGCTTCCCATGTTGCCGGTCGCTGTCAACGGCGTTGTTCCGCTGGTGCATGGTCGGTCCGATCCGATCGCAAAACCGAGTGCGCCATTCGCAGACAAAGCCGGCCGGGATCATCTCCCCTCTTTGGCTCCGGTCGTGGCTTCGTCGTGGGCGTCCAAATGGGGGCGAGTCGTTGTGTCGGCTGCTGCCACTGGCCAG…
>1A-13103_2715_DJ_PL_1_Minus_2556085_2555376_[INTERGENIC]_LOC_Os01g05410_hypothetical protein_
GGATTCAAATTCAATGATGAGGATCATGGAGGCGCCGGAGCCGACGGTGGCATCTCCGTTCGAGGACTGCATTGCAATGGAGCTCTGACCGTGTTGTCGATCTCCATAGGTGCAGTGCTTGGCCTACTGGCACATCGAGCGCTTCATCAAAGGAAGCTCTACCTAAGGCTTTGTTCATTTAATCCTGTCCAAAGGGTTGAGAGGAATTTAGAGGTGATTAATTCCACACCTCTCAATACCTAAGACTCTGTTCATTTAATCCCCACGCAAGGGGTGAGAGGAATTTGGAGGTGATTAATTCCAGACCTCTCAATCCCCTCCAACCCCTTTCTCATGGGGACAAGCTCTAAAGTGAAGCATCAACTTCTCTTTCTCGAAGACGTCATCACCGAGCTAGCA…
>1A-13107_2715_DJ_XL_1_Plus_34010351_34010742_[INTERGENIC]_LOC_Os01g58890_cysteine proteinase inhibitor-i (oryzacystatin-i). [rice];Ontology_term=GO:0030234_
ACCATAGGAGTGCGTGAGTCATCAGTCATGTCGGTATGCAACTATGCAAGCAATCATGATCTAGTTGACCGTACAAAAAAGTCGTGATCATGAATCACGTGGTAAGCATAGATTAAATGTTTTGATATATATAATACTCTTTTCGTGTCAAAACATTGCAACCTACTATGGAATGTGCAATGGCGGATTTACAATTTTTCTTAAGTTTGGGCAAACTTAATAAGAGATAAAATCTAGAGTAAAATACACGGTCGGTCATTAAACCTAAAGGGTGCGTCATCTAGTTTCTCAAAGTCTCAAAATCACCACAACCCTCTAGGAGCTTACATGACGCTGATGTGGCATTTCACATAGACGTGACATAATCTTGACTGACAAATTTGACTCGCTTA
>1A-13124_2715_DJ_XL_1_Plus_21321892_21322572_[GENIC]_LOC_Os01g38110_"Cytochrome P450;Ontology_term=GO:0009628,GO:0006519,GO:0005975,GO:0006118,GO:0009058,GO:0006629,GO:0019825,GO:0009605,GO:0003824,GO:0005783,GO:0005623,GO:0006950,GO:0019748"_STOP149
AGGACTGTGAGAGTCCTGATTTAAGTAGCTTATTACACGAAACCAACTAGGAATAATACTGTAGCTACTATACGTGGCACACGCACAAACTATATAATCCAATACACATAACAGATCGAGCAACACAACTAGCTCAACTAGCCCTAGTCTCAGTTGATCACCTTGACAGGCACGGCCTTGAGAGGGACGGCGAGCACGTTGACGGACATGAACTTCTCGCTGACGTCCAGCTCCTCCGGCGACACGCCGTCGGGGAGCCGCCACTCGAACTCGCGCAGCATCAGCGCCAGTATGTAGGGCATGACGCGCTCCGCCAGCGGAATCCCGGGGCACAGCCTCCGCCCGGACCCGAACGGGATGAAGTCGGCCTCCTTCCCGCGGAAGTCCACCGGCGCCTTC…
>1A-13135_2715_DJ_XL_1_Plus_1734532_1734890_[INTERGENIC]_LOC_Os01g04010_hypothetical protein_
ATCTCCACGCTCCCGCCACTTTTTGCGCTTTAGCCCCTGCCAAGATTTCTTATCTTATCAATCCTCTGAATAAAAGTATTTGAAAAAGTACCCACTGTTCTGGTGCTTGAATGTGCGGTGTATTTGCGTTTAAGACCCCAAGATTTTCATGTTTTGAGAATTGATCCGACAGTTGGGGTCACATGCTTGGCGCTTTGGCTGGTTGGGTTGGGAGCGTGGTTTTTGCCCGGATAAAGGGTAGAGTGGTTGGTTGGGTACTTGGGTTGGGTTGGGTGGTCCATTCTGTACGGTGCGCCGGGTCGTCTCCGTTTTTCTGCCTAAGCCATTTTGGACAACAAAGAAACCGTGCTTGAATACTG
>1A-13220_2715_DJ_PL_1_Minus_11967404_11967318_[INTERGENIC]_LOC_Os01g21460_expressed protein_
CTGCAGTTAAGAGTGTTGCTCGATGGAAGGAAAAACAAGCATTCTACTGGTCCATTGCCGTTGATAAGACGCATAACGGCCTTCCAT
>1A-13232_2715_DJ_XL_1_Plus_18443512_18443854_[INTERGENIC]_LOC_Os01g33550_hypothetical protein_
GGGGGGTACCGTAAAACCCCCCCTCTCTTTCAGCCATTGCTCTAACCATATCCGCCCAATTCCATGATCCTTTATGCAGATGGACACCCTAACAAGAGCGGCTGATAGAAGACAGGTAGTATGATATTGGAAACGAAATGGATACTTGTTTTCCTTTTTCAGGACAGGTCTAATGAATGCCTGTGCGGTAAAACAGAATGACCAAATTTAGACTCTTCAGTAACGTACCAGCGAGAGCTTAATTAGCTGTAAAATTAAACACTTGGATCAGGAACGATGAGTATTTGGAAGAATATTACTACCTCCTGGACGCCATTAATAGATGATAAACATAGACAATCAT
>1A-13407_2715_DJ_PL_1_Minus_26948538_26948272_[GENIC]_LOC_Os01g47180_"3'-5' exonuclease;Ontology_term=GO:0003676,GO:0005622,GO:0004518"_ATG60
CTGCAGCAGCGCGACGGGGTTCTGCGCAGGGCCGTAGCTGGGGCGCCACTCGACGTCGAGCCCCACGATGAGCCCGGGGCCGTACGCGGCGCGGACCTCCCGGAGCCACCCCTCCACGGCGGCGCCGGAGGACGTCACGGTGGTGGTGATCACGGCGTCGCCGAAGGCCACCTCGGTGACGTACGTGTCGGTGTCGGCCGCCGCCATGTGGATCGCCTCGCCTGCGGCGGCTGCGGTGCGGAGACGACAAGGGTCAAGAGGGTTTTG
>1A-13421_2715_DJ_XL_1_Plus_5424614_5424784_[GENIC]_LOC_Os01g10320_"START domain, putative;Ontology_term=GO:0006350,GO:0003677,GO:0008289,GO:0005634,GO:0003700"_intron2
AAAAAAGGGGGCTGAAGAAACCTTGAGAGAGCAGCAGAGTATGGCACTCGGATGATGCCAAACTGCTTTCAGAATCGATTCATTGCTGCTGTTTGCATCTACAGATTTGATGAGTTCATCTCCAAAATGAAATCTGTATAAGCATAGCATCATCAGTTATGAAGAGTGAAC
>1A-13429_2715_DJ_PL_1_Minus_34171766_34171351_[INTERGENIC]_LOC_Os01g59180_"F-box domain, putative"_
CTGCAGTGCGATGGACACGTTACGGCGGGGCGTGTCGACTAGCGTGACGGCCTGACGGGACGAGGATTAGCATTAGCAGTGGCTTGTATGGTACAGCGAACGCGGCGTGAAGAGGGGGGCAGAGTACAGGGGACGGAAGGCGACGGGGAATAAAGGGCGGCGGCGACCGGGACGGGACGGGAGGGGTCGCATGCCCACGCATGGCGCGAGGCGTGGCCACTGGCGTCTGCTGATCTCCACCCGCCCGTGTGCGGTGAAGTACTCCTACTTGAGTACGTGACGGGATGGGTCTCCCCCCCCTTGCCCGCGGCTCGACTTCTCCCCCACGCAGCGGCACCGCGGCATGGGCCGGTCACATGGGCCACTCTGCGGGGGGTGAGGGAGTGCGCGTGCGCGGGG…
>1A-13435_2715_DJ_PL_1_Minus_6822168_6821582_[GENIC]_LOC_Os01g12450_hypothetical protein_intron1
TTTGAATGCTAACATTTAAAACAAGAACCCTCAATACTTTGCATTCAAAATATTCTTTTGTACTGTAGCCAACTTATGACTTAAAGGCCCATTTGAGATAAGCTAGAATTGAGGATTGATGGATAATTTGACTTTTGTGATTACTATTTGAGAGTATAAACGAGTACATTAACTACTACGAAGTTGAAAGATTGCTTTTCGAAAAGTACTACTGCAAGAATAGGTTATTTCGAAAAGTACTACTACGGAGTTTGAGATGCAAAGATGTTTTATGTATCCTTGAGCTAGCCATACGGACTATACTGTTCTAAAATATAATAACTTTTCCCCTTTATTTGACTATTTAGATGTATGATTAAAAGTTGTTATATTATATGACTAATGTAGTAGTAGTTATTA…
>1A-13441_2715_DJ_PR_1_Minus_39524688_39524460_[GENIC]_LOC_Os01g68020_"BTB/POZ domain, putative;Ontology_term=GO:0005515"_intron2
CGGCCATTCCCCTCTAGGATGGGATTTCTGCTGGTAGTCTTTGCTTTTCGAGCATCCGTTTCTTGCAAAAGATGGGCGATTAGTTGAAGAATTAATGGTCTTCGAAGACTAATTACTCGTATTAACTCACGAGGGGGAAAGAAAAACATGTCACACGTGTAGGCCACGCTGACAAGAAACTCGATCTCTTCTTCTATGGTTTAGTTGAAAATTATATATTTTTAGTTTA
>1A-13524_2715_DJ_PL_1_Minus_27858553_27857933_[INTERGENIC]_LOC_Os01g48620_expressed protein_
GCTTGGAGGTGCATCCTTGATTTCATTGCAAGGGAGCAGGTTGGGCTCCTATGAAATGGTCTCTACTATATAATTTATTTAGAAATTATGTATTTCCATATTATAGATAGACTGATATTGTAATCAATAGTTTGGAATTGTTAATTGTTAATGTTTTCGTCTGTGAAATTAATATTGAAAATATAAATATAATGACTTGTGGATAAGTTCAAGTCAGGTGAGCTTGAATAATTTTTCCTTTCTTGTTATGGAATTTTGAAGGGCCATGCAAGACCAAGAATATAATTTTCTGTCCAAAACAGACGGGAATACAAACGTATTAACATAGCAAGGGACGGACTAATAACACGTCGGTCGGATGTGGTCTTTGTGTGCGTCTCCCGAAGATGCCTCTCAGCT…
>1A-13526_2715_DJ_PL_1_Plus_38747659_38748172_[GENIC]_LOC_Os01g66750_hypothetical protein_exon3
CCGTCAGTTGTGATCTGCCCACATAGGTCGAGAGAATGGGCCATCTCCAGGCAATGCTGCCCCCCCAAGCCAGTTCGCAGATCAGAACTTTGCATTCTTGGCTTCTTGCCATTTCCAACGACAAATTCTGCTATGGATTGGAAAATTTTATCCACCTCACGTCCTAGCTGATAGTCAACCATTGTCCAGGGTCTGTTCTTGTGCTGTAGTTTGTTAACGTGCCACTTCAACCGCAATGCTTGACCAAAGTAATTAAGTAATTCAGTTTTTGATCCCCAACCCTCCATTTTCAATTGGCACACACACATTCTTCCAGGCAACTAGGCAATGCCCTCCGCTCACCACTTCTTGCCCTTTCCATAAAAACCCTCTACACTTGCGTTCAATGTCTTTGATCGC…
>1A-13601_2715_DJ_PL_1_Minus_32061700_32061365_[GENIC]_LOC_Os01g55700_"NLI interacting factor-like phosphatase, putative"_intron6
ACACAGGAAATCAGAATTATGCGGTCATATTTCCAAGGGCATCACTGCTTACTTATGCAGTCACGCTACTAACCAGCTAGCGACAAGTTATCACACACCCAAACATGACATATTGACATGCTACCATATTACCTCGAAACCGGACAGGTCATCACGGATGGGCTGCTTCGAGTTCTTCCGGAACTCCCGCGTCCTCTGATCAATTTCATCCAGAGAATAAGCTACACAAGACAAAAACACGAGCACGAATCATACGCACAGCACCAAACCGAACCCCTCCCACTTTAAAATTGAGAATGGTAGTAGAAACACTGCAATGCGAAGTAGCAGGGCCGA
>1A-13611_2715_DJ_PL_1_Minus_36003664_36003259_[INTERGENIC]_LOC_Os01g62250_hypothetical protein_
TTCTGCAGCATCACGCAAACGATCGTGTAGCTTTGACATTTCGTAATTCCGTCCATTCTCGAATGCTCTCCGAGCAGGCCCAGAATGCAGGATTGTAGTACCACGCATCTGTCAACTGCTTCGGATTCATCGCCATGTACGCGCATCCCGGGGGGAATGGCCGACATGCCGCTTGTGCCATTGAACAGAGTCCACGAGCGAAGGATGGACACGGTATGGCGCCCGCGGCCAGTTGACGAATCGAGCGAAGCGCGAGCGCGGAGGGGAGCACCCCCTGGACGCTGCCGTTCGCGGTTTGGAGCACGCGACACCGAGTGGTAAACCGTAAACGCGAAAACTGAACGAGTGAGCCGACAAGATTTGGGGGGGCGTAGGCAGTCACGTCGGGTTCCCCCGCCC…
>1A-13728_2715_DJ_XL_1_Minus_33462471_33461790_[GENIC]_LOC_Os01g57910_hypothetical protein_exon4
AATCTCAATTTGTTGGTTAGTAATTTGTGCAGTGTTGACAGGCAGAGTTTCTCAGCACAAACAAGATTTGCAATGGCTTCTTCTAATAGACCGGTAATAAGAACTAAAACCAGAATGACGGAGCATAATAGGCAAGACAAAAGAACAAACGACCATCACCAGCTTGACGATATCAACATTTCTTGCATTCTGAAGGAACGGGGTGACAATTCTAGGAAGCAACTTATCAGGTTTCTGGCACTGAATTCATTTCAGTGGCACAGCTGGATGTAAACATTTTACATGCAGTACATCATAGCACGACTTACCATTCCCTCAAACAGGCGGTAGAAAAGGCATATCATTACAAATCTATTACTAGCATACATTTGGTTATTCATCGGAACATTACAATAAGTT…
>1A-13811_2715_DJ_PL_1_Minus_38731900_38731371_[INTERGENIC]_LOC_Os01g66710_"Polygalacturonase (pectinase);Ontology_term=GO:0005975,GO:0016787"_
GATGTCGGCCCCGACCTTAAGCCCCTCACCCCTCCGCTCCCTGGTGTCTCTCCCTCTCTCCTCTCAGGTAGCCTGGATTGAGCGAGGATAATGAAGAGCTGTCCAGACAAGCGGGTGACGGCAATGAGCCCCACGGCCGTGACTTGCTCCCTCCCCAACCAAAGAGACGAGCTCCTTTCCTCCGTCTCCTTTCTCCCTCTCCCTTCCCAGGCGCCACGATGGTGCGGGTTGGCCCTGGCAAAAGCTGACAATTCCGAAGAGGAACCGGTGGCTCAGTTTGGCTCCGTGGCTCTCACTTGGTAATGGGAGAGGCTGATGTGGCGTGAAATCTCTTGCGTGGAATGCCGGGGCTGAATGACAGGTAAGCGCAAAGCCCTAACTGAACACGGCTCGGTCCAC…
>1A-18843_2715_HW_XL_1_Minus_34924182_34923705_[GENIC]_LOC_Os01g60420_expressed protein_exon1
TTGGGGGAATTCGTGTGATCGTGTTGATGAGTAGGTGAAGAATTCGGGAAGAGCTTTGAGAGTTTTGGCATCTGATCTAGGTAAGTTAGTTAATCTGTTCGTTTCTGTGGTCTTGTATGACTCGGTTCTTTGCAATTTCTGCCTAGGAGTTCTTGCTCATGTTCTTGAATTAGCCAGGTAGGAATGTAGGTTAGGGAGGAGATTAGGGGATAACCATCTTGAATTCTAGATGCAAATGAGTTTGATAAGTTCAGTAGATTCACCAATCGAACATGGACACATAGCGCTGCAAAACTGTAGAACGCAGAAGAAGCATGGGGATTAAGTTCATGGATGACAAATCTTGAAGCTATCGTCTCTTTGCAGGGCAAACGTGGGCGTGGGCGCGGGCGCGTCGAC…
>1A-18912_2715_HW_PR_1_Plus_6377689_6378180_[GENIC]_LOC_Os01g11790_"GDSL-like Lipase/Acylhydrolase;Ontology_term=GO:0016740,GO:0000003,GO:0005576,GO:0016787"_intron4
CCCTTATTCTTTTTTCCCTTATTTTTTCACCCAAAAATCATTAAATGTTTACATAAAAAAAATTTAATCACTTTGAACCATTATTTTAAGATATAAAATTGCTGTAAATTTTGCATGTGCGTTTTAATTTATTTCTAACTAAATGGAACCCACGTGAAGAAAAAAAAAAGTAAGTCTTCGGGTAAAGTTTTTTTCATCGTTCATCACACGCGGAATCACCTTCTTATATTTCGGCAATAATTTGTTTTTTTATAACGAGGGTTTGTTCAGATTGTAGCCAAAATAAACCTTACTAAATTTTGGCATGATATTTTATGTATTTATTAGAGTATGATAAAAAACTAAATGGATACACATATTTGGTAACTTTACTAAAATTTGATAAGGTTTATTTAAGAT…
>1A-18914_2715_HW_XL_1_Plus_9150183_9150362_[INTERGENIC]_LOC_Os01g16180_"MT-A70, putative;Ontology_term=GO:0016740"_
ATATGCCATCACCAACTTCTCTTTTCTCAAAACTATTATATCTGCAGTTTCGTCAGTTGTGAAGAAGGCCACTTTAATTTGGTGGCCTTATGCAATTTGATAATGACAATAATGAGGTGATCAGAAATCATATGGCTGTAAAGTTCTCCGTGCACACGTTTTTTAAACTACTAAACGGTA
>1A-18941_2715_HW_PL_1_Minus_26570117_26569645_[INTERGENIC]_LOC_Os01g46690_hypothetical protein_
CTGCAGTTCGCAACAGTGCATCACCCCACCTTAATTACTCGTGACAACACCATCCTCACCAAGGCACTAACACCATCTCTGCACTGCACAAAACTTGTTCATGGAAGCCACCTCCATCACATCTCTGTCTCTCTCATCCAGCACAAACGCAGGTAGGAGTAGTTGTGCATCAAAAAAAATTTCTTTAAAAAATCAAACTCCCAAGCACATATCGCCCAGCGTTGCGAGAAAAGGCAAAAGAAAACAGAATCCGGAACCCAGCGAAGACAACAGACCAAAACTCCAACGAAACGAAAAACCCAAACACAAAATTTACAGAGGCATCGCCATCATTTCTCGCCACGACCCCGAGACGCAGAGCCCGTGAGTTGGGGCGTTGGGCGAGCCACCCAAACTCGC…
>1A-19032_2715_HW_PL_1_Minus_26231839_26231463_[INTERGENIC]_LOC_Os01g46150_hypothetical protein_
GGTCATAAATAAAGGCTTACAATTTTCTATGTTTTATAACAACTGAACTGATGGAAAAAGAGCTAAAACATTGCAGTGGTATGAAAATTTTCAATCAACAGGATGTACAACATCAGTGCCAATAAAGGTTTTTGTATGTCTCCAGTCTTCACAAACTCTATTCCTCACGTTGATTGCTTAGATATATTCCTACGCAAGAAGTGCAAAAAATAGTAATAAGTAAATATATTTTTTTTTCTGTTCCAAAATAATCTTGTACCCAAATAAGAGGGTGGCACTGGAGAGTCTGATCATGTAAAACTCTGTTCACAAGAAATGGTGTTTCTCAATTTAAAAAAAGCACGTGCCCATTTGTTCCTACATACCTGGACATTGGC
>1A-19106_2715_HW_PR_1_Plus_37567794_37568336_[GENIC]_LOC_Os01g64780_expressed protein_ATG138
TTGGGGTGGGTTGGGTTGCCGAGAGGGAGACGTCAGACGTGGCGTGCTGGCCCCACCTGTCAGTCCCGCTTTCCGACGCCGTGAAACCGCCGTCCGCCACGTGGCTTTTCTCGAATGGCTGGCAGGTGGGACCCACCTGCGACGCGGGTACACGTGTCGGCGCGGCCGTGGCTGGCGCGGTTAAGGAGACGGGAGGTGACGGCGTCAACGGGGAAGCGCGTCGGCTGCGGGGTTTGGGCTGGCGGTGAGCTGGCCCGGGTGGAACGGAACGGACGTCGGGTGGGCCGGACGGAAGCGGGGGTTGGAAGGGTAGGACGGTTCGGAATGTGGGGCCCAGTCCACGTCAGTTCAACGGCCGTTGTCCATGCACCCGACGGCGGCTTCGGGAACGGAAGAGAG…
>1A-19213_2715_HW_PL_1_Plus_10347246_10347745_[INTERGENIC]_LOC_Os01g18420_"SRF-type transcription factor (DNA-binding and dimerisation domain), putative;Ontology_term=GO:0003677,GO:0003700"_
ACCCTACTTTTCTCTACCTTTTGTTTTCCAAATTGGGAGGTGAACAAATTTGGATATAGGTAGTACAGTACAACATTGCTTAAGGATCATGCTATGGTTGATAGAGTGGCTTTTCTTGGGGTAGGCCGAGATATGGTCGATAATTAGGTTACAACTCATTTTTGTGTAGGTGTGTGGGTATGTCGGCAGGGGTCTGCCGTTACTTTCAAGAAAATTTAGGAACTGCAACCCATCCATGCACAATCAAACCAAGTGAAGACAGTAACGTCAGGTGCGGTCGACTGGTCGGGGGTTTATAGACATTAGTGAACCGGTAACTGTTAGACAATGAGGTGAAGAAAATTGAGAGCCTATACAGTACTGCATGTGCAGTATTGCTTGCTGAAATGTGAACCCCAC…
>1A-19232_2715_HW_PL_1_Plus_42652518_42652770_[INTERGENIC]_LOC_Os01g73660_hypothetical protein_
GTAATCCATATACGTAGAGATTTTTTGAGCTGGTAGTGAAAAGTGGCAAAATAAAAATAAATCAGTGAACCCGAATGGCAAATCATCCAAGTCCTGACTTTGGGAAGATGGCAATTGGCAAATGGAGTAGTCCAAAATCCCACACTCGTCAGGCCCGCTAGGGTTTCAGGCTTCCGAATCCGAGCAGCTCCATTCCCCAAATCGCCTCTTGTCTCGCGCCCTCCCGCCCCGTTGCCGGCGACGAGCGCTGCAG
>1A-19312_2715_HW_PL_1_Plus_34592351_34592769_[GENIC]_LOC_Os01g59850_Putative GTP-ase activating protein for Arf_ATG226
CCATTCCCATTTTTGCCCACTCCTCCTCCTCCTCTCCAGTAAACCCTAGCCCACCCAACCTCCAATCCCCCCCCAACCAGCGCCCGAATCGCAGCCCCGCGAGGCCCCAATCGAGCTAGGGTTCACCGATTTCGGGGGCCGAGCCAGCGAAGGCTCTCAGTTTTCGCTGCGATTTGTGGGGTGAAATTTTCGGGGGGATTTTGATTTCTTTCTCTCACGGTGGGGGATGGGGAGCCGGAGGGAGGAGGAGAGGAACGAGAAGATCATCCGTGGGCTCATGAAGCTGCCGCCCAATCGCAAGTGCATCAATTGCAACAGTGTGGTAATAATCTCCTCCGCCTCCTGCTTGCGTTTGTTGCTGAGAAGCTTGATTGGTGGTTCATTTCGTTCCCGGATCGT…
>1A-19314_2715_HW_XL_1_Minus_34645756_34645440_[INTERGENIC]_LOC_Os01g59950_Similar to AT5g15260/F8M21_150_
CTCGAGGAATCCCTTGTCAGACAAGCAAAACATACCCGTCGAGACAGATTGCGATGTGTTGCTAACTGGCCGTAAACAATGGCGTTGTCTTGGTGACATCCCTCAACCATCTGGCTCCTTGATCGGACATGAGGAGATGAAAGTTACCAAACCCGCGGCATTCGGCCTCTGCTTATGCTATACGGAAGGTTTCTTTAGCATTTTTCGTACCGTTTGGTCAGATAATAACGTCATGGTGTCGTAGGAGAAAATTACTAATGGCACTTTTGACGTGAGATCAACGGACTAATGATAATGGCACATGTTTGTCAATCCCA
>1A-19320_2715_HW_XL_1_Plus_30042750_30043025_[GENIC]_LOC_Os01g52300_hypothetical protein_intron1
CGGATAGGTTGATTGGATAGATTGATTTTGTTGTCCTAAATGTCGTGCTCTCTAAACGCTTAGCATGTAGGGAGATCTCCTGACGAGTTGGCTATCGATATTGGGGATGAATGGCTGCTTGGGGTACTTTCCTCAGTAAATTACAATATGATTCGATGTAACTGTTGAGTAGTCCAGGTCTCAGTGCCGACTGCCGAGTGTGGGCTGGGTTTGGGGGCTGTAATTAGTAACATTGTTGCTGACTTTGTACATGTTTACCCTCTACTCCCCCATCCC
>1A-19419_2715_HW_PL_1_Plus_10698562_10699102_[GENIC]_LOC_Os01g18930_"Peroxidase, putative;Ontology_term=GO:0009605,GO:0009719,GO:0003824,GO:0009607,GO:0006950"_exon1
GAGTTGAAGTTGACCACCTTGTCGAGGTTGTTGCGGTAGTAGGTGTTGTCCAGGGCGCTGACCGGCCGCAGCTTGCCAACGAACGCCGGCATGAACCTCGCCACGGTGGCGAGGTCCTCGTCGCGGGCGTTGTTCACCACCGCGGGGTCGGCGCCGCCGCCGCGGGAGCACTTGTAGTTGAGCAGGTTGCGGTAGGATGGCGTGATCTGGTCGGGCGGCGCGGCGAGGCGGGCGGTGAAGGAGGAGCAGTGGCCGTCGCCGACGGAGTGCGCGCCGGAGAGGACGACGAGCTCCTCGACGGTGAAGTTCTTGCGGGCGAAGCTGTCGATGAGCTGCCGGATGGTGAACGTGGGCTCCGGGAGCTCCGCCTGGGCCTCGTTGGCGGAGGAGACGAGGCCG…
>1A-19437_2715_HW_PR_1_Plus_37908745_37908988_[GENIC]_LOC_Os01g65360_hypothetical protein_exon2
TGACGCTTGACATGACAAGCATTCACTCCGCCGTACACCGACTCTCTGTGTGTGTTCAGCACGCGGATCCCCCGGACGCGCTGACTCCACCTGCAAATCCTCAACAGTGCAAGGGGGATCGCTCTAGATGCGACCGCAATCTACCACACTGACGACGACGCCATTGCTGCCATCAAAGAGATAGCTTAATTAAAAACAGTAACCACTCATAAATGGATGTGTTTCAGCTTAGCTTCTTGCTGCA
>1A-19502_2715_HW_PL_1_Plus_18806417_18806634_[INTERGENIC]_LOC_Os01g34150_hypothetical protein_
TAGGAGTAGCCTTTTTAGTGCTAGCTGAACGTAAAGTAATGGCTTTTGTGCAACGTCGAAAGGGTCCTGATGTAGTGGGATCGTTTGGATTGTTACAACCTCTAGCAGATGGTTTGAAATTGATTCTAAAAGAACCTATTTCACCAAGTAGTGCTAATTTCTCCCTTTTTATAATGGCTCCAATGGCTACATTTATGTTAAGTCTGGTCGCTTGGGCC
>1A-19527_2715_HW_XL_1_Minus_35693861_35693399_[INTERGENIC]_LOC_Os01g61720_"IQ calmodulin-binding motif, putative;Ontology_term=GO:0005515"_
CCGCGGTCACCGGCTCACCGCACCGTGACAGCGGAGAGGCGTGTCGCTGTCGCCTCTTATGGAGGCGGAAGGCGAGCGAATCCCCCCAGCTGCTGCTGGTCCATGACAGGTGGGCCCCACCTCGCCGTGGGCGGGACGGGACGGGACGGCGCGGTGGTGGCCCACACGTCAGCGGCGGGTTTTTTTTTTCCGTTGCTTGTACGAGCCGGGACGGCGCCGTGCGGGCCGTGCATGCCTAACCGGTGGCAGGTACGAGTACGACTACACCGGCTCGTACACAAGCCGTGACACGACACCTGTAGACCTGACCTCCCCCAAGTATACGTGGTCCACATGTAAAATATAGATAGGAGTCTAGTCCTTTGGGTCTGTTACGTGGGGGGGCGGGGCTGGTAGTAT…
>1A-19542_2715_HW_XL_1_Minus_40620376_40619931_[INTERGENIC]_LOC_Os01g70200_"Exostosin family, putative;Ontology_term=GO:0016740,GO:0003824,GO:0008151,GO:0016020"_
CCCCAAACCTAAACAAAACCACCGACACTATGCAAAACTCACTAATCAATCCATTCAGGGCATGTTTAGTTGGTGAAATGAAAATTTTTTTGATGTCACTTCGAACGTTTGGCCGGATGTCGGAAGGGGTTTTCGAACACGAATGAAAAAACTAATTTCATAACTCGCCTGAAAACCGCGAGACGTATCTTTTGAGCCTAATTAATCCGTCATTAGCACAGGTGGGTTCCTGTAGCACTTATGGCTAATCATGGACTAAGCTCAAAAGATTCACCTCGCAATTTACATGCAAACTGTGCAATTAGTTTTTCTTTTTATCTATATTTAATGCTCTATAGATGTGTCAAATATTTGATGTGAATTTTTTGGGAAAAGTTTTCTGGGAATTAAACAGGGCCT…
>1A-19545_2715_HW_PL_1_Minus_3893529_3893324_[GENIC]_LOC_Os01g08040_Is a member of the PF|00955 Anion exchanger family.;Ontology_term=GO:0005215_exon7
TTATTCAAAAGACTATACTAAGAGAAACTTAAGAAGGGTCGCCATAAGCAGATAAATTGTATCATAAAAACATGCCACACACCATGAATCCGAGGACCAAAATGTCATAATGGTAGGCAGAGGGTTTCTTCAAGTTAAACTCTTTTTGTTGCGCCAATTGTGAAGCCACGCTATGATCAAAGAAGTAAAGTCCTGCAACCATCAAA
>1A-19704_2715_HW_XL_1_Plus_17884413_17884609_[INTERGENIC]_LOC_Os01g32660_"MAP kinase kinase 1;Ontology_term=GO:0006464,GO:0000166,GO:0004871,GO:0005488,GO:0016740,GO:0009605,GO:0009607,GO:0006950,GO:0009628,GO:0030246,GO:0009719,GO:0016301,GO:0016787,GO:0005515,GO:0007610,GO:0007165"_
CCAACTCGTGCGTTCCCACAGAGCAACCCCCCTCCCCATCGTCAGCATCTTTCTTTCTCTTCCCATCCCACTCCCTTCCCCACACGCTCTCCTTCCTTCCTTCCTTCTTCGCTTCTTCCGACGCCACTTCACCTCTCCTTCCTCCCTCCCTCGCCGCCGCGGGCTGCTTCCTCCCTCCCTCCCGCCGCGTCCCGCCA
>1A-19706_2715_HW_XL_1_Minus_37386993_37386815_[GENIC]_LOC_Os01g64450_expressed protein_ATG192
GCGCATTGATCGATCGATCTTAGGTAGGAGCAGTATATGTATGAAGCGTACGGATGTAACGCGTGTAGCGACCGAGATATGGATAGAAGTATAGAACGCCCGCGACGACTTGTGCGTGGGATTTTAGTGCGGAACAGGGGGTGCACGGCTATTGTTTTCAGGGGATACTGGCGCGCGTT
>1A-19712_2715_HW_PR_1_Minus_19948985_19948296_[GENIC]_LOC_Os01g36080_"Protein kinase domain, putative;Ontology_term=GO:0005886,GO:0030246,GO:0006464,GO:0000166,GO:0016301,GO:0004871,GO:0005941,GO:0005488,GO:0016787,GO:0016740,GO:0005515,GO:0030154,GO:0007165,GO:0005618,GO:0016020"_intron10
TGAGAAATAGAAAATGTTCATGTAGGCCAGAACTCACATGTTAATAGAGTCCAGAATACGTATGATACGATGACAAGAAATCATCGCGTCAAGCTCAGAAGTGATACAGGAGTTAAAAAGTTGCTTAATTGCTTGAAACAAGTGGGGAACTGCCAACTCACGATTGAATCAAACATATCAAGATGGGTCCTAAAACAACAGCATTCCCGGTTTGAAGGCAGCCATGTTTTATGTCTTATTCTAATATAGAAAAGAAACATACACATGACACGATTCAATCTCTCAAAGAGTAAAAGGAAACTTGATTGCAATAAATTGGGACCTAGATCAGTGGCAATGGTGACCACTTGCTGCACAGAAGGGTTCCACTCCTCAACATGTATCTTGTCCGCAAGGTTT…
>1A-19823_2715_HW_PL_1_Plus_38379548_38379889_[GENIC]_LOC_Os01g66120_"No apical meristem (NAM) protein, putative;Ontology_term=GO:0007275"_exon1
ACCATCCCCGCCGCCGCCACCGCCGCGGCCGGCGGCTTCTCCAGCCCGCCCTTCTTGTTGTAAATCCGGCACAGCACCCAATCATCCAACTGCACCAATACAAAACAAATTCATAAACAAAGTTTAGAAACAAATTTACACTCACTCAAAAAAAAATTAAAGTACCAAGTGCAAAACTAAGGGCCTGTTTGGTACAGCTCCAACTCCTAAATTTAACTCCAGGAGTTGAGTCTGGAGTGGAGTTGTGGAGCTGCCTAAACCCAACTCCACAACTCTAGTTCATTTTGTGAGAGAGCTCCACCCAGCTCCACTCCCCGTTTTGGTGGAGCCGAAACTGTTTGG
>1A-19825_2715_HW_PR_1_Plus_40778306_40778593_[GENIC]_LOC_Os01g70440_expressed protein_ATG195
GTGTCACAAGCAAGGAAGCAAAATATGTGTGTGAGGCGTCGTGAGCAACTGAAACCAGCCGTGGCGTCCAAATTGGAACAATTTGAAATGCAAACTGTACTAACAAATTCAAATTAGTTTAACTAAACTACTGAGGCATCAAGTCTTGGTTATTATTATATGATTTCTTATAATTTTGTTTGGATGACAGAGCAAAAAGTTGAGATGGCCGAGTTGGTCTAAGGCGCCAGATTAAGGTTCTGGTCCGAAAGGGCGTGGGTTCAAATCCCACTCTCAACATTTATTCTT
>1A-19842_2715_HW_PL_1_Minus_5560172_5559605_[GENIC]_LOC_Os01g10500_hypothetical protein_intron7
CTTACTCGCTAGGCAATTCCAAAAAAGTTTTTTTTTCTAGAACATATAATTTTCGGCAAGCTAGCTATGAGGGAGAAAAGTATGATAATTAATTGAATTTACTATCCCGAAATTATCGTATAAGTATTGGTTTTAAAAGTTTACACAAGAGGCAACTGAGCATAGCTTGTCAGCATCTTCATGTACTACTAAAAGGACGAAAATAACCAACATCAATTAGTAATACAGAGAATACAGTATAAATAAGTGCAGTAGAAAGTTGAAACTGACATTAATATCTAGTATTCCCTCCATTTCATATTATAAGTCATTTGATTTTCTTTTCTAGTCAAACTTTGTTAGTTTGATCAAGTTTATAAAAAAATTTAACATCTAAAATATCAAATTAGTTTCATTAAA…
>1A-24928_2715_DJ_PR_1_Plus_34755536_34756017_[INTERGENIC]_LOC_Os01g60110_hypothetical protein_
CTTGGAAAGCGAAACGCTCCCGGACGGAGTCCACTACTGGTCGACACGTCTTTGACGCTGCGCTCGCATGTTCCGCGGCTAAGGCAAAGCTCACGCCCAAACGCTTGGCCATTTTTTTTCTACCACCACACACTGCCACTGCCATTGTCACCCCTAATTGTCGAGGAGGTTTCATCAGATCCACTACCAACCCCACAAAGGCCCGAAGCACCAAACTACCAATCCACAGGTTTTATAACAAGAGCAAATGATTTGATTCGTTCAAAAAAATAACAAATGATTTGCTTATCGATCCACGAAATGCACGTGGAAGTCCACGAAAATTGCTGCAAGTTGCCGACAGTTCGATAGTACAATATTACTGTGTGTCTGTAGGTAAGCAGCTCCAAGCGAGGAGTG…
>1A-24933_2715_DJ_XL_1_Plus_41950525_41951265_[INTERGENIC]_LOC_Os01g72360_hypothetical protein_
CTTGTAAAGGTTTGCAGCCACCGGAGATCAAAGTACAGGGCTCTCGTCTCGCCCACAGTTTACTTGGTGTTGACGATGACAACGGGTGCCATGAATATTGGACTGGATTAGGTTCAAGGAGTAGTAGTGTAGTACTAGTCGGCAACAAGAACTGTAAATTAAGACGCGCATCATCACAGCGACGCGAGTTGCATATGCTAAAATTATATATTACTTAAAAGTTAGTATTACTGGTCGTTCCAGTCGTATGGTAGTCTACGGTAGGAAGTCGGCAGGCTAGGTGAAAGTGAAACAGTGCGCTGTTAGCCAGATGGATTTTTTGGGACAAATTTCGCACGCCATTTTCTTCTTTTGTGTGTTTACTGTGGCTGGAGCATGTTACATACAGTTAGTTAGGTT…
>1A-25015_2715_DJ_PR_1_Plus_5239138_5239233_[GENIC]_LOC_Os01g10040_"Cytochrome P450;Ontology_term=GO:0019825,GO:0006519,GO:0005783,GO:0003824,GO:0006118,GO:0019748,GO:0009058,GO:0006629"_intron7
AGTCTGTATAGGGCTACGTCCTACGTTCGGGAGGTAGAAAATATGGTGATTTATTTTATTTTTTTGCGGGGAAATATGGTGATTTATTAATATATG
>1A-25025_2715_DJ_PL_1_Minus_29113934_29113757_[INTERGENIC]_LOC_Os01g50730_"Poly(A) polymerase central domain;Ontology_term=GO:0016740,GO:0006350"_
GCAGGGTTAGTTGGAGATTATGACTAAGATTTTTCCATCAACACTTGGTTAGGGAAGAACACGGTACAGCCATATCACTATTAATCTCACTATTAATCCCTCCAGGAAACTTGCAAGTTGCAGCTACACGACCGAAGCTATAAGCGAGGCAGCGAAAAAACACACGCCTCGTGCAGCG
>1A-25030_2715_DJ_XL_1_Minus_2654183_2653958_[INTERGENIC]_LOC_Os01g05560_expressed protein_
CCGTTAGTCTTTCTGTTCACCAATGTTTGGCGCGCGGCATCTTCCTCATGTCGAGTGTTGTTCACTGGGTGTGGCGGGGCATGCCTAGAGATGTTCACCGTTTTCTCGTGGTGAATTCACCTATTAGGAAGCAAGGATGGTTACAATTGGTTTTTCACGGGGACATAAATAGGAGAAGACATGCCCCCGTCAATTTTCGCGGGGGCGGAGATGGTCCTTTCCTTGT
>1A-25037_2715_DJ_XL_1_Plus_21316112_21316326_[INTERGENIC]_LOC_Os01g38090_hypothetical protein_
TCTGTCCAAATTACTCGTGTGTGATCAACCCCCAAATCAAAGCCGCTGTGTCTCGTCGTCGTTGATATTCTTGCGCTGACTTGAAAACGTCAATTGAAAGTACACCTTTAATTTTCTCGGGAGCCCATTTTTTTAGAGCTCAACATTGACCAGTACGTAGTGTTTCTGTTAAAAGGCGGGTACTACTGCACGTGCAAATACTAGCTTTTTGGCCG
>1A-25039_2715_DJ_RR_1_Plus_32382138_32382453_[INTERGENIC]_LOC_Os01g56260_"Transposable element protein, putative"_
TGGTTTGGATCTTCGAGTCTGCAGATTCCACAACTCAAGAAATAGGGGAGAGAGTCTCGAGAGATGGCCAGATGAGGGGGAGAGCCATGGCCGGAGGCCCTGCGCGGCTGAGCAGTTGAGAATGCGATCTTAGAGGAGGCGATGGAGGAGTGCTCTGGTGAGAGATAATGGGGAGCAGAAGACTGACTAACTGATTCCAGGTTGAATGGGGATTATATAGGGAGCTTATTCGTTGAGAGAGATGTGGAGAGAGATTAGCAGGTTTGTTATCTAATGTTGCGGTACTACTTGGAGGGAAAATTGAGTTTGGCGGGAA
>1A-25125_2715_DJ_PL_1_Minus_31789842_31789279_[INTERGENIC]_LOC_Os01g55250_hypothetical protein_
ATTCTTTTTTGTAGAGTTGTCCTAGTTGTTCTCTCTTTGACCATTTAGTTTCTATGTTCGCTGATAGTGATAAGAGGGCAAGAGGCAGTAGTTAATTAGTGAGTTCTTGTTGTCATCCTCTTTTTCATCAAAGACACAGACATCCTGGTCGTTGTTGAAAGTTTTTTCCTCCTGTGCTCCCACACAATTATTTTGATCAATCTAATTCAATCATGGAACTTAAAACTTTTGATCAATAGAAGTATTTAAATATTTAATTTTAATGTTGGTATTTTTCTGTGTGCGCGCTAATGCAGGGGATTCAGAGAAGCTAGTTAAAGTTCTGTTTGAGCTTGCTAGACATCATGCACCATCGACAATATTTCTTGATGAAATTGATGCTATTATCAGCCAACGTGG…
>1A-25136_2715_DJ_PR_1_Minus_35387117_35386770_[INTERGENIC]_LOC_Os01g61170_Similar to prenylated Rab receptor 6_
ATATTAATTGCCATGTATATACAGCAAAAACATGTTACTGGGATGCTCTGGCAGCAAGTCAATAAGATATCAAAGAAGGTTTACCAACATATTTGACCAATGCAAGAAAACTGTAAGTTTCTCTATCCTACATGCAACATAACTGGAATAACTTAAAACTTTGCATAACTACTCAAATATTGAAGGCATTCACTGTAAAATGGTATTGAAGTTCTGGACATTCTAACCAACACAACAAACTGATAAGTGATACTCTCAAGTGTCCATACTTATTGACAACATAACAAACCTATAGAGTCCTACAGTTTAAGAATCACAGATATACATCCTTGCTGTATTACAATGCAC
>1A-25149_2715_DJ_PL_1_Minus_33566759_33566549_[GENIC]_LOC_Os01g58060_Similar to NADH dehydrogenase ND2_intron6
GAACCCTTGGGACCTTCTTCAACCCCAGGATGTGATGAGTCGACATCGAGGTGCCAAACGACTCCGTCGATAAGAGCTCTTGGGAGTCATCAGCCTGTTATCCCCGGCGTACCTTTGATCCGTTGAGCGAGAGCCCTTCCACACGGGACTCCCGGATCACTATGGCCGACTTTCGTCTCTGTTCGACCAGTCGGTCTCACAGTCAGGCAGG
>1A-25159_2715_DJ_XL_1_Minus_2062759_2062162_[GENIC]_LOC_Os01g04600_expressed protein_ATG29
TTTGGGTCCTGGCATCATCAAGAAATTAACAAAAGAAGAGAAAGCAACGGATCAGGCATCATTTCCCCGAAACAGCGGAAGCCCAAAACAGCACGAACGCGTGAAACCCTATCGCCGCAGGAGCAGCATTTGAATCTTACAGCTTGGCAATGAGGCGCTCGTTCTCGCCCTGGAGGTCGGCGACCCAATCTTTCATGGCTGCATCATCAGAAACAACAAAACGGAGCGAAGTCAACAACCTAACAGAAATTCCTCCCAATTCCAAAAGATGTGCATTTCTCTCCCTCCCAGGTCTTAAACCCTCCTCCCTTCGAAAAACCGACGAAATACATCCGCCTCCTCGGTTTACCTTGCTGGAGCTCCTTGATGTCGGCAGCCCGCTTCTGGTCCAGCCCCTCG…
>1A-25222_2715_DJ_PL_1_Minus_28385569_28384898_[INTERGENIC]_LOC_Os01g49390_"Similar to cytokinin synthase;Ontology_term=GO:0016740,GO:0006139,GO:0000166"_
TGCAGAGTAGTCTAGTTGCATGCACTGGGTTTAGTTGCTTCCCTTGTTGACATGTAGTGGTGGATTCTCTGAAACATTCCAGCTGGTAGCGTGCACTGGAGCCGCTGATTAAGTGCGTAATCTCATGCTTGGTGTGTGATTAAGGGGAGGGGTTTGTGCTGGCCGCGTGAGTTGGTGTCTTTGTACTCTTGTTGTGCCAGCTACCAAGGCAGTTCGAGCCTAGACGTGTGATGCATTCTCATACTCCTGTTTTCCTCTTCATTCTCTCTTTCTCTCACATTCCTTCAGTGTGACTGTTCGATTCGCACGCACCGACATCGCCGGGTTCTTTTTTTCCATTGCCGTGGTATGTTAGAGCAAGTTTAATAGTATAGTCAATGGCTGACTCCAAATCATTTA…
>1A-25225_2715_DJ_PL_1_Minus_1067373_1067040_[INTERGENIC]_LOC_Os01g02910_hypothetical protein_
CAGTATGCTGCGACGAGTCATTAGTGTCAGTGAATCCAGCAGGATAGGAGTACTTCGATCGCAGGACGTCGAGTGGGACTACTCCCAAATACTGTAGGGCTTCGTCACTGAAATCAAAATCGATTTTCTCTGAATCCAGAGACCTACCACCGACACGCCGACGCCGGTGAGACGAGTAAATTCAGACAAGGATTAGTTACTTGTAACAGCTTCAATTTAATAAGCTTGGATTTGCACGTACAGTTGAAAGGCAACTGCACAGTGGCCACCCATGTGGCAGTTGGGCAACATGAACACGAGATTGAGCTTCTTCAACAATTAATATTATAAACCC
>1B-00107_2715_DJ_PR_1_Minus_29906998_29906403_[INTERGENIC]_LOC_Os01g52050_"Leucine Rich Repeat, putative;Ontology_term=GO:0005886,GO:0030246,GO:0009653,GO:0009719,GO:0006464,GO:0000166,GO:0016301,GO:0009908,GO:0016740,GO:0005515,GO:0040007,GO:0030154,GO:0007165,GO:0016020"_
TTGGCCTAGAGAAAACGACCTGTCTAGACTGTGGAGATTGGAGAAGCTACTTGTGGAGATATAAAGACCAAAACCAGAATGCCTTTCAGCAAGTTCATGAATTTTTACCCAATGTGACTAGCTCTGCTCTGCACTAAATTCTCTCACAGTAAAAGGAATGGGCAAACCAAGACAAGGAGCACACTGCAAGCTCAAATCCTGAACTTGAAAGCAACCATACGTTTGAACAACCATCTTGAAATCTGGGGGAATCTGCATGCATGCCAGTGTGCCGCTCACTTTGCGGACACACACATCATTAGTTTGACAACGCCCAAGCATCGGACACAGCACCATGCAAGTATAATAGTGAGGGTGGTTATTATAAGATTGGGAGCCATGTTACCTAGGCGATTAGGA…
>1B-00112_2715_DJ_PR_1_Minus_31390729_31390614_[INTERGENIC]_LOC_Os01g54610_hypothetical protein_
ACGCTGCGCTACACCGGCGCGCGGCACATGAACGTGTATGTACGCATGGCGTTGTTTTTATTTGACGTTCTAGATCGGTTGCATGCCATGCCACTCGTTGCGCAAACTGGATTGGA
>1B-00122_2715_DJ_PR_1_Plus_12571908_12572517_[GENIC]_LOC_Os01g22390_At5g18530/T28N17_10;Ontology_term=GO:0007165_intron9
CAAATCTTCAGGGGAAGATAGGGCGAGGAAGGAAAAACAGGAGGATGGAAGCTTGGCAGGTAGGCCCCTGTTATTGTCCCCAAAATTGGTGACTATATCTCAGTCAAAATACAGACTACTTGTTAAAATAACCGCCACATATGAGGCACATGAGTTGAAGACCATGGTGGAATAACCTCAAAGGGGGCATACTGAAATGCACATGAACTTTTCTCAAGGTATGGATAGTGAGAGTTGTCTTGCATTTGGGCATTGAAATGTACTACCTCCGTCCCAAAAAAATTGTATTTCTACTAATGTGGGACCTAGCAAATTGATTACATCAAAATATGTTTCCTTGTAATCTCGCTTCTTTCCATCCCATCTCTAACCCGTTGTCTCAACCTTCCTTTTAATCAA…
>1B-00124_2715_DJ_PR_1_Minus_27902026_27901853_[GENIC]_LOC_Os01g48690_"ribosomal protein S20, putative;Ontology_term=GO:0005840,GO:0016043,GO:0006412,GO:0005198"_ATG204
CAGCGCTACCTCAAGTTCCGCCTTGCTGGCTGTTTGGCGTAAAATATGAATCCGCCTTCGACCCAAGCCGACGCACCAGGCTCTGGCTCGTCCCGGATAAGATAACATCATCGGCGAAGGGCACGAAGCGGTGCTCCTCGAGCTCACTCCGCACCGCAGCCATGGCGACCGCCA
>1B-00128_2715_DJ_PR_1_Plus_10654863_10655189_[GENIC]_LOC_Os01g18860_"S-adenosylmethionine synthetase;Ontology_term=GO:0016740,GO:0006519,GO:0009058"_exon1
CCGCCTGCCTTGCAATGTAGGCTCCGCTCCGGTCAACCTTGGTCGGGTCCTTGCCGGAGAACGCGCCACCACCGTGTGCTCCCCAGCCACCGTAGGTGTCGATGATGATCTTGCGCCCGGTGAGACCTGCATCTCCATGAGGTCCACCGATGACGAAGCGACCTGACGGGTTGAGATGGAAGATGGTCTTCTCATCAAGGTACTGCTCTGGGATGACAGGCTTGATGACATGCTCCTTCAGGTCAGCCGCGATTTCGTCGTTGGTCACGGTCTCATCGTGCTGGGTGGAGATGAGCACGGTGTGGACGCGGAGAGGGACCATGGCGC
>1B-00129_2715_DJ_PR_1_Plus_3142350_3143007_[GENIC]_LOC_Os01g06670_"Leucine Rich Repeat, putative;Ontology_term=GO:0006464,GO:0000166,GO:0016740,GO:0040007,GO:0009607,GO:0030154,GO:0016020,GO:0005886,GO:0009628,GO:0009653,GO:0009719,GO:0009908,GO:0016301,GO:0005515,GO:0007165,GO:0003674"_exon1
CCCCTGTAATCTCTAACGAATTCAACGATCTCAGCTGGCCAATAGAAGAGGGAAGCTCTTGGGAGAAGTCACTTGATGCAACACCCAAATTTTCCAAGGATTTGATGTTGCCTACTGAGTTAGGGATTGGACCAGAGAAGTTAGTACTGCTAACAAGAAGATCTACCAAAATGTCATTTGATGAGATATTTTTTGGCAACGAACCGGAGAGTTCGAAGTTGTACCTAACATCAACAGAGGTTAAGTTTTTGTTCTGGAAGATTCTACTTGGGAAGCTCCCTTCTAGACTGTTGTGTGTAAGACTAAGAACACTTAGGGAAGGTAAATCTCCAAAGGACTCTGGAATGGGACCGTGTATGAAGTTGTACTGTAGGTTAATCTCACTCAGTGAGCGTATAC…
>1B-00129_2715_DJ_PR_1_Plus_37560188_37560605_[INTERGENIC]_LOC_Os01g64760_"Yip1 domain, putative"_
TCCTCTTCCGTGCGTATTGCGGACTCCCCAAATCTGACCCACCCTGCCACTGCATCCACCCCTCCACTTCTCCTTCTCCTGCGCCGCCTCATCTTATCTCGCCAATCCCCCTTCGTCGCGCGCGCAAGGCTAAACCCTAGCTCCTCCGCGGCTCCGCCCCCACCGCCTAAACCCTAGTTCGGAGGTACCCTTCGCGGTCCTCCTCTCCTGTTTGGCTCATCGATTCTACGGTTCGATTGGTTCGGTGGATCGATTAATTCGTTCGTTTGCTTTGCGTGGGTGGGTTTTTGATTGGGTGTGTGTGCGTGTGGTCAGAGTTGCGTGCGGGCGTGGTGCGGGAGGATGGCCGAGCCCTCCAAGGTGATCCACATACGGAACGTCGGGCATGAGATCTCCGAG…
>1B-00132_2715_DJ_PR_1_Minus_28858504_28857922_[GENIC]_LOC_Os01g50300_hypothetical protein_ATG174
CGGCCAAGGCGGCGGTTCCGGCCACGAACGTGAGGGCCACGGCGGGGAGGAAGCGCCGCAAGGCGCGCCTGATGATGGCGTAGGTCCAGATGAAGACGAGCATCTTGACGACTTGGCGCAGCTGCCTGCGGTTCTCCAGGAGGAAATCGGCGTCCACCTTGATGCCGCGGTAGTCCTCCTCGAGTTGGACGCGCTGCGCCTCCCGCTCCGCGTCGGTCATGGGCTGGGTCATGAGCTCGTTCGTCTGGTGCTGGATATGGCGGAGCTGAATCCCCACCATGGCGATCTCGTGGTCGTTCTCCGCGGCGTTGAAGTGCGCGTCGTCCAGCAGGGCCCTGGCGTCGTCGGGGTTGTCGACGAGGTGGAAGTACATGGCGACCACCTCATCAAGCAGGGGGT…
>1B-00136_2715_DJ_PL_1_Plus_4073210_4073621_[GENIC]_LOC_Os01g08320_"AUX/IAA family;Ontology_term=GO:0009719,GO:0005622,GO:0006412"_ATG91
GGAGAGGAAAGCAAAGAAAGCAAAGCAAAATGGGAGAAGGGAAGAGGTTGGGTTGGTTATAGCTGGGAGGTCACCGGTGGTCAAAACGGTCAGTGACCCGGGACTGCCATTTTACACATTAGCACCTGACCTCATGTCAAATTACATTTTACTTTCCCCGTTTGATTGGTTGTTTTGGTATTTTCCTAATCATTTTTATATAAAAAAACAGTTTGATCGAGATTGTAGAAAAATATAGTAATATTGTTAACACAAAACAAACATATTATTAAAATACGTTCAATGTTAAATTTAGTGCAACTAATTTTGTATTGCTGGTGTTGCCAACTGTTGCAAACTTTTTTACATACTTGATTAAATCTAAAGAAATTTAACTAATAAAAAAAATCAATGCTAGTA…
>1B-00139_2715_DJ_PR_1_Plus_17257131_17257565_[INTERGENIC]_LOC_Os01g31580_expressed protein_
GGAAAAAGAAGATGCATGCCAGCTATACATGAGGCAAGTCTACAGAGAAAGAGATTGATGCTTTGACTCACCGGAAGTGAGGACGGCATCCCAACTGCAAATGAAGTTTTTCTATGCGACGGCATGTGGTTTCAATCTGACCTACCGCCTAGATGTAGAACCGATGAATAGTGATGATGGCGCGCACAACGGCGGATCCTTAAGCTTGAGCAAGAGATGCCACCCCACCGTGGAGCTCTTGCCTCACCATCACCATCTTGAGTTCAATCCACAGTTCTGGATCAACCCCCTCATGCCCGAGCTGAGCACAACACCACCGGATTCAAGATTGAGTGCGCCTATCCACCAAATCAAGCACCGGGCTAGCGGATTGATCCCCCTCACCATTGATCTCCATCA…
>1B-00140_2715_DJ_PL_1_Plus_6880296_6880897_[INTERGENIC]_LOC_Os01g12530_"Similar to PRLI-interacting factor N;Ontology_term=GO:0003677,GO:0009719,GO:0007049,GO:0006950,GO:0000166,GO:0006259"_
CCACAGGTCGTTTCACCGCCACACCCACGACCGCGTGTGGTGCGTGCGAGTTGCGACGCTCCACCGATCGAACGGACGAGAGGGGCAACAAAAGAACGTCGCCGGTTGGTCGTCGTCTCGTCGCGGCCGCGGCCGCGGCCCTCGGCCGGTCTCTCTCGTGGTCTCGTGGAGAACGAACACGATGGAGAAATGTCGTGGAGGGAGGACGTACGGTTCATGGGTACACGTACTGCTCTCTCTGTATGTTTCGTACTTCCGCAAGGACTAGACCGCGAGTGACTTGGCGAGTTGGGCCTCGATCGACATGAAAAGGTCTATGAGGAAGCGGGAACTGCACATGTATTGGCCGGCTAGGTGATGGTGACGCCGCGCGTAGACGGCGTTTTCCGGACGGAGCCA…
>1B-00209_2715_DJ_RR_1_Minus_42010600_42010180_[INTERGENIC]_LOC_Os01g72490_hypothetical protein_
CAACCTAGATATGAACATTCCTATTACAACAAATCTAGACAACCATCTATCCAGAATAATCGTACTAGAATGAATCATATATCCTCCTGCATGCCATTTTTTTAAGATAGAGAGAGTAGGTAATAAAATAGCGATATTTTGAGATAGAATTAGAAGTAACTATTTTGAAACGGAGGAACTACACTCATACTCCCTTCGTCCCATCCTAGGACTAGAATATGGACATGCACTTTCAAGCGCAGCGTTTACCTGACAAGCCTTTTATTCGTTTGTTTTTTACACATTGATAGGGCTCCTACAGAATGCAAAATTTCAAAAAAGGGAAGATAAATAATGAATACTTCATGAAATGAGTCCACGTGATTTTGCAACAAAATATTATTTGCTAGCACCATAGAA…
>1B-00211_2715_DJ_XL_1_Plus_36406911_36407099_[INTERGENIC]_LOC_Os01g62910_expressed protein_
GAATTTTCAGCTCTTGAAAGGATTGACCATATTTGAAAGAGTTCAAAAACTCATAGCAAAATTTCAACTCAGCAAAAAAAAATTGTCAATGTAAAAAACTGCAATGTCTGAGCGTGCAAAAACTCATGGGAGAAGTTTTAACTCAGTGAAAAAAATGTCAATGCAAAAAATAAGAGAAATTTTGCAAAT
>1B-00214_2715_DJ_PL_1_Minus_11798211_11797929_[GENIC]_LOC_Os01g21180_"uncharacterized domain 2, putative;Ontology_term=GO:0003723"_ATG86
GACTAACAGGGCAGTAGGCAGATCCCCCACTTCCCGATCTAGAAGACAATCTCTTGCATCATCGATTCAGAAAATAGATGAATAAATTCCACGAATCAGATCGGTGGATGGCAGACCATGGAAACAGATCAAATTGCTGGGTGGGAAAGCAGAGGGGAGATGGCGGAAGGGTGGGGGCCGACTCACTTTTTGAACATGGTCGCCGGCGGCCGGCGGTGCGATTAAAGCGGAGGAGAGTCGGGAGAGGAGGTAAAACCTAAAGCTACGGCAGAGGAGGATGCGG
>1B-00219_2715_DJ_PR_1_Minus_27166780_27166444_[GENIC]_LOC_Os01g47550_"kinase, pfkB family;Ontology_term=GO:0016301"_intron1
TGACAAAAGTATTCCAAATTTTGATGTGCTGTCTGTTCAATGCTTATCTTGTTCTTAGTGAATTTGTGTTTTATGCTTATTATTGCTTAATGCACTACTAAAGCTTAAGTCTATGTTACTCCCTCCGTCCCAAAATATAACAACTTTTAGCCATCAGGATTTGTCCTAAAATATAACAACCTCTCCACAAACATTCTCTTCCTAACCAATCATAACCCTCCACCATTCACTTTTCCTACCTACCTTCACTACTCATCCAATCACAACCCTCCATCATTCACTTCTACCTACTTTCTTAATAACCATGTCCAACTCTAAAACTTCTTATATTCTGGGA
>1B-00223_2715_DJ_PR_1_Minus_4201059_4200874_[INTERGENIC]_LOC_Os01g08510_hypothetical protein_
GATCACGGGACGAGACGATGTGTGCAGTTGCCGAGCAGGGGAAGGGCAAAAGCAGGCAAGGATTGAACATGGCTCCAGCAGTCCAGCTCCAGATGAAAAGAGCACCGCGCTAGTTTCCCAAGTGATCTATAGCTAGCAGGTGCGACATGTGGTAGGCTGGACATGGTAGACGACCGACCATGAACC
>1B-00225_2715_DJ_PR_1_Minus_31359110_31358630_[INTERGENIC]_LOC_Os01g54570_"uncharacterized plant-specific domain TIGR01568, putative"_
TTGTCCGGAATCAAATGACAATATTATTATTCCATTACCACCCAAGGGCCGCGTACGCTTGACGGCGTTTTCTACCAATCCGGCAAGGCGTCACACGGTCACGGTCGTTGCCGCCGGACGCCCCGCCCCCAAGCTACCGTCGTCGTGTTGACCAGGGCTCCGCTCCAGCCGAGCCGCCCTGGGCAGCGAACAGTCGCGCCACGTGCATGGCAAGTCGCTTCGCCGCGCGCGGCGCGCCGAGGCGTCAATGGAGACCGGCGGTGCGTCGCGTAGGCTCCGAGTCAGCTCCCTCCTCATCCGGAAGGAAAGAAAGCATTAAACATATGCAAAAGGCCAGCAGGCTGGTAGTAGCTGCCTGTGTTTAGCAATGTTTCTTTCTGCTGCGTGGGTGCTGGGTAA…
>1B-00233_2715_DJ_PR_1_Minus_32247513_32247060_[GENIC]_LOC_Os01g56040_"AN1-like Zinc finger, putative"_intron1
AAGAAGTTGAGAAAGATTTACATTATTTAATTAACTAAAATACAATTTTTCTGGAATACTGGGGTATTTCTAACTAGGTAGGTAAAGTAAGCGTGACAAATAAAATTGCATGCTGATTTAACTTTTGTTAAATTATCCATGATTAATGCTATGTTCTTATGTGAGTGTTGGGAACCCTCACCTCCGACACGAAAAACGGAGAAATAGATTAATACGTGATTAATTAATTATTAGCTTAAAAAACTTTAAAAATGAATTAATATGATTTTTAAATTAACTTTTATATAGATTTTTTTTGCAAAACACGTATCGTCTAGCAGTTTGAAAAAGTGTGCGCGCGGTAAACGAGAGAGTGAGGTTGGAAACATAGACTTAAGAACACAGCCTAATTACACTCTC…
>1B-00240_2715_DJ_PR_1_Minus_27479595_27479195_[GENIC]_LOC_Os01g48050_hypothetical protein_intron1
ATTAGGCTTAATAGATTCGTCTCACTGTTTGCAGGCGGAATCTTTAATTTATTTTGTTTTTAGTCTACGTTTAATACTTCAAATGTGTGTCCGTATACGTCAAAGAAATTTTGCCAAAACAACTAAACACGGCCTTGGTTGGAATGGTTGAGAGCAGGGTTGATATGCAAGACGGTGGCATGTGGGAATAGGAACTGCATGGCGGCGATGGGGTTCATGGGGTACAGGTGCGAGTACGAGCCAGGGTACAAGCAGATGCACGTCGGTGACGAGGCCAACTTCCTGCCCTGCGTCATCCCAAACTGTAAGGTTTCATATATCGTCCTTTCACTTTGCTGTTCAGATTGATAATAGAATGAACATGCAAGTGTTTTTCAGTAATTTCAGCTTGTAAGTTGT…
>1B-00308_2715_DJ_RR_1_Minus_6008481_6008079_[GENIC]_LOC_Os01g11240_hypothetical protein_exon1
GCCATCGTCCTCCTTGGCGAAGGCGTCGACGGGGTAGGTCCTCCCGAGGCCGGTGGGGGTCTTGAAGGTGATCTTGGAGGCGTCGTCCTTGTCGATGAACATGTCGGAGAGGGAGACCCAGATGAGGAGCTCCTTGGTCTTGGCCCCGGTGACGCGCTTCATCCGGCGGTCCTCGACGAAGGCGGTGACCTCGGCGGCGAACGAGACCTGCCTGCTGATCTGCTTGAAGGTGTGGGTGATGGCCTTCTTCTGGCGCAGCCACACGAACCCCGTGGCGCGGTTGTAGCCGACCTCCTCCATCTCCGCCAGCGGCAGCAGGCCCAGCGGCATGTGGATCTCCGCGAGGAGCTCCACCGCCTTCTCCGCGCACAGCGCCGCCCCGTGGTACACCTCCGCCCC…
>1B-00320_2715_DJ_XL_1_Minus_29940429_29940252_[INTERGENIC]_LOC_Os01g52090_expressed protein_
CTAGGAGAGTCAGAGACAGACACAGAGAGATGGTAGTGGTAAAGCGGAGGAGGGGTGGGGTGTTGAGCCCTGGAGAAGCCACCGCACCCCCCGCCCGTTGCCTTTGCGCTGCATGCCGCCCCGCGCGGGGACACTTGTCTTCTTCCCAATAAACACACCCACGCACACAAGAAACCTC
>1B-00333_2715_DJ_PL_1_Minus_41983739_41983359_[INTERGENIC]_LOC_Os01g72420_"C2 domain, putative"_
GTTGGTAGGGTGAAGTTATATTACACATGTTTGGATTTCTACCAATATAAAACTAAATTCAGAAGATATGAAAATGAAAGTTGTAGATTACTGTCAAATTGATCATAGGCATTATCTATGATTAAAATTTAATCCAAACATTTACTATTGCTATTCAAGCTACCAATAATTTAGTAGGCATATTTTAGTTCCATTTGTTCTGTTAACTGCAACGACTAGTCAGAGCACCTTTCTGAAGATGACAATCCCAATGGTAATTTCCATAGGCCGAATCATTCGGAAAATCTTGTTGCCATATATATTCACGATCTTGTAAATATCGTCACATAAGACGAAATGGTTGAAGGGAAGAGGAATATTGCTGCTGCGCGAAGTAACAAG
>1B-00333_2715_DJ_PR_1_Minus_1669798_1669248_[INTERGENIC]_LOC_Os01g03910_hypothetical protein_
TAGTATAGCCGTAAAGAGAACAAATTAATAGCATATGGCAATTCAATCATGGGGTGCCATTGTTACCAATAATGCTGTCAGATGAATGCTTCCCACCACAAGTCCATGCTACTGCTGATGCACAAGGGTGTGCATCCATCTCACCCAGCAATTTAATTTTATTTTGTTACAATTACCGGATTCTTTCGGGCTGGCCGTCCTCGTTCCTCCTCATGGCTGCTCGCTTTCTACTTGCTTGAGCATCTTCGAGTGGGCTTCGACTATCTAGTCCTCATCTTTTGGCAGCATTGAAAGGAGCGAAATTCTAGAATTCTTGATTTTTCTCTCTCCTAGGTCTCTGTGGTTTGAAAGTCCATCCTTCAGGAAGGCTGTTTGTGGTCTTGTACTAATACCGTTGTC…
>1B-00403_2715_DJ_PR_1_Minus_34942651_34942088_[GENIC]_LOC_Os01g60450_"trans-cinnamic acid hydroxylase;Ontology_term=GO:0009628,GO:0006519,GO:0005975,GO:0006118,GO:0009058,GO:0006629,GO:0019825,GO:0009605,GO:0003824,GO:0005783,GO:0005623,GO:0006950,GO:0019748"_exon3
CAGGTAGGGGAGCCTGTGCGTGTCCGGCTCCGTGATCTGACGCCCCGGGCCGAGCACCGTGTCCAGCTCCCGGCGCAGCTTCTCCTGGATCTCCCCGTGGTTCACCCTAGCTCCGCGATCGCCCACTCCATCGACCACAGCGTCGTCTCGATCGCTGCAAGCAACATGGTTAACGAAAATAAATTAAAAAGAAGAAGAAGAAACTGTTAACTGAACCGAGGCACGCGTACCGGCAACATTGATGTTCTCGACAATGTAGAGCACGTTGTCCTCGTTGATCTCCCCCTTCTGCTGCGCCTCCAGGATGTGATCAATGGCGCATTTGAGCCCATTGTTGTCCATGGCCTTGGTGCTCGCTAGCTTCCTGCACACACACAAGAAAGAAACACCCACCATGCG…
>1B-00426_2715_DJ_PL_1_Minus_30020147_30019562_[GENIC]_LOC_Os01g52250_"glycosyl transferase, group 1 family protein, putative;Ontology_term=GO:0016740"_exon13
AACATGGCAAACTGAGGAGTGAAAATAAACATTACAATCCTTTATCAGACGAATTTCTGCATAATACTACATAAGGATGAACTCTATTCCAAATAGGGAAAAACATTTATAACAAGGTTGCCCTCCTAGGAAGCGACAATGCATAATCAGTCCAAAGGAAATGAATAGCAATTTAAATGTTTTAATCCTATGTTATCATGGTTCTGCAATATGACTGTGCCTTTTCTTTTTAATGTTTTTTTCTGACATACTGCACAGAAGTCACATAAACAAAAGTTCAATAATCCTTGATCTATGAATGTAGAAGCATATCTCTTTAAATTAGCTAGCTTGTTTGAAGGAGGTGTGGAAGTGCACCAGGATACCCTGATAGGCTGATATAAGTATATGACCACCCCA…
>1B-00511_2715_DJ_PL_1_Plus_40562109_40562506_[INTERGENIC]_LOC_Os01g70110_"No apical meristem (NAM) protein, putative;Ontology_term=GO:0007275"_
GTGGCTGAATGAATGATATGAGCATTATATAATTTGAGACGACATTGGCATGTGGTGGAGCCCCATATATGCAAGTAGTGGAGGAGGAACAGATGGGGAAGGAACCAGTGGAGTGGAAGAAGAGACTTCTTCCCCTTGTGAACACTGAACAGCCCACACACCATTAATTCCATTGGTTCAGTACTCCTCCAGTACAAGGCTGTAGGGTAGTTATAAAGTTGGCTTCCCTCCAAGGGAATCCAAAATAAGTCAAGAGACAATGCAACAAGGAATCCCTTCTCTAGTCTCTAGTACCCACCAGGCCAGCACTGCATCTCTGCATATGCATGGACACACTTGGAAGCAACATAGAAAGGCAGGGCCATTTCTAGCACTGCTAGCTAAGGCAAACACCAAAG
>1B-00539_2715_DJ_PR_1_Minus_27249174_27248858_[GENIC]_LOC_Os01g47670_hypothetical protein_exon1
CTGCAGCTGGCCGTCCACCCGATCGTAATGAGCTCGATCATCGCCAACATCGTCTCTGCGCTGCTCATCGAGCTGCTGCTGATCATCGCCGCCGGTCATCACCATGGCCGGATGATCGCACTCGTAGCGCGGAGGTGCAGGGCCACCGCCGAGGTACGACCCGCGCATGATGAACTCCCTGATCTCCGGCATGTCGATCAGCTTCCGGCGAGGGCTCGGGCATGGAGGCGGCGGCGTCGGCGGCAAGGGAGGCGGGAACGGCCTCAGGATGTCCTTCAGCCATGGGTTGAGCTCGATGGACTCCTCCTCGGTAAAGG
>1B-00624_2715_DJ_PR_1_Minus_36116408_36116107_[GENIC]_LOC_Os01g62430_"C2 domain, putative"_exon4
GAGTGCCATTATATGCTCTCACCAAAACAAAAAGCCAACAACCATGGCAGCTAGCTTAGTCATAGCAAACGCTAAACACTAAAGTAATTTTCCAGTTCTTAAAGGAGATATTAAGGAGGTACCAAATTTACACTAAAATTTTTGGAATTTCTCGAGGACTATAAAATTTCTCTGAACACTACTATAATCTCAACGTGCTGACCACATAGTTAGGCAAATGAAAACAAGCAGAAAACTTTATATACCTTTTGAACATCCTGCACAAATCTGAATCTTGATTTTTGTTGTAATGCAGGATCAAC
>1B-00722_2715_DJ_XL_1_Minus_2698980_2698616_[GENIC]_LOC_Os01g05660_expressed protein_intron2
AATGAATCTAGGCACATGCTAGAAAGTCTTATAACCTGAAACGGAGGAAGTAATACTTATGGAAATTTCCTATGTGGATTATGTAATGTCGTGGAAATTTCCTATACGTATATTATGCTTATAAATAATTTCTGATCCAAAAAAGTTCTAGAAATATTGTAATAAACTACTGAAACTAGATGCTCATAGTATGCACTGTAGTCTGAAGAAGTTTAAGGAATTTTTTTTAGATAATGGATTTTCATTAATCCGGCCTCTATATCCACGAGGGATATACACAACCAAGAAGTTTAAGAAATTATAACCAAAATGTAAAAAAAAGAAGTGTTTGAATGCTTGCTTGAACAGGATGAAGCAACTTGTAT
>1B-00730_2715_DJ_PL_1_Minus_28092700_28092462_[GENIC]_LOC_Os01g48970_hypothetical protein_intron1
TTCTGCAGTTTTCTTTCGTTTTCCCAATGGTTCAGAGCTCTGTTCCCTTCTTGCCTTGATTAAGAAATAAAGCATACTACTCCATATTATAAGGAGCAAGGTTTCTCGCATGTCTTGATTAAGAACAGTAAAATTTCTGGGAAACTGTAGAGAAGACTCCAAATTGTTGAGGTCAGATATAGCTGTGGCCTTGCAGCAAAGTCGCACCAACAGTAGTAGAAGACTATTACAAATCATAT
>1B-00801_2715_DJ_XL_1_Minus_33792240_33791936_[GENIC]_LOC_Os01g58490_hypothetical protein_ATG65
CTCGAGCTTCTCGAAGGACGCGGCCCGGATTGGCGCCGGCGCCGGCACGTACTGGGGCTCTTGCTCTGTCTCGGCATCGACTGCGGCGGCTTGGTCTTGATCTTGTTCTTGGCTTTGCCGCCGGCTCTTGCCAACCTCTTCTGGCTTCTTCTTGAAGAGGCCCCGTAGATTGAGGCACATGAACAGAGTGCCGCATGTGAAGGTGTCACGGCCGGGGTCAGCATCGGGCGTTTGGGACATAGCGAGAAAAATTGGCAGCAACTTGAACAAGGACGTACGTCTAGTGTAGTAGCAGTAATATATTG
>1B-00811_2715_DJ_PR_1_Plus_28925216_28925881_[GENIC]_LOC_Os01g50420_"Protein kinase domain, putative;Ontology_term=GO:0009628,GO:0030246,GO:0006464,GO:0000166,GO:0016301,GO:0004871,GO:0005488,GO:0016787,GO:0016740,GO:0005515,GO:0009605,GO:0006950,GO:0007165,GO:0016020"_intron1
TTGATGTGTCTTTTTGGAGATTGAATTGGTGTATAAATAAAAATCTCGGGAAGTCTGTTGATAGCGAAGCTAGCATGTGTAGGTTTCAAGGGCAACTGCCATATCGATGGTGGATCAGCTTGGACTTCATATCATCGGAGAAGATTGAAGCGAGCCAATGTGAAGGGCCTGATGGGTGTGTTTACGAGGAACTTGAGTGAGCACATGAGTATATCTCAAGGAGTGTGTCAATGCTCAAACTAGGGCTTCACCGCACGAGAGAAGAAAGATTTGGCAATTGCAGTCTACTTCACTGGGTGCAGGATCATGTCGGCATTATCCGGTTAAGTGGTAGAACCATAGAAGTGGTATTTTTACAATACATTTACAATAATATTCAACTATAATGTTAAAGACCGT…
>1B-00818_2715_DJ_PL_1_Plus_29629457_29629803_[INTERGENIC]_LOC_Os01g51630_"Myosin head (motor domain), putative;Ontology_term=GO:0003774,GO:0003677,GO:0009719,GO:0000166,GO:0019538,GO:0016787,GO:0005515,GO:0005856,GO:0009607,GO:0007049,GO:0006950,GO:0003754,GO:0005634,GO:0006259"_
CTGTCAGTCTGTCACTACCTTTTGGTTATACATCAGGAACATCTTGGACTAGACATATCTATATGCTAGTAATGCCTCTAACACTGACATGTGGGCTCCTCAATGTTGGGTAAAACTCTTGCTCCCTAATTCAAATGCTCTCAATCTCCAATCCCCAGTCGGACCTTTGATTTTGTGGTAACGCACGAGCAAATCAGCTAGTTTTCCTCATATAATTCATCACAGTTGTACGAGGATGAGGAGCATATGCTGCTTTCTTGCTGTGTATTTCATTCCCCCGGATCGTTAATTACATGAGATCCTATTTTAGGACGCCTCTCCGTATACAATTGTAGAAAAAAGAGTAA
>1B-00840_2715_DJ_PL_1_Plus_28906701_28906998_[INTERGENIC]_LOC_Os01g50380_hypothetical protein_
TGCTGTTTTTTGGACTGATTTCTGTCATCAGAACATGCGAATCGATCACATCGGCCGCCTTAAATCAAGGCCCCTCCAGCGATGTGAATCATGTGGTTCTTAATTACAGTTGCTTGATTGCTTCAGATAATCCTGAACATCTAAAAAGATGCACGACCATAGCACGGGATACTGTGCCACGCGGAGCAGCAGCAAATTAAAACATATCGATCCTTCCTGGCCAGGTCAACCTAATCCAATCGCATCAAACCGAGCAACACTAATGCTTGCCGCCGCCTGCCAATCTGCCATAGAAATG
>1B-00842_2715_DJ_PL_1_Minus_40257204_40256416_[INTERGENIC]_LOC_Os01g69280_"Exo70 exocyst complex subunit;Ontology_term=GO:0006810,GO:0005515,GO:0005622"_
TGTCAAGCAAGTGGAGGGTTCAGAGCTGATCTCACTCCTAGGGCAGTCATGGGTTCAAGTGCACAGAGAATTCATCGAGCAGTATTTGAAGACTTATGTGGACTTGTCATGGGGGCCTGCAATATCATGCCTCAGTGCCAGGACAGGCATGCTTGGTGGCTGCTTCAGTCAGCCTTCCAGTACCGTAAGGTTTAGCCTCCAGTTCGATTCAACTTATTATAACCAAGAGTGCTGGAAGGTGGAAGATCCTCAGCTTCGGGAGAAAGTGCGGCGAGCTGTCTGTGACAAGGTAATCTTGGCTTACCAAGCACACCTTGACAAGTATATGAAGGCTAAGAGAAAGCATGAGTGGTATACCCCTGAGCTGCTGAAGGCACAATTGATGAAGCTATTTGAAGG…
>1B-00924_2715_DJ_PR_1_Minus_28954911_28954298_[INTERGENIC]_LOC_Os01g50460_"MtN3/saliva family, putative;Ontology_term=GO:0016020"_
CTGCAGCGGCTACCTCCTACCGGTGCAAGAAAGCTACAGCCTTGTCGGCTTGAACGTCACGTGCAAAAATGTAGTAGCAGCATGAATATATTAGTAGCATGGTGATTTCTTATTCTTATACGTGTATTTTTGTCTGAAACATGGTACTCCAGTAACATTTAATGAAATTAACGACGTTTCCTTGGAAATTCTGAGCACAAAATTGCATGACACGTCTGCGCTGAGTCAGTCTGGTGGTCCTAATTAACTCGGGGGCCGTAATTTTTCATTCCTCCATCCTACTAGATTTTAGCGGGTCGTTTTTAAGAGGTGACATGACACAGCGTGTGAACCAGAATATTTCGCCCTAATCATCAGTTTTCCAGAGCCGTTTGTGGCCGTGCAAGCTTACTGGTCGCT…
>1B-00925_2715_DJ_PR_1_Plus_36741331_36741686_[GENIC]_LOC_Os01g63450_hypothetical protein_exon4
GCGGGAAAGTGGCCTGGAATCTGGAATCTCCGCGCTCCACCTCTTATTCCTCAATTATATCGTCCATTTGCAGAATCTGAATATTTGCACGAAGGCGAGGGCGGACATGACGCCCCAAAAGCGCGATGGCGTCGATGATGCTTTCACTCTCCCTGCCGTGCCCAATGGCAGAGCAAATGCTGGAAAGGAGCGCACCACCGCCAGTACTGGCACTTTCCTCCACCTCGCACGAACAAAAGTCGCTGGAGCACAACACAAAGCGGCAGTAGCACCGGTGCCACTCTACACACACCCCGTACCGCGTGATGGTCACCGTTGCCATCTCCCAGGGAGGAGAAGGGCCAAAAGAATATTAA
>1B-00937_2715_DJ_XL_1_Minus_33563436_33563210_[GENIC]_LOC_Os01g58060_Similar to NADH dehydrogenase ND2_exon3
TATAAATGGGTCAGTTATAAACAAATCCGTCTTTTACGGCCGACCCTAGAAATAGAACGCTCTTTGACGAGAAAGCCGTCTAGCACCTGTAGCTGGCTTGCTTCACGTCCCGCTGTTTGCTTACGAGTTTGGTAGCGAGCCGAGGCAGACGTTTGTAGATCTTGCCTCGAAGCCTCTTCACAGTTGATAGCATCACCTGCGAGGTATCAGCCTTGCCCCTCATCATT
>1B-01002_2715_DJ_XL_1_Plus_28724880_28724970_[INTERGENIC]_LOC_Os01g50040_expressed protein_
CTGTACGCGCGTGATGGCGCCATGTGCATTGCTGCATCTTCTCCTCTACAACCATCGCCGCATTCCTGCATTTTCTCTTTTTAGAGAATGC
>1B-01117_2715_DJ_XL_1_Plus_38973964_38974612_[GENIC]_LOC_Os01g67190_"RNase NGR2;Ontology_term=GO:0009991,GO:0016265,GO:0007275,GO:0006950,GO:0004518"_STOP185
TACAGCGATAGGTTGAGATGCGTAAAGTGAACGGAACAGAGAGCACGAAGCTCCCAGACTTCAGCGAAATATTCGCTGAGAACATAAACGCTGTGATGTGATATTCAGCGAAAATATTATAGCTGCTGACAAATTATGAAATCTAGCACAATGGTTTTGACACAAAAACATGAGATTGGCAATTGTTAACGGCGCGCTTGAATTTGGAAATGACGGGATGCTGCAAATTTGCAGACAATTCAGAATTACAGATTTACAGAAACTGAGATGCAGTAAAAGTTCTGCATAACTCAGCATGGGATTTTCAGTTGCTTTATAATCAATTGAATTGCATTATAGAATTACAGATGCAGACGTTACTGTATGTGTGCCTAGTGGGTTTCTTGCTGTACATCTCAT…
>1B-01121_2715_DJ_PL_1_Plus_42048592_42049056_[INTERGENIC]_LOC_Os01g72530_"EF hand, putative;Ontology_term=GO:0016740,GO:0006464,GO:0016301,GO:0005488"_
AATCTGTCCCCAAATTTATTTGCATCATTGCATGCGAACAATTTACATGAGCATGTAAATCAGGCAACACTCTGGAGTAGATTGGACTTGTTTGGGGAGGCATCGATGCGATAAAACACAAGCGCCGCATGACACCGCACGCGGAATGGGCCAACACGGACGGAGATACGCTCTACGCATGCGGCAGCAACTGCGGGCCTGTTTTGTAGACAAACCACAGTTTTAATAGACCGTGTTTAGTTCTTGTCATAAGTCAATTTTGTCTAACTCTTAACCACCTGGCCCACATGTCATACACTCTATTTTCTTGCCAAACATTGGCTAAGCTTAGTTTGTTATTTTATTTGCCACAAAAGTATGACAAAACTAAACTTAACTATCTTAGTTAAAAATGTGTGG…
>1B-01142_2715_DJ_XL_1_Plus_6455487_6456120_[INTERGENIC]_LOC_Os01g11910_"Helix-loop-helix DNA-binding domain, putative;Ontology_term=GO:0003677"_
TAATATGTTGGGGGTAGATCCAGTGTTGAAAAATTTTATCATAAAAGTTGTGTGATCAGTAAGGGGTGAATGCGGATGGCAGTAGAGAGCATCTACCGGGAGTTGGAGAAAGTTTATGACAAGAGTAAGGGAGAAAAAGGTATAGTCTGGCAATACTGGTGAAAAGGAAAACATATATTTTTGAAACCGGCGAGACAAGTCATGAGGAGTTGGAACAAACTCCAATGGAGGCTGTGCAACAGTGCAAGAGGGTGATTATATAATATGTTAGGGTGATTATATATATCTGGGTGGTCACCATTTATATGATTATCCATTAAAATAATAATATTTTTTAAAAAATAGATAAATGATACGGGGAATGCATAATACTATTTGCCAATCAAGAATCCCAAGAGT…
>1B-01218_2715_DJ_PR_1_Minus_30985392_30984955_[INTERGENIC]_LOC_Os01g53930_"Hexokinase, putative;Ontology_term=GO:0016740,GO:0000166,GO:0016301"_
TGACTCTTGACCAGTTCATCCACACGTGTGTAGTCCGTTTGTTGGTTGGTTGCTTTCCTGTTCCAGCTGGAAGTTTTTGACCTACAGTAACATCATTTTTCGCTTTCTATTTTGATTCCCCGTTGCCAAGTCGACAGCCGACTTGAACCTGAGCCTTTCGGCGAAACTTGAAACCTCCAATCCCCAATAGCCCACGTACGGTTGCAGACAGCCTTGTAGAGTCGCCGTGTTTCACCGGAGCGAACTGTATACTCCTACAGTTTAAGATAGTTCGGTGGAAAAACGAGTCGTTAGTTAACGACCTGAGTAAGCTCCGACTTAAAAAATGGTGAAAAAATGCTGTTAATCATGCGTCGGGAAGACCTAACTCACATACCCATATTTACAAACGAAAAATAA…
>1B-01222_2715_DJ_PR_1_Plus_5701032_5701623_[INTERGENIC]_LOC_Os01g10680_expressed protein_
CCTGATGGCTACTTGCAACTCATCTCCTACTAAAAACGAAAAGGAATGGACGGCGATTAACAGCACATTGCTTGCTACTATTGTGCTGTAGCACTAAAACATCCTACCCCTCTCAGCTTTATTTGCAATGATTCATGCCACTTAAGTTGAACTCAAAAACATCTTTTTCTGTCGACAAGGTGCTGCATCCTACCGGTGGTATTAGGTGACATCACGTGCTTCTTTACCGGAAAATTTTTGTCTTTTGGAAAAAATCATGGTGCTGCCACTTGTTTGGTGAAACGCACCAAAAGTGAAGAACAGTAACTAACCCTCCCAGAGATGATTTATCTTTTCAAATTCAAGAGACAAACAGGGAGTTCGGTGAAACTCCCATGTAAAAAAATATTCACAAACAGG…
>1B-01237_2715_DJ_XL_1_Minus_32564934_32564236_[INTERGENIC]_LOC_Os01g56510_"Glycosyl hydrolase family 3 N terminal domain, putative;Ontology_term=GO:0005975,GO:0016787"_
AACAACCTCATCAGAAGCAAGACAGCAAATATTCCACATGTCAGTCAAATAAAGTTCACTTACGTACAGATCTACTTAGTAAGAGTTGATAAAGGACTTACCTATGAAGTAGTTTTTCATGACATCTGCAGATGCAACCCCACGTTCAATCTGTGTCATTTGGCCAATTTTTTCTGCAAGAGTCATCCTACTGATAAGGTCCTTGATTCTAGTGTTGGTGGGTTGCTTTGGATCCAGGTACTTCATGTATGCTGCATCTCCCGTTGAGGTAAACCATAGGAGCAGAAGAACGCATGCCAAAGAAATTTTGGGACATATCATGCCTGAGAATTTCCAAATATTTCTCCCGAATTCTTAACCTGATAGGTCCTGGTGAAAATCAACAAAAGTAGCATGGCA…
>1B-01329_2715_DJ_XL_1_Minus_37027264_37026676_[INTERGENIC]_LOC_Os01g63850_"Transmembrane amino acid transporter protein;Ontology_term=GO:0006810,GO:0016020,GO:0005215"_
AGGACGAGGGAGATGAGGTTGTACGAGTAGAAGGTCACGGCGGCGCCGATGACGAGGCAGATGAGCCCCGCCGCCCACCCCAGCGACGCGAACGCGAACGGCAGGCTCAGCAGCGGTGGCGCCACGATGGACGTCGTCAGGTGGTACCCGCAGTGCAGCCATGACCCTGCGCATTTATACAGCAGCAGCATGATCAGTTTTTTTCTGTTAAACTAGCTAAAGGTACTGTGCATTGCGGCGAATATCATAAGAGATAAATATAAAAATAAAAATTACAAACCTACTAACGTAGTTAGTTAATTAGGCATATTATGTCATATCAAGTGCAAAAATACTCACATTTGAGGATCTTATGGTCTAATATGTTAACTTATGGTGATGGGGAAAACTCAGACACCC…
>1B-01405_2715_DJ_PL_1_Minus_37713019_37712713_[INTERGENIC]_LOC_Os01g64990_hypothetical protein_
TGCAGCTCACATTATGCGAGCTGCTTTCTCTGTTAGATATAACTTATGTAGATTAAGGCTAATCTCAGTGCCAGAAAATGAGGGGTTTAGGTTTGAGGAATATGAGAATATTTATGTAGATTGGACATAAAATACGACCTAGATTTACTTGCTAGTTTATTCAAGGCCAGCTCAAATTCATGAAGGTTTGGAAATTAGTTCTGATTGTGCTTATGCTCTTTTTTTTTTCCCTGTTACTAGATGGCTTGTCTTATCTGTCACATTGTCAAGCACTATGAGAACTTTGTCTAACATCACATTTGATGTG
>1B-01408_2715_DJ_PL_1_Minus_40804089_40803637_[INTERGENIC]_LOC_Os01g70480_"Transposable element protein, putative"_
TCCACATAAACACCTTGACTTTTGGGGGCACATTACAGTTCCAAAGCTGGTTCCAAGCTTTACCAAGCTCATTTCCTGATGAGCTTGAACTATTATCAGCACTAATCTACCAGCTACGTCACGCAGCAAGATCAAACTGAACATGGAAAAGTCTTGCATGCTATTGATGTGCGCTAGTCTAGAAGCAGCAAAGTAGAATTGATGTGCACTGCCATTAGCTGAAGACTTGCGTACCTTGGAAATCGCACGCGGTGATAGATACATGCCACCTTAGTCAGGCAGGTCTTCCTTAATTTTCAAGAATTCACACACTTGACACTTGCCACCATCCTACACAAACAAGTCACCGGTGAATAAATGACCTGGAAGGCTGGATCAGTAAAAAATCTGGGAGAGAAC…
>1B-01420_2715_DJ_PR_1_Minus_40847580_40846867_[GENIC]_LOC_Os01g70570_"Acyltransferase, putative;Ontology_term=GO:0016740,GO:0008152"_intron6
TAAAAGAAGATAATACAGTCATTCCACTTAGCAAGCTCATAATAGTATGCCATATTGTCATGAAACAGAGTATGCGTTGTGACTATAATATCACATACCGTTAGGAGAGGCTTGCCTTTAGGTCTCTCCTGTAATGCCTGCTGAAGTTTCTCTGCACCATAAATCTGCAAGAATTCCTTGTTTAGACAAGTGAAACAGTATAGATTCAAGTATGAGAAGTGCTCTCCAGCACAATACCTGAACAGAGTTGAGGCCATGCATAAAAATATGACAAGCATTGCCAATAAGAGGAACAGCCAATGCTTGAAGCGACCGAAAAATAACAGAATCTTCAATTCCATCAACCTCCTTGCCCACTATAGACAGAAACAAAATAATTCAGAAAAAAAAGAAGGAAAA…
>1B-01512_2715_DJ_PR_1_Plus_41123145_41123537_[GENIC]_LOC_Os01g71090_expressed protein_ATG76
TTTCTTCTTTATTTATAGTACACGTGATGAAGTGAAGCTGCAAATGCCACACGTTTTGCAACCAGGCTGGACTCCATGAAGATGAAGGGAGAGTTCGGCTTTGGTCACTTGGTTAGGAGTTAGGACGCAAATCTGGAACTTTTGTTGATGGGAATGTGGTACAGTGGGACGTTTCTTTGTCACGGACGTTCCCTTCTGTTGGATTCAACGATTGTTTATTCACTGCCGTTTGTGTAGGGTAGGAAGTTGGTGTAGCAGCCTGAATTTGACACTGGGGACACAGGAGATCGGTTTCAGAATTGCAGAGGCAGCAGCACACAGATTTTGACACTAGTGAGATTGGGTTTGTTTGCCGGTTCAATTCAGTGTCTGCTTTGAACTTGAAGGACTGCA
>1B-01525_2715_DJ_PR_1_Minus_42407848_42407712_[INTERGENIC]_LOC_Os01g73170_"Peroxidase, putative;Ontology_term=GO:0009605,GO:0009719,GO:0003824,GO:0009607,GO:0006950"_
TTCATTATTTTCCAAGGAGCAGGAACCCTTCATTTTCTTACGCATTTATAGTAGAGATAGAGATCTTTATAGGGTACGCAGTCCAACTAAATTTGTGAGTGAATAATGATAAAGTTCACTCTGACAAAAACAGTGGG
>1B-01541_2715_DJ_XL_1_Plus_842592_842779_[GENIC]_LOC_Os01g02560_"Protein kinase domain, putative;Ontology_term=GO:0030246,GO:0009719,GO:0006464,GO:0000166,GO:0016301,GO:0006629,GO:0004872,GO:0016787,GO:0016740,GO:0005515,GO:0009607,GO:0007165,GO:0016020"_intron1
CACTGCCACCACCATTGGAATCTTTTTAAAGGAGTATAGATACCCATGCAAGTTTTAAAATTCTATACAGCAAGCCATATAAAAATCTGGAATCAGTTTTACTTTTATTTTAAAAAAACATCCTTTTTATATACAAATCAAGGGAATACTAATTCTCTTTCTTTCTACATGCAGGACCGCGGGTCACT
>1B-01543_2715_DJ_PR_1_Minus_38886366_38885903_[GENIC]_LOC_Os01g66990_hypothetical protein_exon3
GGAGGCATGGTAGATGCGGAAAAGCGTCACAGGCAAGGCAAACTGGATTTGGACCCTCTCTTCCCATCTCTCTCTCTAGGCCTCTAGATTGGCAGCCGACGGGAGAGTCGCATGGTGCTGACGGCGCAGGTAGCCAAGGTGCACGGCTGGTGGCAGCTCAACAGCAATGGGCGGTGGCCAATGGGGAGAAGGGTGGCAGTCGGCGAGAGAGGTACGTGGTGGCTGGTGAGTAGAAACTCGATGCCGACAGTCGGCCCCTTCTTATTCCCTTCGTTATTGTTGATCCCTTCCATTTCCTCTCCCTTTTCATGCCACCACGATGCTGCCCAGCACCACCTCCTCGACCTTGGCACCGCCTTCCACAAGGCAGGCCCGGGTCTAGCGATTCCTTGAGCTTTT…
>1B-01603_2715_DJ_PL_1_Plus_10991321_10991505_[INTERGENIC]_LOC_Os01g19440_"Pectinesterase;Ontology_term=GO:0016043,GO:0005618,GO:0016787"_
TCTCACTCCTCGCATAAGAATGAACCGAGAAGACGTGAGTGCGCAAGATTAGGAATGGAAGAGGATCCCTTCCTCAGTCTCATATGTTAGAGAGCGAAGATTACGGGGATGAGAACTCCAAAATTTTTTACAAAATATTTTCTTTATCGGTATTTCTAAGATAATATTTTAAAACAATTTACTAA
>1B-01634_2715_DJ_CR_1_Minus_37406740_37406610_[GENIC]_LOC_Os01g64500_hypothetical protein_ATG111
CCTTTAACCCCAGTGGCCATTGTATGATACGATCCTGGTTATAAGTACTATACCATGACATCGAACTGATATATGATACCACGGCAATGATCAGGATGGACCCGAGTAGCTAAAAACTATGGCGACAACAA
>1B-01635_2715_DJ_XL_1_Plus_37962217_37962369_[INTERGENIC]_LOC_Os01g65430_hypothetical protein_
TGCTAAAAAGTCAACGGTGTCAAACATTTCGAAACGGAGGGAGTATACCACTAGGAGATTACTGTGCCGAGCTAGAACCTTAAAGATGAGCTAGAGTAAGTAATCAGTGGAGGAGTATTCACTAATCAGCTAGCACGGGTGCAACACGCTCTC
>1B-01701_2715_DJ_PL_1_Plus_36459766_36460126_[INTERGENIC]_LOC_Os01g62970_expressed protein_
ATGTACAAGGGGCAAGTGGGTCCGTGTTTCAGTAGTAACCCACTTGTCCCCGTTTGACCGCTTCGTCTCGTACTAGTACTACCGTCTACAGCGTCCCGCTGATGCTCCATCAAACCGGTGGACGTAGACGATCGGAGGATCTCGCCGTGCATCGCGTGCTTTTTCGGCCATGCACCTCTCGTCGTCTTCCTGATTTCGCCGCCACTTGTAGCATCTGCCCGTGGGGTCCATCGGTCGATCGATCCCCGTAGCCAGCACATGTTGTCGTCTAGCTCAAGATTTGTTGGCTCGCCTTCCCTTCTTTTCGGTTCACTCTTGCTAGCGATCGAGACGACTTGAGAACAACCAACGGAGATAGCTA
>1B-01733_2715_DJ_PR_1_Minus_5011278_5011030_[GENIC]_LOC_Os01g09720_"Dof domain, zinc finger, putative;Ontology_term=GO:0003677,GO:0009791,GO:0007582"_ATG133
CTGCAGCAACCCAACCAACAAACCCACCCTCCGCTTTGACTGGCGGTTTCATTTCAGCAACCCTGCAAGCCGCAACGCTTTTTGTCGCCTTCCCAAGAATAGAAGTCCGGACCATTCAAACCCAGTCCAGTCTCCCTCTCTGCCACCTGCCCCCACCTGTCCCTGCTGCCACACTGCGCCGCGACGCCATCGGAGAGCAGCTCGGAGCTCAGAGATGCTTCTTGTACATGTCCTCTCGCTCCATCTCTT
>1B-01733_2715_DJ_PL_1_Plus_5007247_5007549_[GENIC]_LOC_Os01g09710_hypothetical protein_intron1
CACCAAAATATTGGTATTTTTAACGGTAATTTTGGCAATGTTTGGTTTGCTGCCAATACTACACAAAATGTTGTCAAAATGGTGATGCTAGCAAAAACTTGTCTATGTTTTGTATTGCCAATATTTTAGCATGGTTATAACCAAGCAAGCCTTTGTAGATTTTGAGCTCCTCGGATCGTATTGTATGTGCTAGTAGCCCACCACCACCACTACTACTACCACTTATACAGTAGTCATAAGAGTATGTAGGCCCCATTTGTTTCTGATTATGATGCACATTTTAGCTCGGTTTTTATTAGCATA
>1B-01741_2715_DJ_PL_1_Minus_16242622_16241977_[GENIC]_LOC_Os01g29050_"Transposable element protein, putative"_ATG80
CAATCATACTTATGTATGAATGGGCCAAGAACTCAGAATTGGCACGATGAATTGGGCCAAAATTCACAAGTCTGCGGAGAAGAGAAGTCCAGGAGGCCACCAGCCAAATTGTGGGCTGGTTGGGCCGGCCCCAGGTTCGGCCGAACCCATTTCTCCACCGTTGGATGTGGGGTTTGGCAGGGACACTCCAGATCTTCTCCTAATGGCGGTTGCGGGGTACTTCGGACAATTCTCCTTCCAGAACCATCATAACTACCTCTATATAAGGAGCTCACTCTCTTCACTTCAACACACACCTCAAGCAATAGCTCTCTCATTTCTCTCAAGTTTAGTTTAGTAGTATCTAGCTAGTGTAATAGGAATAGAGTAGAAATCAGGAGTCCGGAAACCGTCGGAAGA…
>1B-01828_2715_DJ_PL_1_Plus_29458089_29458560_[INTERGENIC]_LOC_Os01g51270_hypothetical protein_
ATCTGATTATTAAGCAGTTTTGATATTTCACGAACAAAAGTTTTTTGGACTTCTATCTTTCAGTTTTTTTTCATTGGATCATACATCAAGATTTACATTCCTTTATACCTAACTTATAGCTACACTCAGTTACTGCATCAAAATTAGATTTTACAACTACTCCCTCCGTCTCAAAATATAGCAACTTTGGGTGGATGGGACATATCTACTCCTGTCCAGATTCGTAGTACTAGGATATGTCCCAACCAGCTAAAAGTTCCTATATTTTAGAACAGATGGAGTATTTTATCTCTAGATTTACTATTTTTGGTGTATTTGTTTTTTTCATTTAGAATAGGCTGTACCATTGTTGGTAAAAAAATATGTAAAATTTTGTAATCCATGTTAAGAAAAGATTCC…
>1B-01910_2715_DJ_PL_1_Minus_30478523_30478220_[INTERGENIC]_LOC_Os01g53070_expressed protein_
TCCACATCAGTATTCAGTCTTCTTATAGCTCTCTATTATCAATTCGGATCCTCTGCATTAGAGGTACTAATGCAGAGGATGAACAGTACCACGCATTAGAATCACTGTGGACCGTCGGATCAAGAGTGAAAAGACCAGATTGTGTGCTACAGTAAATTCTGAACGGTACCAAATAATACGCTAAAGTGTTTTGAATCCTGTAGCTACAGTAAATCGACACTGTTCATGGCATTAGCTAACTGTTCCCCTCACATGAACAGTGCTCTTCTGCATTACGGCAGACGATCCGGATCCCTCTATTATA
>1B-01934_2715_DJ_PR_1_Minus_10329915_10329572_[INTERGENIC]_LOC_Os01g18390_hypothetical protein_
GAAGTTTATGTGAGTAGGAAGGTTTTGGATGTGATGGAAAGTTGGGAGTTTGGGGGAAGTTTGGTGTGAAATAAATAGGGCCTAAAGTGGACTTACTTTGCCTTACTAAAGCTATGCTCCAAACGGGCTGTCCTTCGTCATGAAACAACAGGGTCTAAAACGAAATTAAGCATAGCAAACCTTCGCGGAGTGAAACCCACAATTTTAATTGGGCTGGACCGTGCGAACTCGCACCAGTGAAAACGAAGGTGTGTTGGCGTATGGAAACCACACGAGACAGCCCACAAGTACGGATAACCTGGCTGGCGCCGCCGGTGCTGATTAGATGCGACGGAGAGATTGGA
>1B-02017_2715_DJ_XL_1_Minus_3238656_3238550_[INTERGENIC]_LOC_Os01g06840_hypothetical protein_
CGCAATATTACATGGAAAATCTGCCTTAGTTCGGTTAACTCAAAAGAATGAACTGTCTTGGTTAAAGTGTTCCCTAACTTATAGTTTTGATGAATTTTGATGAATGT
>1B-02029_2715_DJ_PR_1_Minus_12903998_12903869_[INTERGENIC]_LOC_Os01g22990_hypothetical protein_
CTGCAAAAGAGTTACTAGAAACTCTAGTAATTATATTCCATAAAGATAGCATCAGGATGGGACTGCCACATCTCGACCAGTAGAAATAGTAAGACAAAAAAAAATTTGGTAAAGAGAAACATCATGGTGG
>1B-02037_2715_DJ_PL_1_Minus_8910205_8909802_[INTERGENIC]_LOC_Os01g15820_hypothetical protein_
CATCTTTCCTTTCTCGAGAATCGAGTTGTAAGTTTTAACAAATTGATGTGACATGGATAAAATGAGTGTGTCAGAGTGGTTAGTTAGTTGTTGCAAAAATGGGAAAAAAATGATTGAGCAATATATTGGAGAAAGTTCATTTTGTTTTCTTTTTATTTTTTAATTGTGCATGCATGTCACCCCTATACTTGAATATTCAAATATGATTGAGCTATAAGAACATTTTCAAAAGAAAAAAAATGTATGCAATATCTCGACCCTTTAGTAGAAACTTTTTGGTATTGGTGGGATTAGTCCCATATATAGTGAACTTAGATAAATTAATGCTAGTATTAGTATATAAACCAACACACTGTGTAATCATAACACATATTGCCTAATTTTGATGATTGAGAGAGT…
>1B-02042_2715_DJ_PL_1_Plus_23290929_23291168_[GENIC]_LOC_Os01g41170_hypothetical protein_STOP150
GTTTACAGATAGATCACTTGACAATTACCGTGCATATGCCATCTATACAATAGTTAATTTGCAGCAATGAGACGTCGCCCTGGCTGTATTTACTCTGTAAATTCTTTGATCTCAAATTAATCATATGTATAATTTAGGTATGATGTGTGATCAGTTGTTCTTGTCGTCGACCGCCGACGACGACCCGTCGGCGCCGGGGGGACACGGCGGCTTCGGGAATGGTATAGGCCACCAGGGCTG
>1B-02226_2715_DJ_PR_1_Plus_5944886_5945040_[GENIC]_LOC_Os01g11130_"RNA recognition motif. (a.k.a. RRM, RBD, or RNP domain), putative;Ontology_term=GO:0003723"_intron2
CTACTTCCTCCGTTTCACAATGTAAGTCATTCTAGCATTTCCCACATTCATATTGATGTTAATGAATCTAGACATATATATCTATCTAGATTCATTAATATCAATATGAATGTAGGAAATGCTAGAATGACTTACATTGTGAAACGGAGGGAGTA
>1B-02229_2715_DJ_PL_1_Minus_3835462_3834856_[INTERGENIC]_LOC_Os01g07950_"glutaredoxin-related protein;Ontology_term=GO:0006118,GO:0005215"_
TTTTGAGCAAACGAGGGAACATCCCCTCGAGGGATTAGAATAGTTTCCCGGCATGGTGGCAAGAGCTCAAAAGACTATAAAGCCACACAGCCCAGCTTTTCTACTGTAGAGTAGTATCTGCTTGCCAAGTATATACTAACTATTCTCCAGGATCTAGAGTTTTGATTGTCACCTTTTTTTTTCTCCACTTGGATGGATGATTATGTGCAAACAATCATTACATCATTGGACCCCCAAGGATAGTTGGAACTACCTGGCTCAGTGTCCACAAGCAGCTGCACCAAGTGAAAGCCAAAGCAGTAAGTATTACATGGGTAAAAGTGTAGTATATATGTATAAATAACAGAACAGAAACTAGAGGGGAAATGGAATCATGCTATGCACAGTGAAGTGTAAGCA…
>1B-02301_2715_DJ_XL_1_Minus_5892788_5892288_[GENIC]_LOC_Os01g11040_"WH2 motif, putative"_exon6
AGCCACAGCTCAGAGACTAATCAATCAACAGTAAGAACACCTGATACTGTTATTGGTCAAACAGAGGGGTCCACAGGTTGTTCCACATCTTTTGAGCACAGTGATCACAAAAATATTATTGGTAAGCAAACTTCAATAAGTGAGCTCCTAGAATCTGAAGACAGTGCTGAAAATGGTGCTGAAATGTTCTCTAAAACTGACATGACTGGAAGGAATAACATGAATCAGGTGTCTGCATCAAGCTTTTCAAGCATTGCACAAAGATTTCTTGCTAATACACTTCAGCGAAGAACTCCCAAATACACTGATCTTCCTATGTCATCTGTTATAGTTAACACTGATGCAAACGGGACTGATGAATCTACCCAAATATCTTCTCTAGCCCCCAATGAAACAACA…
>1B-02325_2715_DJ_PL_1_Plus_27322045_27322404_[INTERGENIC]_LOC_Os01g47790_"transposon protein, putative, mutator sub-class"_
ATTTGCTTCTTCCGATCGACGGACGAGGCAGTTAATAGCAGCAGCAGGTGAGTTGTGAGGTTTGCCCGTGAAGGACACACGATCGATCGAGTCGCGTACGGTTTTTCTCTGACAGCTAGCTGCGAGTTTCAAAGCGTACGTCACGGCATGATCGATCGATCTCACGTACGACTCCGGGCGACGGGGGGATGGAGAATTGGAGAGATGTACGCGCATGATATGATGCAAACTGTCACCTTCGCCTAGCTGACTTCCTCTCCACCACCAGCAGTATATATAAAATCCATAGTCAATTCGTCACCACTCATCGAACTTGGGCTCACCGTCACCGACAGGTTCGTGCGTGTTGTCACCGCTCCT
>1B-02440_2715_DJ_PR_1_Minus_16308353_16308135_[GENIC]_LOC_Os01g29150_"Cytochrome P450;Ontology_term=GO:0009628,GO:0006519,GO:0006118,GO:0009058,GO:0006629,GO:0019825,GO:0009605,GO:0003824,GO:0005783,GO:0005623,GO:0006950,GO:0019748"_exon1
ATGCATGGATCCTCATCGTCTGCAGGCAGGTTAATTATTGTTAGTACAGTAAAAGATGCTTCTTCTTCTTCGTTTCTTTAATTGTGAGTCATTCTCTCGCTACAACTTGGTCCTACGATCTCTCTGCTTCCCTCTTCGGATGGATAGAGAGAGTGTGAGAGCAACGACATCCTGACACTGACACGGCTAGCTGCTGGTTAGCGGGTTCATCTTTTCACA
>1B-02441_2715_DJ_PL_1_Plus_36908258_36908616_[INTERGENIC]_LOC_Os01g63670_hypothetical protein_
CCGAACTGCTTACTCATATTCGATCATCGATATGTTTTCCTGTTTGCTGATCGATCAGAACTTCAGAAGACCACATTATATCCGAAGCTTCTGAATCTGCAAGGGATGAGTAGCCAAACCCGACATGGCCATGCTCACAGCTCCATGAAAACTACATCTGCTCGAATCTACTAACTCATGTCGCTTCAGCAAGCAACTAGATCAGAGAAAGAGATGGTTCCGATCATGACATGTACGGTGGATGCAACCTAGCTCGTCAAATGTACGCCCACCGATCGAGTTGCCGGTTATGTAGCACGATCGATCGACGCGAGCTATCAATCAATTCAACCGGGCACATGCTCTGGGCCACCTGCAGA
>1B-02536_2715_DJ_PR_1_Minus_1996820_1996621_[GENIC]_LOC_Os01g04490_"Protein kinase domain, putative;Ontology_term=GO:0005886,GO:0030246,GO:0009719,GO:0006464,GO:0000166,GO:0016301,GO:0006629,GO:0004872,GO:0016787,GO:0016740,GO:0005515,GO:0009607,GO:0007165,GO:0016020"_intron2
AATTCAAATAAGACGGACGATCAAAGTTGAGCGCGAAAACTTATGGCTGCACTTATTTTAAGACGGAGGTAGTATGTTAGAGCAGGTACAATAGCAGGCTATAAGCCAGCTGCAAACATATTTTAAAGAGATAAATCAGGAAAGAGAAGAGCAGCGGGCTACAGATTTATAGCCAGTTGTAGCGCGGACTCCAAGACGCA
>1B-02616_2715_DJ_XL_1_Plus_14159541_14159594_[INTERGENIC]_LOC_Os01g25120_"transposon protein, putative, CACTA, En/Spm sub-class"_
ATTTTAATAGCATGAAAATTTGTTTCACCAGCAGTGCTCTTTACCTACCTCGAG
>1B-02622_2715_DJ_PL_1_Plus_39006920_39007134_[GENIC]_LOC_Os01g67250_Similar to kiaa0078 protein;Ontology_term=GO:0007049_exon5
AGCGTTTTGAGTAAATTCCAGTACGGTAATCTCAGAAGTCGGCATATCCTTATTGTCAAATGCATTGACATTGTCATGGACAATGTCACTCAACTCCCCTTTCATATCATCCACTGCTTGTGCAGAAACTGGATCAGAGCTATCCAGAACCACATCTGGACCAGGCATGTCATCTAGCACAAACAGAGGTGTATTTGTATTTGTGCTCCTCTGCA
>1B-02625_2715_DJ_PL_1_Plus_33942024_33942874_[GENIC]_LOC_Os01g58760_"bZIP transcription factor, putative;Ontology_term=GO:0006350,GO:0003677,GO:0003700"_ATG265
TTGTTGAAGTGCTTTTGGCACTTTTCTCCAACTTGCACAGTTAAACCATAGGAGGAGAGTTTTCTTGGCACATTTTGTGACTATGGATGATGAAGTTCACCTACCAATTCCAAGCCACCTTCTGTTTTCACATCCCGAGATCTCCCATGGCTTTGATGAACTCCTAAAGAACACAACTACGTGTACTCACTCACACACTTGCAATCCACCGGGTCCATCAGTTGCTATGCATACTCACACATGCCTCCACACACACATTCAAGTCATGGCTTCTGGTGAAAACAATGTTGAAGAGGAGCTGAGAAAGACCCGTAAGCCTCTGGGAAATAGAGAAGCAGTGCGCAAGTACCGAGAGAAGAAGAAAGCGCATGCAGCTTTCTTGGAGGAGGAAGTCAAGAA…
>1B-02703_2715_DJ_PR_1_Plus_31165120_31165343_[INTERGENIC]_LOC_Os01g54210_"GATA zinc finger, putative;Ontology_term=GO:0003700"_
ACGTACCACGTGGGGGGCACCGACGCGAGGGCATCCTGCGCCGTCGGATCCCGATCGTTCGGACGTGGACTCGTCGACCGGCACCTTGGCATCAGAGCGGCAGGGGTGACTGCGTGCGTCAGAGGGTGGCCCCGGCCGCCGGCCGGGAGGACGTCGCGAGCTCTACGATGTACTACGATCCCGATGTAGATTGGCCTCGGGGAATGGGATTCTTCTTCTGCAGC
>1B-02714_2715_DJ_PL_1_Plus_31774746_31775301_[GENIC]_LOC_Os01g55240_"oxidoreductase, 2OG-Fe(II) oxygenase family, putative;Ontology_term=GO:0009991,GO:0006519,GO:0016265,GO:0009056,GO:0007275,GO:0009058,GO:0006629,GO:0009605,GO:0009607,GO:0006950,GO:0007582,GO:0005975,GO:0003824,GO:0009791,GO:0019748,GO:0008152"_ATG173
CCGACCTCTCCCACTTCTCCCCCACATGCACTTGCAGTCAGTGGTACAACACCACAGCAACGCACCACCGGCCATCAACCTCCTCTCCCCTGCTTCTCGCTCGCTCTCCTGCCCTGTTTCTTGGAGAAGTGAGCTTAAGTGAGAGCCTCTGTCCCTCGCACACGCTATTGGCCATGGTGGTTCTCGCTGGCCCGCCCGCCGTCGATCACATCCCGCTGCTGAGGTCGCCGGACCCCGGCGACGTCTTCTCCGGCGTGCCGGTCGTCGACCTCGGCAGCCCCGGCGCGGCGAGGGCCGTGGTGGACGCCTGCGAGCGGTACGGGTTCTTCAAGGTCGTCAACCACGGCGTGGCCACGGACACGATGGACAAGGCCGAGTCGGAGGCCGTCAGGTTCTTCT…
>1B-02720_2715_DJ_PR_1_Plus_26027651_26028298_[INTERGENIC]_LOC_Os01g45860_"GRAS family transcription factor, putative;Ontology_term=GO:0003700"_
TGTAGCAAAATCAGTGGGTAAATGCGTCGCGCCCACGAGAAATGCACCCAGATTTACCCCCAGAGCATTGCTTGGTGGGCCGGCGTGTACAAGAGTAGGAGAACTGGGGATAAGGCCTGACGTTTTGTAGATTCCGCTGCTCTTTGGCGAAAAGTCGTTTTCAGTTGTGCCCCCCAAAACAGGCGATCGTACATCGGCGGCACACCACCGTCGCTCGCACGCCGCTCTGTAGCCAGCCGGCAGCCGCCCGGCGCTCGTCACAAGAAAAGTTTCCTCGGATCCATGCACGCATCAACTTTCAAGCAAGACTTGTTGCTGAAACGACGACGGGCTTTCTGCAAAATTTGACACAAGTTCTTGTGGAAACCTTAGTCTCAGCTAGCTGCTGAACTTGATTTC…
>1B-02838_2715_DJ_PL_1_Plus_28000636_28001005_[GENIC]_LOC_Os01g48830_expressed protein_intron2
CCATAGAAACAACATAGCGATCTGACACAGAAGAGAGCAAGAAACGAGGAACCGCAGGAACAACCGAACAAGGACGAGAGGCTCGAGGGCCTGGAGATCTGCCGTCTACCTCATCATGTCCAATGCCGGGAGGGCTTTCAGTCTCAGGGCGCACGGCGACGCGGCGTGTCTGCCAATCGCGTGGACCTCCAGGGAGCCACGCATGAAAAAATGGCCGTCGGCCACCGGCTCCGGCCGCCCGCGCGTCCCTCCCTTTCTTACCGTCCAAACCAATCGCTCCCTTCTTCCTCCTCCTCGTCCGTCAAGTCGCGAGCAGACGACGACGATGAACGAGATGCGAGAAGCCGCCGGGAAATTTACAGGGGAAAAA
>1B-02839_2715_DJ_PR_1_Plus_17979039_17979543_[INTERGENIC]_LOC_Os01g32790_hypothetical protein_
ATGTAAAAATAAAAGGGGAAAATATCCTCTGCATTACAATCTAAATTTGACTAAAAGAACTACGATAACATCTTGCCGGTATGAAACTTTTGGCCCGTTTGTATCTTTTCCGTGATAGCTCCAGGACTCAATGCCCAAAGGATAAAAGAAAGGGTGAAATTACAGATCCTGATCAACAGGACGCAGGGAAATATCCAAGGCAACATGTTCTCATTCTCCAGAAAACTATAAGCACCACAGCCAGATCACCTCTCATTAAGCACCGCAGCCTTGTTGACCAAGCTCGTATAGCGAAAGGACAAGTGGTCGATAAGTTATGCAGCCACAAGATCAGGGGTCTCTGCCTCAACTGACAACAGTGTAGTGTGAACTTTTCCGACCCATGCGTCCAGCCGCTCA…
>1B-02938_2715_DJ_PL_1_Plus_33252528_33252638_[GENIC]_LOC_Os01g57580_"Helix-loop-helix DNA-binding domain, putative;Ontology_term=GO:0003677,GO:0009719,GO:0003700"_intron3
TACGACCATATCAAATGCGATAAGTTAGATCATTGTCATCGGAGATGTGAGAGTTCTAGTACAAGAGAACTTTGTTCTCCTCTCCGGTAATTGGAACGGAGAGGAAATTGA
>1B-03004_2715_DJ_PL_1_Plus_24157140_24157622_[INTERGENIC]_LOC_Os01g42520_expressed protein_
TAAGCAAGCTAAATACTTACGTGGAAGAGAGAGATAAATAAAAGTGGAGAGTGTTGGCTCTCATGTAAGAGCTAGCTCCACACAAGTTCTAAGAAATATATATTAAATTCATAGAGAGATAAAGAGAGAGGATGAAAAAATAAAGCTAACCTATTATATATGTTAGCTTTAACATTGGCTTATAATAAGTAGTGGGCTATACTACTAAACTTGCTCTCAGCGCACTGGCGCGATGATAGCCCGACCATTTCGATCCCCGCGAGTCACGCCGCCCCTCGCCACCGCCGGGGCTCGCTCGCTGCTTGGCTCCCGTCGGTGGTGCATTGGCGCGTGCGTGCGTGTTCGTGCTTCAAAAACGCAAGGCGAAGAGAGGTAGGCACCGCGCGACGGCTTTGCACT…
>1B-03014_2715_DJ_XL_1_Minus_22578983_22578356_[INTERGENIC]_LOC_Os01g40050_"peptidyl-prolyl cis-trans isomerase, cyclophilin-type, putative;Ontology_term=GO:0009579,GO:0003676,GO:0003824,GO:0019538,GO:0009536"_
CTAATTCACTTCACCCACCAAATTTGCGCTAAGATTGCCTATAGAAAAATAGCCACCATGTTGCTTCTCCGCTCTACCAATAATAGTCACTCTTCCTCTCAACACACTCTCCTTTTTAACACATTATTATTGCTCTGTCTAGCATTGCCCGGTACTGGCTAGGGCCATATCTATCATCTTATCTCAGTTTGATCCATGTATTGTTATGGAGCTACCACCACAGTCCCATCTAAATCCAGGAACCCCTGTCTCGGCTCCCTCCTCTGACTCCTTACCTCCTCCCATATTGCTCAATCTGGCAACCATTAAAATGTCATCATGGAGAAGGGGTACATCACTAATCATGACATACTCCAAATGTCAAAAATGTTATAATCTTCATGCCATAAAAAGTCAACT…
>1B-03109_2715_DJ_PL_1_Plus_4834280_4835019_[GENIC]_LOC_Os01g09480_hypothetical protein_intron1
ATTAACATATTGAGTTGAATATTGTTTGTGGCTAAACATCATTTGAAAATTGTGGATTCATGTTTGATACTCTATCTGTCCCTAAATATAAAAGATTTTAGTGTGGGATGTGACACATTCTATTATAACGAATCTGGACATACTAGGATGTGTCACATACCACCAAAATCACTTATATTTAAGGACGGATGAAGCATATGAATACGTTTTTTCTACTTAAAGATGAACAACTTTTAAGTTTTGATTTTAAATAGTACTCCATCCCTTCTAAAATATAACAATGTTTATCTACGAATTTAAATAAATACATATCCATGTTTATAGCTAAAAATTAGAACGGATATAGTACGGTATAACGAATTTTGCCTAATTGCACAAGAAGATCAGGACCGTTGATCC…
>1B-03110_2715_DJ_PL_1_Plus_512324_513079_[GENIC]_LOC_Os01g01960_"Paired amphipathic helix repeat, putative;Ontology_term=GO:0006350,GO:0005634"_intron4
CTGGTACCAGGTAAATCAAACAGTGAATCTTGCATCCAAGCCAAAATGACATATAGAATAATGGACGACAACATACCTGCTTCACAACTTTATATATCAGTTTATCCAAAGTAAACAGAACATAGGACTGAGTACCAATGATAGAACGGCAGTCATCCTCAAACTTGGTATTATCCGAAGAACCATCGAGCAAGTTGTAAAGTGCACTTATAAACCTTCATCAAAATTGACAGATTGATTATTCATCATATTTATGGTAAGGTGGTATAAGTAATTAGACAATATAGGAAAGCAGCACTACTTTGCATATAGGTCAGGTGGGTTTGTATCCTTGGAAGTTCTCCATTTCTTTTCAGCACTGGATGAGTTTGTCTTAGCCGAAAGTAATCTTTCGTACAA…
>1B-03120_2715_DJ_PL_1_Minus_7347804_7347167_[GENIC]_LOC_Os01g13190_histidinol dehydrogenase_intron10
CCAGCTTGAGCAGTTTTTGTGATTGTATTCTGAGTGGATTCGTATTCTTCTAATACAAACTAGGGAAATACATATGCACTATTGATTCTGTTTGGCTGGCTTATTGTCACTAGTGTTAACTTAGCAGACTTCAGAAATGCTTTAGTTGCACTAGTATTTTTCTGTACTCATTTATTCATAACAATTGTGTCATTTCCATTATTTGTGGTGATCAACTTATATACTGTCTTTGTAGGTTGAAAAAATATTTGGACCTGGAAATCAGTATGTCACGGCTGCAAAAATGATTCTTCAGGTTCTATTCTGATCATTCTGTAAAATCCTGAACAATATCTGCCCTGGTGACAATATTTTTCTTGTTTGATGGCAGAACAGTGAAGCCATGGTTTCTATAGACAT…
>1B-03206_2715_DJ_PR_1_Plus_30395068_30395291_[GENIC]_LOC_Os01g52900_hypothetical protein_exon2
GACGAAACGCAGGCAGCGGCCGGACGCGGTGTGATCGGCGTACGTGACGCGGCGGGTCCCGAACGGCGACGCGAACTCCGCGTCCGCGCCGATGACCTGCGACCTGAGCCACTCGAGCTTCCTCGCTGGATCGTCGGCGTCGGCGCTCGTCTTGTCGTCGCCGCCGTAGCCGAGCACGAGATCGTCGAAAAGGTGGCCGTCGTCATCGTGCGCCGCTGCTGCAG
>1B-03214_2715_DJ_PL_1_Plus_41227917_41228494_[GENIC]_LOC_Os01g71280_"NAD-dependent glycerol-3-phosphate dehydrogenase;Ontology_term=GO:0003824,GO:0006629,GO:0005941"_intron3
ACTGTGGTCTATATTGATTTGAACTGTACTCTTTCAAACTCCGGTTCGTTGCTTTTGGCTAGCCTGGATGAAAAATGTACTGTTTCATATTTGCCACAAACTGCTATGGGTATGTGAAAGATAGTTAATGCAAATTTGGTTGACCACATATTTACAAGTTCATATTCTTTTGCATTATACCAACTCGACGTTCACAACAGTTCTGTTTGAAGACTGTTTACAAGTTATAGTTTTTTCTCTCTCTGTTCAAGGTATATGTCATGTTTTGAGATTAATAATAACCCACTTTCTGTTCCAGGAATGGTTGCAGCTTTAACTAATGAGAGTGCAACAAGCAAGTCGGTGTATTTTGCTCATTGCACGTCAGAGATGATATTCATTACTCATTTGCTCACAGAA…
>1B-03233_2715_DJ_PL_1_Plus_30097197_30097745_[GENIC]_LOC_Os01g52410_"Myb-like DNA-binding domain, putative;Ontology_term=GO:0009628,GO:0003677,GO:0016301,GO:0030528,GO:0006350,GO:0009605,GO:0006950,GO:0009607,GO:0003700,GO:0008219"_intron1
TTGTATACTTGTATCTCTCTCTGTGACTTTATCTAGCTCGGTCTGTCAGCGTAGGGACGGGTGAGTTTACTGATAACTCGCTCGTACGTATGCACACGTAAGGATGACGTCGTTAATGTGTTGCCATTTGATTGTCATCGTCAGGGCTTAAACGGTGCGGCAAGAGCTGCCGCCTCCGGTGGCTCAACTACCTCCGCCCGGCGATCCGGCACGGCGGCTTCACCGACGAGGAGGACAACCTCATCCTGTCGCTCTACGGCGAAATGGGAAGCAAGTACGTGCATGCATGCGTGCGCTCTAGTCTACCTGCATTCACATGACCTCTACCTCTGTGCGAGTATATTGATTATACTTCTGCGTGCGTCGCCGTGGATGTGCACAGGTGGTCGGTGATCGCGT…
>1B-03236_2715_DJ_PL_1_Minus_17131328_17130998_[GENIC]_LOC_Os01g31360_hypothetical protein_exon1
ATGGTCAATCGTTGGATACAAAACCCACAACTAGACTTGTACTTTACTAATGGTTATTGATAAGTTTTTTTTAACCAGTAGACAAACATGATTGAATACCTAAACGACTTGCGGTGATATGGAGTCGCTAATATGACCAAAGCTTAGTGATCTCTGGTCCTACGTTTTGCCCGTGGCGGCCCGCCCAACAAGCCATGAAAAGCGACCCCCACGAGTCGACGCGGCCCAGCCCGCTAAGCCCCGCCCGTTAACCCGCTAAGTCCCGCAGTAGCCAATCAACGAGCGGCATTTGATCGAGCCATCTCCGCCACTACCCGAGATGCGCCCCCTC
>1B-03303_2715_DJ_PL_1_Minus_10797403_10797295_[INTERGENIC]_LOC_Os01g19110_"transposon protein, putative, CACTA, En/Spm sub-class"_
TACTCCCTCCGTTTCAAAATGTTTGACGCCGTTGACTTTTTAGCACATGTTTGACCGTTCGTCTTATTCAAAAAATTTAAGTAATTATTAATTCTTTTTCTATCATTTG
>1B-03306_2715_DJ_PL_1_Plus_21713874_21714328_[GENIC]_LOC_Os01g38690_hypothetical protein_STOP260
AACGTTCTGTAGTGGGTACTAATTATATGTGAAAATATAGATTCGTAGCTATTATTATGCGGTGAGCAGTTCATACTGGCTCATATGTACGCCGTGAGGAAATACATCTCCATTTCTCTCGATGTCGATGTTTGATGTCGCGATTCCGGTATTTACATAGTATGAGGATCGTTGGTACTAGGATATATGCGAGATTGTAGTAAAAAAGATGGGGACGAGGATTTTTTACAGGTTCGGGCCCCTGAATTGTCAGGTAATAACCCTACTCCTGTTGGCTGAAGCCGGTCGTTGCTCTTATTCACCATAATCACACCGGTACAATATTTGGGGTAGCCTATCTAACTGTTGTCGACTTGGCGGTCTGAAGTGCTGACTCGTAGTCGACAACAGGGTAGCCTT…
>1B-03309_2715_DJ_PL_1_Plus_26597760_26598169_[INTERGENIC]_LOC_Os01g46730_hypothetical protein_
GGCCACCTGTCGCTCCCGCGGTGCTCCAGGACTTCTCCTTGAGCTTGCGGAGGCGGTTGGCCTCCTCGAGCCAGCCTTGTGCCGGTCGAAAAACTCAGAGTCCGACAGTGACACTAGGTAGAAGTTCTCCTAGTCCCATGCCAACAACAGCGATGACCTAACCATCGGTTTTCGGAACGACGACTACGCGGGGCTGGTGATGTTGGAGTCGGACATGATGTGCGACACCATGAGGTAACAACGGGGCACGGGATTGCCACAAGAGCAAGCGGGGGAGGTGGGTGCTTAGGGAATAATGTCAGGACAATGCTATAGACGAGGGTGCTGATGACGACATTGTTGGGATCAACACATATTGGTGAGCGATGGGCGACCTTGCATGAAGCGGGGAGAGCATGG…
>1B-03402_2715_DJ_PL_1_Minus_39331285_39331077_[GENIC]_LOC_Os01g67710_hypothetical protein_ATG205
CCATTGGGGCATTTTATCCCAGTGGTTATTCGTTCTTCCAAAGAGTTCCTACGATTTATACCGGCTCCTCATTCACTCGCCAATCACCAGATGTGTCAATTTGCTATTGTCAGCAAAGTTCAAGACTCATCTAGAGGAGGTAAATCAATAGATACGGGGTACGCCTAGTTGAAGCAACCCCTATACTTCTATGGGTTGTTCCAGCCTCT
>1B-03421_2715_DJ_PR_1_Minus_7914358_7914235_[INTERGENIC]_LOC_Os01g14120_hypothetical protein_
ACTGAATCAATGGCATTTCCCAGCTTTGTTTTTGAACTTTGGTGGTGGCGATGAAGTGTTGTAGCCTTGTAGCACCCTTGGATGCACTCCATGCTCTTTCTTATATTTATTGCTCATAAATGGG
>1B-03422_2715_DJ_PR_1_Plus_35706217_35706354_[INTERGENIC]_LOC_Os01g61760_expressed protein_
TTTGGTGAGGTTTTGAACAGTTCTCTGATACTGATGCTGCCGTCGCGCTCGACGCCACGCGCTCAAGGTTGTTGATCTCGGATAATGATCGATCCTCGTTGGCAATTTGAGTACGCTGCTCTGTTTTTAGTACGACTG
>1B-03434_2715_DJ_XL_1_Minus_23329801_23329032_[GENIC]_LOC_Os01g41250_"F-box domain, putative"_intron4
TGAAGTCAATCTTGGTTACATTTATAATCTAAGCTCCACCTATGGCATTCCATGCTGATCTGTGGATAAACCTGCCTCCTTGCATTGAATGGTTGAGCCTTTTGATTTCAAAAACTGTTCTTTCCATGGTACTGACGTGTGATATGATCAAACTTTATTTGTTGTGACCATCAAGATATGAGAGGGAGATATATTAACAGTAACTTTTATATCGTGCAGAATGTAGATCTTACTTGCACCTTTTATACTTCTGTAGTATGCAGTAGCTTTTGTTGGTTCCTAGTATACCTTGGGAAAATTGGCTCTATCTTGTTGCTGCAATTTTTTGTTACTGCTGCAAGCAGCAAGAAAATGATGTACCTACATCCATGATCTTGCATTTAAGAATTAGATGGCTAG…
>1B-03513_2715_DJ_PR_1_Plus_7322839_7323110_[GENIC]_LOC_Os01g13150_"metallo-beta-lactamase superfamily, putative;Ontology_term=GO:0003824,GO:0008152"_intron2
GGTATAGCATCTGAACCAAACTTTAAACCATCGTTCGCTTATTACCTGCGTGCTAAGAAAATTATAAAATAATAAATTTTGTCACGATGCCAAAGTTCATCGGAGGATATACATATTAATGCCACCCGCTACCAAATTGGTAGAAATGATTCAGAACATCAATGCTCTGATGATAACGATGTTGATAATCACTTGTAGGGTGTATATTCTGGGTTTCCTTTACCTGTTGAAGACCAAAAATACTATGTTGTCAGGGTCTTGTGGATGCTGCA
>1B-03535_2715_DJ_PR_1_Plus_361515_362001_[GENIC]_LOC_Os01g01690_"Similar to AtATM;Ontology_term=GO:0016740,GO:0016301"_intron59
ACCCATTGTCCTTTATATGTCATTGCTGTTATCGTTTCTTGTTAAGAGTTCTTCCTGTTTCAGTCACAATGTGCTTGCAGCAATAAAATTGTTTAGTTTCTTTTGTACGCTGTGCTCTTTGTATATCTCGGGGTATAGGGACACTGTTATTTATAGCAGTGCTAAACATACGTTCAGGTTTTCCGGTTGGTCTCACTATGGTTTAGTCTTTTCTCAAGAGAGCAAGTTGTGAAAGCAATGATGAAAACAACAAAAGAGGTAAATCTTCAAATTTCACTTATTACTCTCTTGGTGCTTTTATCAGCTTCATGGAAATGTTCTTATTGTATAGGTCCAGTCCTACAAATTCATACCATTGGTCTATCAAATTGCTTCTAGACTTGGTAGCTCAAAAGATGC…
>1B-03536_2715_DJ_PR_1_Minus_744387_743995_[GENIC]_LOC_Os01g02360_"Protein kinase domain, putative;Ontology_term=GO:0030246,GO:0009719,GO:0006464,GO:0000166,GO:0016301,GO:0006629,GO:0004872,GO:0016787,GO:0016740,GO:0005515,GO:0009607,GO:0007165,GO:0016020"_exon3
ACAGCAGGAGTTCTGCTGGATATATTAAGAAGGAGAAGCAAAGTGTTCGAGCAATAGTCGTTATTACATGGCTAAATAAGCCAACTGGAGGAAGGCAGGATTAAGCAAACCTATCTTTTTATTCACAAGAAAAAAATGAAATAAACAAAGTTATCTGTAGCAGATAAAATAGTTGTTGATGGCTGCTCTAACTACATTCTTCTGATAAAAAGACACTGCGTTCTTTTATACCCATCAAGATAAGCCACTCACTATGGGATAATTTTCTGTCCTGATGCAATATGCTGTTCTTATTCTATTTACTCAGCAACATCAGTAGCTGCATTTGTTGCTGTTTCATTGGTGGTGGCTACTGTGCTCTATCTCTCCCTGAAGCAAAGGTATAATGAAGAG
>1B-03718_2715_DJ_XL_1_Plus_27991420_27992190_[GENIC]_LOC_Os01g48810_"hTAFII28-like protein conserved region, putative;Ontology_term=GO:0030528,GO:0006350"_STOP250
TTGAACTGTGTACTATGCTGTTTGGAGTATGCGCTGAATCTGATTATATGCTTGTCTGCAATTAAATGCGACCCTCGTTTTAACCCAAACGATGTGTCTTTCTGCTATTTTTATACGTAGAACTCTTGCCGTTGTAACTAATCGATTTTTTAAACGAAGTGTCTTTCTGCTATTTCAAGATCGGATGCTATGCAGGATCTTATGTCCTGCAGGCTGCAGCTTCGGCGGGAGCATTTACGCCGGCATTGTGTTCCTTGAGCATTGTGTGTATTGGTATTGTCGATGATTCTGAAATTAGGCAATTGTTTATGGGGATCTCATCCTTTCTTATTTTTCTTCGTTTCATTTTTGGAAGTGGCTGGCTGCATCTAGTTACTTGACATCACTGGTACATCTTGA…
>1B-03732_2715_DJ_PR_1_Minus_1038219_1038068_[INTERGENIC]_LOC_Os01g02890_"Similar to N96271 product-related.;Ontology_term=GO:0016740,GO:0009058,GO:0006629"_
GCTGGCAATGGAGTAAATAGTGAACTGAAAGGCCTTCCATGCATGTCTCTTGCAGTCGTTTTGCAGAGGATCACTTGTGGTTTCTTAATTAGGTTTTGGTTCCTATCTGTTTGGACGACTCATCAGTTGCCATCCATACCTTCATTCAGATA
>1B-03801_2715_DJ_PR_1_Minus_41230874_41230273_[GENIC]_LOC_Os01g71290_Similar to CG4390-PA;Ontology_term=GO:0016787_ATG118
TTGGATCTAAACACCCCCTAAGTTCACTTTAACTCCCTTAAATATAGCTCTTCTAATTCATATCGCTAAACCACAAATACCGAATATCTCGACCCCCAACTATTAAAACCATTGTAATTTGGCTCTCTTAGTAGTTTTGGAGGGTAGCGTCGTTGACGTTCCACTTTGACCTGTTGTATCTCGCTAAGTCATCTCGTGGGGCCCATGAGATGACTTAGCGGGATAGATCAGGTCAAAGCATCACATTAGCGCAACCATCCTCTAAAACCACTAAAGGAGTCAAAATTAAACTGATTTTAATATTTAGGGTCAAGATATTTGGTATCATGTTTCAGGGATACGAATTAAATTAGAGCTATACGTTAGGGAGTTAAAAATGGACTTAAAGTGGACTTGTTT…
>1B-03814_2715_DJ_PL_1_Minus_1695077_1694840_[GENIC]_LOC_Os01g03950_"Glycosyl hydrolases family 31, putative;Ontology_term=GO:0016787"_ATG163
TGCGAGGATTGTTATAATAAAAGTTGATTTATTTAAATCTAATACCCCGATTGGTGATGCGCTAGTATCACAGTATCACTCAGCTGGACCCCCTGTCAGTCATAGCGACAGAGCACTCCGATTGGATATGGGGCCTATAAAACAGAGAAAAAAAGCGCCCCATCCAATGAACATGCATGCCACTCAATGCATGCAGTGCAGTAGAGGAGGAGTACTGACACTGCTCAGCGTCCCTCTC
>1B-03815_2715_DJ_XL_1_Plus_32108349_32108987_[INTERGENIC]_LOC_Os01g55790_hypothetical protein_
GTTTTACTTCGTAATTATTATAAACTTGAAAAATAAATTAATATGATATTTTAGAGCAACTTTCATATAGAAAGTTTTCGCTTGAAACGCACTGTTTAGCAGTTTGGAAAACGTGCCACGAAAATCTTAATCTTCATCCAACTCTTGTTGGAGAAAATAACGAGACCGCAATCAATGTCAAATCATTATCCCCACATCATTTTTCATACGTATATTATTTTTATAATGTATAACATGCATTTATTCACATATTCCGCGACAAAAACACGGGGTATCAACTAGTTCTATAGAAACGTAAAACACATGAATTCAAAAAGTAACGTGTTTGGATGGTTCACATAAAAATAACAAAGGATTTTGGATGTGCTTTAATAGAGAAGAGAGACGGGAAAAGTTGCA…
>1B-03821_2715_DJ_PR_1_Minus_19157146_19156829_[INTERGENIC]_LOC_Os01g34780_"FF domain, putative;Ontology_term=GO:0006139,GO:0005515,GO:0003676,GO:0005488,GO:0003723,GO:0016787"_
TCACGAGCCCGAGCTATTTGTCCAGCCCTATATGGAGCTTTGATAGAAACTATATCTTTGAGAAAACAGATGTTTGAGATTGGTCTAGACAACCTAAAGAGGAGCGGCTACATCGGTTCTCCTAATAAGTAAATGACAAAGCCAAAATTTCAATTTTCAAACTTAATTTTAAAATTGATTTTAAGATATTTCAACGTAGTTTCTTTTTCAGCATTGGCTTTTAAGTCGCTAAGAACACATATAAAAAGTTTTACCTATAAATTGATTTTTCCTCCATTCCTAAGGACCCCTAAATCTTATGCTGTACAGATTTGGGTT
>1B-03834_2715_DJ_XL_1_Plus_40999077_40999427_[INTERGENIC]_LOC_Os01g70880_"Histone-like transcription factor (CBF/NF-Y) and archaeal histone, putative;Ontology_term=GO:0003677"_
TCCACATGCAATGCACTGACCCTGCAGGTTGGCCCATGGGCTGAACCGACCAGTTCAGCCCATGGAGAAATGATGGGCTTTAACGGCCCTGCCCGTAACTCAACATGGGCCGGGCCATCAAAGAGGGTTCTCTTCCCGACTCGCATTTTCAGGGGAAAAATATCGCTGTTTGGAGCAGAGTTAAATATTCCAAGTGGGATACACTGGCAGTCTGGCAGAGGCGTGGAGATTCAGTTAAGTTTCACCTCCACGAAAAGAGAGTTAACACCCTTTTTACCTGCAGGGGAGATTTTGCAGTGGGTGTGCCCGTGTGGGTACATCTATACAAGATTTTACTCTCCTCATTTGTTA
>1B-03930_2715_DJ_PR_1_Plus_38953415_38954104_[GENIC]_LOC_Os01g67140_"Ribosomal L18p/L5e family, putative;Ontology_term=GO:0005840,GO:0016043,GO:0006412,GO:0005198"_intron1
CCTCACACTCCATCCTCTCAACCTCCTTGCAGCCCTGCTAGAATCGGTCGCTGCGTGCTGTGCTGTTTCGTTCTTGATTCGCTGCGTCGCGGTTTGGTTCATGGGTGTCCTTGATTAGCTCGGTGGGTGATTGGTAGTGCGGCTGCGAGGTTATTTGCGTTTGTGGCGATGGATATGATGCTCGGTTCTCGGGATCCATTTCGATCCGGTAGGGATCTATGGTGTCATGTAGATTTCTTGCTTAAACGATAATGTATTTTGGCATTTCGGTCGTCGTGCTTCCCATTTGATGTTGCTAGCATCTCTTCTTTTCGCGGTTGCATTTTGCAGTAGTTCGTGCCATCCATCTTGATTGTTTTGTTCAGTAGAGCCACTTAGGTGGGTTGCCACATCCCAGTA…
>1B-04003_2715_DJ_PR_1_Minus_7337417_7336932_[GENIC]_LOC_Os01g13170_"Ubiquitin-conjugating enzyme, putative;Ontology_term=GO:0009056,GO:0003824,GO:0019538"_ATG161
TGCAGTATACACACTTGTTCCATTAATTAGTTGCTCCGTTGCATTTTTATGAGAGTTACTGATCGAACACGTACTATAATTATATAATAATAGTTACATTTCAAAAGCTTTGATTGTTTGTGCTGGTTGCGGCAGCACCTAAAAGTTTTTCATCCAAAAAAAACTTTGTTGTATAGCTACTCCCAAAACTTTTCCAGGCTGTTTGGCCTACCGTACGGCTCCTCCTACTCACCCTCAAACCAACGTGTCGAATAAACGGCACCAGTACTTCTTTCCCCAGCGGGGACCACGCCACAGAAGATCATAGGATCCGGGGGGCCCACCTGCGACCAGGTTTCCCTGACAGCCCTGGCCCACACCGTGGACTCCGGCTCCAACTCGCCACCTCGCTTCCCTTCC…
>1B-04007_2715_DJ_PR_1_Plus_6430225_6430721_[GENIC]_LOC_Os01g11880_"DJ-1 family protein, putative;Ontology_term=GO:0003824,GO:0009058"_exon2
GCCGCCATCTGCGCCACGCCGGCGGTGACGCTGGCTCACTGGGGCTTGCTCAAAGGCTTAAAGGTTGCAACATGGATCATCATTCAGTCAGGGTCAATTCACTGTTGCGGGGGTGGTTTTGTTGGAAATATGTATCATGTTGAGAGACAGATATGATTTTTGTTATTTCAGGCGACTTGCTATCCATCATTCATGGAGAAGTTCACCGCTGAAATTATCCCTGTGAACTCTAGGGTGGTGGTAGATAGAAATGCAGTGACCAGCCAAGGGCCAGCAACAGCAATTGAATATGCTCTCGCTTTGGTGGAGCAACTGTACGGCAAAGAGAAGTCGGAGGAGGTTGCAGGACCCTTGGTAAGCTATATAGCCTGTAAGCCATCACATACTTGTTTTTTTTTA…
>1B-04014_2715_DJ_PL_1_Plus_8227414_8227917_[INTERGENIC]_LOC_Os01g14710_hypothetical protein_
TGGTTGCTGTGTTTTGGTTCTGACTTTGGAGGTTGGGCTCGGTCACCAATTCGGTTTCCTAGTGTGCAACAGTATATGCTTAGAGTGTACTAGCCAGGGGCCGGTGATAGTAGGCAGACGCACGGGCTCGCCACCAGCACATGGCAACTAGGTCAAGTGCAGCCATGCCGTTGGTGTCGGACAATACAGGGTTAGAAGTTGTGTGAGTAGGTTGACCAATTAACCCACTCATAGATCATGGATCAACATCCTGTGCAGTTGTTATTGTAACTGTAACTTAAGCAGTTACATGTGCATCACATGATCTAGAACGGAAGGCCAGGATATGAAGTGGTACTGTAGCAAAAACACTGTAGCAGGTATGTACTATTATGCCTGCACTGTAGCAGTCATCTAGAG…
>1B-04029_2715_DJ_PR_1_Minus_12900024_12899358_[GENIC]_LOC_Os01g22980_"Serine carboxypeptidase;Ontology_term=GO:0009056,GO:0019538,GO:0016787"_intron6
GGGTGATAACCTGAAGTCGCAAACATTGTTGACATGCTTATAGAGTTGATCTGAGATCACTGAGTGACTCCAAGCGAACTCAACTAGTCCCTTGTAGTCATAGTAATCATCAGTCTCTGCATTGCCAACCTGCAAAATATTGTTGGCATTTGTGATTGGATCATTGACAGTTTGTTTTGGGAGAGCATACTGAATGCATAATATGCTTAAATTGAATGGTATGAATGAGGAAATGAAAGTATTATAAGATAAAAGAATTGCTTGTCAGCGTTTCAAACTAGAACAACTCAATAAACAGAGATCCAGCAAAGCCCACAAATACACAATCATTCATAAACATGTTCGAGGAAATAGCACTCACATATAAGGTCTCAAGCTAATTTCCAATATAACATTCTT…
>1B-04102_2715_DJ_XL_1_Plus_4201492_4201961_[INTERGENIC]_LOC_Os01g08510_hypothetical protein_
ATGATCGTTTGATTGAGCCGCAGGAAAAACACAGGAATTTAAGGAGAGATAAAGACTCAAAAGATTCTTAACATGAGGTAGAACCTCATGCTAAATTTCCTCCAAAACCTGCATGGGAAGAGGCATTCCATAGAAATTTCATGGGATTATATAGGATTCATTCCTTTGATTCAAAGGGCTATATAGAAAAAATTTCTATAGGAATAAAATCCTTTAAAATTCTTATGAATTTCCTTTGAATCAGAGGGAGATGATTTTATTTCTACAGGAATTTTTCCTATATAGCCATTTAAATCAAAGGAATGGATCTTATAGAATCATATGAAATTCCTATGGAATACCTAATGCCATACAAGTTTTGAAGAAATTCTAACATGAGGTAGAACCTCATGGAAACTT…
>1B-04108_2715_DJ_XL_1_Plus_8077358_8078061_[INTERGENIC]_LOC_Os01g14440_"WRKY DNA -binding domain, putative;Ontology_term=GO:0030528,GO:0006350,GO:0003700"_
TGTTTGACACCGTTGACTTTTTAGTACGTGTTTAACCATTTGTCTTATTTAAAAAATTTAAGTAATTATTTATTCTCTTTGTATCATTTGATTTATTGTTAAATATATTTTCATGTACACATTTAGTTTTACATATTTCACAATTTTTTTGAATAAGACGAACGGTCAAATATGTGCTAAAAAGTCAACGTTGTCAAACATTTTAAAACGGAGGGAGTAGTATAGTAAGCAATTATTGTATGAATTGGCTATTAGATTAGCTATAGAAAAATTAGAGCTAGTAGTGCTCTAACTCCCTCCCGGGTCCCAGTCGGTTGGGACTTGGGACTGGCTGGCCGCTGGCGGGGTGTCGGACCGGGCGTCGTGTCGCGGACTCGGCGTGTGGGTACGTCGTCGACT…
>1B-04119_2715_DJ_PL_1_Plus_34651539_34652070_[GENIC]_LOC_Os01g59960_hypothetical protein_intron3
CGATTTAATCAGATTTATCATTCGTATTGTTGTTATGTTTCCTCGTGCGTACACCCCCTTGATCATAATTAGCTCCCGACCCTGAATCCTTGACAGCACCGGAGCCCCCTGAATCGCTCGCAGACCGCGGTTTTGCGTGCTCCCCCTGTGAGCAAAAGTGAGCTATACGACAGGTTGTTCAATTTGTCCTGTCGAAGAGGCCTTTGTCTTAACCCCGTACACGATAGTTTTGATGGCAAGATGTGGAGAGCTAACTATTCTCTGTGTGTGTCTTTGTTAGCCGTCGAATGTTTCGCTCGTCAGCCATTGGAAGGCACGAGATTGCGCGGTTGGTAGCAGCTAACGACAGCCAACCGTTGTCCCGTGAATCTTTCATGGACTAAAGTTGATTGAGAGTTA…
>1B-04211_2715_DJ_PR_1_Minus_20344705_20344380_[INTERGENIC]_LOC_Os01g36680_"retrotransposon protein, putative, Ty1-copia sub-class"_
GCTGCAGACACTGGTGCCAGGTGGTGATGCATCCAGTGGTATTAAGGATTTGTTCTCTAGCAAAGGATTTCTGCCTATTTGGTCATGGCCCCTTCCACAGCATCGATTTGCAGGAAGAAATGAATGAGTTGAATGATGCAGCATTTTTGTCTTGCCATATATCAGGCTATCAGTAGTGATGTAATCACTACTTCTGACTTCTGGAGGATACATAGGTGAGAGAGAAAGATTAGGAATCCATACCATTCTTTCTTTCTTTCTGTTTTCCCTTGTGTTGGATTCGGGATTCAGGAATGGTAACTTCTGAGCTCTGAAAGGCTGCTAAA
>1B-04243_2715_DJ_XL_1_Plus_42361552_42361695_[INTERGENIC]_LOC_Os01g73050_hypothetical protein_
TCTGTTTTGCAATTTCAATCTTCCTCGCAGCATACTTCCACATGGTCATCATTAAGAAAATTCAAGAAATATCGTTGATAAACATCCAATTTCAATAAATATCATTGATAAGTACTAGTTTTATAAAATGCTATCGTACGTGAG
>1B-04304_2715_DJ_PR_1_Plus_31178597_31178912_[GENIC]_LOC_Os01g54230_hypothetical protein_STOP12
TCCTCTCCTCTGCAAACTAATATTTCTTGCAACTATATTTCCGTCTGAACTAATCACCGGAGTTTTTTCTTGTTCAATTTTCCCTCAAAATAAAAAAGAAACCTTGCATGTAGCATTATTTCACATTGGATGTACATTGCAGCGGCAGGCTCCGAGACACCGAGGGGTTGAGCAGCGAGAACCAGCGAAAGGGGTTCCAAGGGAGGCCGACACTTGTGCCTCCTCCACCGCGGGAAAGCCATGCGCCTTGCTACCGTTGTCGGCGTCGACGCCGATGAGCGCCCCATCGAATAGCGGCGGAATGTGCCGCTGCAGC
>1B-04313_2715_DJ_PL_1_Minus_31619898_31619203_[GENIC]_LOC_Os01g55030_F20B24.1_exon4
ATTAGGCAGAGGGTGAACTTGCGCAACTCAAGAATAATCTATCAAATGCCATTGCAGTTTCATGCACCCAGAGTTTTCAAGCAAATATTTCTACAGAGATTAAGAACTAAACAGAAGGCAATCAACTAAAACATGCAATGATGCACAGTTCACAAGTACAGACGTACAGGTACTTACATAACCTTACACAGATAAATATAGAAAGTGACACCTGTACCATTTGGGTTACACAAATAGCCTCAATCTTACCAACTGGATACACCAGCCAGCAGCCAAGCATATTTTACATTTAAATCCAAATTTTCGGAACCAAACGTTAATCTTAGTTTGGTTGTGCTAAAAACCACATGCTGCATTACATGGAACACAGTAGTATACTCTTGCCTGATATCAGATAAA…
>1B-04324_2715_DJ_XL_1_Plus_1894609_1895183_[INTERGENIC]_LOC_Os01g04280_expressed protein_
TGTCGCCGTCGATCCTACACATGATTTGGACAATCTGAGATAGGTTAAATTCACGCACTTTACGGTCGCAAAAGCTCCCAACTTTATATCTTTGTTTCGCTGTCATTAGAGTACAGGTGTAGCACTGAAAGTACCTGCAGCCACATGTTGCTCACACTGCCGTGGCTGCTCGGCAGTTATTTCTCCCCAATTGAAAAATGGTGTACTTCTGAGTTGCTTGCCAATGGCATCATATCATATGGACTAACCTATCTGTATATTGAAAGCGACAACTAATTTGGAAGATAGTATTAAGCAGACATGGCCTATTGCCCTGCTTTATAACTTGCCATGTTTACCTTCCGTTTTCGAAGTTAAAACCGCTCCCAACCAAAATCCAACAAAACCGATCAAAATTTC…
>1B-04407_2715_DJ_PR_1_Minus_39978319_39978039_[GENIC]_LOC_Os01g68840_expressed protein_exon1
AATTCATCGCAAGAAGCCAAGAAGCAGATGATGAGGAGCACCTTTTTCTTAGAGGTTGCAGCCGAGGCAGTCGCAGGACTTGGGGGTGAAGGAGCAGAAGCCGAAGGGGCGGTTGGGGATGTTGCAGTTGATGGCGTAGCAGCACGGGGAGAGGATGCATCCGCCGCCCCTGGATCCTCCGCCTCCGCCTCCGCCGCCGCAGCAGGTGCATGGCGCGCAGAGCTGGAAGCTCCCCAGCCTCCGCCGCGTCTCGTTGAGCACCATCGCGCTGAACCCCCCGC
>1B-04409_2715_DJ_XL_1_Minus_956652_955890_[GENIC]_LOC_Os01g02760_"Similar to receptor-like kinase;Ontology_term=GO:0030246,GO:0009719,GO:0006464,GO:0000166,GO:0016301,GO:0006629,GO:0004872,GO:0016787,GO:0016740,GO:0005515,GO:0009607,GO:0007165,GO:0016020"_intron4
GAGGCATGTACTCGTATATAAGTGCCCTCCTCATTTCTTCAGTGCAAAACCCGACCAGACGCACCACATTGACATGGTGGATCCTTCCAATGGTTGATACTTCACTGATGAACTCATCTCCGTTGCAGCTGGAGCTACCAGTCAGCATCTTGACGGCAATATGGAGATTACCCGGGAGCAATACACCTTTATATACAGAGCCATAGCCTCCTTGGCCTAGCTTGTCTCGAAAATGTGATGTGATTGCAATAATGTCTGTGTAGGCAAACCTCATCGGACCAATCATCTGCTGCATTCGGAGGAACTTCTCTACCGCGTCGATCGTGATCCTTGTTTTCCAGTACTTATGGGCAAGGAAGATGAATATCACCAGTGACCCCAACAGTAACCTGAATAAAA…
>1B-04415_2715_DJ_XL_1_Minus_39237258_39237128_[INTERGENIC]_LOC_Os01g67530_"AMP-binding enzyme, putative;Ontology_term=GO:0009628,GO:0006519,GO:0000166,GO:0009058,GO:0006629,GO:0009605,GO:0003824,GO:0009607,GO:0005623,GO:0006950,GO:0019748,GO:0008152"_
CGCCCGCCACCTGTCAGGCTAGCTGTAACCTCAAATGAAAGGCACCCTTTAATTTGTAGGAAAGACATAAAAATTGTAGAGTATTTTAATCCTATAGAAAAATCTCCTATAAAAATATTTAAACAAAGGAT
>1B-04417_2715_DJ_XL_1_Plus_23749093_23749661_[INTERGENIC]_LOC_Os01g41910_"Leucine Rich Repeat, putative;Ontology_term=GO:0006464,GO:0000166,GO:0016740,GO:0040007,GO:0009607,GO:0030234,GO:0030154,GO:0016020,GO:0005886,GO:0009628,GO:0009653,GO:0009719,GO:0009908,GO:0016301,GO:0005515,GO:0007165,GO:0003674"_
ATCCTTAGAGCAAGTTAGAGCAAGTTTAATAGTACAGCCAAGTACTAGCTCCAAATCATCTATAGCCGATATAATATCTAATTCATACAATAGTTGCTTACTGTATACTATTAATATCTGGTCCCACCTGTCATACACACATTACGTCTTGGAGTCTGTGCTGCAGCTGACTACAAATCTGTAGTCCGCTGCTTTTCTCTCTCTTCCTTTATCTCTTTAAAATATATTTATAGTTGGCTAATAGCCTGCTATTGTATCTGCTCTTACCTATTTTACAATTAGGTATAGATATAGATATAGGGCCTGCTCAGATTTTAGCCAAAATAAATGTTACCAAATTTTGACAATGCCAAAATTTTGGTAAGATGGCAATATTGTCAAAATTTTAGTAAGATTTCT…
>1B-04423_2715_DJ_PL_1_Minus_26450959_26450763_[INTERGENIC]_LOC_Os01g46510_expressed protein_
TGTTCACTTCGCCTTCCCGCCGTCTCCTATCTCTTCTTCGACACCATCATATTTTCTCAATCGGTGTGAATGAATTTTCATCACGCGAGCGTCACAGATTACGAAACGTGACAAAATTTTATGTGTTTGTGACGTAAATGAAACGTCATCTATCGTAAGATTTCTTGTAGCGCTACCTTTCATCTACTATCTTCGGC
>1B-04441_2715_DJ_XL_1_Plus_4220119_4220474_[INTERGENIC]_LOC_Os01g08530_"transposon protein, putative, CACTA, En/Spm sub-class"_
GGGGACAGCGATGGCCCCGATTTGACAAAGCCGACCGACCCCACCACCTCAATGGTGGGGCCCGCTACGCTGGATTCTGATTTTTTCCCTCCTTTCTTTCTACTACAGTACTCATTTTCTCAGGTTTTTACCCTCCGTGTAAATGTACCCAATGTGTAATACTACTCCACACCGTAATTTTCATATGCCCTCTTTTGTTGGTAATAATGTCATCTGTGCTAACGGGTGATAATCTCAGCGTCTCGGCCGGCAAGAATTTTGCGCAGATTTTTCTCTATGTGCAAGAATTTTTAACGTTTCTCGTCAAAATCAATTCTATAAATATTTGACATTATCAACATTTAGTAAGGTCAATG
>1B-04442_2715_DJ_XL_1_Plus_40350832_40351049_[INTERGENIC]_LOC_Os01g69870_hypothetical protein_
CCACAACGACCGCCGCGCCGGCCCCACACCCCCGTGCCGCCACGTCACCCCCACCCCGAATCATCCCAGCCACAAAACCTCCCCCTGACCCGCGGGCCCCACATGTCGGAAAAGGGATAACACCCATCAACGAATACGATGCGGCCATGACTCGGCGCAGGATAGCGATCGGTCTAACACTAATCCGAGAGACCGAGACGCGTCGCGTGTATCACCTT
>1B-04522_2715_DJ_PL_1_Minus_41257342_41256530_[INTERGENIC]_LOC_Os01g71300_"esterase D, putative;Ontology_term=GO:0016787"_
GGCAAATCAGATCTCTGCACTTAAACAGCAAATGGTTTTCGACCTCGTGATTTCTTAGGTCATGGAGAATCCCTTGGTGCTGAAGGCTCCCAGCAATCCTAGACATGATGTGAACCAAATTGCCTCCCAAAAGAGAGGCTGCTCACAGGCAAACCCTACAGTGTACTATTTTAATTGCTAATCAACATATCAATTCATCCAAAGTACTACCTCTGTCCCAGCATATACAAAGTTCTGAGGCTAGACATATGTATTAAGAAAGTAAGTGAAATAAAATAAGAAAAGATTGTGATTGGTTCAAAAATGAGAGTAGATGAGAGAAATTAAAAGGTGAGAGATTGTGATTGATTGAGAAAAGAATATAGGTGAAAAAATTGTTATATTTTACAAAAAATTTTA…
>1B-04534_2715_DJ_XL_1_Plus_15480115_15480715_[INTERGENIC]_LOC_Os01g27770_"Similar to 3-dehydroquinate dehydratase (EC 4.2.1.10) / shikimate 5-dehydrogenase (EC 1.1.1.25) precursor - garden pea (fragment);Ontology_term=GO:0006519,GO:0003824,GO:0019748,GO:0009058,GO:0009536"_
ATGCTGGCCATATACATATTATAAGAGTCACGAGCTCCCTCAGGAATCAAACACTTTGTAGTTTGTACTCTAGTATTTCCTATACTCACTCCGTCACTCGTCAATACAATATAGGTTAATTCTTCATGAGACTTGATATAGTTTTTAGTACTGCGATTTGTTTCAACAAGATGAGTTTGCGCCAAGGTACGATGCCGTCGATGCGTACTAGATACATATAAAGATTTCGCCTGCTTTTCTACCACATCCAGAAGTTGAATTTAGAAGAGTTTGATTTTGAAGTCATTTTATGAAAACAATTTTTTAATATAGGCTTTCAAACCGCTAATAAAAATATTAAACCATATTTTTGTTTGCTTCTTTTCACGTACATGTCAGCTGTGGTTTTGAACAATCAAA…
>1B-04602_2715_DJ_XL_1_Plus_31038037_31038264_[GENIC]_LOC_Os01g53990_"Pectinesterase, putative;Ontology_term=GO:0016043,GO:0005618,GO:0016787"_exon4
GCCGGACGGGCGCCACGGCCATTACGACGCCACGCGCCTACAGGCTACTCGAACGGGCGCCGGGTAGCTAGAGAGGCGTGTGTGGCGGCCGGGCGGGTTCGGTGATGGAGGCAGGCGAAACGAGAGGGGGAAATTTAAGGAGCTCGCGGCTCTACCGACCGATCGATCACGGTTCACGGGGCAAGGGAGGGACAAGAGGAGAACACCAAGGGATTTGAGAAGCGTGAC
>1B-04606_2715_DJ_PL_1_Minus_29302599_29302020_[GENIC]_LOC_Os01g51050_"Jacalin-like lectin domain, putative"_STOP284
GATCCCGACCTCGAACCCCGTCGCCTCATCCACGGCCGCGCCCTGCCCCTCGCCCGCTCCCCCTTCCCTCATCCTCCACAACGACGACGGATCAGACGCGGGGAATGGCGGTGGATGCAAGGGAGCGGATCCGCATAGGGGGAAAGGGAAATGCGGCGAGCGATGGAAGGAAAATTTTTTTGCGGTCTTTGGGAAATGAGAATGGAGTGAGACGAGGCCAAAGGACGCGAGGGTAGGAAGAGCAGTTTCTATTGTAAGTATAGTAATTAATTAGACTTACTATTTTGATTAGCACTTAATTAACCTATTGTTAGCTGTTGCCACCGATGCCTGTGGGCGTAGTTAAACTGGCGATTTGGGAGGAAAACGAGGATTAAATCGGGAGGTAATAGCGATTTT…
>1B-04632_2715_DJ_PL_1_Plus_13904115_13904357_[INTERGENIC]_LOC_Os01g24750_"Ser/Thr protein phosphatase family protein, putative;Ontology_term=GO:0016787"_
ATCCATAAGCAGCCAAAGCATGGGCTACTTTGTTACATGACTTACATTGAACAGTGATTAACACTAAAAGAACTAAAATAGTTCTCAGTAACTATCTTTAATTTCGTGTAGAAGACCTCCTGTAGTAGCCAAATTCGTCCATCTCATAGCTTGCATCAACATCAGAGTCAGTTTTCAGCTCCACTTGCATTATGCCTTCTTCGCCGCCGCATCAATTACGACCATGAGCGCTACAGCCTGCAG
>1B-04742_2715_DJ_PL_1_Minus_39896997_39896537_[INTERGENIC]_LOC_Os01g68710_"peptidyl-prolyl cis-trans isomerase, FKBP-type, putative;Ontology_term=GO:0009579,GO:0005515,GO:0003824,GO:0009536,GO:0005488"_
TTCTCCGGCCCCTGGATATCAGATCAGCCATGCACAAGCTGAGACCGCATGCTCACAAATTAACTAATTCAGCTACCATATCATAACGTCGGCCAATCAACTGCTACATGCGTTTGCAATATTGGAGTCAGACACATCGTTTATTGAGAGAGCATAATTAAGGGCAAATGGAGCAGCAGTATATTGATAAAATTGTTAATAAGTTGTTTATTATCTCAGCAGTTGCAGGTCTACGAGATATATATGGCCGGTCAACACCCGCAAGCTCGATCGTTGAGTGATGCATATACTTATGTTATAGGTGCTGTCCACGTACGCATAAACATATTTTTTATTATATTGTATTTGCGTGAAAACTATATTTGCATTGACTGTCTGTTAGTACCATAACATCACCTT…
>1B-04813_2715_DJ_PR_1_Plus_24174718_24175388_[INTERGENIC]_LOC_Os01g42540_"ENT domain, putative"_
TGGTGCTCTGCGTTGGCGGTGGGCTCTGTGTGCGGGTTCCTGATGATGACGCTCGTCGGTGTTGTGTAGGTCAAGCTCGTCTACATCGGCTGCGGCGCCGGCAACGCCACCGCGTGGGGCGCCGTCGTGCCTCTCTTTACGCTCGTGCCCACCGCCATGTTGATCTACATCAGCATTGTCTTATACGCCTTCACCCACTAGCTCAACCACCGGATCTTCAACAAGCACACCAATGCTAGTAGTCTATACTAATATAAAAAACATCAGTTGTTTCTTTTCTACATCCACCCAGAAAAGTGTACCCAGAAGTTTCCTAACCATTGGATCCCTCGATCTAACGTCTCACATTGTAAGTTGGATTAGCACTTGGATTAATAGATAGATTGGATTAGCGCACGC…
>1B-04901_2715_DJ_PL_1_Minus_32737890_32737170_[INTERGENIC]_LOC_Os01g56770_hypothetical protein_
TTAGGTGATCGATGGAGAGAAACCGTACGTACGTACCAACGTAGTGCGAGAACCGCTCGATCTCGTGCACGCGGCCGGCGCCGTACACCGCCAGCCTCGGCACGGCCGCCGTCACGTCGCCGCCGTCCCTCTTCTCTTCTACGACGTCGTCCTTCTCCGTCGGCCGGCTGATCGTCAGCCGGTCGCGAGAGGAGGAGGAGGACGACGATGCAGCTGGCCGCATGCTGGCTCAGAACACAGGCGCCCATGCATGCATCGGCCGATGATCGATCCGTCCGTCGCGCGCCAAGCTAGGGCGTCGCGCGTCGACGAAGATGCAGGTTAGTTTGAGGCCAGGAGGGTGGAGCAGGGGAGGGAGATCCAAAAGTGTGCGGTGGTGGAGGGAGCTAAGGTAGGGAC…
>1B-04910_2715_DJ_PL_1_Minus_634274_633652_[INTERGENIC]_LOC_Os01g02160_hypothetical protein_
ATATTGGAAAGCATCAAGACCAATTATTGCATAAAGTCATGTAGAATTGATTATGTTCTGAATTCCCAGAAACAGCATAGACTAGGAAAAACTTTATATATTTAGGCTGTCATCTTTACGTTTTCAACTGAACTATTTGTACTGACTACTGAGTACTGATAAACAGAGTCATTTTCACAAAACATATGCAGAAGAGCCAATTAATTTCACCCTCATTCAACCCTTTGAAGTCCCAGAAACAATTGATTGTGAGGATTGTTCAGCTTTACACACAAGAAGAAAGATTGTCAACAAGTTCAGCCTTATTTGATTTTCACAAAGAATATGCAGAACAGCCAATCAATTTCTCTCTCCTTCAACCATTGAAGTCACAGATACAATTGGTTCTAAGGACTATTC…
>1B-04934_2715_DJ_PL_1_Minus_40680716_40680283_[INTERGENIC]_LOC_Os01g70270_"auxin response factor 2;Ontology_term=GO:0040007,GO:0006350,GO:0005622,GO:0006412,GO:0003700"_
TTGGCAGAAAGATTTAGGGCCAAGATTTATCATTATTGCTATTGCCCCTCTCAACTCCTCCCAACTCTCTGATGTAAATATTTATCTACGTAGCCAGCCACCCAGCCAGAAGTAGAGCAGTAGTAGTAGAGTTACCCCCTACCTTGTATTAACCAGCAGCCTATTCCCCCGGATAAATTTGTGTAAGCTCTGTAGCTCGAGATAAAAAAAAATGGCGATCGAACGAACGAACAAATGGCGTATGTATTGTCTGATCTTTGATATAAATATTTATCAATGAATGTATCATAGATGGATATAGATGAAGGCATGCTGCAACGTGTTTAATTTGGCAACGTTGGTGTGGAAAAGCAGAAAGCTGAGAGATCATTGTTTTGTTGTATATGCTCGTCCAGTAAT…
>1B-04940_2715_DJ_PL_1_Minus_5498994_5498546_[INTERGENIC]_LOC_Os01g10430_"Protein kinase domain, putative;Ontology_term=GO:0006464,GO:0000166,GO:0004871,GO:0005488,GO:0016740,GO:0009605,GO:0009607,GO:0006950,GO:0009628,GO:0030246,GO:0009719,GO:0016301,GO:0016787,GO:0005515,GO:0008152,GO:0007610,GO:0007165"_
CTGCAGCAGCGTAACCTGATCCGCAGATCCCAGATCGGACGGTCCTCACGCGGCCTAACTCAACCCCCAACGATCCGTAGACTTTCCATTTTCGGAATAAAAACATCCCCATCTAAAATTTGTACATACCAGATGCTGACGAAGCTAGAGTACGTTGGCACGTACGTACTGGATGATCTCACGACCTACATGAGGTGGCCGGGCCTGCGACGGCGATGGAGCCTGTAGGTGTGGAAATTGAACGATGGAAGAACGTACTCCCTCCGTCCCATAACGTAGCCAGTTAGGATGAGATTAGATCTATCTTAAGACTACGAATCTAGACACGAGCATATTTCAGATTAGACCCATTAGCATATCCTAGGTTGCTACGTTCTGGGACGGAGCTAGTAACGTGGT…
>1B-05006_2715_DJ_PL_1_Minus_35851655_35851486_[GENIC]_LOC_Os01g61970_expressed protein_exon1
TCTGCAGCTTCCTCCTCATCCTCATCAAGAGCGAAATATTGGTTCCTCTCTGCTGGCCTGAACATGTAGAACATGAACAGGTAGAATGCCACAGTGGCCACCTCCTCTGCGGCAACACTCACCCATCTGTACTTGTAGTTGGTGATTGTCTTCAGAGCATACACAATGAT
>1B-05008_2715_DJ_PL_1_Minus_32341698_32341467_[INTERGENIC]_LOC_Os01g56190_"Helicase associated domain (HA2), putative;Ontology_term=GO:0006139,GO:0003676,GO:0003824,GO:0000166,GO:0003723,GO:0016787"_
GACAAGTCACGCATAAAGTATTAATCATGTTTTATCATCTAACAACAATGAAAATACTAATTATAAAAAAAATTTCATATAAGACGGACAGTCAAACGTTGGACACGGAAACCCAGAGTTTATCTTTTTTTTAGACGGAGGGAGAATTTTGTAGATAAGAAGTGAAAAATAAAGGACTATTGCTACCTTTCGTTTAATGTTATCAATCATTTTAGCAAATTTCACATTAAAC
>1B-05014_2715_DJ_PL_1_Minus_1165736_1165201_[GENIC]_LOC_Os01g03060_hypothetical protein_exon1
ATGCGTTTGTTTGTATGTATATACAACTGTTCTTCCCACTATCAACAAAATAAAGAGTAATGTTCTTTTCGATCATACATAAATTTATATGCATGCAACAAAAGCGGACGTAAAGCATGCATGAAAATTTTCATGCATTGACATTTACTAATGTACTAGCCGATAACCCAGTACCTGTAGCAGTCATTCGAGTTGATTTCTACAATTCAGCATCACAACGGTAAAACATAGCACAACTGTGCCAGTACTAAGCAGAAAGCATCTTTAGTTCTCATTTTTTGAGCAGTCAATAGAACAATTCGAACCACCGACTGAAGTTCAAATTAGCCAACACAGATGAAACGAAGAAACGACGAGACATAAAAGTCACAATCACCGAACCGACTTTGTATCAGTACA…
>1B-05016_2715_DJ_PR_1_Minus_14466165_14465672_[INTERGENIC]_LOC_Os01g25550_hypothetical protein_
GAGCGAGTATAGCTTATAGGAGAAACGCAATAACTACTACTTACTACTACCCCTACATTTCATATTGTAAGACTTTTAAGACTCACCTAGATTAATCCATTGATCAATATACATGTTTTCTATATGTGTCTAGATTCATTAACATTTATATGAATTTGGATAATGCTAGAAAGTCTTACATTGTGGAACGGAGGAAGTATCTAAAAACTTAGTCTCTTTCCTCTCCGTCTCTCGCGGCGGGTAGTCACCAGCAAGGGTAGAGGAGGGTGATTTTCCAGGGAGCCATCAGATCCCTATAGTCGAGTTCATCCTATTTTAAATTGAGTTTATCTCATATTATGACGTCCTCTTTCCATTTCCTGTATAGTTCAGTGGAGATGTCAACATCCATATTCTTTG…
>1B-05017_2715_DJ_PL_1_Plus_33055250_33055468_[GENIC]_LOC_Os01g57240_expressed protein_intron1
CAATATTTAGTTCACGTGTCAATTTCATCAACTAACAAAGCACAGAAATATAAGAAAACTAGCAATTATGTCAATGTGTTCTTTTTTTTTAAAAAAAAAGGATGGACATGTAAAGCAAAAAATAATAATAAAATAAAATAGCACAACTGTAGCAGCTGTTCTCCAATAATAACACTTAACAAGAAGTATCCGCAATACCACTAACAAAAAGAAAAACGA
>1B-05023_2715_DJ_PR_1_Plus_1673594_1674193_[GENIC]_LOC_Os01g03910_hypothetical protein_exon5
CCGGGACGGTGAAGTCGTCGCCCACCCGCAGCTTCCACGTCTCATCCTCCTCCGTCTCCGTCTCTCTCTCCCCGCCGCCGCGTCGTCCTCGGCTCCCCATGGCCTGCTTGCTGCTGGTGGCTAGGCCGGTGCAGAGGCAGCGATATGATCAGGAGCACGCAACTCGATCGTACTCATCCGATCGAAATGTCCAACTGGGCCGAGCTGGAGAGAATATATCCATGGCGCGCGCGGGCGTGAGGCCGACTGATACGTCTGGGGGCACGCGTGGTAGCGATCGCCAAGGATCGATCTCTCCACATCTATCTACTGATCACCGAAAGTTGATCGGTTTCAATAGTCGCGACGCGAGCAGAATCCAAAGGCTATAGGCTGCACGGGTTTCGCTCCGCCCCCGCA…
>1B-05036_2715_DJ_PL_1_Minus_39845438_39845154_[INTERGENIC]_LOC_Os01g68640_hypothetical protein_
CACATCTCTCTCGATCTGAATGCATGTGGCTTGAAACGACAGTACGACACCACATTTACCTGGCCAGAATTTGCAAAGTTTGGAGCAAAATCACAAGCAAAGCTGGAAGATGCATCTAGTAGGAGTAGTAGGGAGGGAGTAGAGATAGCAACGGTACATGAGTCCACGTGTGTACTGGGCGACACGCCCAGTACAAGGTCCCTTTCGCTAGCCGTGGCGGCGTTTGGTGGTTTCACCAAGAAGCTCAAGCCCTCCTCGTTGCCACGTGGATATCTGGTCCAGGAC
>1B-05043_2715_DJ_PL_1_Minus_6006013_6005219_[GENIC]_LOC_Os01g11230_SOUL heme-binding protein;Ontology_term=GO:0005488_ATG281
TTCGCCGGCACGTAGAAGCTGACCACGAAGGAGGAGACGCAGAACGGCCCGTCGCTCGGCGCCACCTGCGTCAGCACCGGCGCCGTCATCTCGATCGTCTCGTTGTACGCGTTCTTCCCCTGGATGTAGTTGAACAACCTGGCCCATCAAAGCCCAGGGTTATCTCAAGCCCAAACATTTTTGTGGCCCATGTAAAGCCCAATAGAAAAAAGAAAGCTTCACTGGTACTACTAGCCTGTGATGAAGCTTTTCCATGGCGAGAAGAGGGAGTGTGATGAGTACTGACGACTTACTGGAGGAAGCCGGTGCGGGTGGCGGCGACGAAGGAGATGTCCTCGATGGGGGCGGTGGAAGCCCACATGGCGTCGCTGTACCGCCGGATCTCGAACCCGTTGGCGC…
>1B-05211_2715_DJ_XL_1_Plus_5534485_5534674_[INTERGENIC]_LOC_Os01g10470_"Rapid ALkalinization Factor (RALF), putative"_
ACACAATGAACTATTCTCAATGGAAAACGAGCATTACAATTGATCCATATGATACTAGCCTATATGCTCTCAAATGAGCATCACATGTAGCATGCCTATCAGACAGTCGTAAAAATGCAAGAGTATCTCATAACAAAATACAAAGATATTTGAGGCTACATCGGCATATCTTTTTTCTCCTTGCATGAGA
>1B-05221_2715_DJ_PL_1_Minus_41145704_41145415_[GENIC]_LOC_Os01g71130_expressed protein_ATG268
ATTTTATGGTTAAATTTCGCCTTGCATGTTTGTGGATTGATCTATCACATATTAAGTTATCTTATTGTTTTTTAAAAAAATTTATAACCATTTGAGTGACATGCAAAACCTAATTTTTAGAGTTTAAAATAGTTTTCCTTTACAGTACAGGCGAGGCGAGACGGACTGACGATCGAAGCCGTGGTTTTGCTACGCCGATGGTGCTAATTAACTGGTCACGACTCACGAGGATAACCGTGTACCTGTGGTCAACTGAACCAGCCAGCCCGAAGTTTACACACGAATCAAAG
>1B-05239_2715_DJ_PL_1_Minus_28126696_28126422_[INTERGENIC]_LOC_Os01g49000_"ATPase, AAA family, putative;Ontology_term=GO:0009056,GO:0000166,GO:0019538,GO:0005488,GO:0016787,GO:0005829,GO:0009579,GO:0005515,GO:0005783,GO:0006950,GO:0009536,GO:0005634,GO:0016020"_
TTCTCTAACGAACTATCATTTGAATCCGCACAAGGAAAGAGGCGGTAGAGTGGAGGCTGGAATGTGATGGTGGAGGCCTTCGATCGCGCTCCCACGCGGTACCCGGCTTGACATCCCACGCAATGAAGGCGGTGGCAGATCGACGATGACGACGGGCGCAGGGGATGGGGAACTCTAGACAACAGCAACGATGACGAGTTTACTTGATTTAGGAGAGTGCAGAGAGTCAGGGATGGAGAGAGTTGGGGAGAGCCTCTCTAGGCGTGGGCCCATGG
>1B-05303_2715_DJ_PR_1_Minus_35066176_35065820_[INTERGENIC]_LOC_Os01g60680_hypothetical protein_
GGCTGCAGGACGACTTCAGGCTCTGTTGTTGATTACTCCACAATGAATTACTACCTTTGACGTTCACAGAAACTAGTTAATCGTCCAAAAATGCTATTTGTTTCCTTAAACTAAACGACATCATTGGCTTCGCTATTGAAGATATGATATGATATAGTAAGTATATATCTTCCTCTTTAATTAGGGCCTATTTAGTTTCGAGGAATTTTGCAGGAATTTTAAAGGAGTTGAGCTTACTAGTAGAAGTATTTTGATGAGTAGGAGTAGAGCACAATTTTTTAGAAGTTTCGTTCTAGTGTAACAAAACGGAGTTTGTTTTATACCCCCAATTTTCCAAACCCTCTGGAAATTCACCAC
>1B-05306_2715_DJ_PL_1_Minus_40609075_40608853_[GENIC]_LOC_Os01g70190_"Exostosin family, putative;Ontology_term=GO:0016740,GO:0003824,GO:0008151,GO:0016020"_ATG81
TCGCTACTTGAACCGCTCGCGAGCGCGTGCGGTGCGTACCTTCGATCCTCTCGGTGTCCTGGCCCCTGGCAACGTCCTCCAAGGCGGTGGCGGCCAGAAGCAGCGCGAGCGCCACGGCCGCCGAAGACAGCCGCATCGCCATGGCTCCCCCCACCTCTCCTCCCTTCCAACCACCGACCTCGACGAAACCCCCAAGAAGGATGCTGGATGCGGCTGGCCAATC
>1B-05311_2715_DJ_XL_1_Minus_1237205_1236945_[GENIC]_LOC_Os01g03170_"Seven in absentia protein family, putative;Ontology_term=GO:0009056,GO:0007275,GO:0019538,GO:0005634"_intron2
GAACAAGCTCAACAGAGGCTATAATGGATGCCTTGTGGATATTGGCCAACAGGGACAAGTCCATCATATAGGTTCAGACTTCAGACCTCTTCTCCTGATAGGAGTTTCAGATGCTGTGCTGCATGCAACAAAAGTTAGCAGCAATTTTTTCTGTATTCGTATACATGAATCTAGAAGCCGACACGTGGATGCGAAGGTTGTGCCAAAGAAAATACTGTGACAAGTTGTGTGCATTATACGATCCTAACTACTGTATCATGG
>1B-05316_2715_DJ_PL_1_Minus_29990477_29990039_[GENIC]_LOC_Os01g52170_expressed protein_exon12
AAGGTGTGTAATCTTCATATCACTGTTCATTTTAATTGTAATCTACCGTGCTTACTATTCGTGCATCAATTTGTTTCTGCTTCATCTTCATCTTCTTTGTGAAGGTTCCGTGCGTTGCAGTTGTTGAGAACATGTGCTACTTCGATGCTGATGGAAAACGATTTTACCCATTTGGGCAAGGTTCTGGAGCTCAGGCAAGAAAAGTTTTGATGCACATTTAGCACATTCTCTTGAATATTTTTTGAATTGCGTCAGCATTGCAATTATTTCAGGTTGTGCAGCAGTTTGGAATACCTCACCTCTTCGATTTGCCGATACGGCCAACTGTAAGCTCAATCCCACCTATCTTGTACAAGGATAAAAGTGAGTGCAATGATCACAGTTTGGTATAATTTACAG…
>1B-05324_2715_DJ_PL_1_Minus_37744658_37744461_[GENIC]_LOC_Os01g65070_expressed protein_intron2
TCTGCAGCACTCATGAATGAATAGGCAGCCAGAAACCCCACACCAGTGTGACTGTCACTACGATGATCTAGTATGACACTTCCTCAGAATGCAAATTGAGCTCCAACATCCAGAGGTTACAGGTATAGCCAAGAAGACTGAAGCTCTGAATGAGGATGATGTGCCTGTCCACAATCAAAACATTAAGGATTTGTCACC
>1B-05326_2715_DJ_PR_1_Minus_10008538_10008154_[GENIC]_LOC_Os01g17400_"Cyclin, N-terminal domain, putative;Ontology_term=GO:0016740,GO:0007049,GO:0030234,GO:0016301"_intron7
CATGTAGAAACCAAAAGAGAATGGCCCCTTTCTTGCGAAGAACAGAACACTAAAACAGGGAGCCCAATCAAGATCCACCACAGAAGAAGAACGAATCCTCTTGCTGCCTGCTCGTCAAGCTGTTCTTGACGCCGACAATCGCCAGAAGCTTCGTGGTCGGAGCTTAATTAATTACTCGAACAAACAGAGCAGGAGGAGTCGAAGATTGAGTGCTGGTTTCTTCTACTTAAATGCTCCCACCATTGACACTGACAAGTGGGCCCGCGGATACCAGTGGCCCCACATATCATCGGGATGGGACTCGTGGGACCCACGAAGTCGGCCCCAGCTGAGCTGCGTGAGTTATCTCACGCCACACGTCACAGAAGAAATCGTGTGGCTGGAA
>1B-05403_2715_DJ_PR_1_Plus_28221913_28222067_[GENIC]_LOC_Os01g49140_hypothetical protein_exon2
TTTGCTGGCTCGTGTGGAAGGAACGTAACGCGAGGGTTTTCGATCAGAAGTTCAATACGGCTGACCTCCTTTCAGCAGACATCAAGGAGGAGGTAGCAGTGTGGAGAGCAGCAGGTATCTTCCAATTTTGTGAGTAGCCCTACAATTATCCCGTC
>1B-05433_2715_DJ_PR_1_Minus_22817286_22816931_[GENIC]_LOC_Os01g40450_hypothetical protein_intron1
AATAGATTGGATGGTGGGTCTAAATTATAACGGTCGCGTAGATCAGTTGAATAGTTGATATAATTATAATGGATGTGAGGTCGAAAATATATGTTTGAATCAAAACATTCACTTGAAAAACTAACATAGGAAAAAAATAGAGTTGTCGATAAACAGGACACATAGTTTCACCACAAAAGATTATTCAAGGAAAAAAAATAATGCTTGGTACACAAATCTTGCTAGCTTCTTAACTCACATCCTTTGATCACTCTCCCTATCTCTTTCTACGACTATGCATATCTCTATACCAGGCAAAGAATATCCAAATTTCTGATGGAAGATTTGCATGCCCTCAACATAAAAAGGGGATCAAG
>1B-05525_2715_DJ_PR_1_Plus_31795899_31796207_[GENIC]_LOC_Os01g55280_expressed protein_intron1
GCCTCACCGGGAAAACTGAAAACGGAAGGAGAAGCTTCGCAGCTTATTACTTACCTCATGCAGCGGGCTGCGCGGCGAGTGGCGGTCGGCGAGCTTGGGGCTGCTCCGGTCGACGACTGTACGGTGGTGCGCGCCATTCGCATCCGAGCAGGCCGTCGTCTTGAGGTGCAGCGGCGCCCGCGGCGACGCTCGCTGCGGCAGCTCGGACCCCCTGCAATCATCAACCGCGTCAGAAATGGGAACACCTCGACGGGGAAACCACCTCGCTATCGCAGGTCACGCACCTGGATCTCGGCATGCTCCGCCGCG
>1B-05533_2715_DJ_PL_1_Minus_6275282_6274611_[GENIC]_LOC_Os01g11650_"GDSL-like Lipase/Acylhydrolase;Ontology_term=GO:0016740,GO:0000003,GO:0005576,GO:0016787"_ATG170
GATTAATTAAGGTGGTGTGCCGACCCTTCCAGGGAGGGAGACGATGGGAGACCTTATCCACCAAATGTAGCTTGGCTGCTTTCAGAAGCTTGCGGACCGACAGCGGGATGCCAAGATAGGTGCAAGGGGACTTAGAGATAGAGCATGGGAAGGTGCTCTGAACCAGCTCCAAGTCCTCGGTCGAGCAGCGGATCGGAGTAATCGAGCATTTGGCAAAGTGTGTGTAGCCTGGAGGCTGAACTAAAGACGGAGAGGATGTCCTGGATGAACTCCAGATCCTGTATCTTACGGGTGAGAAAAAGAGGACTAAATCATCGGTGTAGAAGGAAGCACGATGCTGCAAAAAGCTGCCGGGTTTGGTTATTAATCCGAGCCCGTTAAGAATTGCTGTGATGAGAT…
>1B-05611_2715_DJ_PR_1_Plus_30376085_30376622_[INTERGENIC]_LOC_Os01g52850_hypothetical protein_
GCGCGTTTTCAAGATCGGTGACTTCAAAATTCCACTGTGAATTAATGAATTGAATAGGAACATGAGGGGCACCGGAGTTCAATAGGAAGTTGTCTCAAACAAACTCCAATTGTAAAGAACTTGACACAGTCACAATCTGCGTGCGTTCCGCTCAGGAACACGGCAAACGGTACAAACCAGTTGCTGCTGGAAGGTATTTTACACCGCCACAAAATCATAGCAATGGATATCAGAAAGGCAAGAATTAGCTTGAGTATCAAATAAAGGATATATTCTTGAAAGACCAGTACAATTTTCATCAGAAATGGAGCCAACTCACTGAGCAGCAAGATCAATTCCAATTATGCATGAGAACAGCAAAGCAGAAAAACAAAATTACAACAAAGATTTACCCTGGAA…
>1B-05615_2715_DJ_PL_1_Minus_40807368_40806837_[GENIC]_LOC_Os01g70490_"potassium uptake protein;Ontology_term=GO:0006810,GO:0009605,GO:0016049,GO:0016020,GO:0005215"_intron6
ACTGTATTTCAGAGAGAGACTTGAAAAGCCAAGTACTGCTCAGGATGTATTTGATTTGACCTTTTTGGCCCTATCAACAGGACAAATTGCTGGCATCGCAATTGCTATTCTGATTGTCCTCTTCCTTGTTCAGCGTTTTGGCACGGACAAAGTTGGTTACTCATTTGGCCCTATAATCTTGACATGGTTTATCTTTATTGCTGGTACTGGAGTTTATAATCTGTTCAAACATGATACTGGTGTTCTAAAAGCATTCAATCCCAAATACATTGTGGACTATTTTGAAAGAAATGGGAAGCAAGGCTGGATTTCCCTTGGAGGTGTTATATTATGCATTACAGGTACTACTACTCTCATGATCCCCAACATTATTACTTTGCAATAAGCCTCCAATCTCCA…
>1B-05616_2715_DJ_PR_1_Minus_35409680_35409507_[INTERGENIC]_LOC_Os01g61230_expressed protein_
ATATCATTTAATAGAGGTATTATAGTATTTTCATGCTATCCTTATACTTATTCAAAAGGGAATAATTTCTTATATTATAGGATGGGATGGAAGGAGTACTACTAGCTCAGAGAGCAAACTGGGCCACTCACCGGCTCAGCGCTGTCCATCTCAACGACGAATGGAAACGATGGA
>1B-05624_2715_DJ_PL_1_Minus_33294870_33294532_[INTERGENIC]_LOC_Os01g57620_hypothetical protein_
ACCGGCTCTGCCTCGCGCACGAACGGACATTTACGAGCCGGAGCGGCGTCGCCAGCGGATTCCGGGTAAAAACTCTCCTTGCCGTGCTTACTGATCCGTCGTTATACGTTTGGTTCTTCTTTCACGTAGGAGCACGTAGCATCAGGGAGCCATCAGCACACGTGTTGACGTGTAGCTGGGGACGTGAAGGACGTACGTGGCCCCCTCCCTCGTGGGGATGGTGGGGTTGGGCTGGCTGGTGGATATATGTCTTGTCCACCGTCGTCAGCTAGCGCCGGAGAGGAGGGAAATTTACGCAGCACAGTCGCAACGCGTGCGTGCGTGCATGCCTGATGCCTC
>1B-05632_2715_DJ_PL_1_Minus_2632609_2631897_[GENIC]_LOC_Os01g05530_expressed protein_intron8
TTCAAAGTCAGGTAACTGTTAATTTCTTATGCATTAAATGAATGATTGTCCCGGTACTTAAAAATGGATGGTACCTAGCATGGCGTAGTGGATTGACATGTCAACATATTGTTGTAAAAACTATAAATTGTTTATTGTTGTAAAATCAGACAGTAAGGGACTGAGTTTACCTGATAATTTCTCAAGACTGAGGGAGGGAAGGATAGATGATAGTAGTAGAGGATAATAACAATGGGTACTGTCTGCTTGCCTACTCAACCATGACTTCTCGCATTAATGATCAATTGAGCATAGGAATTACAAGAATCTTATAGAGAGGCAGAGAGGATAAATGGGATTAACCATGGATGGTGTCAGTTTCTATTTTACAATTGCACTTAGTGAAGGAAAAGAAATGGT…
>1B-05725_2715_DJ_CR_1_Minus_36626977_36626303_[INTERGENIC]_LOC_Os01g63240_"RTNLB12w, putative;Ontology_term=GO:0005783"_
GCAGGCGCCAAGGGCCTACATAAGTGGCGTTAACCTTAGGGAATCACTCTCCCGATTGAATTCTGCAACGGATGACCACCAGCGATAATAACTACGCGAAAAAGAAGAAACAGCGATGTGCTAAAGAAAATACCATTATGCTACACCACGGGCGACAAGAACAGGCACTTATCCATCGACAAAGACACGGATGGAAGGGCTTCCCCTGTAACTTCTGAAGAAGAAATGTCTCTACCGTGTTCAGCGTGTTTCTAAGCAAGAATACAAAAGACAGCTGAGACCTGAAGGCCATGGACGCTCGCCATGAATTTTTCTCTAAGTTCTATACTTCTCTTGCGTACACACATGGTGACATCCAGTCCACGAAGAGAGTAGGTTCCAACACGTCTGTGCCAATTC…
>1B-05813_2715_DJ_PL_1_Minus_42467542_42467150_[INTERGENIC]_LOC_Os01g73320_"retrotransposon protein, putative, Ty3-gypsy sub-class"_
CTGCAGCTGTCCATGGGCCTCAGCCTTTGGGCCGGCCTTCTTGTTGATTTTGGGCTCGCTTTGGACCATGCTGCAACTGTCGATTTGGGCTCGATTTCACCGCCACAGCCCACTCAACCCCGATCGAGGTCGAACCAAACAAGGAAGAAATAAGTTCATATGAGGTCTCTTAACTTGTCGACGAATCCGAATCCGATTTTCGTCCCTCAACCAGAAAACCAGACACACTGGGTCCCTCAACTATTAAAACCGGTGCAGATTAGGTCCTTGTGGTTTTAAGGGTGGTTTTGGCTGACGTGGCGCCTATGTGGCTAATTTGACTCAGGTCTTCATCTGGCGTGGCATTGACGTAGCGCTTACGTGGCAATTCGATCCGGAATAGTGGGCCCCACG
>1B-05814_2715_DJ_PR_1_Plus_27932000_27932058_[INTERGENIC]_LOC_Os01g48720_RNA polymerase III subunit-like protein;Ontology_term=GO:0016740_
ATCGAGCTGGACGGATCGACTATATGCATCCGTCGTTATCCCTTCACCCTTCGATCGAT
>1B-05818_2715_DJ_PL_1_Plus_35519265_35519397_[GENIC]_LOC_Os01g61460_expressed protein_intron2
TCCATCCATCCATCCCGTCTTTAAGATTCGTACCGAGCTGCTCGCATGATGAACGTGCATACATACCCATCCCCATCTGTCTAGTCTAGCCAAGCCAGCCAACGGCGGGCCGGGTCCACGCGCGCGCGCACGG
>1B-05827_2715_DJ_PR_1_Plus_27523972_27524098_[INTERGENIC]_LOC_Os01g48110_hypothetical protein_
CCATGTTGGAAACCATGAACTTACTAGGCTGTCGGTATGTTACTTTGACCAAAATTTATCAGTAGTAAGTTTCTATTATTTTTTGAAACGGTAGAGGACAGGAGGGCTGCCGGTTATATTAGAAGGA
>1B-05912_2715_DJ_PR_1_Plus_41707590_41707818_[INTERGENIC]_LOC_Os01g72000_"Armadillo/beta-catenin-like repeat, putative"_
GCGACTAGGCCTGGTTGGGCCAGGCTACGCCACACGCGTAGTGGGCCGTAGCCAATAGGATCCACGACGGGAGCGCATTTCACGGGCCACGCCGGAGGGAAGCAGGCCGTGCAGCCCAAAGTACGATTAATCGCGCAGGACGCCCACGAGATATCTGAGTATCGCTATACTAACAATCACTCAGTTGTACGACTCACTTATCTGTAGAAACAATGCAACCATATATCAA
>1B-05921_2715_DJ_PL_1_Minus_1755425_1754963_[GENIC]_LOC_Os01g04040_"Bowman-Birk serine protease inhibitor family, putative"_intron1
CCGGCTTTGAGCCTATATCCATTTATGTGGATGAATGATGCTTGTGTATACAGGCTGTTAGGTTGGTTGGCATGATGGAGCCCAGCCAATGCATGCTTTGGATGTTTTTGTGCATGTCGAGTGCCAGTGACAGTGAGCCCAGTGAATGAGAGTGGCCGACCCCAAGATGGCAAGATCTACGAGCCTATCCTCTCGACGGCGACCTTGTAGTTTCATTCATTCGGTATGCCTTAGAAAAATCTCTAAAGTATACGATGCATAATCATCAATCACCGCAATTCCGAATCCTGATAACAACAACACAGTACGGGAATGGAAAGGCACACTCCATGGTTGTTCTTTCTAAAACTGTAAAGTAGTTGACTGGCTTTTGTTGGATCCAGTTATTAGAAATCTCGT…
>1B-05943_2715_DJ_PR_1_Minus_33562674_33562436_[GENIC]_LOC_Os01g58060_Similar to NADH dehydrogenase ND2_intron1
CCATTCCTTTATCGGATCTCCGAAACGGGAAACAAGAAAAGTAATAGAAATCGTGTGCCAGCGGGAGATACGAAATTCACTGGTTTTTACTCTCAATCCACAGGTGGAGATACCTGGGGTGGGTTTTCATGGCCTATAGTCCCCTGCCGCCGAAGCACGAACTACTTGAAATCGCGGATCGGCAGCTTCCTGCGACATTCCTTCAATGCAAACGTGGTATTTTTCTACCCTTTGATAGA
>1B-06235_2715_DJ_PR_1_Plus_3429742_3430137_[GENIC]_LOC_Os01g07280_"Leucine Rich Repeat, putative;Ontology_term=GO:0006464,GO:0000166,GO:0016740,GO:0040007,GO:0009607,GO:0030154,GO:0016020,GO:0005886,GO:0009628,GO:0009653,GO:0009719,GO:0009908,GO:0016301,GO:0005515,GO:0007165,GO:0003674"_exon2
CTTCAGCCCACCAAGTTGAGATGGAATTGGCCCAGTGAGGAAGTTATGTGACATATTTATCCCATGAGTTAAAACAAGTTCCCCAACAATTTCTGGGATGCTACCATTGAATGCATTATTGGAGAAATCAATGAATACAAGGGTTCTTAGTATTTGAGCAAGTGTGGTGTCATGACCTTTGTATGTGAGTGAGGCTTTATATCTATATACTAGTCCTACACTTGGCACAGCATGATCCATGACCAATGATGTATTTGTGTCTATATGTAGCATCGACTCCAACTTCTTAAACCACTTGTCTTTGGGCAACGGACCAGAGAAGTTATTTGAGGATATGTCAATAATTATTGCATTTGGAAATGCACATGTGCTTTCTTCATCGGTGAGAGATTGAAC
>1B-06303_2715_DJ_PR_1_Plus_40944823_40945440_[INTERGENIC]_LOC_Os01g70770_"Glutathione S-transferase, C-terminal domain, putative;Ontology_term=GO:0016740,GO:0008135"_
CAAATGAAACACCAATCATCGGGGATGTGGGTCGGGATGCTCTACGAGATCTTCGTCATATTGCCTGCGACAATCAGATTTTTGGATATTTGATCGAAAAAATGGTAGAAGTATTCTCTTCGTCTATAAATATTAGGAATTTTAGTTATAAATTCGTTCATATTTTTATTAAAATTTCTTATATTTAAGGACATAGAAAATAACGGTCAGAAGTAGAGGTGCGGCAGTACGTGGACATATATTATGTACTAACTAGAATTTCTCATATTTAATAACTGAGGTAATCATATGTATAGGCAAGGTTGTCATTATCCCGATTTGTATCCTAATATCTTACGATACTACGATCCTATCAAGCCGAAACGATAACGATTCCACCTAGTATCCTAATTTTCATAG…
>1B-06321_2715_DJ_PR_1_Plus_13339455_13339546_[GENIC]_LOC_Os01g23740_"protein disulfide-isomerase domain, putative;Ontology_term=GO:0003824,GO:0006118,GO:0005215"_exon10
ATGTTGGAGAAGGTGGGAAACCGTGATCGCCAATCCAAACTTTACTATCACTTGTCATCTTACATAATGAACGACTTGTACTTATACAATAC
>1B-06323_2715_DJ_PL_1_Minus_37118400_37118277_[INTERGENIC]_LOC_Os01g63980_"Zinc finger, C2H2 type, putative;Ontology_term=GO:0003676,GO:0005488"_
CTGCAGTCAATTACATAAAGTACAGATAACCCAATGCATTCAGACAGCTATGTATTGTCGTTTTTAATGGAGACTTTGACTGATCAGTGAAAGAATACTGTATAGTACTACCTTCAACACGGTG
>1B-06328_2715_DJ_PR_1_Plus_5231757_5232218_[INTERGENIC]_LOC_Os01g10030_expressed protein_
GTTTGGAGCTATATGATACCCGAGACAAACTGAGGGACCTAAAAATGCAATTTGAAAGTTCAGGGACTTAAGTGACACACCTGCATAAGTTTAGGGACCGCTGGTGCACTTCACTCAATTTGCACACAATGATTTTTTTTTCTATAAGTAATGCAAAGTAATTTATATTCTACGAAAGTAATTATGTATATGATACTATAGTTGTTAAAGCTCAACCCTTTGTATGAGCAGGTTAAGGTTGAAATAACGGGAAGCGTTTTATTCATTTTTATTCTCTTTTGTAGAGTATGTAATAATGTAAATTAAGGGTAAAAGGATATTTTTCTAATACAACCAATGACTAGGATCAGCCATTTGGCACACCAAGTGGTCCAAATGATGATTTAGGGCCTGTTTTAA…
>1B-06333_2715_DJ_PL_1_Minus_730610_730248_[GENIC]_LOC_Os01g02320_"Protein kinase domain, putative;Ontology_term=GO:0030246,GO:0009719,GO:0006464,GO:0000166,GO:0016301,GO:0006629,GO:0004872,GO:0016787,GO:0016740,GO:0005515,GO:0009607,GO:0007165,GO:0016020"_ATG93
CTGCAGGTTGGCGTCCACGACCCAGAAGGACGAATCGTTGTAGTTGATGCTAGTGACATAGTATGTTCCTGTATTGATCTGGATGGTGGCCTTGCCACTGCTACACTCTAGCTCATATGATGAAACACCGCACCTGTGAGGGTCGCCTCTCCGCCAGAAAGGATGACTTATGTTTGAGAGATGGCCGCAGGAGAAAGGCTGGCACCACTGCTGTCCCTGGACAACTCCTGCGAGAACTGCAAGTATAGCAAAGATGAGTAAGGCTTGCATTGTAATGGTAGTAGAGGGGGAAGCTGGCAGAGTTGCTCAGTCCACAGGCTGGTTATAGTAGACTAGCAGCTTGCTGCACCTACATATATAAGA
>1B-06404_2715_DJ_PL_1_Plus_36515636_36515796_[INTERGENIC]_LOC_Os01g63050_expressed protein_
CAACAGAGGAGTAGTACTACACTACTACATGCTCGCGTCAGCAATCCTCTTTGATCTGATTTGGTCCGGGGCTAATCACTTCATCGGATGATCCTGGTTTGCGAGCAATCTTCTCCTCATCCTATTGCATGTGCCGCCGGGTCGTGCTGCCGGTAGGCCAC
>1B-06416_2715_DJ_PL_1_Minus_34673985_34673407_[GENIC]_LOC_Os01g60020_"No apical meristem (NAM) protein, putative;Ontology_term=GO:0007275"_ATG49
GTGCATGATCCAGTCCGTCTTGACCCCCCTCGGCGCCTTCCCGGAGTAGAACACGAGCGCCTTCTTGATCCCCACCGTCCTCGCGCTCCCCTTGGGCGCCACCGGCTTGTCGGCTCCCGTCGCCTTCCAGTACCCTCTCCCCGCTGCGCGGTTCGGCCTCGACCCGTTCGGGTACTTCCGGTCCCTCGGCGTGAAGAAGTACCACTCTTTCCTCCCGAACAACGCCTTCTCTGCGCACACACAAAACCACACAAACATCAGACACAAAACCAAACCAATGGATGAACAGATCGACGGAGAGTACCAAGAAAAGAAGAGGCGTACGTACCAGGGAGATCCCAGGGGTCGAGCTTGTAGAGGTCGACCTCGGCGATGATTGGGACGGGGAGCGGCTGCCGG…
>1B-06501_2715_DJ_PR_1_Plus_4165041_4165170_[GENIC]_LOC_Os01g08460_"TMS membrane protein/tumour differentially expressed protein (TDE);Ontology_term=GO:0006810,GO:0005622,GO:0005634,GO:0016020,GO:0005215"_intron1
GTTTTGAAAACTAACCATTTTTATATTTTGGAATGAAAGGAGTACATGGTTTGGTTCACTTACTATACACGATCGCCGCGAGCCATTCGTTGACAACCCGGACCCAGGTGCTCGCCCACCCGACATCGAT
>1B-06508_2715_DJ_PR_1_Minus_36449168_36449000_[GENIC]_LOC_Os01g62950_"Ras family, putative;Ontology_term=GO:0000166,GO:0007165,GO:0003674"_intron1
GACATTTCCAGCCTTATAATAACTGCACATAAATGGTATGGAAGTGATGAAGTCATCTGAATGCAATTAATTCAGAGACAATACAATGATCAGTGCTATGCCAACCAAACGGAGAAGATGGTCATACTAGTCAATCTATGTTGCCCACAACAGCTATTATGCATTAGGA
>1B-06535_2715_DJ_XL_1_Minus_5242435_5242171_[GENIC]_LOC_Os01g10050_"DEAD/DEAH box helicase, putative;Ontology_term=GO:0003676,GO:0000166,GO:0016787"_STOP172
CTGCAGTTCCTTCCAAGGTATGCCCAGTAGAGAGGCTAATGAGCCCAGCTTTTGGGGAGCAAGGGAGGCAGGCACGCACACACGCTTGCCCTGCCCTGCCTTTTCAATTAACTCTCATGTGGCCTAATGGTCCAATTACCATGGGCTCCTTACTTTCATTAACTCTCCTGTGGCATAATGGTCCAATTACCATGGACAAGCCTCCTCCGTTTATTTCTTTCTTTCCTCTGGCCCACCCGCATGTGTGCATGCTTGCCACCGTGCT
>1B-06638_2715_DJ_PL_1_Minus_6575202_6575023_[GENIC]_LOC_Os01g12080_"uncharacterized plant-specific domain TIGR01589, putative"_ATG212
TAAAAATCATGTAAAATCCATGTTTTCAAAACAGTTCTCAAAAACAAAATAACATTAAATTGCCTTGTCTGGGACTTATGACCTCCCACATATATCCTGTCATCACAAATCATCTTCAGTTATGATATTTACCACACATTGTTATAAAATAAATTTGTGCATACACCTCCTAGATTGGTT
>1B-06704_2715_DJ_PL_1_Minus_40840297_40839868_[GENIC]_LOC_Os01g70550_hypothetical protein_exon9
ATTTTCCCCGTGTACCACATGTCACCTAAGACATTAGGAAACATCAAGTATGAGCTACAATTTTCACAAAAGAATGTAATGTTGGAGTGCGACAAATACATACTACCATTTCAGCTTTATGATTTATAGTAGCTTACTAGTGTATCAAGCTTACTTTAGTAGAACAATTAAACAAATATGCCAAAATTGAGTACTCTCATACCGTCAAGATTTTGCCGAAGTTTGGATTTTTAACATCTGACACTCTGAAATCCCAGTCAGGAACATAAATCCCATATACAAGGGACAGGTAGATCACAAGGATGCAACATGCAACAATCCTGGTAAGTACACAGAACCCTCAATTAGTTGTCTAGAACTGAAATCTTTCACAAATCATGGGTTACATGATCATAAAGC…
>1B-06708_2715_DJ_PR_1_Minus_9951448_9951219_[GENIC]_LOC_Os01g17300_hypothetical protein_exon3
CTGCAGAGCATGCAGGCGCTCATCGCGCGCAGGCCACCGTGCGCGCCCACTGCATCGGCGCCGGCGCCGCCGCCCATCTCCCTCACATCCACCACGCTCCCTTTTGGCCCCGCCGCTCGCTGGTACGCCGCTGGCGAAATCTCGCCGACGACATCACCATGTATATATTCGCCGTACTAGTTCTGTTCGATCTTGACGTTGTGTGTTGGCGATGGATGCAGCAGGAGAGG
>1B-06718_2715_DJ_PL_1_Plus_41800733_41801253_[INTERGENIC]_LOC_Os01g72080_"EF hand, putative;Ontology_term=GO:0005488"_
GAGCTCTGGCCACACGACAATGGTCCCCGTCACGCTCGTCTTGCCCTGTCGCCGCCTCGCCTCGCCGGCGGGTAAATCTAGGCCTGGATTAGCAGTTTCGCCTTTGCAATTTTGCAGCGCGACGCAGTTGCCGACCTGCAAAGCGAGAGCGACTCTCTTTCGCATGCGTTCTGGGGTTTGGTCCGTCAACGAAACGGAGGTGCGTGCAAGTGGGTTAGAACTTCCTCCAAAAGCTCAGGGGAAGTGTGCTCCACTAGGTCTAGTAGTAGTAGGAGTATGGCTTTGCTAGTTTCAGTTCGCTTTGTACTCGGAACAGTAGGTGTGGCTGCGACTGCAATAGTGCAATGCAGGTTTCGCACCTACTACTACTTCTACTGTTGAGAGCCAAGTTTGTCTTTG…
>1B-06721_2715_DJ_PL_1_Plus_1686877_1687212_[INTERGENIC]_LOC_Os01g03940_hypothetical protein_
ACGTACTGACCTCACCTGCTTACATTCAGAGATGTGACGTCAAGCCAATTGCTTTGGTATGACATCACTGACATTTCCTTGTTCCCAGGTCCACTGGGTCGCAGCAAATGCTGGCTCGTGAGAGCAGGTATAATAGCAGGCTATAAGCTAGCTGCAAACATATTTTAAAGAGATAAATGAGGAGAGAGAAGGGCAGCGGGCTACAGATTTATAGCCAGCTGTAGCACAGAATCCAAGACACAATGTATGCATGACAGATGGGACCAGATATTAATAGTGTAGTATATAACTATTGTATGAATGAGCTATTAGATTAGCTATAGATGAATTGGAGCT
>1B-06726_2715_DJ_PR_1_Minus_31987657_31987334_[GENIC]_LOC_Os01g55550_"START domain, putative;Ontology_term=GO:0006350,GO:0003677,GO:0005634"_exon6
ACCTTGCACCGGCCGTTGTTCTGCTCTTCGATGAGGCAGCCGGATGGGTTCTTCCAGCACCTGACCGCCGACGACGCGTGGACGCCAGTCTCAGACTCGTCGAAGGACACGTCGACGATCGCCCATCTCTCCGCGGCCAGCTTCTTGCAGTAGCGGGCGAAGTATAACTCCCTCGTGGGCACCATTGGTGTCAGTGTCTGAAGCTCTGCATACATCTGGAAACCATATCGAGCAAGGTATGACACGTTTAGCACTATGAATTTCGTCGGTCAGAAGCAGAGAGACACAAGACGGGTCACCAGTTGCAGGACGCCGTCTCGGCCA
>1B-06727_2715_DJ_PR_1_Minus_37599082_37598840_[GENIC]_LOC_Os01g64810_"DHHC zinc finger domain, putative"_exon2
CAAAATCTCTCATTATAAGCACTAAGCATAATATGACTAGATGATGTTGCGATGGTAGAAACAAACAGGCAAAAACATAAATCTTTGATCAGGAGCACAGGCAAATCAACTAGCAAAAAGAAAGATAAACTTCACATAAACAGGCTGACCTGGTTTGTGCTGATGAGATATGTATGAAATCCTGTGAGTCCACCAACAAACCAAAGACAGATGAAACAATATATTAGTAATGCAAGAGAAGCA
>1B-06813_2715_DJ_PL_1_Minus_15269479_15269151_[INTERGENIC]_LOC_Os01g27370_hypothetical protein_
ATCATCGAAAAATGAGGGTTGATAGCGGTGGGGGCTAGCCCTCCCCCATGATGGTGGGCCAGTTCATATGCATGGTGACTGTGGTGAATGATTGGTTCGGTGATGGCAGATAAAGTCGGCGATGGTGGAGGCTCTTAGCGGCGGTGTCCTAGGGACGGCGACACTAGGCGAGCTCCAGCACCCGAATCTGACTATGGCCAAGCCAGGATTGCAGAAAGGTGGTTGTAGGTGACATGGATGATTGACAATGTGATGATCATCGACTCGCCTAATGCAGATGAAGACAAGAACAACAGAGGCTCTCAGCAGTAGCTGCCAAGCGAGCGTTG
>1B-22339_2715_DJ_PL_1_Plus_1027686_1028123_[INTERGENIC]_LOC_Os01g02890_"Similar to N96271 product-related.;Ontology_term=GO:0016740,GO:0009058,GO:0006629"_
GGTTAATTAAGCTCTTAATTAGTAATGTGGTGCACACGCATCACGCATGCATGCATGATCTGTTACTACTATCTGTAATTACTAAGCATTTAGCTGATATTGTGGGATTTAGTCAGACGAACTCGGAAGTAGACGACATTGCACATGCATCTACGTGCGCCGGCAGGCAAATATATACATGCAGCTGCCAGCCAGCGAGCTGATCGATCGAGCTACTTAATGGAAGCTAATAGTAGTATAAATCAACTTATTAATTAAACTTATATCGGCCGGTCGTGCATGCAGTAGCCGGATCAATCAGCTGCTAATAATACTCCATATAGCAGTCGGCGAATCGATCGGGCGGAAGAGTAAGCTGGAGAAAAGCAAGCAGATTAAAATTACTAGCTAGTAGGAGTA…
>1B-22412_2715_DJ_PR_1_Plus_2126686_2127056_[INTERGENIC]_LOC_Os01g04710_"Eukaryotic aspartyl protease;Ontology_term=GO:0003677,GO:0009056,GO:0019538,GO:0016787"_
GCTCCGCACCGCGTGATCAACAGCTTCCGCCAATTTACTGCCCCTCCGGGCCTACTTGTGTGATTTATTGGGAGCAGCACTTTGCGTTTTGTGTGATTTGTTGGGACGGATCAAGCAAGTACTACCTCTGTATTTTAAAATGTACGACATTGTTGACTTTTCGTTTAACGTTTGACCATTCATCTTATTTAAAAAATTTACGTAATTATTATTTATTTTATTGTGACTTGATTCATCATCAAAATGTTATTTAAGCATGACATAAATATTTTTATATTTTCAAAAAAAATTTTAAATAAAATAAATGATCAAACGTTGGACAAAAAGTCAATAGCGTCGTAAATTAAAATACGGAGGGAGCAGGTACTCCT
>1B-22413_2715_DJ_PR_1_Minus_37778_37524_[GENIC]_LOC_Os01g01080_"Pyridoxal-dependent decarboxylase conserved domain, putative;Ontology_term=GO:0006519,GO:0005515,GO:0003824"_exon15
CTGCAGCACACGGTCATATATGAGGAATTCCTGAAGGATCTGAAAGATTCAGTGGACACTGTGAGTTACCAACATATGCATGTTTTGTCTTGATAGAGTAGTATATGATTGTAGTGAAGCTACTAAGGTAACTAATTTTTCTGTGTAAATTGCGATGCTGTAGGTAAAAGCAAATCCAGGGCCTATTAGCGGGGGGCGAGCTCCGATTTACGGAGCTGCTGGCAAGATGCCGGACAGAGGCATGGTCAGGGAGCT
>1B-22423_2715_DJ_PL_1_Minus_40320688_40320554_[INTERGENIC]_LOC_Os01g69840_expressed protein_
TCATTTTAAGATATTTTGACCGCACTGTTTATCTAACATTAGTTTTGAAGTCGCTATAATATTTTTATACCCAAATTACTTTTTGTTATTAATAAAACCGTGACGGTTTAAAATGAGACTATGGACAACCGTCAA
>1B-22519_2715_DJ_XL_1_Plus_28315272_28315753_[INTERGENIC]_LOC_Os01g49300_"retrotransposon protein, putative, Ty1-copia sub-class"_
TTCCCTTGAGAATGGCGAGCGGCGGCGGGCGGCGCAGAGGGGCGGCGACAAAGCTGAGAGGCGGCAGGTGGCGGGTGGAGTGGCAGCGAGTGGCTACCATCAAGAACGCGCAGAGCAACTACCTATCCATGGACAGCTTCCTCGCCACCATCTCCGACAGTGTCGCCGCCACCATTAGGAAGGTCTCCCGGGCGTGCCTTGTCATGGCGTGCGGTGCTGCGGCGGCCGCCTCCGTCGCCGTGGCCGCGCACCTTCTATTCTTCAGCCTCCTCGTCAGGTGCACGGCTGCTCCTCCCCGCGACGCAAAGGGAGTGACGGGCAGAACGACGCAGATGGGGTGACGGACGGCGGGCGGTGGACAGAACAGCGGCGAGTGGAGCGACGACGGGCGGCGGGTGG…
>1B-22522_2715_DJ_PR_1_Plus_34651767_34652070_[GENIC]_LOC_Os01g59960_hypothetical protein_intron3
TTTGATGGCAAGATGTGGAGAGCTAACTATTCTCTGTGTGTGTCTTTGTTAGCCGTCGAATGTTTCGCTCGTCAGCCATTGGAAGGCACGAGATTGCGCGGTTGGTAGCAGCTAACGACAGCCAACCGTTGTCCCGTGAATCTTTCATGGACTAAAGTTGATTGAGAGTTACTCTCTTCGTCCCATAATATAAGGGATCTTGAGTTTTTGCTTACGGTTTGACCACTTGTCTTATTTAAAAAAATTTAAAATTATTATTTATTTTTTTTGACTTACTTTATGATCAAAAGTAATTTACGCATAA
>1B-22523_2715_DJ_XL_1_Plus_1735455_1735716_[INTERGENIC]_LOC_Os01g04010_hypothetical protein_
ATGCCACACGCACCCCTCCCCGACCAAAACCAAATAAAGAAAACGTCTCTCCGCTCACGAGAGCCAGCCGTGCCAACCAAGCCCTCACCGCACCGCGCCGCGCCGCTCCCACGCACGCACGCCACACATGTTTTTGCGCAAAAACCCCCCCGCGAGTGCGCACCCGGCACCCGCGTCCAACGCTATATATTACGCGGCCCCCAACTCGGCGTCGCACCGCAAAGCAACCCCCCCTTGCTTTTTGTACTCTTCCATCTCACAA
>1B-22620_2715_DJ_PR_1_Plus_32056438_32056502_[GENIC]_LOC_Os01g55690_"Cupin, putative;Ontology_term=GO:0003674"_exon1
TCCATAAATCGCCCCATAGTTTTCTTCACAGTTTGCTTGTTCCTCTTGTGCAATGGCTCTCTAGC
>1B-22628_2715_DJ_PR_1_Plus_25338857_25339065_[GENIC]_LOC_Os01g44220_glucose-1-phosphate adenylyltransferase (EC 2.7.7.27) large chain - rice;Ontology_term=GO:0016740_exon4
TATTGGCTGCTACACAAATGCCTGACGAACCGGCTGGATGGTTCCAGGGTACAGCAGATGCTATCAGAAAATTTATGTGGATACTTGAGGTAATTAATTTGTTTCTTCCCTGATATTAATGGGTAATAATTCTTGCAGAATGTAACTTTTATCATGGATCATAAAATACCCCTTCTATTGCATTCCTGTCCAGGATCATTACAATCAAA
>1B-22732_2715_DJ_XL_1_Minus_28091127_28090723_[GENIC]_LOC_Os01g48970_hypothetical protein_intron1
CTCGAGCTAGGCAAGATACCATGTCGTCATCCCACCGATCAACAATCTAGAATCTTCATTTTAGGCTACAAGGCGAAAACCACAAAAATTGTATAGGTAACTATACAATATTTTACCACAGTAACTTTTTTTTCTGCGAAAAAAAGAGACTAAGATACCATATATCCCCCATAAAACAATTAATTTAAGTGCTATGTTCATAACAAAGTACATTTATCATAATTGCTTAAATCTTACTCCTAAAATGGTGGGAGTAATTTTTTTCGGTCCCTCTTCAAGTAACTATGAGTAAAACTAGAAATTTTTTCCCAGAAAATGTCAAGAATGGGAAACGGACCTCAAATCAAATCAAGTGTGGTCCTTGACATGCATGTTCCCTGTTCATTAGTGAGGACACCG…
>1B-22826_2715_DJ_PL_1_Minus_28854349_28854135_[GENIC]_LOC_Os01g50280_expressed protein_exon1
AAAAGCTACTAGCAAACAACACGAATGGCATGTCGCGCGCGGTCGATCAGAGGCGCACCCGATAGCCCTAGAGGAAGAAGCACATCAACCGGGTGAAGATCATCCCGAAGGTCTCGAACGTGGGCACCGTGCCGCGCCTCCACTCGACGTACACGACCACGGCGGCGGTTCCGGCCACGAACACGAGGGCCGCGGCGGGGAGGAGGCGCCGCAAG
>1B-22835_2715_DJ_PR_1_Plus_33518741_33518872_[INTERGENIC]_LOC_Os01g57990_hypothetical protein_
CGCACCTTTGGTACTTCAGGAGGGCAAGCTGTTTTATAGTGACTTCTTTCTTAGGGTAGGGCGACGAATACTTCAAATTCCGGAAAGGGGTCGCGAAGCTAAAGCGAAAGTTGTAGAAAGCCGGGAGAAAAA
>1B-22836_2715_DJ_PR_1_Minus_8073424_8073211_[INTERGENIC]_LOC_Os01g14440_"WRKY DNA -binding domain, putative;Ontology_term=GO:0030528,GO:0006350,GO:0003700"_
AAAATAAGACGAACGGTAAAACATTGAACACGGAAATCAGGGTTTCTCGTTTTCTTTGGATGGAAGGAGTAGATATATTAGCTGCGGAAGTCGCGTTCCAGGTGACTACATGAAGACCAGATCCACCAATCAGGGGATGCCGCTTCGAGGGGGCGATGCCTCCATTTTCCAACCGTATAGTGCGATACGACGTGGGCAGTTCTACCGTTCTACC
>1B-22840_2715_DJ_PR_1_Plus_2788070_2788333_[GENIC]_LOC_Os01g05830_expressed protein_ATG201
CACCGCTGAACTCGCGGTTACTCGCCAGCGTCGCCGGCCCGCCACGTGTACGGCTCTGATTGGACCGCCCTACCACGAGTCAGAAGAGGGGAGAGGAGCAAAGAGAACAACGACGAGACGAATCGTTGGAGAAGCGAAGCGACGCTACTCGACCCAGCGTCCACGGCGAGCGCCCCCCGCCGGCGACGGCGACGGCGAGAGATGCGGGCCCGAGCCGCCGACCACCTCGAGGCGCTCTCCCTGGAGATCGAGCGCAAGCTGCAG
>1B-23008_2715_DJ_PR_1_Minus_28213348_28212993_[GENIC]_LOC_Os01g49110_"Protein prenyltransferase alpha subunit repeat, putative"_intron8
ATAGTTTGATCCTTTGTATGCAGAAATCAAAGATGAACTACCGTGCGTGGAGGCATCGCTGCTGGCTTATTCCCTACATGACAAGAGAACAGGTATGGGTAAAGGAAAATCAAGCTGCTTAAAATTCTTTGTCCACTTTTCTTAATCTTATGTGCAAACTTCTGAGCACCACCATGGTAGCTAGGTCAGGACTTTTGTTATATTGCAAAAACCCTACAAAATTTCTGCCTGTCTGTTATCAGTTCATGCTTATCCTCATCAGCATCTAATTTCTGTTAAAGGTTCTGAATGAGTTAAAGAAATCAACAAGATGGAACGAGTTACATGTCGCTGACAACTGTTGTTTTCACTACCGA
>1B-23020_2715_DJ_PL_1_Minus_6944092_6943551_[INTERGENIC]_LOC_Os01g12620_hypothetical protein_
AATATAGATAAAGTATAGTTTAGATTCACTGTATTAGGAGTGGTCATACCGTCTTCTAGGGCCAAGTTTAGTTTCAAAATTTTTCTTCAAACTTTTAACTTTTCCATCACATCGTTCCAATTTTAACTAAACTTCTAATTTTGACGTGAACTAAATATACCCTAGGTTGATTTTTTTTTGGACGGAGAGTATCGTTGTGTGCATGACGGCGTCGCGTTGCAATGGTGGTGAATCCGTGAGACGCATGCCGCGACGCTGTACCTGTGCTCACTTGCGTGTAGTGTAAGAGCAGAGCAGCAAGCTGAGCTGAGCTGACCAGAGAGATTCCCGCGCCATCCATGTGCAGTCGCTGAAACCGGCGAGAGACCTCACGTGTGACGCCAGTACTACTGCTACTGT…
>1B-23026_2715_DJ_PL_1_Minus_4189376_4188841_[INTERGENIC]_LOC_Os01g08480_"retrotransposon protein, putative, Ty1-copia sub-class"_
AAAAACCTTATTGCAGAACGTCGAAGGCAGAGGTTCCGGAGACCTGCTCTCCCGATCGCCGGTGCACGCCGGCGAGCGGGATGGAGTAGTCTACGAGCGACGGCGCAGTACAGAGTAGGAGGCAAACCCTAGATTGATTTTTTGCGTATGTTGCGTGAAGACGGCAGGTCGGTTTATATAGAGAAGGGTCGCTTGATCAGGGCGCCCGCACGATCTCTACTGCGCGTAACTGAACCGGATAAGTCGCGCGTAACTTATCCGGACTCCACGCCGTTTGCACGCACCGGATCTTTCGGAACGTTTCCAAAACAAAAACGAAGCGCAAGGGTGAGGAGCCAATTTTTCGGACCATTCGACGCATACGTCGTGCACGCGCGCCGCCTGCCCGGCCAGGCGAGG…
>1B-23032_2715_DJ_PL_1_Plus_9689798_9689916_[INTERGENIC]_LOC_Os01g16960_"pyruvate kinase;Ontology_term=GO:0016740,GO:0005975,GO:0006091,GO:0009056,GO:0016301"_
TAAGATGGACGGTTAAGGTCAGACGCGGAAAACCATAGCTACACTTAAAATAGGACGGATGGCTACACTTAAAATAAGACGGAGGGAGTACAAGTTTCAGCTTACGAGTAAGAATGTTG
>1B-23116_2715_DJ_PR_1_Plus_2347271_2347574_[GENIC]_LOC_Os01g04990_"Mitochondrial carrier protein, putative;Ontology_term=GO:0006810,GO:0008150,GO:0005777,GO:0005739,GO:0005488,GO:0016020,GO:0005215"_exon1
TCCTTCTGAAAGATTTGGCGGATGGTTCCAGTTATGCTTGATTTACAGACTGACGATGTCCCAGCTGCCCCTTGCAGTTGCATTCGTCTCTTTACAAGATCAAGGGGAAATGTGGCTGCAATATTTATAGCATTTTACCAATGGAAATGCTGTGAGTCAGTATTCAGATGACAGAAGTCATGGTGTTCTTTATTCAATAAAGTTTTACAAAAATAAGAAGAAAGGTTAAGAGGAGTTAAACATGGCTTACCAGTAGATGATGCAATACCAGATAGACTCCCAGAAAACAAACTAACAACTGCAG
>1B-23118_2715_DJ_PL_1_Minus_12860959_12860488_[GENIC]_LOC_Os01g22910_"oxidoreductase, 2OG-Fe(II) oxygenase family, putative;Ontology_term=GO:0006519,GO:0009791,GO:0009056,GO:0003824,GO:0007582,GO:0019748,GO:0009058,GO:0008152,GO:0006629"_intron2
TTTTAAACTACATCATAATTAATCTTGCAAAAATTTAGCTAAGATAGAAAAAACTAAAACATTATATGTTGAACATGAGAACCTAATTGTCTGCATTATGTCGTACTACAGACACCGCAACTAAGTCTAGCATAATAAAAACAAATAATATAGATAGTACCATTTTACTATAGAAGCACTGTTTTCAGAGTACTATATGTGACAAGAATCGGACAAACTAAGCTAAAGTTTGAGTAGATGCCTAAATAATAATCCTTGAAATAGATGCTTAATTAATTAGCACGATGTTTTTCCTTTTTATCTGTCGATGAAAAACAACATCTAAAGTGAACCAATTTTTACTGTCTCCACATGGTTTATTGATCATTGATGGTACAGCCACTTGGTTTATCGATCATT…
>1B-23126_2715_DJ_PR_1_Plus_34726613_34726895_[GENIC]_LOC_Os01g60080_"Multicopper oxidase, putative;Ontology_term=GO:0006519,GO:0000003,GO:0009058,GO:0009987,GO:0005488,GO:0016787,GO:0040007,GO:0003824,GO:0009856,GO:0019748"_ATG94
GCCCGCTCCGGCGAGAGGGGGTGCCACACACACGTACGTACGGGAGGATCAGTGCAACAAGTGACCGCGCGCGTGCGTGCTCTCCCCCCGACCGATGACAACGATGCGCGCCTCCGCCGCGCTGCTGCTGGTGGCGGCGGCGGTCCTCGCCGCCGTGCGCGCCGAGGACCCGTACCACTTCTTCGATTGGAAGGTGACGTACGGGACCAGGACGATTATGGACGTGGCCCAGAAGGTGATGCTCATCAACGACATGTTCCCCGGCCCAACCATCAACTGCAGC
>1B-23136_2715_DJ_PL_1_Minus_5148123_5147885_[INTERGENIC]_LOC_Os01g09900_"Helix-loop-helix DNA-binding domain, putative;Ontology_term=GO:0003677"_
TCGCGTCCCGCCATGGACCGGAGGAGCTGACCGGATCTACGCCGCCGAGCTCCATCTCCGGCCTTGTCGCCTCGCACCAGGCTAGATCCGGTGGTCAAGGCATCTGTCAGCGGCTTTGCACCGATGGTGACACTGAGCTCGTCGCCGTGGGAGACGCAAATCTAATAAATTCTGGATTTATTAGATTTGGGCGGACTAGAATAAAAACAGAATAAAAACATAAGGGGTGAAATAGAAAA
>1B-23207_2715_DJ_XL_1_Minus_5351147_5350612_[INTERGENIC]_LOC_Os01g10180_hypothetical protein_
CTCGAGCCGCCATCGCGAGGATTGATCGATCGTGCCGCGAGCGAACACATTTTTGCCTGTTCGATCTCTCTTGGTAATCAACCTATCAACAGTTTTTCCTATTGAGCATGAAACATCAGAAGAAATTATCATACAATTAAGTATTAAAATCACGAGAAGCAATCGAATCACACTTGAAACGTTTTACTCTAATGTATGAAAACATTATGTTTCAAGTACTGGATCATCAACATATCAGCATGCATCAAAGACAAAAAGTGTGAAACACCATCGAAATCCATGCCACAACATTTTGATACATTAGCTGAAACGTCGAAAGGTCACAAAAAGTACCACTCTAGCTTCATCCTCCTTTCTAGTATCCCCTCCCACATCACCGATTCAGACCAGGTTAACCCC…
>1B-23211_2715_DJ_PR_1_Minus_27231625_27231470_[INTERGENIC]_LOC_Os01g47650_"Vps16, C-terminal region, putative"_
CAGAACCATTACTTTCTGAATAATGAAGGAATCCACAAGATCAGAGATAACGTTAAGTTGTTAGTTAATGTTTACATCAAACTGTCTATGCCGCGCTTTTACTCTAAAAAAAGTTAAAGTTTGCTATGATGGGTTTATAGAAAGAGCTAGATAAAG
>1B-23218_2715_DJ_PL_1_Minus_29717798_29717507_[GENIC]_LOC_Os01g51710_"Transposable element protein, putative"_exon6
TTCTGCAGTTACTCTAATGGGTAAAATGTCTGGCTATAACAAGCAAGTTGGTATAAGACTAAATTAAAAGATGCCGCATTCACCTGGAACGAACTTTCTCCCATGGTTGCTCATCAATAGATTCTTGCCATATAACACACTCTCCAGCACATTGCACACACTCCCTAATGCCCTGATAGACAAGCATAACAATATTTGGATAAGTATATGAAAGAACACATATATTTAGGAATATCATTTTCTTGACGCTGACTTACAGGCTACAGCATATCTGGCAGGCTCACCTTGCCAT
>1B-23229_2715_DJ_PR_1_Minus_39703156_39702785_[GENIC]_LOC_Os01g68370_"transcription activator VP1 - rice;Ontology_term=GO:0030528,GO:0006350,GO:0003677,GO:0003700"_exon1
GGTAGTAACTATATTAAAAACATGATCCTATGTCTGCTTGTTAGCCGCAATGGACACGACGATTAAGGTAATTAATTAATTCCATAATTCGATGCATGTACAGGACGACGACACACTACAGGGGTTCAACGATGAACAACCAAACCATGCGTACTTAAGCGTCACTGGTACGGGGACTACGGGTTACTGATCAAATATCATCCCTAGCTAGCGCTACGATTCACATGCACAACTTAATTAATTTTTTTAGGAGGTTTTACCATCGGTTATAATACGGAGCTAGCTAGCTAATAATTAACCTTCAAATGGACTGAAGCTTGCTGCTGCTGCTGTCATCTGTTTCTTCAGATGCTAACCGCCATCTGGCTCATG
>1B-23502_2715_DJ_PL_1_Plus_29379700_29380056_[INTERGENIC]_LOC_Os01g51150_"Similar to At1g72740/F28P22_7;Ontology_term=GO:0003677,GO:0003700"_
CTCCCTCAGTCCCATAATATAAGGGATTTTGAGTGTTTGTTTGCGTTGTTTGACTACTCGTCTTATTAAAAAAAAATTAGAATTATTTTTTTTGACTTACTTTATTATCCAAAGTACTTTAAGCACAACTTTTCGTTTTTTATATTTGCACAAATTTTTTGAATAAGACAATTGGTCAAACAGTAAAGTAAAAACTCAAAATCCATTATATTATACTCCCTCCGTCCCAAAATAAGTGCAGTTTTAGCACTGTTCATGTCCAACATTTGACCGTTCATCTTATTTGAAAAAAGATTATGATTAGTATTTTTATTGTTATTAGATGATAAAACATGAATAGTACTTTATGTGTGACTA
>1B-23517_2715_DJ_PR_1_Plus_14061074_14061521_[INTERGENIC]_LOC_Os01g24970_hypothetical protein_
CTATTTTTTGGCAACAATAGAAATGCATGCCAATTCCCTTGCTATTGCCAAGTTTTCTGGTATGGTTTGTTTGGGCTATAATCCAAACAGACCCTACATTCCCAATCACTGAAGAAACATGGATGACTCATGATCTGTCATGTGTTTCATCTGTAACAACACAGAGAAGATAGGAACATATGTACCATGCAGAAATTAGCATAGGTGCAGAATTAAACACCGCTGATCAGTCCTGACTATGTATAATCTTTTCAAAACTAAAGTACATTACTAAATTATTTGACGGACACCATGTTACCACCCACTTATCTTCAGAGAGCAAGGATCCAAGCCAGCATCTCAGATTGAAGGAAAGGAGATGGAGTCTCTCCCTGTGCCGAGTGTTCAGTCAATGGTGGC…
>1B-23523_2715_DJ_PR_1_Plus_36627643_36628108_[INTERGENIC]_LOC_Os01g63230_Plant protein family_
GCCTTGGGCCGCCGTTGCACACGCACGCGCGCACGTTCGCTGTCGTGTGGGTCGTGGCCGAGCACGTCGCATATATAGGTCGTTTTTCTCGCCTTTCTTTTGCGCGCGGGCGCGACGCGTGTAGATTACATTGGATCGGCGGCTTCCGTAGGCCCGTGTGGTTGGTTGATCGATTTAGCCTGACATGAATTGCAATGCACCATGCCACCACCGGAGGGCACATGCGTCCGAAGGGGTAGAGCGACGCAGACGATGCGGACGTTGAAGTAGCCCTCCTATCCGGGGTCGAGCGGGCTTGCATGGTTGGTTGGTGAGGACGTGAGGATGAGCCTATCCGGCACCAGTCAGCGAAATCCTTTCATTAATCCTCGTCTTTCAATTTAGTGGAGATGGTCCTGC…
>1B-23543_2715_DJ_PL_1_Plus_23438779_23438907_[INTERGENIC]_LOC_Os01g41440_hypothetical protein_
CTGAGGCCTATTGCCTCCAATCTCATGGTGTGTGTAAGTGTGCGTTCTGAGTTGTACCCTTCTCAAACAAAAATTAAAAATAACGGCTAGCCCTTAATTTATCTCGTGGCACAGAATCCTGTCTCGTAG
>1B-23616_2715_DJ_PL_1_Minus_1027013_1026638_[INTERGENIC]_LOC_Os01g02880_"Fructose-bisphosphate aldolase class-I, putative;Ontology_term=GO:0005975,GO:0003676,GO:0009056,GO:0000166,GO:0005737,GO:0003723,GO:0016787,GO:0006139,GO:0006091,GO:0003824,GO:0009536"_
CAGCAATTTTGTTAGTGTGCCCGGAAATTTTACAGGGCGCTGGAGTTTGGCCGTGGCAAAAGGGAAATCTACAGGGGAAGACTGACTGTATTGGTGAGAGTCTGCAAGGAGTACAATCCATTTTTGTTTTAGTAGATTTTAGGATCATTTCACACAATGCCCACTATGTTGTCCACGATTGTAAAACTAGAGAGTTTGGAGTTTAATGTATAGTTCAGGACCATATGAATCATTTTGATGGAAGAGGACCATGGATATATATTGGTTAATTGCTCTGAATTGTTCTACATTACATGAGGCTGACCGAGTGACCGGGCGGCAGGACAGGAGTAGTCAGTCGCCTCGGCCTCGAGAGATTGCTTTGCTGTTATGTGCA
>1B-23616_2715_DJ_PL_1_Minus_23752625_23752238_[GENIC]_LOC_Os01g41920_hypothetical protein_ATG278
TCGTCCCCGAGCTCAGCCGCCGCCACATCTGGTTGCCGCCACCGCGCCTCGAGCCGTCGCTGGTCCAACCTCCACCACTGCGGCCTCCAGCTCGTACCAAGCTCAGCCATCGACGCCCTGCGCTCTCCACGGCTCCACCACCGGTCTACCGCGCTCCTAGGGAGAGAGAAGGCGATTCGCTGCGCCTCCTAGAGAGAATGGAGGATGGGCTCGCCGGGACTCGTCGGCAGTGGCGCCGGACGAACGAGTGGCGAACGGAATCAATGGCGCCGGCACGGACAGAGACAGAAGTGGCATGGGATGAAAAAAAATTCACATCTCAATGGCATATTCTGAAAGTAGTACGAATTGAGTGGCAAATCCTGAAATCAACGCGTATTCGGGGGCA
>1B-23625_2715_DJ_PL_1_Plus_30876858_30877432_[INTERGENIC]_LOC_Os01g53750_AT5g56590/MIK19_3;Ontology_term=GO:0016787_
TTTCGCTTGCTGCAAGAGCGCATGGCCGTGGACTCCATGGACCCCCTCCTCCTACTACTACTGGGAGAATGGGCCCAAGCTCCTGAACCAGAAAGGGTTTTCTCAAGCATTTAAGCGACTGTTTTCTCAAGCAAAGCATCTACCCAAATGAAAACCAGGAGCCCAGGATAGAATATGTCGCTAATGAGCCTGTCTAAACATGGTAAAGTACACTCCACACGAGTGAAGAAGCATCAAAACGCGTAAACGACCCGGTTCTAAAGTCATTTTTTACCGCGGCTCCTCAGCTCGACCGACATGTGGTGGTCCATGTAAAAGAATCTCCCCAGCCGCAAACATTCTCGCATTCTCCACGACTCCACTAGGCACACTTTTTTTTCTCTCTCTCTTGGTCCGATT…
>1B-23717_2715_DJ_PL_1_Minus_29256009_29255307_[INTERGENIC]_LOC_Os01g50940_"Helix-loop-helix DNA-binding domain, putative;Ontology_term=GO:0003677,GO:0003700"_
GCTTGATGTTTTAGTAAGAAGCAGAAACGTGGGGTCGGTGTAGCAGTGTACGATTCAAATTTTATCATGTATGGTAGTTCATCCATGATTCCTTCCATGGTAGAAATGACAGGTGTATTTTTGTTTTGAAATGATTGCTTATTCTGGTCATTCAAAGTAACTACTCTCTCCGTCGTAAAATATAAAAAATTTAGGATGGATGTGATATATCAAAGGACTATAAATCTGGATTATATGTTACATCCACCCTAAATCTTTTATATTTTGGGACGGATGAAGTAGTAATAAGTTAGCGTCATATGGTACACTAATTTGGCTAATTTAGCTCAACTATACTAGGACGTCTCCTATTTTAAGATGGAGATAATAGAACATACAACATCAGCCTGAAAATGAGAT…
>1B-23740_2715_DJ_PL_1_Minus_11731011_11730687_[INTERGENIC]_LOC_Os01g21030_"Plant invertase/pectin methylesterase inhibitor, putative;Ontology_term=GO:0030234,GO:0016043,GO:0005618,GO:0016787"_
CTGCAGATTGCACGCACTGAAATATAGTGGATAAGTGCGAATGCATGCACAATACTCCTGCCTATCTATAATTGTACGGCAGAGACATTTCCTCTACCTTATAACTTTATTAAAGGGAAATTAATAGCGAAATATACTTGTTAGACGCCAGATATAATTTGGGATGGTTAGAAACTTAGTCCCTCCGTCCACAATATAGTATAACCTGGAATCGGATAAGACATTTCATAGTACAGTGAGTTTGGACATGAGGGTGTTTAGATACGTTGTATCATAAAATGTTTCGTCCAGTTCTATATTCTTATATTGAATGGAGTAGGCCAGA
>1B-23743_2715_DJ_PL_1_Minus_37704819_37704601_[GENIC]_LOC_Os01g64990_hypothetical protein_intron6
CTCTTCAGTAGAATATGCTTCTTTGGTAGTCATGAAATTTTCTGTCAGAGTGAGACTGTGTGCTAGATTATGTTACTTTCCCCAAGTCAAGATGATGAGTCTTTAAAGGAGGAATGAGGACAAGCTATCTTAAGGAATACTATTCCTAGTATTACCGTATTTGATCTTATCCTAGTAATGTCATATTGCTCTATCCGCTCCAACATGTCAACTTTGTTC
>1B-23803_2715_DJ_XL_1_Plus_11641948_11642483_[GENIC]_LOC_Os01g20880_"Protein kinase domain, putative;Ontology_term=GO:0005886,GO:0030246,GO:0009719,GO:0006464,GO:0000166,GO:0016301,GO:0004872,GO:0016740,GO:0005515,GO:0005618,GO:0007165,GO:0016020"_intron4
TATCTTGCTTGCTTACTGTATTATGATCAATAGCTGAAATAATATGATTTTTTTACTACATTACTTTATGTGTTGAATTGCTTGTTGCATTACTCAAGAGGGTGTCAGAGGAGCCCAGCCAGGAACACCTCTATCATGGGAGCAGCGAGTGAAGATTGCTCTAAGTGCTGCAAAAGGGCTTGAGTTCCTCCACGAGAAGGCTGTGCCTCCTGTCATCCACACCAACATCAGGTCCAACAACATATTTATCTTTGGCAATGATGTTGCAAAAATAGGTGACCTCGGCGTCTCCAAGCAGCTTTATCCTGAAAGTGATAATGACTACTACAATACCCGACTATATCCTCTGCGCAGTTTTGGCTATGATGCAATTGCACCAGAGTATGCAATGAAAGATTT…
>1B-23902_2715_DJ_XL_1_Minus_38829600_38829344_[INTERGENIC]_LOC_Os01g66890_"BTB/POZ domain, putative;Ontology_term=GO:0030528,GO:0005515,GO:0006350,GO:0005634"_
CTCGAGCTCCGTAGCACCCGCTCGTCGCCAGCCTCGCTCGGCGTAGCTCCGCCCAATCCGACGCTAGCATCGGATTCCCGTGGCCGCGTAGGTGCTCTCACCGCCGGGAATCGGCCCCTCGTGACCTCGTCGCCGTTTCCCTCTTCCCTCCCTGCCGGTTGCCGCCGCCGCGATTCGCCGCCGTCAAGCTTCCTCCGGCGAATCCGAGCCGTTGGCTCGTCTCCCCTCGTCTCGTGCAACCACCCGGTGTGCTCGTT
>1B-23910_2715_DJ_PR_1_Plus_742031_742331_[GENIC]_LOC_Os01g02350_"Protein kinase domain, putative;Ontology_term=GO:0030246,GO:0009719,GO:0006464,GO:0000166,GO:0016301,GO:0006629,GO:0004872,GO:0016787,GO:0016740,GO:0005515,GO:0009607,GO:0007165,GO:0016020"_ATG73
ATGTTGGCTGCTGCATATGATCCGTGCTCCCTGATTTTGTTGACTAATCCAGACATATTGCAATCAGTCAATATTATCCATAGTCTCTGATAGAGATGGGGCAGGGATGGACCAACCGAAGTATCTGATAGAGTAAAGCCAAATTAGTACCAAACTTTGACCAACTTTCGCTAGGAAATAGGAGTATATGATTGATTGTCCCCTATTATAGCAAGCAGTGATCATACAGCCTTCCTGCTCTCTCTATTCTGTTTGCAATCCTCTTCACCCTAATTTTCAATGTACCTCTGGCCGTTGCAGT
>1B-23922_2715_DJ_PR_1_Minus_39870332_39870139_[GENIC]_LOC_Os01g68680_"O-linked GlcNAc transferase, putative;Ontology_term=GO:0016740,GO:0006464,GO:0006412"_ATG39
AACGAACCTTCGAGGGGGTCGAGCCGGAGGGATTCGACCACCGTGCGCAGCTGCTGCTGCTGGCGCGGGGTGAGAGGGCGATGGTGGCGCACCGCGCCGTGCTCCTCCACGGCGGCGGCGCCACCGCCTCCGCCTCCGCAGCGCACCGAGAGCATCGCCGGAAAGCTTCTCCGACGATCGGAGAACCAAAAGTA
>1B-24011_2715_DJ_PL_1_Plus_5101048_5101163_[INTERGENIC]_LOC_Os01g09860_"Protein kinase domain, putative;Ontology_term=GO:0030246,GO:0009719,GO:0006464,GO:0000166,GO:0016301,GO:0016740,GO:0005515,GO:0009607,GO:0005618,GO:0007165,GO:0016020"_
AAATTAAGCAAGGAGCAGCTGGAAAAATATATATGCAATGCAAGCTGTGCTGTGTGTGCATAGTGAGCTTGGTAGTAGAGGGGCTGCAAGTTTGGAATTGAGCATGGACATTTGGT
>1B-24013_2715_DJ_PR_1_Plus_11352540_11352802_[GENIC]_LOC_Os01g19970_"Myb-like DNA-binding domain, putative;Ontology_term=GO:0009628,GO:0003677,GO:0016301,GO:0030528,GO:0006350,GO:0009605,GO:0006950,GO:0009607,GO:0003700,GO:0008219"_intron3
AACAGCAAAAGCATCCCCAGCCAGCCAGCCATATGCCGTTTTCTCCTCGCAGTCGCAGCAGTGCAGGATTTCAAAGTACAGAATTACTACATGCTTGTTAGTTACTGCTGTGAATCCGTGATTGATTGGTTCTCCGTTTTCTCGCCATCAGGTGGTCCCTGATCGCCGGCCACTTGCCCGGGCGGACGGACAATGAGATCAAGAACTACTGGAACTCGCACCTGAGCCGGAAGGGATACGAGTTCCTCCGCGGCGGCGGCGGC
>1B-24024_2715_DJ_PL_1_Minus_3918066_3917501_[GENIC]_LOC_Os01g08100_"UDP-glucoronosyl and UDP-glucosyl transferase;Ontology_term=GO:0016740,GO:0006519,GO:0019748,GO:0009058"_ATG92
TTCTGCAGTGGACGAGGTTCCCAGGACCCCTTGCGGATGAGAAGAGTATTCTACAAATGATCAGTGTATAGAGTGGATTAGACCTGGTCTTACATCACTTTCGTAATTGCTGCTTCGATTCCTCTGAATATATGAATGCAAATTTTGTGGTCAAAGTCAGGCATAGACTTATAAAGATCACAAAAGGAATTTCCTTGTACCAGATAATGCAGAGGCCAGGGAGTATCTTTCGATTTTAAGTACGTACTGTATTGATAGCAACTGTGGCCTCTGTGGTTGCATAAAGAATGGAAGAAGCTTCATGTACGAGGGATCTAGCCACGAGTCCATGACTAGCATGCGTCACTGAAACTGAAGTTGCCAAAGTCTAGCAATACTGTTCTTTTTCAGCACGAGCTC…
>1B-24113_2715_DJ_PL_1_Plus_31359928_31360163_[INTERGENIC]_LOC_Os01g54570_"uncharacterized plant-specific domain TIGR01568, putative"_
GTTGCGCTTTGCGTTCCCCGTGCCGGTGTGTGGTGCTACACACTGCGCTACAGCAGTGCGCCACCAAACAGACAGCAGCGCATTCGCGAGGTCTTTTGCATTTGGGTCCATACGTTGATTCTTCTGTTTTAAGTACAAAAAATGATGTACTTTAGCTAATTAGTTTGGGACTTTGAATTGGATCTACGGCTGTGAGCTGATCAGCTGTGCTAGCACTATTTGCACTAATCCTGCAG
>1B-24209_2715_DJ_PR_1_Minus_30528160_30527868_[INTERGENIC]_LOC_Os01g53170_"retrotransposon protein, putative, unclassified"_
GTATTATAACTTTATTACTATTTCTTTTTAAAATATAAACCATAGGAGTATAAAATGGTGATTGAACTGTTTTTTTTTTACAATAATGTGACTTGTAGATTTGCAGGGAACACCTGTCGACACTTTCTACTATCCTATCCAAACGGACGGCGTAGCGCAGTACTTGTGGTCCATCGAACAACGGAGAACCAACTGAAGAAGTTAATTTGTACTGATTTTTGAAGTTGGGGAGGGGTTATACCTGGTTTTGTAGTTGAGGGATGCTGTTAGACCAAGGGCAAGGTAAGAAGGGA
>1B-24233_2715_DJ_PR_1_Plus_40235750_40236134_[INTERGENIC]_LOC_Os01g69260_hypothetical protein_
AAGAAGGCTCATCTTCAAGGCACCGTAGAAGTAAACCATCTACTTATTATTTATAGTTGTATTTTGTATAACCATCTATTTTGATCGTTCGAACGAACGACCAGGTAGGAAGTAGTTACAACGTATATATCTGTCCTTAGTATATACTACGTAATATACAAATATACGTGGTAATTATGTCGATAAAAAAGAGGACACCTCCATCTTGTATTCTTTCCATGACCTAGGAAACAAAATTAAATTAGAAATAAAAACAAAAGCTTGATGTCACTTTAGCGGTAGCCTAGATGGCTACCACCTGGCTACCACCACCTTCCGATCCTCTCTCCAAGTCCAACTACACAACCAGCCATGGAGAAAACTCCAACCTGTCTCAACCCTCGAG
>1B-24307_2715_DJ_PL_1_Minus_10661723_10661425_[GENIC]_LOC_Os01g18870_"Helix-loop-helix DNA-binding domain, putative;Ontology_term=GO:0003677"_STOP82
TTTCATGCATCCACATCTATACCGGTCAGGTCTAGCTACTTACTGCAAGTGCAACCTACTCACCCCATGCATGAATAATATATTACTGGAAGTCAGGAAGTACTATAATCCAATATTTACATGTTATTAATTAACGTCTCAAAGAGCATCAATTATTTATCCAAGTAGACCAAAATAATACATGCAAACCATGACATACCAAAGATCTCCCAAAAGCTAACACGAGTCTTTACCAATCCAAATTAAACAGTCTAAAATTAAAAGGAAATTAATTAAAGAGCTACTCAGTACTCATGCAT
>1B-24309_2715_DJ_PL_1_Minus_10661981_10661274_[GENIC]_LOC_Os01g18870_"Helix-loop-helix DNA-binding domain, putative;Ontology_term=GO:0003677"_intron1
ATCCAAGTATGAGTTAAATTTTAGAATTAATTATTAATAACTAAAGATAACATAGTAACTAAACTTTGGAGGAAATTAAGATAACAAACAACACCCAATTAAATCATAACGAAAAGCTACTCACAGCTGAACAAGGACTCACCTAACCCAATTTCATGCATCCACATCTATACCGGTCAGGTCTAGCTACTTACTGCAAGTGCAACCTACTCACCCCATGCATGAATAATATATTACTGGAAGTCAGGAAGTACTATAATCCAATATTTACATGTTATTAATTAACGTCTCAAAGAGCATCAATTATTTATCCAAGTAGACCAAAATAATACATGCAAACCATGACATACCAAAGATCTCCCAAAAGCTAACACGAGTCTTTACCAATCCAAATTAAAC…
>1B-24315_2715_DJ_XL_1_Minus_29250873_29250201_[GENIC]_LOC_Os01g50940_"Helix-loop-helix DNA-binding domain, putative;Ontology_term=GO:0003677,GO:0003700"_ATG247
AGAAGATATATTAATATGTGATATATCATTTCACAAACATACAACCTAAAATTCAAGTTCTACATGTTGCCAAAAAAAAGACAAATTAAACTAGTTAACGTATATTTACAATCAAATCTTTTTTTGCGGCATGTAAAAGTTGAATTTTAAGTTGTATGATTATAATTATTTAAGTGACATAAAAAACAATGAAAATATCTAGAGAGTTTAAAATCCACTCTAGAGTGCAAGTAGCAAAGGCGGGAGGACTATATATGGTCGCTTAACCCTCCCTTCAGTTCTATTAAAAAAAAACTCTCCTTCCTCACATAGAGAATCAAACGGTCCATGATGCTCTATGCCGATCGGACGGTATTCCCTACACGGGAACTGAAGCCATTCACGGTAGGATAGCGATTT…
>1B-24336_2715_DJ_PR_1_Plus_16310249_16310670_[GENIC]_LOC_Os01g29150_"Cytochrome P450;Ontology_term=GO:0009628,GO:0006519,GO:0006118,GO:0009058,GO:0006629,GO:0019825,GO:0009605,GO:0003824,GO:0005783,GO:0005623,GO:0006950,GO:0019748"_intron3
TGGCGAGGGGGAGCAGAAAGGGAGGTGTGTCTGGTCTGGGGTAGGGAATAGACCCTGGCTACCTAACCAAGCTGCAACCAGGGGACAGCGAAAACGAGAGACAACTACGGCAAACCACTCCGACAGACAACACCAGCCGCTCGACATGCCACTTAATGCTGCATGTCACCTAAAGCCGCCATCATATCGATATCATATCTCCCGGGAGCAAATCGCTCGCCCACCACCGCCACTTGCCAACGTCTTGTTCTTGGTTGTTGTTTTTGAGATAGGATTGAATTAAGAAGCAGAGGAGGTGGAGGAGGATTACCGTAGATTTTCTTCCAGTGGTGGTAGAAGGCGAGCACACGGGGGAGGACGTTGTGGGAGCGGTAGGGGGGCGGCATTGGCTTGGCGGAG…
>1B-24340_2715_DJ_PR_1_Minus_25609142_25608867_[INTERGENIC]_LOC_Os01g45170_"retrotransposon protein, putative, Ty3-gypsy sub-class"_
TCAAGCGTCACGAGAGAGTCCCAGGCCTAGGCCCAAGTTGAATATAAAGCAAAGGCATGGGCCGGCCCATTCCATGTCAGCAATGAGGTTGGAATTTTTTTCATTTATAGATTTTTTTTAATATTTACAGAAATAATCTATCGGCCAAAAAAATTGCAAAAATAGACCCTGCCGCCCCAGAGGTGGGCGGCAAGCTGACGTGGCAGATGGCGGGTTGACCGCGCCGTTTGCCGCCGTCGGCCAAAATTGCAATTAGCCCCTTGCCGCCCATACAAA
>1B-24411_2715_DJ_PR_1_Plus_33342991_33343133_[INTERGENIC]_LOC_Os01g57700_hypothetical protein_
GAAATCATATTCAAATTCCACCGAAACATTAAAAAAAAAGACAAATTCATACGTGAACATCTATATGAATGTGAGCAATAATAGAAAGTCTTATAACATGAAACGGAGGGAGTACCAAAGACTATTCATATGTTGGGTTTGTC
>1B-24420_2715_DJ_PR_1_Minus_23197900_23197326_[INTERGENIC]_LOC_Os01g41010_expressed protein_
AACCCGTCAAGGTTGGGTCCAGCCGGAGTAGCACCGACCGAGCAGCTTCGAGTTTCCACGGCGGGCGGGCGGGCTTGTGGTGTGGTGGTTCGTGGTGCAAAAATTCACGGATGTCATGTGAAGGTTGGTTGGGACTTGGGACTTGGGACAGCGAGCGTACTACGCCCTACCTGTACCTGCCTGGTGGTGGACGTGGTTGGTTGAATGGTTGGCGTGTATCTTGTCCAGTACCGTATGTTCCCGTCTCGAGACGAGACGAGACGACACCGTCGGTGGACCACGAATCCCATCAGTTTTTTCTCTTGTCACCACGGCGCGACACAAATAAAAACACAACACGGAGTGGCTTGCGACACCGGCAGGTGAGTATTTAGTAATCCCTCCGTTTCACAATGTAAG…
>1B-24538_2715_DJ_PL_1_Plus_20466980_20467503_[GENIC]_LOC_Os01g36830_"Polygalacturonase (pectinase);Ontology_term=GO:0005975,GO:0016787"_intron2
CTATAAGCATTAAGATACTAAAAGAGAATATTTTGGCATATCTCCTGATGAGTTCTCTTTTTTACCTTTTGTAGCATTGGTATGTATCAGGAGTGAAGCCTACGGTATGACAAGAGAATAAGCTACAAATTCTCTCTCTTACCAATTTTCTGAAGCAAAATAGACTAGCACAGCATGACACATCTACTGCTCTCTTTTTTTTGTTCTTTTCAGCTCATAAGGTTTTACAGTAGCTTCAATGTCAGCGTGCGCAATATCAGGATAACCAACAGCCCACAGTGCCACCTGAAATTCGACAGCTCCGGTGGCATCAAGGTGAAGAACATCACCATATCATCCCCAGGTGACAGCCTCAACACCGACGGCATCCATCTCCAGAACACCAGGGATGTTGACATC…
>1B-24601_2715_DJ_PL_1_Plus_2747462_2747526_[INTERGENIC]_LOC_Os01g05760_hypothetical protein_
TATGGAAAGCACGCAACAGCAGGGTTTTCGACAAGCTTCACACTTCGCTACACCTCTTGCTGCAG
>1B-24607_2715_DJ_PL_1_Minus_33931339_33931228_[GENIC]_LOC_Os01g58730_Glycosyl hydrolases family 17;Ontology_term=GO:0016787_ATG122
TTCTGCAGCGCGCGGCAGCAAAGGTAGCAGAAACTATCTGAGAACTGTATCTCCTTTCCGACTCCTCTCCTTCCTCCTCCTGTGCGGCGGCGGTCTATATATACAGGGGGAG
>1B-24702_2715_DJ_PR_1_Plus_3334861_3335603_[GENIC]_LOC_Os01g07100_hypothetical protein_intron3
ACACCCCTCCCAAAAGAAAAGAGAAGAGAGAGCCAACCAAAAGCTCATTGCTCCCTTCGTAACGATTTGTTGCAACCAGCCAATGGACCTTGACGTGTTCATTTGAAGTTGTTTTTTTAATGTGTGTATTGTCGATGTGGTGGTAGTGATTCACATCTTATTATGGGATGTTTTTATTGGGTGCTATGCTGTAGTTACATACATGTGTTATCCTAGATTGGTGTTTTATATCATTTTAAACCTTCACATTTTTGCCTTATTGGTTAAAAATTCCTGATTTCAGGTAACTTGTGGTGGTGAACTTGCTATAATGTTTGTGGACACCCTTGTCAAGGCAGCGCTTCCTTATAATGAAGAAACCTTTGGTCAGTCTTCTCTCATAGTGAAAAGCTACTATTT…
>1B-24703_2715_DJ_PL_1_Minus_26376615_26376171_[INTERGENIC]_LOC_Os01g46380_"Acetohydroxy acid isomeroreductase, catalytic domain, putative;Ontology_term=GO:0006519,GO:0003824,GO:0009058"_
CCGTTTAGCACTTCAGTTTCTTCATATAACCAGGCAATACCTCTTGACTCTTAGACTTGAGAGAGGGAGGTGGTCTATTTTTCTAAATTCTCTAAAAACACCCGTTTATTACGCCACCCTAGAGCCTATTTACAGGTTTTCCTTGCGTGTTTGATTGACTAAGAGCATCACCAATAGACTGTTAAAATTTAACCCTCTATTTTTTTTATTGAAACATCTAATGGGATTTAAGGGATAAAAATATCCTCTCCAAGAGATAGCTAATTTCATTTCCTAAAAAAAGTTAGCCACATAAGAAACTTTCAAACAAAATCAATCTTTTCGTATTTTCGCGTGTGACTTCTAGAGTGGACAAACTCGGCAATTAGTACCAGGGCTGCTGCCGACTTAGGGGGCGGA…
>1B-24704_2715_DJ_PL_1_Minus_35565174_35564830_[GENIC]_LOC_Os01g61500_"BAG domain, putative;Ontology_term=GO:0005515,GO:0006464,GO:0003674,GO:0008219"_STOP2
TATATCTGAATAATTGTTGCTGCTATGACCATCTGACCACGGGTTTGGTCCCTGTTGCAAAATCTTTTTGTTGTCATAAAGTAATAGTCACTGGAGGCATTGTATGCTGTACATACCCTCACAATAACGATGACTTGCATTGCAGGTACGCCGTGTCCAAGGTCTTGTGGAGACGTTGGATAAGCTGAAGGCAAGAAATGCCAATCCCTTCAGCGATCAAAACAAATCTGTTTCAGTGACAACGCAGTGGGAGACGTTCGACAATGGCATGGGCAGCTTGAATGCACCCCCACCACGGGTTTCTTCCACACAAATAAACACCGACTGGGAGCAATTCGACTAGCC
>1B-25029_2715_DJ_PL_1_Minus_7619544_7619315_[GENIC]_LOC_Os01g13610_Isoflavone reductase;Ontology_term=GO:0003824_intron3
TAGATGTACTCCGTCCAAAAAAAGATAACCTATGAGGAGATGTGACCCTTTCCTAGTATAATGAATTTGGACATCCCCTCTTAGGTTGTCTTTTTTTTGGGACGGAGGGAGTAGAAGTTGAATTTTTACTTGTATGTTTGTGGAGTGATATATCACATATTATTACATCTTTTTAATTTTTTTATAACCATTTGAGTGACATGCAAATAACGAGGGATATCACTTGAGAG
>1E-00234_2715_DJ_XL_1_Minus_24775296_24775109_[INTERGENIC]_LOC_Os01g43360_expressed protein_
TCGCATATTCGCATGCATGCATTTTTCTCGTTTCCAGCTAATTAAAATAGCAAAGTCCACAGTCTACTGTATTTTAGAAACACGTATACAAGTCATTGACCATACAAGAAGTACGTCTTTTCCAGCAAGCGTATACACTATTTTCTCTGATTTCTTTTTACGATAACATAATACATTTGTCTTAAAAT
>1E-00244_2715_DJ_PL_1_Minus_40154050_40153702_[INTERGENIC]_LOC_Os01g69110_hypothetical protein_
TCAGACAGATCAATCCAGCCGCAGGCGACTAAAATCGAACAACTGAGATCGATGCCTGAGTTAGGCATGATTCTCAAGGAAGCAACCAAACAACCCCTAAATTCTAGACCCACAATTGCATCATCACACCATCGATGCTTCCGCACATATAGAAAAATTTTGACAACCGATTTACTTAAAAAAAACATCCGAATGATTCTTAAGACAAAGAACCCATGATTTTCTAACCTTTAGATCTTGCTCAAAGATTTATGCATCACCTCGTCAATCTATCTCTAACAAACTTCGATAAGCTCTTGGGTTTCTCCAGTGACGACATATGACAGATTTAGAATATAAGGTATGATAT
>1E-00714_2715_DJ_PL_1_Minus_5702553_5702045_[INTERGENIC]_LOC_Os01g10680_expressed protein_
GTGATTGTCAGTTACTCCTTACATTTTATATTATAAGTCATTTTGACTTTCTCACATGTCAATCTTATTCAAGTTTAACTATTAGTTTCACAACATCTAACATTAAATATATTTTTATGATATGTTTGTTTTGTGTTGAAAAATATGTTTTGTTTTCTATAAACTTAGTCAAATTTTAAAAAAAACATAAAAGAATCAAAATGACATATAATATAAAATAGTAAGAGGAGTACAACGTATTGGCCACTCTCGAGTCTCGACACGGCTGATAGAATCCAATAACATGTGTATAAAATACCCATGATCATAGCACTACTTCATCTGTTATCAAAATCTGACACCAATTGCTAAAACTTAGTAGTAGAATTTTTCCTGACCGAATAGTTTATGAAATTTTAT…
>1E-00732_2715_DJ_PR_1_Minus_2879978_2879836_[INTERGENIC]_LOC_Os01g06030_hypothetical protein_
TGCACCGTTTAGTAGTTTGGAAAGCGTGTGTGCGAAAAACGAAGTGCTTTCTCCCTCAATGTCCTCCGAACGAACGCTGCCTTAGAGTAGTTATAGGTCATGGACGCCTGACGGATGACGACTGACATGAAGATGGTAAGTTG
>1E-00847_2715_DJ_PR_1_Minus_402792_402520_[INTERGENIC]_LOC_Os01g01770_"exonuclease, putative;Ontology_term=GO:0005622,GO:0004518"_
GAGTAATGGTAGTAGTAGCAAATTAACTGTACCTATCTCTGTCTGAGCAGATCTATCGAGCTGCCTTGCCTGGAATTTTTTTTAGAAATAATATTATTTTAATGGAAAATTGCAAAAGTAGTAGCTGATTAGCTAAAATTGCAAGTTTGATACCCTGTCGAACAACCACAGTTCGACAGGTACCTGTCGAACTACAGTTGTTCGACAGGGTTGTGGTTCACTTAAAAAAACAGAAAAGGACAAGAAAGAGCATGGCAGGGGGCCTATCGAACA
>1E-00909_2715_DJ_PL_1_Plus_40217265_40217746_[INTERGENIC]_LOC_Os01g69240_"CBS domain, putative"_
TATATCATCATAAACATATTTAAAATGGCTCTTAAACAACAACCTTTTTTGAACCAGAAGTATAGATTCCATATACAGTTTTTTTGGAGAATATGATTTTAACTGAAAACCAGAGTTTAAGATATCTAACACCGTGGGTTGGCTTTAACATGCTATGTTGTCCTTTATAGGCAAATTGTTGACATGTTAATAGTAGCAGAAAAAAAATATTCCAATTTTGTTAGTTTTTGCTTGCCAATTTGTAGGAGAAACTTTTATAGGCATGTTTTTTTTTCCTTGAAAAATATGCTCACCAACCTGATCACTTTTCTGTTTAGGGATGTTTATATCAATGATTTTAGTTACAACTCCCTCATGAATTTCATTGGTGGCGCTATATTGGTAGCTTGATCTGCAAAG…
>1E-01019_2715_DJ_XL_1_Plus_33518956_33519153_[INTERGENIC]_LOC_Os01g58000_"ATP synthase F1, epsilon subunit, putative;Ontology_term=GO:0006810,GO:0000166,GO:0005215"_
GCTGACTGAATCCATCCATAAAACCGTCAAGGAAACGAAGTTCGTTCCCTTTCATCAAGTGGGTAAGGTAGGCGAACCACTTAAGCTTTGCCTTAGACTGACGGAACAAAGCTAAGAAGTAGGCTGAATGGAAAAAGGAAAGGGACAAGGGCGGTCGTCGCTTGGCGCGAAGGCTGCTGGTTCGGTACGGTACTAAAG
>1E-01141_2715_DJ_PL_1_Plus_31519340_31519683_[GENIC]_LOC_Os01g54830_"retrotransposon protein, putative, unclassified"_intron8
CATTTTAGTTGTTAAGCATGTTTTAAGAATTAAAACACTAACTTGGGTACATTGCTAGGCTTGCCCATAACCGAGGGCGCGGCTATTCGAATAGATTATACTCTGATCAGAGGTGTACATCTTTACCCACAAGACACATCTTCCTCACGTGTAACCACGTGCCACATACCACCACGGCATACGGACGGAAGACGTGACATAGTTTCCAACCCATCCTAGCCATAGACAAGAGTACCGACCCAACCCCACCTACGACCGGAACCTCCGGGACAAGTAGGCAGGACTGAGCCCCTAGCAGCAGGACACCAGCCCTATGCCATGACATCTCGACTACCAGGCTGCAG
>1E-01201_2715_DJ_PR_1_Plus_3942673_3943010_[INTERGENIC]_LOC_Os01g08150_expressed protein_
ATAGTACTCCCTCCGTTTCAAAATATCAGGATTTCTAGTATTTAGTTTTTAATACTCATATAAGCATTCCTTCTCTGATTTCTACAATTCCCATCATTTCAATAATTCCAAAGCCAATTAGATGCTTGGAAAGAGAATCTATGCAATTCAAAATTTAAAAATTGACAACTAAAATGACAAAAAAAATTGCCCTAAACTTAGTATTTTCTAAACAACCTATAAATCCTTAATACTCCAAACTCCCTTTGTTTTAAACGAGACAACAACAACTTCTGAGCCTAGAAGTTTATTCTTTCTAGGACGGATGGTGTATTTTGGAACAGAGCGAGTAGTAAGCA
>1E-01229_2715_DJ_PL_1_Plus_13302971_13303568_[GENIC]_LOC_Os01g23680_expressed protein_intron2
TGATGTTCATGTTTGATAAAGATAGCTAGGAAATATCCAAAGAATACAAAAAGACCATGAATACCTGATGTAAGACCGAACCTATGGCAAACCAAAAGGATAGAGGACTGGAGATGACAAGACAGAATTTTAGCATAATTGATTAAACAACCTTTTAGTAATAGAGGAACACTACTAAAGAAATGCATGCTTTTCTGGGTTCCAAGGGGCCTCATTTCTAAGTTCTGGTGAAAACTCTGCTGATAATGGAAGCACATGAATTCATGAGTCACAATTGCAAGCTATTTAATTGGTGTGGTAGTGATAATCATCTACTTTGACCATAATAAAGATTCTATAAACACAAATCGTCCACAAGTTGATCAAAGGATTCAGAGTCCATTTTCTCCCATTTGACAT…
>1E-01229_2715_DJ_PR_1_Minus_13272073_13271508_[INTERGENIC]_LOC_Os01g23630_"Transcription initiation factor IID, 18kD subunit, putative;Ontology_term=GO:0030528,GO:0006350,GO:0005654"_
CCCTAACATGCAAAAAATATTGCAACCGATTCTCCACACGAAAATGTGAAAGACAAATAATTAACAAACACAACTTTCATCAATGACCATTGTTTAGTGACTGTTGTCTTGTCTAACTCAGGTTACCTTCCCCTCCGTTTCCGGTTATAAGTGTTTTTGATTTTAGTTAAAGTCAAACTATTTTTAAGTTTGACTAAGTTTATAGACAAATTAGTTTCATCAAATCAATGATTGAATATATTTTCATACCTAAACCTAGAATTGGATGAGAACTATCCTAGTTAACTAGTATATTCCTTCTATTTCATAATATAATAATTTAGAATCAAATGAGACCTATTCTAGTACTACGAGGTTCGTAGTAGTATGATACATGCAATCCGATTCTAGCATACCATA…
>1E-01233_2715_DJ_PR_1_Minus_21641309_21640983_[GENIC]_LOC_Os01g38560_hypothetical protein_ATG39
GGTGCCTGGCCGCGGCCCACGGGGTGGGCCGATCGAGAGAGGGGGCCAGGGACGTTTAGGACTTGAGTTCGACAAGTGGACCGTGGCTGGAGGAGGCCGAGTCGAAAGAGGACTTTCTGTTTTGGGCCGGGCTAAATTCTGGTTCATGCCAACCCGACTCAGAAAAGAAGCCGATCGGCTGGCTATTCTAGCCTTCTAGGGTTGGTGATCTGCTTCTCCTAAAAAATCCCCAATACCGCCGCTCCGCTCGAACAAAAAAACAACTCTAAAACCAAGCCAAGCCGGATAGAAGGGGATTTGAGTAGGACACATCTGAGGAGTATTAAG
>1E-01311_2715_DJ_XL_1_Plus_28943875_28943942_[INTERGENIC]_LOC_Os01g50450_expressed protein_
TTTCCCTATCCTTTTCAAACTTCAAGGACATCTTGAATCTTCTTATTCTTCTTCCCTCCCTCCCTCCC
>1E-01435_2715_DJ_PR_1_Plus_7235298_7235762_[INTERGENIC]_LOC_Os01g13010_hypothetical protein_
GGACAAACACTGACAGTTACTTATCAGGGAGACGATGAGCTAATCCTTCCATGGACAGTCATCAAGAAATGTCAAAAAAAATAAAGCAGTGGTTTATCTCGACCGAGCAATTTTTTTCCCACAGATTACTAGCGATCGACATGTCACGCAGATGCATATCATCCTCAGGGAGAAATCGGGGTGGGAAGTGTTTATCGATCGTGCAGTGGTGGCAAAGCTAAGATGAATAGGACATACATATATTTGGTCACGTTTAATTTTCTTCAGGGTTCTATGATCAAGTTCAGTGTACTTTGGCGCCATTGGTTGTCAACGTACGTGTTGGGGGTTTGCACATCAGTTTCTGATGTTGCATCAAGTGAAATTAACTTGTCTTAAAAAAAGAGAGGTGGAATTAAC…
>2A-00020_2715_DJ_PR_1_Plus_41830564_41830827_[INTERGENIC]_LOC_Os01g72160_"Glutathione S-transferase, N-terminal domain, putative;Ontology_term=GO:0016740"_
AATAATGCTAAACAATATGTTTTTTTTTACAAAAGTTTCTATATGATAGTTTCTTAAAAAAATTAATCTATTTTTTTAAAAAATAGCTAATACTTAATTAATCACGCGCTTATAGACCGTTCTGTTTTTCGTGCGGAGGAGATGGGTTTCTAACCCCCATTCACGGCCCCATCATTTCGCTTATTCCTACGGCAAATTTTTAAAAGAAAAAGTGATATGTTAATAAAACTTTTATATAAGTGTTCTTAGTGATCTAAAAGCAAA
>2A-00034_2715_DJ_PL_1_Plus_42960316_42960541_[INTERGENIC]_LOC_Os01g74200_"Similar to F22G5.5;Ontology_term=GO:0005886,GO:0030246,GO:0009719,GO:0006464,GO:0000166,GO:0016301,GO:0016740,GO:0005515,GO:0009607,GO:0005618,GO:0007165,GO:0016020"_
TCTCCCATGACCATGATGCAAGTGCTAGCTTAGAACAAAAGGAGTAATCACAAATCAATAATGGATGGAGCTAGCAGGATATACAGTATAGGTGAGTTATTAATTGAGAGGTGAGTTATATCCAGTTTAAAATTTAAAGGTGAATTTTAGACAAATGCAATAGTTGAGGGGGCTAGTATGGACATCCCTATTTACAAATGGAAACCCATCTCCCCGCACGGAAAAC
>2A-00036_2715_DJ_PL_1_Plus_34787489_34787998_[GENIC]_LOC_Os01g60190_"2,3-bisphosphoglycerate-independent phosphoglycerate mutase;Ontology_term=GO:0003824"_STOP62
ATATCATTTAATAATTGAATAATTTATGTTTGCCCGCTCGCTGCTCAAACTCTACTATGGAGAGAAAAGAGTGTATTTGACTTGCAGTTCTGCTCTTATCTGTAACTAGACGTTGTCGCGCAGGCTGGCCTGACGTTTTTTCATCCGCTATATGCGATAATGCGAGGCGTCAAACATGCTCTTGTCCAGTATTTAAAGTTTGGATCGTGTTAAAATCGCGTAATGTTATGTGCAATGTGCTTGGTTGCCTCGCTTTGCTCCAAGAAAGCAGCAAAACCGGAGCTGCATCATTTGATGACCTTTCGCTTGTTTATGCATCATTTTGACGCATCGCCCATCTGTACGCTTCGCCATCAGAATTCAGAACACAAAACGACATCTCTGATCCCGAAGTTGTAC…
>2A-00044_2715_DJ_PL_1_Plus_43120873_43121547_[INTERGENIC]_LOC_Os01g74490_"heavy metal-associated domain, putative;Ontology_term=GO:0006810,GO:0016265,GO:0007275,GO:0019725,GO:0005488,GO:0006950,GO:0009607,GO:0008152,GO:0005215"_
AATTGTACTAGAATTTTAATAATCCGCTTGCATCATTGCCTAGTTGCCTCTTGTCTCATCTCTCATCTCTCATCTTCTAGTTGTGGTACACAGTCTATCAATCTGCATTTGACTAGCTTGCAGCTAGCACTTGGTCTATGTCTCTCTGATTATTTCTTTTACTAATTGTTTGCTAATTAATGAATGTATGGCGGCCTGATTAGTTGTAGTAATTAGCAGAGAAAAATTAAAATAAGTGTGGTAGAGCAGCATGTATGTACGTCCTGTTGCGCATGTGAAGGAATCTGTATACGTATGTATTTATGCAGTGTGGATGCCATCTCTTATACTGTATTCATGAAACAGACAATAAGACAAAACTAAAAGACCCGATGTTGATCTCGATCTGTACGTACTTAA…
>2A-00061_2715_DJ_PL_1_Plus_40340172_40340384_[INTERGENIC]_LOC_Os01g69860_hypothetical protein_
ATCAAAAGTATGCACTTTATGAAGGATATGGGTAAAGTTATTGATAATAATAACTAAAACATGCTATCAAGATGCACCAAGGACTCATGGTGTTGAAGTGTAAAATAATTATATTCCTCTAGTGGATCAAAAGTATGCACTTTATGAAGGATATGGGTAAAGTTATTGATTGAGTTGTTTGAAATTTCCTTTGGCATATCATTACTCTAGACC
>2A-00061_2715_DJ_PR_1_Minus_13577319_13577156_[GENIC]_LOC_Os01g24110_hypothetical protein_STOP43
CCTGCAGACTTGACACATACAAACTCTGTAGGCTTGCTATTTCACTCGGAGGAGTCAGCTATGAACCTGATTAGTGATTACCTGAAGAAAGTATGAGTGTCACCGGTGCCGACCGCCGGGTCGCCGTCGCCGCATTCTCCTCCGTACCCGCCGGGCTGCTGCAG
>2A-00119_2715_HW_PL_1_Plus_38941049_38941445_[INTERGENIC]_LOC_Os01g67120_expressed protein_
CTATGGATCAATCTACAGACTACAGTACAGTACTGTCTGGACCATGGGCCCCACGGATCAACTCCACATAGAAGTGAAACAACATTAACATCATCTTGTGCTAACATGTGTTCATTATTGTTGAACGCTGCTTATAAAAATTTACAGTGCCGGTTCATCACCACGGCTGCTCACAGTAGCTCAGATCAATCAACTACATGAGAAAACATCAAATTTTTCCACAGAATTTACTGGGCGTGTAGCTACTGGCTAACGACTTTCACTCAGCTGCACAGATTGGGATCACATTGGCCACTGAAACCTGAAACTCTCACGCTTCAGAGACCAAACTGTCTGCCTCGGCGTCAGACGGCTGCGACTCGTGCTTCGCGGCGGCCTGGAGAACCCGGTCTTGGAC
>2A-00125_2715_HW_PR_1_Plus_38024708_38025033_[INTERGENIC]_LOC_Os01g65540_hypothetical protein_
ACCGATAAAAATTCTAATCCTACGAGGCTTTAATTGGGCATGTTCTATGTTCGACTAGCAGCCAAAAATTCATTGCACCACCAACCAAAATTCCAGACGATTCTCTCTTTACGTCAATCTTTTCCTACAAGTGGAAAGACTTAGCGAGGTCTTCCTACGTCAGTGGCACCGCCCAATATCTCCTAACCAGAATAATACAGGTTGGAAGCTTGGACAGTTGGGTAGTGGAAATGTGGAATCCTAATTGCTGCGCAGTATGGGCACAGCCGTTTACGTACCCTTCTCAAGTCTCAACAAATATTCATCGGGCGAAAGACGACACGCTG
>2A-00132_2715_HW_PL_1_Plus_38873747_38874089_[GENIC]_LOC_Os01g66970_"Zinc finger, C3HC4 type (RING finger), putative;Ontology_term=GO:0005515,GO:0005488"_intron1
TGCAAACAGCAGAAAGATGACTGAAGAACAGTAGTGTGCTGTTTGTACTTGCTGTTTTGGCATGTTTTGGACACCCTCTCTCAAATTAATGCAAATATGCAATGATACGCAACTCTGTTGCGTATTCGAGAGAATAGCAGTGACAATGTTGTGGAGAAAACCCAAGTGGCTAGACTGAGCAGTATTACAGATTTTAGCAGTGTCCAAATGGCCTTTACCAAGTCAAGGTGGCTAGCTAATCTGGTTGCTCAATATGTGGCCAAATTTGACTTGAAAAGTGAACTAGATAGGCGAAGGAAAACACTGCCATACGAAAGCTTTGGCATAGAAGGCGAAGAATGGT
>2A-00144_2715_DJ_PL_1_Plus_37832681_37832937_[INTERGENIC]_LOC_Os01g65230_"Protein kinase domain, putative;Ontology_term=GO:0009628,GO:0009719,GO:0006464,GO:0000166,GO:0016301,GO:0004871,GO:0005488,GO:0016787,GO:0016740,GO:0009605,GO:0009607,GO:0006950,GO:0008152,GO:0007165"_
GGTCGGGCGGGCTGGCTCGGGCCGGTCGCAGGCTAAGATTAGTAAAATTTTGGGCCGAGTATTAGTTAGGCCCAAGCCCAGTGCTTTGCTTTGTGGGCTTAGTGAACTTGTCAGCTGATGATGATGATGAGATGTTCGTTACAAGGAAAAAGTGTTTCTTGTTGATTTGGTACTCTCTTTTTTTTGGTAAACTTCAAACACTTGATGACCTGACCCGACTCTAGGAAAGAATGGCTCTTTGGAACACATGAATTCTT
>2A-00150_2715_DJ_PL_1_Minus_22640959_22640649_[GENIC]_LOC_Os01g40170_hypothetical protein_exon9
TGGGCCAGTCCTTCGGAAAGATGTCATGAAGGCCAGATTTATGGTCAGAAAGAAGACACAATATGCTACTATTTTGGCTTTCAACGTAAAAGTATCTCCTGATGCCCAAAAATTGGCCAGTCAAGATGGTGTGAAGATCATTCTTGCAGATGTAATCGATCATTTATTCGAGCAATTCAGAAAATACATTTTCCCAAGAAATGAGAAAACTGAAGAAGTTGTATTCCCCTGTGTTCTGAAGATCATTCCAGACTGCGTATTCAACAGAAAAGGCCCAATTGTTCTAGGTGTCGACATGCTGTATGGAGTAG
>2A-00155_2715_DJ_PL_1_Plus_4058948_4059035_[GENIC]_LOC_Os01g08280_expressed protein_exon3
CCGGAAGTCGGTCGTCAGAATGTGTCAGTTAGTTCCAGTGGCAAACCAGTCAATGAGAGTTCAAGTGATGAGAACAAAGAGTCTGCAG
>2A-00171_2715_DJ_PR_1_Minus_22108795_22108336_[INTERGENIC]_LOC_Os01g39320_hypothetical protein_
TTTGCTTAAACAAGAATGTATTGCGATTTTGTGAGCTGTTTGCAAATGCTTGAGTACAGTTTGAATCTTGCCAGGCGTCGTCACTCTTCAGATATGAACTTCACCTGGTACATCTGATTCACAAGTGCCTTCTAGGTGTCACAACTGTGCTCCCTGGTAACTTACCTGTTAAAACTAAGCATAATCCGCGGTAAGAACTATAGTAGCAAATTGGTTTGCTGCCGTCCACAATGATGCCATATTTAATATTTTCCCCGTTGTGCACAAGTGCACCATGTCAGGATTAGCAGCGTCTTTGTTTCACAAATTGAGGTAAGAGTACACGACAAGCCCTGCCGGCCAATAATTTGCAGATTCCCGAATGAGACCATCCCATCCCATCTCTACCTTTGAGCTTTG…
>2A-00177_2715_DJ_PL_1_Minus_23709057_23708814_[GENIC]_LOC_Os01g41870_"Protein kinase domain, putative;Ontology_term=GO:0030246,GO:0009719,GO:0006464,GO:0000166,GO:0016301,GO:0016740,GO:0005515,GO:0009607,GO:0007165,GO:0016020"_intron3
CGGGCGGCCACCAGGGAGATCTCGAAGACGGCCCTTATGTGGGCGTTGACGCACGTCGTGCAGCCCGGCGGCAGTATCTTGCTTCTCGTCGTCGTCCCGTCACATAGCTCTGGTATTGTTTCGTTCTCTTGTGTTTCCTGCATTGTGCAGTTTGTACTCTTTTTTTTTTTGGATTTGTGTTTTGCACTTGGAATATTGAATGCCTTTGCATGCTGCTTGCACAGCTAAATGCATATGTGGATTT
>2A-00185_2715_DJ_PR_1_Minus_24257185_24256935_[GENIC]_LOC_Os01g42690_"Phospholipase/Carboxylesterase, putative;Ontology_term=GO:0008152,GO:0016787"_intron1
TCTTTCTTTGCTTCTTCGTGTCTTCTTTCTCCGCCGCCGGCGTGTGCTGACGAACGATCGAATGGAATGCGTGCAGGGGGGCGAGGCGGGCGGCGGGTGGAGTACGGGAGGACGTACGTGGTGAGGCCCAAGGGGAGGCACCAGGCCACCATTGTGTGGCTCCATGGCCTCGGCGACAATGGCGCAAGGTAACCCATCATCACTTCTCTAGAGTTCTCTCTCTCGATCTCGAGATGATGACTTCTTTCTTC
>2A-00201_2715_DJ_PL_1_Plus_32333920_32334250_[GENIC]_LOC_Os01g56190_"Helicase associated domain (HA2), putative;Ontology_term=GO:0006139,GO:0003676,GO:0003824,GO:0000166,GO:0003723,GO:0016787"_intron7
TTTTCGTCCTTAATGTTCATATATTTGTCATCTATGACATGTTTGCACTTGTGCACATAATGTGGATATGTACCTCTGTCTTATTCCGCTGTTTATTTCAATTGCAGATACGCTTGGAGTCAAAAGGAGGGAAGAACTCATCAATCATGTTCTGCACAAATGGTGTTCTTTTGAGGCTATTGATAGGCAGGGTAACTAATATTTCAAAAGAACAAAATCAGAAACGCTCATTTGATGATGCAGTTACTGGGATAACACATATTATTGTGGTAATGTTTAATCTTAGAACTTTCAAATAGCTTGATTGCAAATTATTGTATTCTGAACTGCA
>2A-00207_2715_DJ_PL_1_Minus_6584137_6583974_[GENIC]_LOC_Os01g12100_hypothetical protein_exon1
CTGCAGACACACACAATGATGCTATTGGGATGATCTGCATGGAGGAGGAATTACAGTACTATATCTACCCCCCTAATAATGCTTAATTAAACAAGATAACGTGATCACAAGAAGCATCCGCGGCCATGGACGGCCAGGATCATCCAGAAATCATCAGAAGCGAT
>2A-00210_2715_DJ_PL_1_Plus_29756466_29756702_[GENIC]_LOC_Os01g51780_"Auxin Efflux Carrier;Ontology_term=GO:0006810,GO:0016020,GO:0005215"_exon5
GAAGCCGACCAGTGCCCAAATTAAACCTATCAGGCATGCATACATGTTGGGGTTCATCACTAGCTTCTTACCAACCACCAACAAAAAGCGAAAAGCACAAGAACATCTTGCTGATACACCTTTTGCCTGAACATCTCCATATCTTTGCTGTGTAGGTCCTCTAGTACCTGATTCTGCTTCAATTTTGAAACATGACATGGGATAAAAACCATCGAACTAATTTAATAAAGAATAATA
>2A-00211_2715_DJ_PL_1_Minus_588118_588039_[GENIC]_LOC_Os01g02090_expressed protein_intron4
TTTCTAATCCTGCTCATTATGTGTATAACCATCTTTACATATTTGGACATGTGATTTCCTTCACATTTGTAGCAGGAAAC
>2A-00219_2715_DJ_PR_1_Minus_33502130_33501788_[INTERGENIC]_LOC_Os01g57970_photosystem I core protein PsaA_
TGCAGTTCCTTTTCGGGCGGCTGTAGGACGGACGGCCCCCTATAGGTAGTAGGGTAGGATGGGTGGTACCGCTCAGATAGCGGCCAATCCTCCTAACTGCGCGCGGGCCAGGCTTAGAGCGCGTGAAACTCATCACTACCTCGTAAGGGCGTTGAGACCATAGCATGTTACACAAAAGCGCCGCTTTCTCAGGAGTGTTGTCACACAGCTGCCCGACTAGAAGAGCTACTCGCTCTGTAGTGTTGTCACACAAGATAAGCACGCCGCCCGCCTGCTGGCCGGGCGAATCGAAGTTATCTTCCGGTCAACTGTCCACCCAGTCAAGTGCAAAAAACACAGTGGA
>2A-00224_2715_DJ_PR_1_Plus_11188601_11189045_[INTERGENIC]_LOC_Os01g19720_"transposon protein, putative, CACTA, En/Spm sub-class"_
CTGGTCGCTGCATTCTACTCGCCGCCGGATCTCGCGCCTTTGGGCTCGTGGCCAGCAAATCCGACGGCTGGAGGAAGGTCGCCGGATCGGGTGCGTCGGAGACTCGGAGCTCGTGGAGGGAGGCAGCGGGGCAGCGGGTTCCTCCCACAGTTGGCAGCGACAAAGTTCGTTCGCGGGCTACAGGCGGACGGATCCGGTGGCAGCTTGGGTCGCGGGCGGCGGATCCGGTGTCGGCTCGGGGCATGGGCGGTGGATCCGGCGGTGACGGTGACCTAGGGCGCGAATCCGGCGAGCACGGGCGGTAAGTCCCATGGCACTGCTGATTGGAGATTGACACCACAAGTCAAATCCTCCTCCGTAAAATTTGGTTAGATCATCTATTGCTCTGCCTTGTTGATT…
>2A-00230_2715_DJ_PL_1_Minus_7275003_7274907_[GENIC]_LOC_Os01g13070_hypothetical protein_STOP249
ATGTTCCCAGGATCTTCGATAAGCATAAGAATTCTTTCCCTAAGATCAAACCAGACGAGTAGGGGGGATTCCATCTCAATCAAGCGATCAAACAGCA
>2A-00232_2715_DJ_PR_1_Plus_16501271_16501446_[GENIC]_LOC_Os01g29470_hypothetical protein_ATG250
TCGCGCGTGTCATTATTTTTCCTTTTCTCACTGGCGTAGATTTTCAATTTCATCCAGTCCAATGTGAAGGATAAGATGAAAAGACCAAAATGCCTTTCGGCTCACTTATAAGTCTCTTCCCTCCTCATTCGATCCGATCGAGTTGAGAAGAGCAAAGCACATGCAAAAAAGGGAGA
>2A-00234_2715_DJ_PR_1_Minus_5049261_5049037_[INTERGENIC]_LOC_Os01g09790_"IQ calmodulin-binding motif, putative;Ontology_term=GO:0005515"_
GAAAGTGCATCAGTTCTCAGATGATGAAAAGTTCAGTTTTTACCTTACATGAAAACAGCAGTGTCTTCTCGTGACAATTAATTACAGAAAGTACATAAGACTGTGCGTGTACTTGTATTTTACGGATTACTCTGCTATTAAAATGCTAGTAGCATATGATGTGCCATTAAGATCGCTAGGTGCTTTGTTCTGTCATCAGTGGGACAACACAGTTCTTTGACCGAG
>2A-00236_2715_DJ_PR_1_Plus_35472475_35472596_[GENIC]_LOC_Os01g61350_"Glutaredoxin, putative;Ontology_term=GO:0003824,GO:0006118,GO:0005215"_STOP120
GTGGTGTTTTTGTGTGTGACAGTGCCCAATTGAAACTTCCAAGTTCTTAGCATTTGCTAACCAACGTTTCTAATGTTTGATTAGGATTTAGTAAAAGAGTTGTTGTTTCCTTACTTCTTGGC
>2A-00242_2715_DJ_PL_1_Plus_24370764_24371226_[INTERGENIC]_LOC_Os01g42860_Potato inhibitor I family_
ACGGTCTGCTTTGATCTTCTCCTTGGCCTCCTTGATCGTCCGGCAAACTAGCTCGGGCCACTCCGTCTTGGGGGTCTAAGAGGAACTCATCTTCGCAAGGAAACAATCGAGAAGATCCAAGTTGCCTGCAAATTATGAGTGGTTAATTCATGATTACTGCATCTTCAGATCATCAAAGAAACACCTTTCTATGTTAATTACTTGTTGAATCATATTTTGTTCTTTAAAATTGTTGCAAATGGGACCTTAATTAGAGCCTCATCTTTTCGCTTATGTTTATGCTTATTAATTAAAATTTAAATTTTTAACCTTAAATTTGGAGCTGATTTCAAGGTTTTTTTTATCGAAGTTTATTTTTCAGCCTTTACTTTTAAATCGCTAAGAACATACACATAAAAG…
>2A-00243_2715_DJ_PL_1_Minus_34562987_34562903_[GENIC]_LOC_Os01g59790_"ADP-ribosylation factor [imported] - rice;Ontology_term=GO:0000166,GO:0016043,GO:0003674"_STOP39
TCTGCAGCTGATGACATGCATTTTCATTATTTTTGTGCAGGCTTGAGCGTTTTGGCAGCTGGATATCTGAACAATTCACTAGTGC
>2A-00244_2715_DJ_PR_1_Minus_34170550_34170127_[INTERGENIC]_LOC_Os01g59190_expressed protein_
CTGCAGCTGTGGACATGGGCACAACGCAACTGGGTGATCTGATTGCGATAAATTATATTTCAGGTTAGAGAAGAGAACCGACGGAACTCGCACGATTCGTCCTCTGCTTGGAGTCATGTTCCAGCCCAGAAGAATGGGTTTGACGCTTTACGGCAGTGATAGGCCTTATCATGTTGAGAAAAGGTGGTACAGCTAGCCGACATGTGCAGCTGCGATCTACAGGGGAACTTTGCTCGCGTCCTAACAGTGGCGCATATCGTATTACCCTTTGAGAATTCGATGATAAGGTTTGGTTGGATAGATCGACGCTGCCAAAGCGCCAATGCTGGACTGACGCTTGTAAATGCGCCAGCAGCCAGCTTAATTTGTTGTGTACTAGGAAGCCATCGATGACAAATA…
>2A-00253_2715_DJ_PR_1_Minus_35083081_35082678_[INTERGENIC]_LOC_Os01g60710_hypothetical protein_
GTGTGTGTCCAGTTTTCCAAGGTGGGCCGGGCCGTAAGGTGGGTGGAGTCAAACGGGAAAGGGACGAAGCGGGGGATCGGACTGGTCAGCATCTCGGCCGTCCGTTGGTGCATCGGACGGCCCGGATCGGTCCAGCGCCTCACATCGCCGGGCCGGGCCCGCCGGTCGGTCGGGAGTAATAAGCTCCGGGGGAGGACCACGCACGCGAGCATTGATGGAGCTGCCCGAGGGAGGGAGGGGCCATGATTGGGCAATCATCGTCCGTCGCCTCACGGGAAGAGTGCACGAATCTCGAGGCGGTTGAACAGTGAGCCAGGACGGCTGTACAGTGGCTGCTCTAGGATGTGGTTGGGGTAGGCTCCCTGTTTGGTGCGTAATCCTACTGGAGGGTTTGGATGG…
>2A-00277_2715_DJ_PL_1_Minus_26794427_26793721_[GENIC]_LOC_Os01g46980_"ATP synthase (E/31 kDa) subunit;Ontology_term=GO:0006810,GO:0006139,GO:0009058,GO:0005739,GO:0016787,GO:0016020,GO:0005215"_exon3
TGCAGCATACAGTACATTACATCAATGCCTCAATACATTTTAGATACAGCTGGAATGCTGGATTCTCATTTGTGTGCAACATTAGTAGTAAAAGCTAGCTACAAACTACTTCAGCCACATGGTTAAATTGGCAGTAATCGTAATTTGACTGCACTGGTTGTTGAGACACTTAAAAATCAAATTCGGATGTGTAGTTCAGTGCAGTAAACTTCACTGATGAGTCGACTGTATTTTATTTTTTAGACAAAATTGTGTGAACTGCTGCTTGCAGTTCAATGTCTGTTGAAGTGAGAGTATGTATCAATCATGATCTGGATGTAATAAAAGTTGTACATTAACAATCTTACGATGGAAAAAGTTAGAGAACTATTTGACAAAATGGTAATACAAAGTACAAAC…
>2A-00277_2715_DJ_PR_1_Plus_26789607_26789896_[INTERGENIC]_LOC_Os01g46970_expressed protein_
ATCCGAACACAGCCTTAGTTTGGATGCCTGAAGACCTCCATGCCGCCCTCTTCTCATAGAACACCTCCAGTTTAGTGATGAAGTTTAGTGATGTTCATAGAGATAGGGTGTGCGTCTATACATTCACAGGCGCGCTATGAGCACCTACGTGTATTCTGTGATTTTTTAGAAAAATGGTTATGATAGTTGATGATAATAAGTGAAATTGGGTTTATGATAATTATTCAATAGTATAAACGAGATATATAAATATTATAAAGTTGATAAGTTGATTTTAAAAGGTTTTGTAG
>2A-00301_2715_DJ_PR_1_Minus_10868106_10867867_[GENIC]_LOC_Os01g19220_"Glycosyl hydrolase family 3 C terminal domain, putative;Ontology_term=GO:0005975,GO:0016787"_ATG122
ATTTCCTCCATATCAAACATATCGCGGCGGATGTCCCTGAATCGAAAATAACGTGACGCGATCAGTTTCCCTGTCCTCGCGCGCACGTTCGGCAATACGAGCTCGTAGCAGTCAATGCGAAAGCAAAAGACAAGAAAAATAATCGAACAGCGCATGTGCCCCAATTCAATAGCGGCGTTATGAACAGCCAGATCTCCAGCTCTATCCAGCTTTCAATTCCTCGTCTCCTTTTTTGAGTCC
>2A-00304_2715_DJ_PR_1_Minus_7521134_7520766_[INTERGENIC]_LOC_Os01g13500_hypothetical protein_
GCCATTTTTTGTCATGATGCAGGGTGCTAGGTTTCAAGACAAAAAAAGTGTGGAGATTATTTATGCAGTAGTTTCTCCTTATGCATGACGCAATGGAAATTGGAAAGTGATGACCATGTTATCTGCCAGGATTACAAAGTAAAGGCAAATGTTAGCCTTACAGGCACTCAGCGGCAACTGTTAGGGACTTCCCTGTCATATGACATCTTTGAAAAATGAAGCCCAATGGTCTTGCCTAGACTTCATAAGTTTGAATTTGTTGGTTTGGTTGAGGACATCTGTAAACCCAGTAGTGTAATTTTTTCGTTCATTTACTATACAAAGCAAATGTTGAAATTTTGCCTCATTGATCTTGTTTCCCCCCTATGT
>2A-00310_2715_DJ_PL_1_Plus_31850843_31851200_[GENIC]_LOC_Os01g55360_"phosphatidate cytidylyltransferase, putative;Ontology_term=GO:0016740"_STOP127
TCTATTCTGTACAATGGTTTGGAAAGGGACGTTGCTCTATCGCCGTACAGAGAAGCTATGCTGCTATACATGGAACCGAGCGCTCAAAAACAACATACTGTATGCTTCATCATAAGCAAACTAGTTCTCAGCTCTGCATTAATTGCCTTTCACGGTAGATTTCCCCAAGCTGCTGATATAAGAATTTCTGCTCCTCAAAGGTTAGATTTCTTAGAATCTGGATGACAAAAGATCGGAAATGCATAAGAATCACACAAGACAATAGTAAACAGGCTCAAATGAAGCATGGTCCTGACCTGTTCCAAGATTAGCTCAACAGAGTAGTTTTGGGGCGATATGAATGATTGGTGATATATGT
>2A-00311_2715_DJ_PL_1_Minus_7405805_7405412_[INTERGENIC]_LOC_Os01g13280_"Ubiquitin-conjugating enzyme, putative;Ontology_term=GO:0009056,GO:0006464,GO:0003824,GO:0019538"_
GAGCACCTTGTTTAGAACCATCCTTAAAACCCGCTTCACGCGAAACGCACCTGAAAAACATGAGACGCCATCGTCAGAATTAGATAGCCAGAAAACAGAAATATAGGCGTCGTCCACCATCTCCAAAATAAATCATCTTCTCACCAAGCGTAACCGAAAAGGGAAAAAAAACACAATCTTTTGGAGAATCCCAACTCCCCCAAGCAACTAGTATTTTCTCCCTTATATTTACTTCTATTTACACAACACTTCATGAGTGAACTTTTGGGTTGGAACTCTTGTTCATCTGCCTCACCTGTCGGCGTCTAACTCCACACTCCAATTCCAATCAGTGACATACACGAAGGCTTGTCCAATACGATCGGGACACCATTACCCCCAAGAACAGACAACA
>2A-00334_2715_DJ_PR_1_Minus_37045000_37044532_[INTERGENIC]_LOC_Os01g63880_expressed protein_
GCCACCTCCCAACTTTGGCATAACCCAGCCTGTACACATTGGATCTTTGCTGACTTGTTGGTTATCATGGCTGGCTGACTTGTTGGTTATCCCCGTAACCACGTATATAGCCCAGTTCTGAGACCACTCAGGCACTCTAGAGGGCCTTGTCGTGGACACTAGACCCTCTTTTCTGAGGGGTCAAAGCCAATGGACCTCGCCACCGGCCTGTACCGATGACGAGGCTGACAAGGACCTTCACATGGAACGGCCGTGCCGGGCACGGCGGCACGGGTGGCTTCTCAGCACGCTCCTTCCAAATTCCAATGCTGTTGCTTGTCTACGGCTAGCTGCGTGCACGGCTCGAATGTCGCGTGTACAGCAGTTAGCACGTACTACATGAGGTACGGCAATGATGCC…
>2A-00340_2715_HW_PL_1_Minus_7508030_7507773_[GENIC]_LOC_Os01g13470_"KH domain, putative;Ontology_term=GO:0003676"_exon7
CTGCAGATGTCATGGTCCCAAAATTAGTTTTACCTTCTCTATGTGGGGAAGATGGAGGCTGTTTAAACAGAATTCGTGAGGTTTGTATTCGGCTAGTGCATTTTGTAGCATATCCAGTAAATGGTTGGATGTATCATCTGACATAATTAAGGCCATGTGCAGTTTTCAGGGGCTAAGATAACTGTCGCAGATCCGATGGGTAATGCAATGGACACTGCTATTTTGATATCCGGCACACCAGACCAGATGCATGCAGCC
>2A-00356_2715_HW_PR_1_Minus_4168273_4168068_[GENIC]_LOC_Os01g08460_"TMS membrane protein/tumour differentially expressed protein (TDE);Ontology_term=GO:0006810,GO:0005622,GO:0005634,GO:0016020,GO:0005215"_ATG242
CTGCAGTACACAACACAAAAGACCATATGCAAGATTCATCAACTGAATTAGGCAGACAAAGAAAGAAATCGCGCCCGCAAGCTGCTTTTTCGCATCGATCACACTCGATCCGTGACCATGAGATTGTCCGTTAGCGCGCTATAGCTCGCCGATCGAGCACGCATGATCGCGACGTACATGCGTGTGTTTCCTTTGCACCAAAGACA
>2A-00376_2715_HW_XL_1_Minus_22864328_22863707_[INTERGENIC]_LOC_Os01g40490_"Lectin (probable mannose binding), putative;Ontology_term=GO:0030246,GO:0009719,GO:0006464,GO:0000166,GO:0016301,GO:0006629,GO:0004872,GO:0016787,GO:0016740,GO:0005515,GO:0009607,GO:0007165,GO:0016020"_
AAGCCCAGGCAAACCTAATGATGAGTAAAAAGTACACTTAAATCCATATAACTATGTAGACTATTTAGTATACGCATATGTAAAATTTTCAATTGTCGAGTTCTAAATTAAGGAGAAGAAAACCAATGTACGAAATTATATTGATGAAATGATGGTCATGCATTGTTGATGGATTAGATTATAGTCTTGTATTATCTTAAAATGAAAAATATGATGATGAATGTTACAGTTAAGCTGATCCACTTATCTGACTTATATTTGAACTAGTAAATAAATTAAGAACGTAATTACCTACTACGCAACTGCATGCAGGTGAATGTCTGAACCCTGTGACTAAGCAAGATAACTATGTACTGCTTAGGGCATTTTCAATGGTAGAGACGAGTATGGTCTCTTAAA…
>2A-00377_2715_HW_PR_1_Minus_1902405_1902161_[INTERGENIC]_LOC_Os01g04290_"Glycosyl hydrolase family 10, putative;Ontology_term=GO:0016787"_
TAGCTTGGCATGCACATGCATAGTTTCAGTGGGTGATATACGGGGAAAAATGAACGAAACGTCTAAAACCAAAATTAATGTATGAATAAAAAAATATACCAGTATTATTAACGGTTCAAAATCTAATACTGTAAAATAGACTTACGATGAAAGAAACCACAACTCCAACTAGTTTCAAAATTTAAACTGTAACTCTAAAATTAAGTTTCAAAATTAAAATATTGATTACAATTGACAGGTCTTTG
>2A-00378_2715_HW_PR_1_Plus_3480275_3480679_[INTERGENIC]_LOC_Os01g07370_hypothetical protein_
GAAGGTCCCTAATCCAGACAGTTGTTGCACATGCACCAACTAAGATGGTCACTGATATGCATGTTCTTGGACCAACCTGAAATAATAATTTCTTCATTCGATCAGCTGATCTCTTCTAGGAAAACTCTTTGAGAAATTGAGACCATGGACACAGGACACCTACACACACCAAGTTCAAAGGGGGCCTTTAGGGGGAAATGGCCACAGACTAAGTACAACTACGCTTGAATCAATTAGCTTCAGGAGCTTTCTAATGGTGGCAATTCAGAAACTTAAAGTAATTCTTGTATGTGAAAAAAAAAATGTAAGCAAAAGCATATACTATCAAATAGTATTTTATCATGGTCAATTAAAAAGAATGTTAAAAAAAGTCAATTTAAGCTGGAAAAAGGGTCCTTT…
>2A-00380_2715_HW_PR_1_Plus_26323143_26323583_[INTERGENIC]_LOC_Os01g46310_"retrotransposon protein, putative, unclassified"_
TAGCGCTAGCTCGTAATTAGCTCCCATTAAACCCGGGGTCACATGGATCGTGTGCACGTATACCGGCTGGTTTGCCAACTAAACCCACAGTGCGGGGAGTCCGGGACCACGTCGATCGCGCGCGGTCGAGGCCTTGATGGTCTATTTCCAATTCCAGTGGGGCATGCATGCAACGCGTGCGTGTGCGCGTTTCGCTTTTGAACTGGCGGCTGGCTGCGTGGCCGTCGAGCCTTCTGTCCGCGCGGTGGCTCCGAAATTTGTGGGTTTCCTCTTTTTTGGCATTGCTCCGTTTCGTGAGTCAATTTTTCATTGTGAAGAAATTTAGCGCGCATGTTGTAATTCATACATAATAGCTACATTGCGAATACGTTGCAGATCAAGCTGTCAGTACATAATAAA…
>2A-00392_2715_HW_PR_1_Plus_4900370_4900585_[INTERGENIC]_LOC_Os01g09560_"mitochondrial processing peptidase alpha-chain precursor;Ontology_term=GO:0009056,GO:0019538,GO:0016787"_
AAAGTTCTTTTGTAAACTTTTACATTCTAAATATTAAAGGAGCCCACAGCATACATAGCTTCATCAATATAGCCATAGCTTATGTGCGAGAGCCATAAAATTTATAGCATCTCTAATATTCACATGCAAAAACCCGTCAATACTATACGTATGCAGTGATTTTACCAAACTCAAGATATACTTTCCCTCATCCACAATTGATAAACGCATAGCCAG
>2A-00402_2715_HW_PL_1_Minus_28280084_28279716_[INTERGENIC]_LOC_Os01g49220_hypothetical protein_
GATTTGCCATATAAGGAAACAATATGTTTGATTATAGGCAATATATATTTTTTAATTTCTCATGCCGCTACGTGCATGATTACTAGTCTATTTAAACATGTTACTAGTTATTAAACAAGCGATTCATTAATATTTGTATTTCTCGATGTCTATATAGCCAATTTTGTGTGGACCAATGGAGATTTACGCATTAAATCCGAGAAAGTCATTAAGAGAATATATTGTTGGATTGAAATATGCCTATAAAAATAAATTTTCCAGTTTTGGAAATATGCCTATTAAAAGTTGATGGATGGAGTAATAATTGTTGGCCAAATGTTTTTAAAGTTGAATCTTAGAATATTTGCACACCTTATATTATGGGATAGA
>2A-00406_2715_HW_PL_1_Plus_26287515_26288022_[GENIC]_LOC_Os01g46260_"transposon protein, putative, unclassified"_intron1
TCTCGCCGAATTCATGTCAAGATCAGCCACTGCACGAAGATGTCAGCTTTGACTCATCGCACGGTGCTGCTTTTCAAGTTGCAACTTGCAGATGCCCCGTCGCTTGCCAAGACATTCTTTCTTCCCTAAAGGGCACCACAAATTAAACCGGAATCGCTTATTAATTTCGATCATGTAGTGAAATATTTTGAGCTGTTTCTTGAGCCTTGTTAACTTTGCTTCGGTAATTTGTTTATTATGCGTTCTGTCCAAACTTCTCTAGATACGGGAGTATGTACTACTCCCTCCGTCTTAAAATATAATCATTTTTAATATAGTGACAAGTCAAACATTTTAAATTTTAACTATTAATAACAAAAAAAAAGATCAATCATATAAAATTGATGTTACTAGATTTAG…
>2A-00418_2715_HW_PR_1_Minus_42446012_42445933_[INTERGENIC]_LOC_Os01g73260_hypothetical protein_
CTAGGTTCACCTATGACTACATCATTAATAATTAAAAAAACAGTAGTATTATGCATTTACTTTGTTTAAGCCAAGTTTTT
>2A-00420_2715_HW_PL_1_Plus_4169433_4169820_[INTERGENIC]_LOC_Os01g08470_"Leucine Rich Repeat, putative;Ontology_term=GO:0006464,GO:0000166,GO:0016740,GO:0040007,GO:0009607,GO:0030154,GO:0016020,GO:0005886,GO:0009628,GO:0009653,GO:0009719,GO:0009908,GO:0016301,GO:0005515,GO:0007165,GO:0003674"_
TACACGTTGGTGAACCGAACTCAGTTCTGAATACCAGAATCTTTTCTTGTTGGATTCATCCAGGTTAAGTAAAAATCTAATTAATCCTCATGTTCTAGTCTAGAACTTGAGCAGAATGAAACTATCTCCTTAATTCGCCTCTATTTCAATCTGATTTGCAGGTGGTGACTAATTAAACTTGGCAAACTGACAGGGGTTCAATTGTTCATCCATCTCACCTAGCTACATGCATGCATCCAGCAAAATCAACCGAATAACTAATTAATCTACCATTCAAATATATATCACAAATCACAAAGGCACATATTGATCGAAACTTAATTAGAAAGAATCTGCTAGATGTAGTAGAGGAAGGCAGCCAAGGAAGACTCCCACGCAAGAAACGCAC
>2A-00439_2715_HW_PL_1_Minus_12562432_12562289_[GENIC]_LOC_Os01g22370_"Peroxidase, putative;Ontology_term=GO:0009605,GO:0009719,GO:0003824,GO:0009607,GO:0006950"_intron1
AGGGACCGAATTAAGAAAAAGTCATCTTAGACAGAAGCACTTTTATTATATACTGTCTTGATCCGGCCGGCCTTCTCTCCCAAACTTCGTTTTTTAGACTCATCTCCCAAACTGTCGACAAACAAATCAAATTTGGCATTGGGG
>2A-00465_2715_HW_PR_1_Minus_9415535_9415179_[INTERGENIC]_LOC_Os01g16590_hypothetical protein_
CCCACCACTCCTCATGGATTGTTCCCTTGCAAGACAAGTCTGGAGCAGCATATAGAGCAAACTTGGCCTCCACATGCCTTCCGCCCTTCCCCTTTCCTTTTCTCAGGAAATATGCTAGGTTGGTGGGAAACATGCAGAAGAGAAATGATAAAAGACCAAAGGCGTAACTTCGATGGCGTTTTCATCTACACGGCTTGGGGCATCTGGATGCAAAGGAATGGTATAATCTTTAATGGGAAATACAATATTGTGCCTTAGGTTGTTGATTCCATCATAGACATGTGCAAGGAGTTCAATGCAGCCAAGTAACTTGGATGAGTTTCCAGCGCATCTTGTTATTAGTTGCTTTGCATTTTC
>2A-00498_2715_HW_PR_1_Minus_2900846_2900264_[INTERGENIC]_LOC_Os01g06090_hypothetical protein_
ACGAGTAGGGACGGCGGCGGAGGTCCACGCCGTCGCTACATCCGCGGGGATCAGCTCGGCTCAACGCCACCCTGCTTGTCGCCGGCTTCCTTTACCGCCTCTGCGATCAACCGCTCGCATCGTCTCCTCGATATCCTCCTTGCCGCTTCTGCCACCATGGCCGGTCGCACCGCCCCCTCGACCCTTCCGCCACCACCGCGACCTCACCTCATCGCCGAGCCGCTCGTCGCCGGAGATCGGAGGCGGAGACAACGGAGTTGGTGGTGGCAGGACGGCCGGCAGTCAACCCGATGGCGGGGCCTCCGGCTCACTCTTAACCCGCTGCCGTTCGACCACGCCACCTCCGCTGCCTCCGTGATGCATGCAGAGCTGGCCAGCTTGAAGCCTTGAACCCAGTGA…
>2A-00504_2715_HW_PL_1_Minus_40828827_40828394_[GENIC]_LOC_Os01g70530_"oxidoreductase, short chain dehydrogenase/reductase family;Ontology_term=GO:0016740,GO:0003824,GO:0007275,GO:0009908,GO:0008152,GO:0005488"_ATG64
TCAAGAAAAATCAAACTGAATTTTTGACAAAATTTGACCAGATTTTCTCTGGAATATGGGCCGGGCGGCCGGCGTCTGCCTGCAACCTGCACACGACGACATACACTCTGATGCATCCACAAGAGACAAACGTGGACGAAAGCATCTATGCTTTGCACCGCTCGCCGTATCCTCCCCGTGGCTTTCACCTGCCACCTACTCCACCTAACAAACACTACTCCCTCCGTTTCACAATGTAAGTTATTCTATTTTTTTCATTCATATGTTTAGATTTATTAATATCAATATGAATATGAATAAAGTTAAAATAATTTACATTGTGAAACGGAGGAAGTAACTAATTGGAGATTTAACATCACCTGAAACAACGACGAATTAAGGTGGTGTTAAATCTCCATT…
>2A-00545_2715_HW_PR_1_Plus_20319941_20320177_[GENIC]_LOC_Os01g36660_AT5g50150/MPF21_17_intron3
GACCTGCCAGCCGGCCTCGATGGTGTTGAGGTCGTTGCCGAAAGAGCCGGCGATGACCCAGATCTGCGAGAGGCTGAACTCCTCCGGCGTGCTCACCTTGGGCGCCCACACGTTGATGCTCGCCTTCGCCCCGTAGTACTCCTCCCCGGCCACATACCCCACCGCGTGCTGCCACACCCCCAACTTAAATTTCAGTTAATCAATGCACTTAATAACCCATCTAAAATTAATCTGCAG
>2A-00564_2715_HW_PL_1_Plus_41931138_41931371_[GENIC]_LOC_Os01g72330_"Response regulator receiver domain, putative;Ontology_term=GO:0030528,GO:0006350,GO:0006950,GO:0004871,GO:0007610,GO:0007165"_intron4
TGTTTGTCCTTGCAAGATCCTCTTCTGTTCCCAATGCTTCCTGTATATTGCTAAAGATTTGTGCTTCACAAAATTTCAGGTGCTTGGAAGATGGTGCAGAGGAGTTCTTCCTGAAACCTGTCAAGCTCGCTGACATGAAGAAGCTCAAGTCTCACCTGCTCAAAAGGAAACAGCAGCTGCCCATGGCTGCTGCTGCACCAGATAAGCCGCCACACAAACCAGATGAAGCTGCAG
>2A-00575_2715_HW_PR_1_Minus_41193407_41193098_[INTERGENIC]_LOC_Os01g71230_"NAC domain, putative"_
GCAGCTGTCGTAAAGCTCCCAAAAACGGACCCTAGGACTTCAATGGAACTGTTGCTACCGCACACATACTGCCATTTGGCTAACAATTTTATCCACCGATCCACTCGTGCCACGTTTCTATTTGACAATTTTCGGAATCTAAGCCCCTTTGTAATTGAGAAATATCAAATGGATTTTGAATTTTGAAGGATTCAATTTCCTATAAAACTATTTGATTTATAGAAAATGGTAGGATCTTCTCATAGGATTACATTTATATGGTTCAATTTCATATGAAAAATAAGCAAGAGGTCTAACTTCTTGAAAATTT
>2A-00613_2715_HW_XR_1_Minus_1003042_1002936_[GENIC]_LOC_Os01g02860_hypothetical protein_intron9
TGAAATAATTTTGTTAAGGAGATTAGAATCTTGTGGTTCAAATAGAATTGCAATAGAGCTACTTGGTTCCCAAAAATCACCAGCAAAGAAATGAAATGCATGATGAT
>2A-00638_2715_HW_PR_1_Plus_40011962_40012274_[INTERGENIC]_LOC_Os01g68890_"P21-Rho-binding domain, putative"_
GTTTTAACAGTAAGTTTATAGCATTGGTGATTCCAATTTCTTGTCACGAGTTCAGGGATGCTTTTTACTCACAAATTAGAGCCTTTGACACTAGCCCTTGTTTCCTTTTCTTTTTCCGGGGGCTTACAGATATTAGTTGTGCATGACATGATACTTTTTAGCATAAATAGATGTTTTTCATGCTTTGGTAGTCTACTATGAGTTTGGATATTAGTTACTACGACCTTTGTCCATTAACAGAACAGCTTTTAGCTACCAATGTGGATAGTGCATTTCTATATTAACAGCTAAACGTTGTTATATTTTAGGACAA
>2A-00639_2715_HW_PR_1_Plus_14757919_14758247_[INTERGENIC]_LOC_Os01g26070_hypothetical protein_
TGATTAAGATATGTCTCATCAAATTTCAGGTAATTACTCCCTCCCAAAATATAAGTGTGTCCAGATTCGTAGCACTAGGAAGTGTTTCATCCGTCTAAAATCACTTATTTTTTAAGGAGGGGGTAAGTATATTTTAGATAAAGAAAGTACTCTAGTAGTAGTTAATTACGTGTACATGCTATTGTGTTTGCTTACCCCCCCTATTGTGGTTATCTAAATTACCCCCTTAAACTCTAATACCAGACATTTGATAATCTGAACTTGTAAATCCGGACGAATCACCCCCTTTACTTAATCCGGAACGGTTTTCAGCCAATATGACAGCAGGT
>2A-00660_2715_HW_PR_1_Minus_10507988_10507916_[GENIC]_LOC_Os01g18660_expressed protein_intron1
CTTATAGAAGTTGAATTTGGACTTTCATGTTTGTGGAGTGATATATTTCGTATTAATCTATGTTATCAATTTT
>2A-00663_2715_HW_PL_1_Plus_39894393_39894714_[GENIC]_LOC_Os01g68710_"peptidyl-prolyl cis-trans isomerase, FKBP-type, putative;Ontology_term=GO:0009579,GO:0005515,GO:0003824,GO:0009536,GO:0005488"_exon2
AGGTATCTTTAGCTTCCTCTTTTCACCGACACACATACCTAGTAACCCTTGGTCCCAACCTATAGATAAAAACAACAATGTAGGTTGTTGGATATGCGAAGGCCATTGATATGAACTGCACAGTCCATTTCCTATTTTTGATAACATCCTTGGTCATTCAAGCTACCTCAGTATGGACTATGGATAAATATGGAGAAGTTCAGTATTCCAGGGAAAAGGAATAACCTTTTATCACTTGGCCGTTTCCAAGAGTAAATTCAAAGGGGTCACCTCTGTCATAGCTAGAATCAAACACTGATCCATCAGTGAGTGACCCCTGCAG
>2A-00670_2715_HW_PR_1_Plus_23958511_23958819_[GENIC]_LOC_Os01g42290_"Protein kinase domain;Ontology_term=GO:0005886,GO:0030246,GO:0009719,GO:0006464,GO:0000166,GO:0016301,GO:0016740,GO:0005515,GO:0030154,GO:0007165,GO:0016020"_ATG180
CTAATTACATAAATTGCGTGTAAATTGAGAGATGAATATTTTAAGCCTAATTGCTACATTATTTGATAATGTGGTGCTACATTAAATAATTGCTAATGACGGATTAATTAGGCTTACTAAATTCGTCTCGTAGTTTATAGGCGGAATTTGTAATTTGTTTTGTTATTAGTCTACGTTTAATACTTCAAATGTGTGTCTGTATATCCGATGTAACACGCTAAAACTTTTCACCGCTGGATCTAAACACAGCCTAAGTCATAGCTAGATGGGGACTGTACCAACGACAATATATGCTAAGCGTACAAGGAT
>2A-00689_2715_HW_PL_1_Minus_5340553_5340453_[INTERGENIC]_LOC_Os01g10170_hypothetical protein_
CTGCAGCTTGCATGCTCGTTCAACTAACCAGTTGCTCCATCGATATTTTCAGAAATCACTTATATTGTAGTTACGTAGTAGTAGTTAGTACAATGTAACTA
>2A-00697_2715_HW_PR_1_Minus_29516136_29515761_[INTERGENIC]_LOC_Os01g51380_"V-type ATPase, B subunit;Ontology_term=GO:0006810,GO:0000166,GO:0005215"_
ATTTCTCCGCAGACGGGCTGGCTGGGGAAGTGAGGATTGATCGATTGGGGATTGGGGATTGGGGATCAGGAGGGATGGGGATTGGGGAGACGAGTGGATGAGGATGCACAACTGCACAAGCAAGCAGGCGGACGGCCAGATCATACCAGCTCTCAAAGATCCAACGGCTCACGCATGGCATGGAACTGTTACCCTGTAGCAGAATGCAGCGTTCTCGCGTAGGGTGTTACTGTGGGCAGGAAAACTAAAGATTTAATATGATATGATATGATATGATATGCACGCACAGAAACCGTATAAAACTCTTATGTGCATATGGGCCTAAGGCCCAAAATGGTGGTTAACGTTGGGCTTCAAGCCCAACCAAAAGCCGAGG
>2A-00707_2715_HW_PR_1_Minus_7499235_7499107_[INTERGENIC]_LOC_Os01g13470_"KH domain, putative;Ontology_term=GO:0003676"_
TTTTTTCCCTTTGCCTGATCACCGCAGAAGATCCTGGCCGCTACGCAAGTCGACCCCTCTCGTCTCCGCCTTCACGTGAACCCACACCGGCTCGGCTCAGCTCAGATCGGCTCCAGCCGTCAGCCGGGG
>2A-00749_2715_HW_PR_1_Plus_19159700_19159943_[GENIC]_LOC_Os01g34780_"FF domain, putative;Ontology_term=GO:0006139,GO:0005515,GO:0003676,GO:0005488,GO:0003723,GO:0016787"_intron1
AAGGGATGGTGGCAATGTCTGCTGATATATTTAGCACTAAACTGGTAGTTTTTATTATCCTAGTACCGGGGCCTGTATGCATGATACAGTGCCATATCAGCACCAAATCGCCAATACTTAGAAGCTTGATTTGCACGAAAGCACAAATGTTATACCTTCCTTGATTTCTTGCGATCACTGCTATGTCTACGAGACTTTTTAGAGTCATCCTTCTCATCCCTTTCAGAGCTCACATCATCTGCAG
>2A-00769_2715_HW_PL_1_Plus_32896311_32896793_[GENIC]_LOC_Os01g56980_hypothetical protein_intron13
AAGGGAATGCTTTCATTATGCACTGACAAGATCACAAGAAGCATGCTGCTATCGTTGTAGTAGAAATTAGCTGACCTAAATACCAGGCACCAGTGAACACCTTTTCGTGCCACTCCAAAGTACGTCCAACCAAAACCAACACTTTAGGCTTTAATCCTCACTTCATTTTACAGGGTTAACCCAGTTGGTGTGCATGGCTCTTCAAGGTTTATGTACAACTACCATTCTTATGCTTGTATATTCATCCTAGGTGCCATGCCAAACATATAGCCCTATTAATACTTGAACACTATTTTACCTCTTCTAGAACTGCTCTAACTTGGCGTAGCTTCTCTGCATGCTCAATTTCAGCATCACTATCACTTTCACGGCCAGACCTGAAGTTAGAAATTTTTTTCC…
>2A-00790_2715_HW_PR_1_Plus_38390497_38390606_[GENIC]_LOC_Os01g66130_"U-box domain, putative;Ontology_term=GO:0005515,GO:0009056,GO:0003824,GO:0019538"_exon4
AGAGGAATTTGGAAAGATTCAAACTACTTTGAGCTTATCCACAAATCAGGAGTTGCTGATGGAATATGTTGCACTTGTTAAGGTTAAAACAAAAGGTAATCATGAAGATA
>2A-10009_2715_DJ_PL_1_Minus_13240369_13240063_[GENIC]_LOC_Os01g23590_expressed protein_intron18
TCCAAACCTTTAAAATTAAAGGAAGATTGGATAACTCAACAGGTGGAAGCTCCCTCAGCTCACCATTAACGGAGCGGAAGGATTCATCTGCAATGAAACCTACAATTAGTTACAACAATACTAATGAAAACAGTACTATCAAAGGCCTCACAACCATAGCAATGTCATGCATTTAGCACCAAGGATAAATGATTATTCAAGAAAAAGCACAATTAAGACCGTAGGGTGATCTTTCAAAGCTCTCAAGATTTTCTCAGGGGTAAATTCTAAGACTTGGAAGTGGACAGATAGCTTGTCACTGGTCTTT
>2A-10025_2715_DJ_PR_1_Plus_31087465_31087681_[INTERGENIC]_LOC_Os01g54080_"Kinesin motor domain, putative;Ontology_term=GO:0005515,GO:0003774,GO:0016043"_
TGCGCATTTATTTGTACTGTATTATCTGAGAAAAAACATGCCTATGGACATCGCACGCAATGCTCATAACTCCTTTACAACGGTACTCCTGAGTTCTGACAAGTATATGAGTGAACTGATGAAAGTGAAAGCCCAAAGTTGGTAAAATGGAGTACTTCTACCGTGACTGATGAACTGATCCTCTCATTCAACGAAACCTGTGCAACCGCAAGAATAA
>2A-10042_2715_DJ_PL_1_Minus_8374352_8373989_[INTERGENIC]_LOC_Os01g14930_"Protein kinase domain, putative;Ontology_term=GO:0030246,GO:0009719,GO:0006464,GO:0000166,GO:0016301,GO:0016740,GO:0005515,GO:0009607,GO:0005618,GO:0007165,GO:0016020"_
GCAGTTGATAAAAAACATTGGAATTAAGTTGTTTCTTTTATGCAGTTTTTTTTGCTCGATTAAATGAATAAAAGCTACTAGTTGGAAATCATAACAACTTGCTTGTTAGTTGTTACTCCCTCCATTCCATAATATAATACAACTTTTTTTCTAGATGTTTCATAATATAAGGTGTGCATGCATATAATTAATTAGCACATCTTCTTCACTAAATTATTATTTTTCTAAATCCTCCACTCTCAAGATCTTTAATTCTATTGGTCTATTGAGTGCATGCACTATATTATTAGGGTGATCCAGATTAGAAAGTGAAAATATTTGTTTCTTGAACTTTGGGTTAAGGGTGATTGTTACTTATATTTTG
>2A-10042_2715_DJ_PR_1_Plus_2665915_2666034_[INTERGENIC]_LOC_Os01g05590_"retrotransposon protein, putative, unclassified"_
TTCCCTTTTTATCAAACGATGTTAATCGGTATTTAAATCAATGAAGCCTTATATTGCATGGGGACAGCTCACTTTCAAAACTAATTTCACATATTGCATCGGATCACTTTCAAGACTAAT
>2A-10043_2715_DJ_PR_1_Plus_410069_410348_[GENIC]_LOC_Os01g01780_"Exostosin family, putative;Ontology_term=GO:0016740,GO:0003824,GO:0008151,GO:0016020"_intron2
TCTATATTTCTCTTAGGTACAGTAGCATATTACAAATGTTTTCATCTTGTCCTACATCACTATATCATGCAAGATCGATGGATATCCATATATCTAATCTAATAGCATCTAATCAAAGTTTTACTTAACTTCAGGAAAATCCACCGGCGGAATCAGCTCCTTTTCTCCAAGAGGTACATATCTGCGCCGAATACATAGACTTGTAACTAATATAATTTCTGGTTTTTAACCTCCTTACTTGTGAAGCCCATTTCCAGTGGTTCTCCTATAAGGAGGTCTG
>2A-10046_2715_DJ_PL_1_Minus_3661544_3661383_[INTERGENIC]_LOC_Os01g07610_hypothetical protein_
ATAATTCGAGAGCGGAAAAAACCCCCCGAAAAATAGTTTTTTGCAGTTCATGTCTACCTGCGAAATTCCCCTGGTCGTCACTGTACTGTGGAGTATGTAGTTAAACTGAAAAAGGAAGCAAATTTATTGTTAACAGTTTGCACTATTTGGCTATGCAGTAAA
>2A-10062_2715_DJ_PR_1_Plus_18683928_18684273_[GENIC]_LOC_Os01g33990_"transposon protein, putative, CACTA, En/Spm sub-class"_exon2
CGTAGTGCAGAGGAGTACTTTAACATGAGGCATGCAAGTGCTAGAAATATTGTAGAGAGGTCTTTTGGAAGACTAAAGGGTCGTTGGGCGATTTTGAGGTCCCCATCATATTTTCCTATCAAAACTCAGTGTCGAATTATAATGGCATGTGCTTTATTGCACAACTTAATTTTGCAAAAGATGTCTAGTGATCCATTTGAGGATGAGGACGAGGATGAGGATGAGGACGAGATACCATTGGATATACTTGAGGGAGAACTCGCCGAACCTGAGTTTATCTCAGCTATTTCGACATCTGATGATTGGACAAATTTTCGCAACACTCTTGCTCATGGGATGTATAATA
>2A-10077_2715_DJ_PL_1_Minus_33552977_33552773_[INTERGENIC]_LOC_Os01g58040_Similar to photosystem II D2 protein_
AAGTTTTCATTTATTGGGAAAGAATCAATGACATACAATGCATTACAGACGTATGATCATTACCCTTTAACCGGGTTATTCTATTCCACTTCTAGATAGAGAAAAAAACTAAAGGAGAATGAATGAAAAAAGACAGAGTTTGGAAGTTAGACCCCTTTCTAAGACTCTCTTTCAAAAAAGAGGACATTTTGAAACTTTTAACAGG
>2A-10080_2715_DJ_PL_1_Minus_18105956_18105743_[GENIC]_LOC_Os01g33000_hypothetical protein_intron3
ACTTGTTTTATTCTGGCGTCTTGTGTTTACCAAAACAATCAGGAGGTTTTAATCCGGTGCAGTGTGTTCTATGACATTCCAACTTTACAATTTGTAGTGATTGTATAGACTCGAAGGTAGTGAAGTTCAATCAGATGTGACTTAATCGTGAGATGTTGTCGTTATGATTCTGGATTTGGAATGATATATAATAATATTATTTCTCATTGTCAAA
>2A-10081_2715_DJ_PR_1_Plus_16908903_16909207_[GENIC]_LOC_Os01g30970_hypothetical protein_exon2
TGGTGTGCATGCTCGCCGCCTCCGTGCCAGCGGGGAAGTCAAGAATATATGAGCAGTCCGGGAAACCCATTAGCAGGCACAAAGGGTACCTCGCCATGGTCTTCGCAGACTACAACCTCTCCGTCGAGTACTACCACGCCCCAATGCTTGTCATGATCGACCGCTTCCCGGCAAGCAGCGGTGCCGTCAGGGGAGCGGTCCGGCTGGACATGCTGCCTCGGCACGCCAACCGTTGGGCCGGCGCCGACGTGCTCGTGTTCAATACAGGGCATTGGTGGAATGAGCACAAGACTATCAAATCGTAA
>2A-10102_2715_DJ_PR_1_Minus_3417720_3417595_[INTERGENIC]_LOC_Os01g07250_"Saposin-like type B, region 1, putative;Ontology_term=GO:0009056,GO:0019538,GO:0016787"_
CCATGGTCGGCAATTGGGACTTGGGCGGTTCATCGATCAATACTGCTCGACCACCGGCCGGCTGCTCCCGTCACTTCAAAATCCCTTATATTAGCTAGCTCTGCTGCTAGTATTTCTTTTGTCTTG
>2A-10108_2715_HW_XL_1_Plus_3189710_3190132_[INTERGENIC]_LOC_Os01g06750_"Leucine Rich Repeat, putative;Ontology_term=GO:0006464,GO:0000166,GO:0016740,GO:0040007,GO:0009607,GO:0030154,GO:0016020,GO:0005886,GO:0009628,GO:0009653,GO:0009719,GO:0009908,GO:0016301,GO:0005515,GO:0007165,GO:0003674"_
GTAACGTCGAAGATAATTCATATTTTTCAGATAGAACAACACCAGGAAGTTCACTATACTGCAGCTTTGCAGCTCCTCACTAAGCGCTACTCCCTCCGTTTCATAATGTAAGTCATTTTAGCATTTTTCACATCCTATCTAGATTCATTAACATCAATATGAGTGTGAAAAATGCTAAAATGACTTGTATTATGAACGGAGGAAGTACAAGTTAGTGCCGGTGGCATGTTTTTCAAATGAGAAAAATGTGGGATACTATGCAGTTGATGTGGAATACTGATGGCGTTAGCATCCGTTGTTGATAAAAAAAATAAGAAGAAGAAACCCAGATTAGTCGAGTAAGCCAGCGCACGCGTGCCAAGCCACTAACTATCCCCCCTCCCAAAAAATGAAGATGAT…
>2A-10116_2715_HW_PR_1_Minus_28005044_28004804_[INTERGENIC]_LOC_Os01g48840_hypothetical protein_
CTGCAGAACTTCCCGTTCCCTTCTTATAAACTGTTGATGGCCAACATTGTTTGCATTGTACCCGATTCTGAACATGAATTTTTATTGTCCTGGATGTAGAACCAACAGACGGTATCTATTGGAGTATTAGATCTATTTTTGGTTTGATCACTTAATTGCACGTGGTAATTGTGTGCCATGCAATGTACAGAACTACAGATGGAGTCCTTGAATTTTTGAGCAATCATGTTGTGAGACTGTT
>2A-10121_2715_HW_PL_1_Plus_8245440_8245602_[GENIC]_LOC_Os01g14760_hypothetical protein_ATG154
CTTCGCGGCGCCCTACCGGTGCTTTAAAAGGAGGAAGTTGATAAGAAGAATCTGTGAAAGCATTAGAAAGACCTGAAGAGCCTACTCATTTCATTGGCTATAGCATTGTCATTCAGACCATTCAGTTTGTGATTAGTAACTATAATGGATTAAGCAGGAAAAA
>2A-10139_2715_HW_PR_1_Plus_1069749_1070078_[GENIC]_LOC_Os01g02920_hypothetical protein_exon1
GATGATCATCAACCGCGGCCTCACCGCCGCGGCATTGTCGACGAGGCTCACCGGCGCGTCGCGCGGCAGCGAGAAGGTGTCGCGGAGGAACTTGGTGAACTCCGGCATGGAGTGGCCCGTGGGATCCCGCGCCGGGTCGATGCTGAACTCCTTGTGCATCCGGATGCCGACCACCGCGCCGGGGAAGCACCGGACCTTGTCGTCCCTGTCCATGTCGACGATGTCGTGGCGCGACAGCCGGTCCAGGACGCGCTTGTACTTGCCCACGTACCACATCTGGATGTTCTCCACAACGAGCTGCACCTCGCCGTCGAACCGCCGCGCCTGCAG
>2A-10164_2715_DJ_PL_1_Minus_3823845_3823637_[GENIC]_LOC_Os01g07920_expressed protein_STOP214
CTGTATTTTATTTATTTCAGGAGTACAGCCGAGAGTTATAAATGAGGTGCCAACTGCCAAGTATGATGGTGTCTTCACATGGAACGGCAATTTGGTAAGTTACATCTGACGCCTTGCTTGCTTACCATTTCTCATATTATAATTTTCTCGTGATTATATGCTGAAAGAATAAGGTCATTTAACCAACAATATAAGCTACAATCATATCA
>2A-10165_2715_DJ_PR_1_Minus_7630206_7630003_[INTERGENIC]_LOC_Os01g13620_"retrotransposon protein, putative, unclassified"_
TGCAGAGAGGAGCAAAAGAGGACACCTGCCGAATTTGGGCCAGGCCGGCCCAGCCCATGGTTCGGCCGAACCTGCTGTGGCGCTGTTGGATGCAGGGCTTCTTCTGGACGACTTAGATTACTCCCCAATGACGGTGGGAGAGCAATTCTGACCATTCCAACCGTCATAACCGTCATTGGAGAGCTATAAAAGGCCTTCACCTCC
>2A-10174_2715_DJ_PL_1_Minus_40466506_40466142_[GENIC]_LOC_Os01g69990_"GYF domain, putative"_intron3
CTGCAGGCTTGGGATTTCTTCGCTCATTTACACCGAGTACGTTAGATGAGAGAGGTTGCTTCGGGTGCATTCCTTCTAACTCAGACCAAAGCAAGCCAAGAGGACTGAGCTCACTCTCTCGGGGAACATCATGCTGGGGCAAATTAGCTTCTCCCATTGCAGCACGGTGATCACGTGATCCCAACTGGAAATCTGAACGGTCATTTTCAAGATCCCGTAGAGACTGACCAGTGCTGCTGTTAGGCCTCGCTGTGTACAAAATTTCTGCGGTAAGTAGAAATAAAAAAAAATGAGCATTTACTGCAAATTGGAAACAAAGGACTGAGAGATGATTGTGAATATAAGGCCTCAAAAACCAAGGAAAC
>2A-10186_2715_DJ_PL_1_Minus_41029391_41029299_[INTERGENIC]_LOC_Os01g70910_hypothetical protein_
CTGCAGCTGGCTACAGATCTGTAGCCCGTTGCTTTTCTCTCTCATCGTTTATCTTATTAAAATATATTTATAGCTGGCTAATAGTTCGCTATC
>2A-10192_2715_DJ_PR_1_Plus_32339820_32339982_[GENIC]_LOC_Os01g56190_"Helicase associated domain (HA2), putative;Ontology_term=GO:0006139,GO:0003676,GO:0003824,GO:0000166,GO:0003723,GO:0016787"_STOP214
CCTTTGTTCGGTGCACGTTGCTATTCTGTTCAGCTCTGCTTCCCAACTTGAGCGTGCCTTGTAATCTGATGGCAAGGCGACGCCATGCCATGCCACAGTCCACTGGTGTCTAACCACCAAATTGTACTCGTTGGAAGAGTGACCCATACAGGCTCAACGGGAG
>2A-10195_2715_DJ_PL_1_Minus_34145959_34145506_[GENIC]_LOC_Os01g59140_"DNA-directed RNA polymerase (EC 2.7.7.6) 23K chain [imported] - Arabidopsis thaliana;Ontology_term=GO:0016740,GO:0006350,GO:0003677"_ATG29
CACACAATCGACTAATCGAGCCAGCTACCAATCCGAATCTAAGAAGTCGATCAACGCAGGAGGGAAGGGATGCCGGCCGATCCCGAATTCCCCGATCGATCCACAAGAAAAACAGAGAGAGCTAGCTGCTGGGCTTGATCGATCTTGCGTAGCTAGCTTGCGGATGGATGGATCGATCGGGCGAAGTGGGGGTGAGGATGCATATGGCTCACCTGGTCGGAGGGATCGTTCTTCTTGTACTTGTTGATGAGGAGGTCCTCGCGGTGGAAGGACTCGCCGTACTTGCGGAGGAAGTCGCGGCGGCCCATGGCGAGCTCGTGCTCCACCACCAGGTACCCTCTGTCCCGCAGCATCTGCATCACCGTCCGCCGGATCCGCACCAGCCGCCCCACCATCACC…
>2A-10202_2715_DJ_PR_1_Plus_40140135_40140341_[INTERGENIC]_LOC_Os01g69090_"CBS domain, putative"_
GTGTGTGAGTCAAGATGGTTGGACCATTTATCTTTTATCTCCCGTCACCACAGACAATCAACTGTCACATAAGAGCGAGTTAGAGAAGGTGTTTAGTACGGTGGCGATCATCAGAGATCCCATCAATTAGCTGTGCTTCTTTATCACCCATTTCCACTAAGGTAAAAGAAGGTATAATGCCTAATGAACCTTAATTTGTCTGGGGAC
>2A-10205_2715_DJ_PR_1_Minus_17777632_17777459_[INTERGENIC]_LOC_Os01g32460_expressed protein_
CTGCAGGCCCACTGCCCCTTGGTAATTAATAATGTTAATGACACTAGTAATCCCTCGATCTCACGGAATTAAAAGGTATAATCGATAAATAATTCCCGGCACGGCGGTGCGCCCACACCACCACACGCGTCGCGCGTGACTGCAAGCGGATGCACGTTCCCGTCTAACCCTGCT
>2A-10209_2715_DJ_PR_1_Minus_5207254_5206808_[GENIC]_LOC_Os01g10000_hypothetical protein_STOP16
TCATCCTTCGTGCCGTCTGTATCAGGTGATCAATTTTATTAGGAAATCAGCTAAGCTGCCCCCAAAAGTAAATAAGATTAGCTTAAGGTGATAAATTAGTATATAGTAATCCCAAAGTAGCAAGTCAGCAAGTGGTTTTATTATTTTAAAGAAGGACGGAATCTTTCCGCTTCCCTTACTAGTTAAGATTTGCAACCAACCGGCAATGCGATGCGATTAGACCAGACCACTATTTTAACGTTTCATACACATCACCCTACAAGATCCCGACCATAGTGTTTTGACGACTTGACCTAGGTTTACATTTGCAATATCTTAATCCCCTCGAACTCCCAACGGTGCAACATTAGAAAAAAAGGTGCGCAGAAAGGAACTTACCAGGAACTGTCTCGATGCATG…
>2A-10224_2715_DJ_PR_1_Minus_4959265_4959195_[INTERGENIC]_LOC_Os01g09640_"Transposable element protein, putative"_
GAATAAGACAAACAGTCAAATATATTTAGAAAAGTCAACGACACTAAATATAAATATTAAGGGACGGAGTG
>2A-10236_2715_DJ_PR_1_Plus_28688319_28688495_[GENIC]_LOC_Os01g49950_"transposon protein, putative, mutator sub-class"_intron7
TCTGGAGGGCTATTTAATAGCTCGGAGCATCCAAACAAGACCATTGTATTATTGTGTGGCCAGTCAAAGAGTAACTTGGATAGGGCCGGTGGCTTGTTATATATATACTGGATTAGTTGCGCTCCTTAAATTTTCAGAACCATATGGAAGTGTACTCTCTCCGTCCAAGAAAAGACA
>2A-10239_2715_DJ_PR_1_Plus_34364187_34364391_[INTERGENIC]_LOC_Os01g59440_"leucine-rich repeat protein;Ontology_term=GO:0006464,GO:0000166,GO:0016740,GO:0040007,GO:0009607,GO:0030154,GO:0016020,GO:0005886,GO:0009628,GO:0009653,GO:0009719,GO:0009908,GO:0016301,GO:0005515,GO:0007165,GO:0003674"_
CTCGTCGCCCCCCGTTCGTGGCGCTGTTAGAGGTAATCGATCGCTCTTTATCTCTTGCTTCGGGATTTCATCGAATGCCTTGAGTTCGCCTCTCCCATCCAGTTTCTTGAACTCGTCGGCGTTCGTTCTCGCTTTTTTGTTGGCAGGTTAGGAGGATTCATTGGTGCGGCACTGCGGCATTACGACGAACGTCTCGAGCGCGCCT
>2A-10241_2715_DJ_PR_1_Minus_29419079_29418957_[INTERGENIC]_LOC_Os01g51220_"Transport protein particle (TRAPP) component, Bet3;Ontology_term=GO:0006810"_
TCAAGAAGAACAGCCACAAGTTTTTATTATAGATTAATCCACACTGTGCCATTGGTGAAGATGAACAGGGCATGGGCCGAAATTTCCAACCCGAGAACACCGCAGCCGCCATCAAGAACCGTC
>2A-10268_2715_DJ_PL_1_Minus_34394541_34394142_[GENIC]_LOC_Os01g59510_expressed protein_exon3
GTTTTAGAACTATCACACTTGTCGTAATTACGCATGATTATCTACTTATCTAAGAAAGATAGTAATTGTACTGGCTGAGTAAAAAGTGATAATGAAACCAGAGGAACATTGAACAAAGCTTTAGTTTTCCTTGAGTGCAATGTGCTGGGTATAAGCTGTAAATAACAACCTTAGTAACTACAAACATAATTTGACAAACAACACTATAAAGTGTAGATCTATGCCAAAGAAATTATTTGCAAAGAGGAAAATAAATGCTTGAAAGGAAGAAGAAGATAGTAAATAAAGAAGGGCCTAGGGGTGCTAGTTACCTGAAGACCAAGTCCAAGCTCTATGTTCCTTGCTTCTGTGATTTCTGGAATTCTATCATTCATAGGCAATGGATATCCCAGTGTGTTCA
>2A-10269_2715_DJ_PR_1_Plus_28325592_28325768_[INTERGENIC]_LOC_Os01g49300_"retrotransposon protein, putative, Ty1-copia sub-class"_
ACGAGCCAGCCAGCCAGCCAGCCGACGAGGAGGGAATCGACGCCCCAATTCAATTCGCGCGAGGCGACCGCGGCGGGGCGGCTTGCGCCCACACGTTTCTCCCCTCTTGCTCACTTTTTATTCCGCGGGAAGAGAGGGATAGATTCAGCTGGGCTGGTGGTGATTGGGACGGCGCTG
>2A-10319_2715_DJ_PL_1_Minus_35661876_35661566_[INTERGENIC]_LOC_Os01g61660_"retrotransposon protein, putative, unclassified"_
CTGCAGTACGGACTCTAAGACGCAGTGTCTGTATGACAGGTGGAACCATATATTAATAGTGTAGTATGTAAATATTGTATGAATAAGCTATTAGATTAGCTATAGATAAATTGAAGCTAGTAGTTGGCCATACTGTTGAACTTGCTCTTACGGGGGCCTTCCGCACACGAAGATTGGATGCGGACAACAGCACGAGCATGCTGTTTCAGGAATCCATCCGTTCCACAGTTCCCAGCCGCGTCGCTGGCGTCTCCCTCGCGTGCCCACGTTCGCTCGCGGATAGGGGGCGCGTACGTGCGCCTCGAACGACG
>2A-10322_2715_DJ_PL_1_Minus_29033499_29033115_[INTERGENIC]_LOC_Os01g50610_"SAM dependent carboxyl methyltransferase;Ontology_term=GO:0009719,GO:0009058,GO:0006629,GO:0016740,GO:0009605,GO:0006950,GO:0009607,GO:0007165"_
TGCAGTGCTCGCTCCTCGGGGTATTTATAGGCAGGCCAACGGAATCAGAATCGCTGGCTCGATCATGTGGCTCCAGCCATTGGCAAGCGTCTCCTCCCAACTTGCACGAACTGTGCACGCACGCACACACATAAGAGGAACATGGCTGCTAGGTCGGGGGAGAGAGAGAGAGATAAATATCAGCTGGCTCGCATTGCCTATATGTCCCTATGAACTTACGATGATTTGCTAGTAAGATATTGTCATCGTTATTATATCATATGATACGATACGTGCATATGGAATGGACGGGTTGGGTGCGATACGCTGCACGCAGCTGGTGTCACGGCGCATCCATTCGTCTCGTGCCCCTTTTTTTTTTCCCCTTTTGTTTTGTGGGAATACG
>2A-10330_2715_DJ_PR_1_Minus_23953485_23953203_[INTERGENIC]_LOC_Os01g42290_"Protein kinase domain;Ontology_term=GO:0005886,GO:0030246,GO:0009719,GO:0006464,GO:0000166,GO:0016301,GO:0016740,GO:0005515,GO:0030154,GO:0007165,GO:0016020"_
CCAGCTTTAGGAAGGCAGGCACGTGAGAGGTGGGCACGCACCGAGGCCAAATCATGGAGCCGAGTGCGAGTGCCAAGGCCCCCGTGTCCTCAGCTCATCACTGCCCAACATCACCATTCAGCGAAGGCCTACAGAAAGAAAACACAGCAAGGCCTCCGTACTACCAAATGCCAATATGCATGAGTACGCGAACGATTTTTCTTTTTTCAGATTGAAGGGCTATATACTCCACCGGTTTGCAAAATGCGACGAAAACCGCTAGAATCGATAGGATTCAGTAGGC
>2A-10346_2715_HW_PL_1_Minus_18188193_18188042_[INTERGENIC]_LOC_Os01g33090_"Protein kinase domain, putative;Ontology_term=GO:0005886,GO:0030246,GO:0009719,GO:0006464,GO:0000166,GO:0016301,GO:0016740,GO:0005515,GO:0009607,GO:0030154,GO:0007165,GO:0016020"_
ATTTTTACATGGGCCCTTTCAGCAAAAGCGATGTGGCATCATTGATTTTTAGTACTAGAATACATATACCTTCCTGGTTGATAAGAGGCAGTCACAATATGTTACTGTAGGGATCAGGTTGTTTTTCCTTCAAGAACCTGTTCAGAATTCAG
>2A-10357_2715_HW_PR_1_Minus_28907748_28907565_[INTERGENIC]_LOC_Os01g50390_hypothetical protein_
GTCATACATAAATCACTATTCATGTTTTATCATCTAATATCAATAAAAATACTAATTATAAAAAAATTCAAATAAGACAAATGGTCAAACGTTGAACGTAAATAGTAAATAGTGTAAAACTATGAGCCGGAGAGAGTACTACTACATGCATGGGCCAGGCGGTAGCAAGCAGTGGCATCGGCGG
>2A-10362_2715_HW_PR_1_Plus_3191153_3191376_[INTERGENIC]_LOC_Os01g06740_Ribosome inactivating protein_
AATCGGAGTAAAGATAGAATTTATCTCCTTCTAAGACCTCTATATAAAGAGGGACGGGATAAGACATATATGGTTAACTTGTACTCGAGACCAGAACTATAATGAAGAAAGAGCTTCACCATATATTTATGGTAATTGTTTATTTCTGCAATGTTCTTGAAAGCAACCAGAAGGGTGTGGGTATTCTATATCTTTACTACTGTGGGAGGGACAAGGAATGGATG
>2A-10364_2715_HW_PR_1_Plus_24595425_24595695_[INTERGENIC]_LOC_Os01g43140_"Lipase, putative;Ontology_term=GO:0006629,GO:0016787"_
AAGGGTAGTAGTTGGCCCCCCTTATCACGAGCACATGACGAAGTGAGCGGGCTCTTTGTAGCCCTGGAAAGTCCCCGGGCCCTCAACCGCAGAGATGCGGCCGCGGAGACGCGGAAAGTCTCAGCGCTCGCGCCCTCCTCTTCGCGAGGGGGCAGAGACACGTGTGGAGCCCTTTGGGCGCGAGCCGAGATCATAATTGGCCAATTACACAGTTATTCACTTGATCCATCTCCGGATTAACAGAACGGGGCTTACGATTGTGTGCAAAATC
>2A-10365_2715_HW_PR_1_Minus_30287183_30286846_[INTERGENIC]_LOC_Os01g52710_"Glycosyl transferase family 8, putative;Ontology_term=GO:0016740,GO:0005975,GO:0009058"_
ACATTGTTTTTCCTCCGGGCCTCCTGCCAAACAATTAGGCCATTCGTGCATGCGTGCGACTTAAGGGGAAAACTAGCACGTAGTTTAGTGTTTACCATATCAAAATGCATCCGTCAGTAGTGAAAGTTTACAAGTTGCAACAGCCAATGGTTCGATTGAAGACTATACGTAGTCCCCATTCAGCTTACAGGCGTCGTAGTTGGGTTGCGGTGGCAATTCAATACGGCTATACGGCCGGCCGGTGCGAGAGCCCTCGCGCAACAACCGTATAAATCGTCTGCATTTATTCGTCAGAAGCTCAAGCTCAGCTCAGATATGGATCGCACGCATTTGTGTCC
>2A-10369_2715_HW_PR_1_Plus_31393784_31393954_[INTERGENIC]_LOC_Os01g54600_"WRKY DNA -binding domain, putative;Ontology_term=GO:0030528,GO:0006350,GO:0003700"_
GCCGAATCCCAAGCCGAGAAGTCGCTGCTACGACGCTCAAGTTGATGACAAAAACTCCACCGCCCGCAAAGGCGACAGGCGCCGCGCCCGCGCGAGCCCCCCCAACTGGTAGCTTTGCAGCGCGTGCGCGTGCGCGTGTGAGCCGTGTAGCGACCGAAGCTTCGGCTGCAG
>2A-10389_2715_HW_PR_1_Minus_7840270_7839651_[INTERGENIC]_LOC_Os01g14000_hypothetical protein_
GCAAGTACTTAACTCTGCAAATTTTGCGGTTAATTATCATAACTACATAGATAATTAAACCCTGTAGCCAACTAATATAGTTAATTAATTACCAGCTCCTCGCAGATAGCTAGACATCCATAGTTTTATACTCATCTAGTCAGAGATTTTAAACAGTGTAGTTGGTCACCATCTCCTATCCCTGACATACACTGCTTCCATGGAGCTAAAGAGGAATCTAATTCTAAGTGAGACAAGCATGTGACCATCAGACACATCAGCTGACTAGGCATTGCATGTTACAGTACGTGTTAGGTATGTATGTTCATGCAAGTTGATGTAATCTGAATCCTTTATTAATTACGCCAATGTTTGTGTGACCACACTGTACTGACCAGCACTCCAGCAGCATCGATCCAA…
>2A-10392_2715_HW_PR_1_Minus_18012054_18011689_[GENIC]_LOC_Os01g32860_hypothetical protein_intron1
AAATTTCAATGACAATAAAGAGGGGAGGCAACGAGTAGGTTGTAGAGTAGTATAGTGGTGGAGCCGCCGACGGTTGGCGGGACTTCTAGGAAGTAAAAAATGAACCCAACAATAATTATATTCGATTTTGAAAATCCCAATGATAAAGAGGGGAGGCAGCGGGCAGGCCGTAGACGAGTACAATAGCGACATTTGACGGACTTCTAAAAGTTATAAAAAGAAACCCAATGAGACAATTAACTCTAAAAACCTAATTTTGAAATATTCCAACAAGAATAAATAGAAGTTGCGGTAGATCAAGCAAGCAAATTAATAAAGGGATGGCAAAGGAATAAGTAGTGGACTGGTGTGACTTTTCAAAGCAAC
>2A-10444_2715_HW_XL_1_Minus_11049489_11049385_[INTERGENIC]_LOC_Os01g19470_"Cna protein B-type domain, putative"_
GGCTCTTTTCAAATGAAGGTGACAGAGACTAGGCACCCCTCCGTCAACCGCTACTATTGCTACTCACGCTCAAAGGAAAGGAGAGACCGGTTGCTTTCGATGTTC
>2A-10453_2715_HW_PL_1_Minus_29431991_29431468_[INTERGENIC]_LOC_Os01g51230_"IQ calmodulin-binding motif, putative;Ontology_term=GO:0005515"_
CCATACTAAAATTTTGATAGTGTCAAAGTTTGGGTAACTTTTGGCACTACCAAATTTAGATGGCCAAAAATTTTTTATCTAAAGAGATGTTTTGTTAAAATTTGGCACCAATCCAAACAACTACAAACACTATTGAAAATTGCCAAAGAATTGGTAGGACACAATTTGGAACCAAACCAAACCAAAGTAGCACTTGGCACTGGGAGGCAGCTCCATGGACCGATCCACCGAGCGGAGACGTGTGTTAAAACTGGGCGACTTGGCGCGTGTGTTGGTGCGCGGACGCCACGTCAAAGATCGTGTGTGCGTTTGTGGGGGGCGTACGTGACGGGAGGCATTGATGGATGCCCGCGATCACGATAAACCGTCCGGTGGGCGCGCGCGCGCCAAACGGCACGG…
>2A-10455_2715_HW_PL_1_Plus_6521587_6521666_[INTERGENIC]_LOC_Os01g11980_hypothetical protein_
AATAATTAATTTTTGGGTCCACATGAGGAACCAAAAATGTTGTGGTATTTAGTTTGTTTAATTTAATTTAATTTAATTGT
>2A-10473_2715_HW_PL_1_Plus_8795020_8795204_[INTERGENIC]_LOC_Os01g15650_"transposon protein, putative, mutator sub-class"_
GCGTTTGAAAATTATTAACCTGGTTAATTCTGACTACAATTCAACAGAGAAATGCGTAATTTCTTTACTGATCATGGCTGATCGACTGTTTTGTGTAAAATTCGTAGACTCAAATCGCTTTCGGTTTCTTCACCGGGGACAGTTCACCTAGCAGAGAGAGTAGATAGATATATTTCTGTATCCTT
>2A-10479_2715_HW_PR_1_Plus_18001698_18001965_[GENIC]_LOC_Os01g32840_hypothetical protein_exon1
CCCTCCTCCCATCCCCGCGCTACACCTCGCTCCGCGCTTCCTCGCTTCTTCCCGTCGTCGCGACCATGGTCTGCCCCCACCGGCACCGGGGTGGTTCCCCCTTTCCACTGGAGCCCTGCCTGGACTACCCCGACGGCGCCGGGGTGGTATGCCCTTTCCCTGGACTAGCTGCGGCACACGCCATTCTGGTCTGCGACTCTCCTCCTCTGAAGTCACTTTGATCCCCTTCACAAGCCTGAGCAACCCATGTGAAGGACGACGCCTCCGG
>2A-10494_2715_HW_PR_1_Plus_6692457_6692952_[GENIC]_LOC_Os01g12250_hypothetical protein_intron1
ATTGCTTTCAGATCGACGCAAATTATAAAAGAGTGACCACTCTGATGTCAGTACTCACTGCACAATAATGCTTTATTCTCCTCACCATCAGGGAAGATAAATATCATTTCTACATTATGAATTTGTGCTCGCACAAGGTATCATTATCATGTTCAGTTTACCAATGATGGTGGCCTATTTTCCCAAACAAATGCTGTACTAGTTTTCATATTTTTGCTTAGTACGTTCTCCTAGAGGCATCCTGGCAATGCCTGTATTGATTGGCTAGAAAAATCAACCTTCATTTTACCTTACAGAACTACCCCCCACCTGAATGAGATAACATTCAAAAGCAGTCAAGAAACCTATAGCTCAACAAATACATGCTAAACTACTAGCTCAACAAATACATGCTAAACT…
>2A-10531_2715_HW_PL_1_Minus_7518873_7518781_[INTERGENIC]_LOC_Os01g13490_hypothetical protein_
CTGCAGGTGATCTATGATTGTCACAAGCCTCTGTTTTTCCTTGAGAGATTTCTTAACTAGCACAATCAGGAATATTGTAGTCCCTATATTCTC
>2A-10554_2715_HW_PL_1_Plus_6266664_6267252_[GENIC]_LOC_Os01g11620_"GDSL-like Lipase/Acylhydrolase;Ontology_term=GO:0016740,GO:0000003,GO:0005576,GO:0016787"_intron4
GTCTCAGGCTCTCAGCCATGACGTGATCAGGTTTGGATGGCATCCTGGGTGATCAGGTTCAGGCCACGAGATGGGGTACAGATCCAGTGATCCTCCCGGTATAAGAACACTTGCAGTGGGCACATTGTTCGTCTGAAAGGTCTAGCCCAACTAACCGGAAATCCGGAATAACAAACACACTCATTACGCACTAGCTGCGTGTACCTGAACATGACACAATTGACACGGACATTTGCACATAATGCAACACATGGCCTTCTTAATTGCCAGGCAAATGTTCAGATTGATTGGCCAGATATGTATCTCTCTGTACCATGATAGCAAAAAGAACTTGCATTCTAACGTTCAGTACCTGCCTGAACACTGTAGCCACATTATTAAGGACTAGTAATGTACTGA…
>2A-10601_2715_HW_PL_1_Minus_30793013_30792913_[INTERGENIC]_LOC_Os01g53630_"Ulp1 protease family, C-terminal catalytic domain, putative;Ontology_term=GO:0009056,GO:0019538,GO:0016787"_
TGCAGGGGTGCACGTCACAGCGTGCCCCGAGACGCACGGCACGGTGTGATGGTGTACTGGACGGCGGAAAAAAAAAGAGCAGCGCCGTGTGGATGATTTGT
>2A-10603_2715_HW_PL_1_Minus_29471758_29471348_[GENIC]_LOC_Os01g51290_"Protein kinase domain, putative;Ontology_term=GO:0005886,GO:0030246,GO:0009719,GO:0006464,GO:0000166,GO:0016301,GO:0016740,GO:0005515,GO:0009607,GO:0005618,GO:0007165,GO:0016020"_ATG179
AAACCACTCTAGCATTCAGGATCGGAACTGCATGATCCTGGCCAAACTAGACCAACAAGGAGGCCCCCAAAACTCCCACAGAGCAGACCAGCACAGCACAGAGCACACCACTGCACATACCTCCAGCTCCACGGATCACGAGCACGCAGACGACCAAGGTGGCGGCGAGCGCAAGTACACAGCCACCAATCCACGCGCCTCCCGCTCGTCCTCCTCCTCCACGCCGCCCCATCTCCTGTCCTCCCTTCCCCGCCTCCCAGCCCAGCGGCAGAGCTCGGGATTCGCCACGATCACATCTCTCTCATTCACCCCGGAGGAAAAGGTCGGCACTCCTCCGCCGCAGCCCGGCGACACAGCACCGGCGCGCGGGGCAGCCGCGGAAGCGGACGGCGGGTGTCG…
>2A-10603_2715_HW_PR_1_Plus_29470755_29470856_[GENIC]_LOC_Os01g51290_"Protein kinase domain, putative;Ontology_term=GO:0005886,GO:0030246,GO:0009719,GO:0006464,GO:0000166,GO:0016301,GO:0016740,GO:0005515,GO:0009607,GO:0005618,GO:0007165,GO:0016020"_intron11
CAAAAAATACGACTGGTCAAAAATGATCAGTGATGTCCATGATCATTGTATTTTTGGGTTAAAAACTAATAAGATGGCAACTAAAACTGAAAATATTATCAG
>2A-10624_2715_DJ_PR_1_Minus_36124061_36123614_[GENIC]_LOC_Os01g62440_"RNB-like protein, putative;Ontology_term=GO:0003723,GO:0004518"_intron10
ATATGTGAAGTCAAGCATTCTTTAGTTGACCATCAAGATATTTAATAAAATATCTAGATTGATCACATCAATTTGATATTATTGTATATGCTACTCACAATACAATAGACTTAGCAGTAACTGTGGCACCTTGGAGACTACATCGATTAGCAAAACGACCTATATTTTGTGAAAGAAAGAGTGAAAGGCAGGTAATTTAGAGTGTGTATCGTGAGATGAAAATCATGGGTATATTTAGGAAATATACCTGAGCAGGTGGGCGAGGTTGGTACACAGAAGAATCCCGGCTTTCGACCTTGACAAAATAGACTATGTCCCTTGATAACAAGAAGTGTGCACAGTAGCTTTCCAGAGACTCCTTGCTACCATAAACTATCTGAGAAAACAAAAGATTAGAGT…
>2A-10625_2715_DJ_PL_1_Plus_6012815_6012979_[GENIC]_LOC_Os01g11250_"cation channel family protein, putative;Ontology_term=GO:0006810,GO:0005886,GO:0009719,GO:0000166,GO:0005515,GO:0040007,GO:0009856,GO:0005215"_intron2
GAGTGAGCCGTTGACTCCATTAGCCAAAATCGGTCATCATACTGCTAAAGGACTAAAATTAACACGGTATTGTGAGTTGAAGGATGGGCTATACCTGGTATTTCGGTTGATGACGAATGTTAAACTCGACAACAAATTAAGGGATCTAAAGTAAACTTATTTCCT
>2A-10659_2715_DJ_PR_1_Plus_29806125_29806354_[INTERGENIC]_LOC_Os01g51880_hypothetical protein_
ATATGTCACCCGGGAGTCAAAACCACACCGCGCGCACCACTCGCGGCCGCGTGTCGACGTCTCCACCACACCCCCGCTCGCTCCGTCTCTTCTGCGGCATCAAAAATCTACTGCCCCCGTACTAGCTTTCGGTATACCGGCCGGCCCGTGCGTAATGTAGTCATGTACTCCGAGCAGGTGGTACGCGACAGCGACGCGTACGTACAGGCGTCAACCGCGACTCCGCCCCT
>2A-10667_2715_DJ_PL_1_Plus_24910973_24911149_[INTERGENIC]_LOC_Os01g43530_"Late embryogenesis abundant protein;Ontology_term=GO:0009628,GO:0009790,GO:0006950"_
TCAGACGCCCATTTGCAGAAGGCCCATTTTAAGTATATGGAGGCTGATAACGCGATCCATTTTGAGCCCCATTCTGTATTGGGCCCGGAGCAGCGCAACGCTAGAAGATTTTCTTCATCCTATGCCATCGATTGGCCAATTACGGATAATACACCAAAGAGTGTATTAGCGAAAAAA
>2A-10699_2715_HW_PR_1_Minus_37864846_37864733_[INTERGENIC]_LOC_Os01g65300_"retrotransposon protein, putative, unclassified"_
AGTTATCAAATTCCCTACCATTGTCACACTGAATGGCACGCAGGACAGTGGAGAACTGGGTGCGTACAAGAGAGTGGAAATTGGACAGAATCTGAAAAACTTCGGATTTTAAAC
>2A-10704_2715_HW_PR_1_Plus_38877103_38877336_[GENIC]_LOC_Os01g66970_"Zinc finger, C3HC4 type (RING finger), putative;Ontology_term=GO:0005515,GO:0005488"_ATG24
CCTCGGAGCAGGTCTCAAGAACGAGCCAAAAGGCGGGGCCTTTTTTAGCTTCCAGGACACCTACTCCAAGAACAAGACTAGTGGAGGGAGAGGAGAAGAATGCACAGCTGCACCCTCCTCCCCTCTTGTTTTTTATTCTGCTTTTTGATGGAATTTTTTGTATCTTCTCCTTCCTTGTCTAAAGAAAGAATTTTTGGAGTGTCATCTCCTGTAGCTGCACTTGTGTGTGTGTTT
>2A-10713_2715_HW_PL_1_Minus_38865907_38865483_[GENIC]_LOC_Os01g66940_"kinase, pfkB family;Ontology_term=GO:0016301"_intron3
ATCAGCAGTTTAGCAACTTTATTACTCCGAATACAGCTTACCCTGGCATAGTACTTGCATCCTTGATCTCCAAGAGTCACAAGGAGGAGCTTCATGGTAGGGCGCCATAGCTTCATGACAACATCATCCTCTACTGAGTCAATGCCGGTCAAGAACTCAAGCTCGACCTCGCTGACCTTGACAATGTCTGCCTGGTCCCAGATGCTCAAGATCTTGGTGCGAGCCTCCTCACGGGAGGGCCACAATGCCTCCCTGAGATTCGGGTCATAAGATAGCAGCGCACCAGCTTCTTTCGCAATCTCCATGGCACGCAAATGTGCTGACCGGCAGGGCTCAGCTATCAAGCTTATTGATCCATAATGGAAGACGGCAGCCTGGTATATAATGTAACTTACCATA…
>2A-10715_2715_HW_PL_1_Minus_1879081_1878633_[INTERGENIC]_LOC_Os01g04250_expressed protein_
TGGGCAGCGATCACCCGCCCAATAGGAATTCCGCCTTCAACCATGCCGTTTAGAATCTTTCCTACACCTTCGCCAATTGCCAAACGAATATTAGCTGTACTCCATGTAGTCTGTAGAGATCAAGAAGAACGTGAGGGGTGGATCCGACGAACGCATCAATCATAGGATATTTACAAGTCCTTGGCCAATACTCGTTTGAAATAATATTGTAGGCGCATTTGGATTTGGGACGGACCCAAATGGTTGAGGCCTTCTTGTTTGGGGAGTACCGGAGTAGCATATCAGTTTGGTGTTCTCTGGTTCCGTTGCCGCCCTACAACGAGCTAATCCTAATGCTAGCATCAACCGAACAAGTGGATTATCGCGTACGAAGTTTTGTACTGTAAGACTAGATAAAAA…
>2A-10736_2715_HW_PL_1_Plus_29037678_29037907_[INTERGENIC]_LOC_Os01g50620_"At2g21540/F2G1.19;Ontology_term=GO:0006810,GO:0009605,GO:0006950,GO:0005488,GO:0005215"_
CTATATATGCCTAGTACTGTACTGATCAGTGTTATAACATGATTGCCATTTGAAAAGCGTCATTCATGCTTACTCTGTTCTAAAATATAGGTATTTCCAGGTTGTTTCTATTTAGTTATCTCAGTGGTCAAATTTTGAATTTTAGTTTGCTTAAATAACCCCTTTCCAAACACCTGATTAGCTATAATTTTTTGTGCATTGAAATCAGAGAAGAACACTTGTATTGTGAT
>2A-10743_2715_HW_PR_1_Minus_30333385_30333204_[GENIC]_LOC_Os01g52760_hypothetical protein_STOP289
CTGCAGACCACCTAGTAACTACCGGTGTGATATTATACCCAGCGTTTCATACCCGAGAAAATTTTTGTGTGAAGATGCATAGTTGAAATATACTCCCTCCGTCCCAAAATACTTGTCGTTTTGAGTTTTTGTTTGTAACGTTTGACGACTAGTCGTATTCAAAAGATTATGGAATTATTATT
>2A-10747_2715_HW_PL_1_Minus_5235920_5235816_[GENIC]_LOC_Os01g10040_"Cytochrome P450;Ontology_term=GO:0019825,GO:0006519,GO:0005783,GO:0003824,GO:0006118,GO:0019748,GO:0009058,GO:0006629"_intron4
TGGACCAATCTTTGCAAGATGACGTGCGTTGCATCATTGTCAATGTCAGGTCGGGTACATACATATCATTAGAACAGAGTCGCCTTCTCACAAAAGAAAAGGCTT
>2A-10752_2715_HW_PL_1_Plus_40920926_40921419_[INTERGENIC]_LOC_Os01g70730_expressed protein_
ACAGCCTTCTAGCGCGCGGGGGGCGACGTGGATACACGCGCGTGCGTCCACGCCGTCCCAAATTCTCTCGTGCGAGCACTTCGCCCTTGCTTTTAATTACCCCGATTAGTTCTCTCTCCATATTTTCTGTTTGACGTTGGTTAGCTCAAAATTGATCTAACGAACGTCATATATTTGTGCAAGAACGTAGTATTTTTTTAGTCTTTTAGTAAAGGTTATGTACAAAATTTGAATCGTAAAAATGCTGAACAGATGGAGTGTTTATGTTAGAAAGATACTCCTAATTACTCCCTCCAGAATATAGCAATCTAGGATGGGATTAGACCAATCCTAGGACAATGTATCTGGACATGAGGCAATGTATATGTCCAGATATATTGTCCTAGGATTAATCTCATC…
>2A-10772_2715_HW_PR_1_Minus_26384819_26384693_[INTERGENIC]_LOC_Os01g46410_hypothetical protein_
GAGACTGATGTGGGGAGATGCTTCTGGTCGGGCTACGGACTAACTTTAGAAATCACCATGTGTAGCAGGGAAACGGCACTTGGCCGGTCGTCCGAATAGCTCGAAGTAGCCATCACACGGATGGCCT
>2A-20004_2715_DJ_PL_1_Minus_11029967_11029888_[GENIC]_LOC_Os01g19470_"Cna protein B-type domain, putative"_intron16
CTGCAGTTCCTAAACAAAAATTGGATCGGCTAGCGATGGAAAGCATATTAACCTTCGTCTCCAAATTGGTCAACGAATTC
>2A-20008_2715_DJ_PL_1_Minus_7232126_7231623_[INTERGENIC]_LOC_Os01g13000_hypothetical protein_
TTTTTCGCAGAGGTGTACAGCAGAAGTAAATATATTTTTGGGAGGGATGGAGGAAATATCAACAATAATCTAATCAATATATGCACCGCAACAAATTTACTGTAGCATAGATAGGAGTGTTTCATCAGTCGGATGGCTATGTGATACTTTCAGTATAGATTCTAGAGGATTTTTTTTTTCTAAAAAAAGTGATATTTGTAGGGAAAGATGTTCCTCTAAACATTTTTAAGAAGAAATTATGAGTGTGTTAGATATTGAACACTTAACTTAATTTAGAGTTGAGACCACACATTCCTTATCACTGCACTTGAAAGTGCATCTCTAGAGGATTATTTTTTCCTCAAAAGAAAATGTAGAGGATTGTTCATTCTCTGCATCAAACCTCTATTGCAGTGAGAC…
>2A-20010_2715_DJ_PR_1_Plus_26354932_26355359_[INTERGENIC]_LOC_Os01g46340_expressed protein_
TTTTGTGACCCGGCTTTGATGCAACTATGGATTGACGACCCCGTTTCAGCGGGAAGAGACACATCAAGGACATGTGTCGCTAATATAAGGACATGTGTCGCTGACATGTGGACCTGTAAGGGTAGGCTCCTTCCCTTTTCATGACTCAACCTTGTCAAACCATTTTTTTAATTAGTTAAAGAAAAAGTTCATATGCCCCTATACTCCGGATAAAAGTTTATCTATCATCCTAAACCTTAAAACACCATATCCAAACTCTTAAACTAATTTAGATGATGCTTTTGTATTGTTTAAGCTTAAACTAGTGGTTTTGAATAACTAATATATCATATTTACATTTCTTTAATCATTGGTTCTCAATTCATACCTCATAATGATATCAGTACTTGTTTTAAGTGA…
>2A-20015_2715_DJ_PL_1_Minus_37922619_37922270_[INTERGENIC]_LOC_Os01g65370_"Myb-like DNA-binding domain, putative;Ontology_term=GO:0009628,GO:0003677,GO:0016301,GO:0030528,GO:0006350,GO:0009605,GO:0006950,GO:0009607,GO:0003700,GO:0008219"_
TGCAGGCTTTGGGCACGCCGCCCTTGAACCAATCTCCGTTATTCCCCATGAGAAAAAGATTAGAGGTGATTTATTCTACACTTATTATGGAGTGAAATTATTCTCCTCAATTATCTCCTCTCCAAATCGAACCAGGCCAATTTAAGTACTACCTTGTATTAGTCGTATTCGTACAGTACTCCTGTATAATACGGAGTACGGGTAAGTAGCACGCGTACTCGCGGCCTGCATCCTCTTCGGGCTTTGGTGCATCCTCTTCGGCCTGCATCCTCGCGTACCAATATGTGGCCTGCTGGACCACACACGGACCTAGCAATCACAGTGCAGACCAATTATTGTGGGCCGCATAT
>2A-20019_2715_DJ_PL_1_Plus_28778234_28778428_[INTERGENIC]_LOC_Os01g50130_hypothetical protein_
TTTTGGTAAGTTGGATTGACCGGTAGCTACGAACTTGCGGTTTGTGAAAAAATGTTTTATTCAGGAGTAGAATTTTCCCTTCATGCGATCTACTTAAATTCTCGATCAGAACCTAATAATTCAAGAGCTTCACATGAGAAATGTTTTGAAATTTTTCAGAAGAATTTTGGGGCGTTCCTATTTAGCAGTACTGCA
>2A-20042_2715_DJ_PL_1_Plus_13357259_13357511_[GENIC]_LOC_Os01g23790_hypothetical protein_STOP44
CGCATCATGATTGAGAGGTGAGAGGGTAAGGTTGTCTTTTCGCATTAGCGATTGTTGGAGTCAATGCAAGCTAGCGACTGGACCTGTTGCCGCCACCGTTCCAGCCCCGTCCTCATCGCCCTTCCCTCGTCTCCGCGCGGCACCGAGGGCTCGCCCCGCACGGTCAGGCAGGCCGGAAGACCAGTAGGCGAAGCCATGGGGGCGGCCTCGCCGTCTCCTCCCTGCATCGTGATAGGGAGGCCGCTGGATATAA
>2A-20047_2715_DJ_PR_1_Plus_9339042_9339811_[INTERGENIC]_LOC_Os01g16450_"Peroxidase, putative;Ontology_term=GO:0009605,GO:0009719,GO:0003824,GO:0009607,GO:0006950"_
ACTCCCACTGTTCTTTGTTTAATCCAGCTAAGATGATGGTGACACGAGCATAACAAGAACATCTTTCTCTGCGATCCAGGATTAGTTTATCTGATTCTCTGCGCCCACTAGTGATCTTGAAGATGTGTGCGTTGGTGCACCACTAGCCCCAGCGCTAATCCCATCGCTAATTGTTGTCCTACTCTGATCCCACCACGTTCTGCCTCTGAAAATCTGAACACCATTGGCACGATCAGCAAGGTGCTCCGTTCTCTGTCCCGTCACTCCCGCCATGCGTTTGCATATTTTGAATCATTTGAATGACACTTGATTAGGGCAGGCAACCAAAGAACGTCTGATTTGACGACACTCAACGTGCTATCTTGCGCTATGCAGAAATGGGACAACAGAGAGGCTTTG…
>2A-20049_2715_DJ_XL_1_Minus_18108188_18107724_[GENIC]_LOC_Os01g33000_hypothetical protein_STOP252
AAATACTGGGGTCCTGGTAGCAAACCGACTATACCACTATCTGTTTTTGGTATGGCTTCTTACAAGTTCAGCAATTCAATATGGTCTTCGACTGATGGAGATCGGCAGCTGGCAAGCTTCTTGCAGCAAGCTGCTTCTGACTGGCTGCGGGATAGTCGTACCAGCCATCCAGACTACCAGTTTTTTGCTTCCCGTGGTGCATACAACAGGTAGTGGCACGGAGTCTACGCCTTGGCAGAATTTGCAGCAGAATGTCTGGAAGGTTTCAGCTGTAAATACACCGAAGGGGGAGGTGAATGGCTGATAGCTTTCACACATGCATGCGGAGAGACGGTGTGAGCTCCCATAGTAGGATGCAAGCAGTGTTCTGCTTTGTAAATGGCGGTAATAGGGGAGGGT…
>2A-20063_2715_DJ_XL_1_Minus_23496997_23496655_[INTERGENIC]_LOC_Os01g41550_"Eukaryotic aspartyl protease;Ontology_term=GO:0003677,GO:0009056,GO:0019538,GO:0016787"_
GCGAGGCTGTGACATTGGCATGCCACTTGACACAGCGCAACTGAGCGAACTGAACACACAGCCGTCACTTGGAAGTTTTCTAACGGTCCCAAGGAGTAAGAGCAGGGTAAATAGTACAGCCAACTACTAGCTCTAAAATATCTATAGCCAATCTAATAGCTTATTTTATACAATAGTTAACTATAAAATATACTACATTATTAATACCCGGTCCCACCACTTATACACACGTAACATTTTGGAGTCTGTGTTGTAGCCGGCTACAAATCTGTAGCCCGACTTTTTTTCTCTTATATTTTCTTGTCGATATATGGTTATAACCGGTGTACATGCTCTAAAGGTA
>2A-20064_2715_DJ_PR_1_Plus_16479470_16479793_[GENIC]_LOC_Os01g29430_expressed protein_exon1
TGGAATTGTTTTCACAGTTGCAAAGCACCACCCATATTAAACCCAACTCAATCACATACCTTGGTGTGTTAAATGCATGTTGTCATGCTGGGATGGTAGCTGAGGGGAAGCGCCAATTTGAGTCCATGAGGCAACAATATGGAATCCAACCAGAAATTAAGCACTATGGTTGCATGGTCGATCTTCTTTGTCGAGCTGGGTATTTGGAAGAAGCAGAACTGCTTATTAAGACGATGCCAATGAAAGCTGATGTGGTAGCCTGGGGTTGTATCCTTGCAGCTGCAAGGACTCAAGGAAATGTAGCCTTAGGAGAAAAGGCTGCAG
>2A-20065_2715_DJ_PL_1_Plus_2604183_2604308_[GENIC]_LOC_Os01g05500_Putative zinc finger in N-recognin_intron10
ATATTTTATGCCAAGCTGCTTACACTTCTGTTGATTGAACATTTGCAGATATGTCAGGAGACTTGGTTTTGAAACTGGTCATATTGTTGATCCGGATCTGGTATTTTCTATCTATACATTTCATAA
>2A-20106_2715_DJ_PL_1_Minus_35891554_35891333_[INTERGENIC]_LOC_Os01g62050_hypothetical protein_
CTGCAGTGTACACGTTAGCTACATCCACTGTTTGAACCGGAAGATACATCGGTGATAGTCATGCATGTCTATGTACGTATGCCTATTGATCACGGTGAATTCCAATTCCAATGTACTTCTGGCTAGCAAGTCACCATCCACATGCATCGGACGGCCTGAAATTAACGAGCGTGCATAATTAATTACCTCGCGAACTGACCGTCAGGGAGCGAGATCAAAATC
>2A-20107_2715_DJ_PR_1_Plus_23214138_23214328_[INTERGENIC]_LOC_Os01g41020_hypothetical protein_
TTACTTCGATGGTTCATCCATATGTTGAAGTGTTCATTCTTTTAAAGTTTCTTCGCTGAATGAAAGGGTCTTCGTCTATGCCATTCAATTATTAACAATTGCTATATATCATCAGTCATACTCTTGTCAAACCATAAGTTTAAACTTTAAAGTACGTCATTATAGTGAGAGTAAGATGGGGACAGGGGGAG
>2A-20109_2715_DJ_PL_1_Minus_31054731_31054558_[GENIC]_LOC_Os01g54020_"tryptophanyl-tRNA synthetase;Ontology_term=GO:0006519,GO:0006139,GO:0003824,GO:0000166,GO:0006412"_intron13
AAATTTGATCCAAATACAATTAAACAGCCAACATGAAAAAAGATGCATCATGAAAAAAATGCAATGTAATCAAAAGTTCTTGATTACCTTATGCATTATATGTTCATACTTGCTAAAAATATTCCCTATGAGAAACATATCCAAAATAGCTATTTTTGCTATTCTGGCTTCACA
>2A-20111_2715_DJ_PL_1_Minus_32131905_32131750_[INTERGENIC]_LOC_Os01g55830_"Glutathione S-transferase, N-terminal domain, putative;Ontology_term=GO:0016740,GO:0008135"_
GCCGTCGAGTTTCGGTTGGTCAAATGGCCCCGCGAGTCTAGATGCTTCCGGCCTCCGAGGCTTTGTTCCACTTTTTTTTTTCCTTCTTTGTAACCATAAAAGGGCAACCTCATTGCCGAGCTTGATAGTAGTGTGGGGCCATGAGTGGGACCAAGA
>2A-20117_2715_DJ_PR_1_Minus_36435463_36435201_[INTERGENIC]_LOC_Os01g62940_hypothetical protein_
TTGCTTGCTCCATGATTTGACAGTGCTACAGTAAACATTTGCTAATGATGGATTAATTAGTCTTAATAAATTTGTCTCGTATTTTGCTAACGAATTCTGTAATTAGTTTTTTTATTAGTATACGTACACTCTATACGACACCCTATATAATATTCGATATTACACGCTAAAACTTTACATATGAATTTAAACACCCCTCAGTCTCATCCATGTTAAGAGTATAGGATTAGGAATTTAGGAGTACTCCACGTACCTGTATGTAA
>2A-20121_2715_DJ_PR_1_Minus_28715709_28715100_[GENIC]_LOC_Os01g50020_hypothetical protein_exon1
GTAATTTGGATACAATTGAGAGGAATTAGCAATGTAGATTGGGAAGAGAAGCGGGGGACTGGGAATAAGAGAACAGAGCCTAGGATTGGAAGAACAGAGAGATGAGAGGAAATTGGAGAGCCTAGGATTGGAAGAACATAGAGATGAGAGGAAATTGGAGGAGGAAGAAGCCTTGGCTTCAGTTCTGTTGATTTCTTCATCGATGCCTCATATGTTGCTGTTCCTTCTCTTTTAAAGGCATGCACCCTGTTTGTCTGGATCAAAGCCCCGTGCCTGAAGCCCGGCCCATAGGACGTGGCATTCTCCCTTCCTTTAGTTTCGGCTTGTCCCCAAGCCGATGCCTTTGATGCCTCCAGGATTCCATATTAGTTGCAAGGAGCATAGTGTATCATGATCATT…
>2A-20131_2715_DJ_PR_1_Minus_21879577_21879365_[INTERGENIC]_LOC_Os01g38980_"IQ calmodulin-binding motif, putative;Ontology_term=GO:0005515"_
GCTGCAGTGTTTCTATTCAAGAAGTAAAAGGGTCAACTACTGAAAAAGAAAGCAAGGAAAAGGTAAGAAACTTGCAAACTTGGCGTCCATTTCTCCTGCGCGTCCAAGATTTTCAGCTGGCACAATAGAAATTGACCTGCAAGAATTGGCCTTTTCTCCTTTTTGTTATATGAGTTCATTCATAATTTCTCATCTTGAACTTCAGTGCAACCC
>2A-20136_2715_DJ_PL_1_Minus_35856698_35856470_[INTERGENIC]_LOC_Os01g61970_expressed protein_
TGCTCCTTGGCGCAGGGAGCCAAGGTTCAAGATGTCTTTCGATTAACGTATTATGTTTACTGACCATCATATCATGGACAACCCTATCACGCTGTTCTTGAGCAATCACATCGTTCTTATCTTTGCCTTAAAGCGCTCAAGGCCTGGAACTCTGCACGGAGGGTGATCTACAAGCGCATTTTTCCATTTCGGCCTTCTTGAGCCACGTTGCCTTTCCTCTTGGATTTGC
>2A-20137_2715_DJ_PL_1_Minus_1725302_1724795_[INTERGENIC]_LOC_Os01g03990_hypothetical protein_
GGAGACCCCCATCGATGGAGTCGCGCCATTAATTTGTCCTACACCGCCAAGTTGCATGGAGTAATCCAAGATAAGATGGGTTGCTTGCTATAGGCTAAAGTCACAAGGAACATCCGCGAAACGAAAAGAAACAAAAGAGAGAAAAAAAAGAAGAAGATCGATCACCTTGGCGTCGGCGCTTGCGTTGCCCACGGACGCTCCTATACTGACATGTGGGTCCCAACTCTACCGCGAGCATCTTTGGCTTGGTTACATGTGTTGACACGGCGTGTGTACCACGTCGACTGAAATGACCGGAATGCCCATCCAAGCCACGTCCGGCTCACGTGGACCACGCCCCCTGGTTACACCGACCAGATTTATTAACGTGGTAGTCTACCACGATAAATAAGTAATTTC…
>2A-20138_2715_DJ_PR_1_Plus_42219820_42220075_[GENIC]_LOC_Os01g72810_"D-mannose binding lectin, putative;Ontology_term=GO:0016740,GO:0030246,GO:0016301"_exon1
TCGGAGGTGTTGTCGCTGGAGACGATGCAGCCGGAGGTGTTTCACTACAACTCCTCCATGCATATCAAGATTGCCCAGGGCAGGTTGCCAAGACGATTCTGATCGCCTTTTTACAGTCTACTATACTATATCAAGGAGGAGAAATCCTTGTAAATACATACATGAATAAATTCACGAGAACTAGCTAGGATTCTCGATTCATATGTTTTTGTATTCAACATTTGTTTGTGGGTTTTAACAAAATATAAAGAAAACA
>2A-20163_2715_HW_PR_1_Minus_37074439_37074015_[INTERGENIC]_LOC_Os01g63930_"Cytochrome P450;Ontology_term=GO:0019825,GO:0009628,GO:0006519,GO:0005975,GO:0005783,GO:0003824,GO:0006118,GO:0019748,GO:0009058"_
CTGCAGCTTTAACCTGAATCCTGAATCCTGGCACACGCATTGTCATTTTCAGCCGATGAAAAATCTACAGACGGGACCAAACGAAATGGATGCCGGCAAAAACCATTTACTGCTACCAGTTTACAGTGGAAATGTCTGACAAGAAATTGTTTCTGCTGGACACACTGAAGATTGACCTGGTCCATCTTATGAGCTTTGATGCGGGAGGACAGGGTCAAACGCAACCATCCAACAAACTCGTGTAAAACCAATGCAAGGTGTGATGGCGCACTCCATCTCTCTAGATTCGTGGTGCATGGGTTTCGAGATTGGAAAGAGTACGAATTACCCGATGCATGCGTGACAATCCAGTCAGTATTTTCTCGTTTTTTAATGGTGGGGCCCACCTATCATATATAT…
>2A-20166_2715_HW_PR_1_Minus_3979717_3979392_[GENIC]_LOC_Os01g08190_"Single-stranded DNA binding protein, SSDP, putative;Ontology_term=GO:0006810,GO:0005886,GO:0000166,GO:0005737,GO:0007165,GO:0016020,GO:0005215"_exon15
GCATGGCATGGATTCATTTTGTAGAAGTGGAACTTGTTTGTTCTCTAGGGGATATAAGCATGATACTTCTGAACTTTCAGATTCCTGGGTAATGTCAGTACTTGTAATGTTAAAGCTGCAAGGGCAGCAAAGTACTGTTGTGTTTTACTGCTCATCATATTCTAATGCTGTCATTGTACTTTTGCAGCAAGGCTATTCAATTCGAACGTTCACTGGGCACTCAGCATCTGTTATGTCACTGGATTTCCACCCAAACAAGGATGACCTCATTTGTTCTTGTGATGGGGATAATGAAATTCGATTCTGGAGTATCAACAATGGAAACA
>2A-20175_2715_HW_PR_1_Minus_23907431_23907253_[INTERGENIC]_LOC_Os01g42240_AC006200 putative amino acid or GABA permease_
ATTATGAATCTGTACAAATCCTTCTTACGAGGAAAATATCCACAATAGTAGGATGGCAGAAAAAAAAGAAATTGCCTCTTTGTCTCGTGGTTGACTGAAAAACAATCCATATCCTGCCAACCCGTACGCTAGTACTCCTCTGATAATCTGAATTGACCGTAACCTGATCCTTTGCAGCA
>2A-20179_2715_HW_PR_1_Plus_9577809_9577909_[INTERGENIC]_LOC_Os01g16820_"retrotransposon protein, putative, Ty1-copia sub-class"_
TGTTTGTTTTGGCTTGTTTGTTCAGTTCAACGTCTTGAAGTAGTACTTGTAGTAGTAGTAGTACATGTACATGTAGTACAAATCAGAGAGAGAAAGGGAAA
>2A-20194_2715_HW_PL_1_Plus_28536037_28536485_[GENIC]_LOC_Os01g49690_"Ser/Thr protein phosphatase family protein, putative;Ontology_term=GO:0016787"_intron1
TGCGGTTGCTAGGGTTCGTTGGTAGGGGGTGGACGTGGGGGGAAACCGTTGCCTTTTGCTTTCCGTACTGAACTTGAGTTTTGTTATGTATATGGGGTCGCGTGTAACCGCGGCTGATTTTCCGCTGATCCTTCCAGGTGAAGGAGATCCTCATCGAGGAGTCCAACGTGCAGCCAGTGAACAGCCCGGTGACCGTGTGCGGAGACATCCATGGGCAGTTCCATGACCTGATGAAGCTCTTCGCGACTGGGGGGCATGTGCCCGAGACGAATTATATTTTCATGGTGTGGCTTCTGGAGCATTTTGTGTTTATGTGTTTCTGTGTGTGTGAGCTTGTTGGTTGAGATGGTTCTGGATGATGCTGTGTTCCTGAATTCAGCTGTGCTTCACGTGCAGGGT…
>2A-20201_2715_HW_PR_1_Plus_36923737_36923828_[GENIC]_LOC_Os01g63690_expressed protein_exon1
GCGCTCAGCTCGGCCAGCGGCGGGCACTGCTCGCCCTCGCAGAGCGCGGCCACCAGCTCCACCTCCCTTGCCGCGAGCGCCTCCAGCCGCCG
>2A-20217_2715_HW_PL_1_Plus_43205760_43205981_[GENIC]_LOC_Os01g74640_"Mitochondrial carrier protein, putative;Ontology_term=GO:0006810,GO:0008150,GO:0005739,GO:0005488,GO:0016020,GO:0005215"_ATG232
GACGACGTGGATATAAATATTTGGTTTTCGGTGTTGAGGTAAACGCCTCCTCTGTTGAAAAAGAGTACACAGACTCTCGTCTGGATTCTGGATCTGGATCTGGATCTGATCCAACTCCCACCCAACTCTCCAAGTACGGCAGCAGCACTGGCTACTGCGGAGGAGGCGTTGCGACTTGCGAGTGGCGGAGGACTAGGAAGTCGCCTCCGCCTCCGCTGCAGA
>2A-20229_2715_HW_PL_1_Minus_34799543_34799075_[INTERGENIC]_LOC_Os01g60200_hypothetical protein_
CTGCAGCACGATCGATCGAGACCCAAGAGACCCCCAATCGTTGTTCTCACACCGTCACACGTTAGCACATCGATATAATTCACAGTGAACTTAATTCGGCAGGAAGAGAACTTGACGAGCGTTCGCTAGATGAAGGTGAAAGCGACCAGCCGCTTGTTCACAGTCACCACACCAGAAGCCTCTTTTGATTTTCTCGGTTTTGTGCAAGGGAGCCTTGGAAGAAAGGATGGTGGCGGGAGAAGCATTCCTGCGAAGCTTCCCTCTCTTTTTTTTCCTCTCCTTTTCCTCTGGGGTAATTATATTTTCAACTGCAATTATACTTTTACACCTAATTTTCTAATTATGTGTCTTTGTCCTTTCTTTTTAAAATTGAAGCTCCGATTTACCCCTACTTCAAAA…
>2A-20229_2715_HW_PL_1_Plus_34797296_34797424_[INTERGENIC]_LOC_Os01g60210_"transposon protein, putative, unclassified"_
TATAAATGTTTGCACATGTTGTTTGGGATGTTGCAATGAATATTTTCTAATGTTTCGATAATTATAACTCGTTGTTTCACGTATAATATATAAATGTTTCAATTAGTAATATAATCATATTTATAAATT
>2A-20234_2715_DJ_PL_1_Minus_8746559_8746167_[INTERGENIC]_LOC_Os01g15570_hypothetical protein_
GCCGGATATCGATTTCAGGGATAGGCATGGCTATTCCCCTATGGTGTTTCCGGATACCGTCAGGAGATACGAAAGCGCTATCTCTGATCTCGCCGAGCACGGATTCGAGGAGGAAGACTACCCTGTTGTCGACTACGAGTCAGACCTTCAGACCGATATGTCGACAACACTTAGATAGGCTACCCACATATTGTACTGGTGTGATTATGGTGAATAAGAGCAATACCGGCTTCGGCTAACAGGATGTAGAGTTATTACCTGACAACTCAGGGGCCCGAACCTGTATAAAAATCCTTGTCTCTATCTCTTTTACCTCAGTCTCGCGTATATCCTAGCATCGGCGATCCCCATACTATCCAAATACCGTAGTCGAGACATCAAACGTCGACACAA
>2A-20252_2715_DJ_PL_1_Plus_28155835_28156314_[INTERGENIC]_LOC_Os01g49030_hypothetical protein_
CTGAGGAAGTTTTCAACTAGCACTTCGCTATCAAGACGTGGATCTTTCCAGCCCCGGCAAATTCCGGTAGCTGCAAGTCAGAGGGCAACCTCCCATTCCGGCATCCAGCAAAACGTTGCCCGTGGGGGCCGCAGGATACACCGCGCGCCAAGTCGTTAGCGTTGGTGTCAATTTCTTTCTTGCTTGCTTCCAACATAGTGTTCCCAGTTCAAAGAGATTGCTTTTACGGCTTGCTTGGCAAGAATAATTGGGAAGAGGAATGAATACAAGCCATTTTTTGTTGGGAGGAGCTTCCAACATAGTGCTTCCCAGTTCAAAGAGATAGCTTTTACGGCTTGTTTGCCAAGAATAATTGGGAAGAGGAATGAATACAAGCCATTTTTTTGTTGGGAGGAGGAA…
>2A-20275_2715_DJ_PR_1_Plus_1775383_1775688_[INTERGENIC]_LOC_Os01g04090_hypothetical protein_
CTACGGTTTTCGGTGGTGGGTCCCACATGGCAGCCGTACTACCCCTACCGCTGAAAAAAGACTCGTCCGCCGGAAACACGTGACAGCCGTACGCCCAAGAACATTCAAACCATAGAGAAAAGACGGAGACACCCCCCAAAAAAACTGACATGTGGGGCCTCCATCCTGTGGGGCCCACATGCCAGTTGCTGGATACGGAGTTTTTTGTGCACGCCGCACTTTCCGTTGCGATCCGTGCTCTCCTCCCTGGACGCGATACGTAAACGGACACTGGAGTGTGGGGCTCAACGGCTGTGGCCCACATGT
>2A-20278_2715_DJ_PR_1_Plus_40674353_40674567_[INTERGENIC]_LOC_Os01g70260_"Protein kinase domain, putative;Ontology_term=GO:0005886,GO:0030246,GO:0009719,GO:0006464,GO:0000166,GO:0016301,GO:0016740,GO:0005515,GO:0009607,GO:0030154,GO:0005618,GO:0007165,GO:0016020"_
CTGTTTTAACACCACTGCTGCCAATAGTTTTACTGATACCGATTCTTCATGTCTCAGTAGCCATCAATACCAGCGGCTTGACAAAATTTAACTCTACAAAGATAAAACGCACCTTCAATAATGCGGTAGAGTGGAGTTTTCCATCATGGTTGTACACACGAATCCTGGTGCAGTAACTCTGTGTTTAAGCGCGCAATACTACAACTAATTAAGAA
>2A-20279_2715_DJ_PL_1_Minus_30204327_30204152_[INTERGENIC]_LOC_Os01g52560_"ABC transporter, putative;Ontology_term=GO:0003674"_
ACTAGGATAGACAAAAATTACGTGAACCAAACAAGTTACGCATTCTGGCATGCACATGGCAATATGCCTTTTTGTTTTTTCCTACGCCCGGAAGCAGCCAAAATCAGAGCAGGAAAGTTCAACGTGGCGTCCATTGATTCCTCTTCCCTGCTGGAAAGCATAACATCACATTACAT
>2A-20287_2715_DJ_PR_1_Minus_12835286_12834971_[GENIC]_LOC_Os01g22870_expressed protein_intron5
GAGAAAATAGAACCTTCAACATCAATATCTTGTTTGAAAGTACAGTTCATTTAGTAAACAGACCATGTTCAGCCTGGAATGTGTTCTAGAATCTAGACCAGTTGCCTTTATCCTGAAGCCATCATTGTTTTGTGTACCTATTCTGATCAGTTTTAGATGGTTCTTCTCTGTTTACGTACTTGTGTTTTCATAGCTCTGGATGTCTTTAACTGGATAATTCCATGGGGAAGTACATTGTATGCCAGGAAATACATTCATTCTGTCAGCTTCAGATATCACTTCTAGCTTTCCCATTGTCTAAGTCAGCTTCTAGGCT
>2A-20291_2715_DJ_PL_1_Minus_34437734_34437558_[INTERGENIC]_LOC_Os01g59570_"receptor-like protein kinase, putative;Ontology_term=GO:0005886,GO:0030246,GO:0009719,GO:0006464,GO:0000166,GO:0016301,GO:0016740,GO:0005515,GO:0030154,GO:0005618,GO:0007165,GO:0016020"_
ACCATTTAAATTCTTCACCTACCCTCACTTCTCATCCAATCACAACCCTCCTCACATATAGTTTTACATAATTTCTTAATAACCGTGTCCAACTCTAAAAATACTTATATTCTGAAGCACAGTGACAAGTCAAATATTTTTAACTTTCATTATTAGTAATAAAAAGATAAAAAAGAT
>2A-20302_2715_DJ_PR_1_Plus_32155324_32155531_[INTERGENIC]_LOC_Os01g55870_"chorismate mutase, putative;Ontology_term=GO:0006519,GO:0003824,GO:0019748,GO:0009058,GO:0009536,GO:0005829"_
GAGGCGGAAACGAATGGCCAGGTCCAGGTCTGAATAGTTTCTGCTACCGTCAACTGAGACAAAACACAAGAGGCACCAAAAACATGAAAAGTGTTTTAAACTCCTGATGTCTCCGTTTATTTTTTTAAAATTCTTCGAGTGGATGCCCTCTAATTTATTAAAACACTATCTAACATTTATGATATAGACATAAACTACTTTTAAAAAA
>2A-20305_2715_DJ_PR_1_Minus_34791964_34791718_[GENIC]_LOC_Os01g60200_hypothetical protein_ATG279
CCTCGCCGCCGACGAGCAAGGCTCAGACGCGGGTGGGCATCTCGCCGGAAATCGAATGGGGGTTAGGGTTCGAGGCCTCGGCTCGCGCGGAGTCGAGCTGGCGCCTCCTCGGTCTCGTGCTACACTGTGGTTGCCATCGAAGTGGAGTAGTAGGTGTGCTTCTTTTAATTTGGAGTACAGTGAAACCGAGAGCCTAAATGGAAAATTACCTTCGCCGTACAATGTCCGTCCGACGGTATGGATTCCA
>2A-20314_2715_DJ_PR_1_Minus_23523943_23523540_[INTERGENIC]_LOC_Os01g41580_hypothetical protein_
AGCATGACCTGTTCATCAACATCGGTTTCTTACGCCAGCAAGATCTTGATATCCTCCCTTCTCAAGCGTTAGCTAGATCCTATATACATATAACTCCTGTCAATTCCACATGCTGGAAAGCAAATATGAAAATTATTTATAGCAGAAGAGACCTTTGCGACGGCACATATGGAGGCAAGATCGGCCGGCTGGAGGAGCGCAGACGGAGGCGAGATGTGGTGGTCGTCGATGGAGATCAGACAGCGGTGCCTGAGGGTGCCACTGGTGACGCGGCACAACGGTGACCTAGTGGCGAGGGATCGGCGGCGTGGGGGCGCAGCGGCGCCTCCGGAGCGAGATGACGGCGACCTGACGACGAGTGATTGCGCGAGGGATTGGCTACATGGGGACGAAGCGTAT…
>2A-20327_2715_DJ_PL_1_Plus_31843388_31843644_[GENIC]_LOC_Os01g55350_"phosphoenolpyruvate carboxylase;Ontology_term=GO:0005975,GO:0006091,GO:0016301"_intron9
AGTTTGCCAGGATAAGCATGTGTGAGAATGACTTCGTCATCACAATGGAGTCTCCAGGATCTAAACGAGTTAACACATTCCCAATTGCATCCAGCTGTTTGGGGTCAACCTTACTTTCATACTCAGCAGCTAATTCATAGCATTCTTGAACCTACATATACCAACAGAAGTGCAAAATTTTGAACACATTATAGATGTTTAATTGAAGAAAGCTCATTATATTGCAGAAATTGAAAGAATCAAGCTATTCATTAAAA
>2A-20387_2715_HW_PL_1_Minus_20754997_20754412_[GENIC]_LOC_Os01g37190_hypothetical protein_exon3
CCCCCTTTTTCCAGAGTTAAATTGAAGTTCTTGCCGAAGCCAGGAGTTCAATCATATAAGTTAGTCTTATTTCAACCTAGTTCTCAAATCTAGATTAGTTAGATGGTTTAAGTCTATAGCAAAACCTTAGAGTTGAGTCACTCTATAGCTTCTGCTGCAATAGTTAGCCACAATCTTGTAAATTCCCCTATTATTTTATGTAATAACAACTCCTTTGGAATCTTGTTCAAATGTATGCAATGAAGATCCAGATTGTTGAAGCTGTATCAATCTACTGATCCAGGGCTTGATACAGTTAAACATGTCGGTTTCTGAATCATTAGTCTTGGGACCCGACAACGGACAATATAACGTCTAGAGGGATAAGAAGATTGTGAAGGTTTAGCGGGGTGGAAGTGT…
>2A-20441_2715_HW_PL_1_Plus_8272864_8273413_[GENIC]_LOC_Os01g14810_expressed protein;Ontology_term=GO:0016787_intron1
ATATGTAGCACCATCAAAACCGTGCCAGAGTCTTTGCTATAATTAATCCGAAATGCTTGCATTCTAGGTGGGAATGGCAAGTCGACATTGCATGGCCCTATAGAGGAGATAGCTTGGCAAGAAGCGAGAGAAGCTGAATCGTTGCTCCGTGAGTTGGGAATTGCAGTAATATTCTACTCTATTAGCATTATTTTACCTCCTTGTTGATGTTTGGTAATTGGTATGCTTTCTTCCATTTCTATTCATATTCTGTTAAATATATTCGGTAGGGCACCTATTGTTGCTGTGAGCCTGTGACTGAAGTAACTTAAAACTTGGCATTCAATTTGCTTCCGGCATGATGATCATCATCTCAAATCACTAGCATGGAAATAGAACTTTCATGACTGTGTTCATCAA…
>2A-20445_2715_HW_PR_1_Minus_42962606_42962355_[GENIC]_LOC_Os01g74200_"Similar to F22G5.5;Ontology_term=GO:0005886,GO:0030246,GO:0009719,GO:0006464,GO:0000166,GO:0016301,GO:0016740,GO:0005515,GO:0009607,GO:0005618,GO:0007165,GO:0016020"_intron2
ATAGGTATTGAACTATTTGACTTTAGCGCTATGCAAATATGAAATGGGTCCTGTATTTTGGGTTTGATTGTTGGAGATAGCCTAACAACAACAGCTAGCAACCCTGGCAAATGCAGAGATTGTCTTGCTAAAATGCATCTGACCTTTCATTATCATTACATATATAAAGTCTGATCTTTAACATATACTTCTACTAGTAACAACTGAAATTCTATAAATAGTTGTAGGAAAAGGTTTGAGCAAAACAAGAAT
>2A-20457_2715_HW_PR_1_Minus_32727306_32727146_[INTERGENIC]_LOC_Os01g56760_hypothetical protein_
TATTACTCCTTTACTGTTTCTCTTAAAAAATACCCCTTTTACTATAGTGCAGTTCTAGAATATGTGAATCATATAGACAATTACTCAAAGAAAACGTGTGAGATACAGTATGATGTCAATGTTTGACCAAAGTAAAAAAAATCCTGCATTTCAATCCTCAC
>2A-20462_2715_HW_PR_1_Plus_26857900_26858141_[GENIC]_LOC_Os01g47060_hypothetical protein_exon3
CCGTAGATCACGCCGCTGGTGTCGACGAATTTAACTTGGTTCAAGATGTGCCATGTGTGCCGTGTGTTGCCTTGTCCGGGAAAGATGGAAATTCTGAATGTGTGGTTTACTAGTACAAGGATTATTTCATCCAAAGAGGGAAAAAAAATCTGCGAGTTCCCTTCAGTAGAAAATGGGTAGCAGAACATTATTGTTTTAAGCTGAGTTCTAGATGTGTGGACAGTTTTCCATATTCAGATGAA
>2A-20468_2715_HW_PR_1_Minus_552195_551726_[GENIC]_LOC_Os01g02040_"transposon protein, putative, CACTA, En/Spm sub-class"_exon4
GCAGAGATCAACAGCTCAATGTGAATTCCTACGTTATTAGAATCTTTGAAATGAGTCAAGTTGGCTATTCAAATACAGTTGATAAAATATATTTCTCCATTTGCTTTCATTTGATCATACAGGGGCAAAAATCTTATTGAACATACTAATTTCAATATACTCATCTTCCATTATCTAAAAAAAAATGATTTCTAGTTACTGATATAGCTTACCCACTCAACAAGGCTCTCATCACCCAATGGTTTTGATGCGTCAACAGGCTTTCTACCGGTAATAAGCTCTAAGAGAACAACGCCAAAAGAGAATACATCAGATCTCTCAGTCAACTTGCCACTCGAAGCATACTCCGGAGCCAGATAACTGCATAACAAATAATCATTAGATCATATGAAAATGTAC…
>2A-20496_2715_DJ_PR_1_Minus_7105995_7105833_[INTERGENIC]_LOC_Os01g12850_hypothetical protein_
CTGCAGCGGCATGTGGGCTAGTGCAGTGACCTCCTACTGCTGCCACTACCACGGCACAGTGCTAGTGGTGGTGGCCATGAGGAGAGAGCTCAAGCTCTGTCTTTTGATGAGCAAAGGGAGTTAGGGGACAGGTTGCCACCGGTGGTGGGCTCGTTTACTTTGA
>2A-20518_2715_DJ_PR_1_Plus_27202883_27203218_[INTERGENIC]_LOC_Os01g47570_expressed protein_
GTAAACAACAAAAGCGCATGACATTTCTCAACGACGATATTTTTGACTTGTTGGGTTCTACGTACCGCAACTCAACTTGAGGAACTAGCACCTTATCCGAACTGACCTTTTACAATGCTTAAGGTTAAAAATCGATGCGAAAGGTGGTGCTTTATGATGATCTTTACTTATAAAAGAATTAATCTAGGTTGATTGTATTTTTAATTTAATGAATCGTATCTATTTATACTACCACATTAATTATTAGTAACATATTTATAATAAAAACAATGGTTGATATAGTTTTCACCGAAGAGAATACTGATAGTAAAATATTATCGACAAATAAGATCACTG
>2A-20530_2715_DJ_PL_1_Plus_41209860_41209938_[INTERGENIC]_LOC_Os01g71260_"BRCA1 C Terminus (BRCT) domain, putative;Ontology_term=GO:0030528,GO:0005515,GO:0005622"_
AATTGGATAAATAGTTTAGAAAAAATAATTATTTTGAAGATTGAGACATGTATGTATGAATGAAGTAAAAAGAAAGCTA
>2A-20532_2715_DJ_PR_1_Minus_25627127_25627014_[GENIC]_LOC_Os01g45200_hypothetical protein_ATG239
CCCCGGAATCCCCAATCCGCGCCCGCGTGTGCGTGATCGAGTGAGAGCGCGCGCGCGCCCTGCCTGCCTCTCCCCTTCGGTGGGGTGGGTGCGCGCGGGGAGACGTGGATATAT
>2A-20557_2715_DJ_PL_1_Minus_39549956_39549792_[INTERGENIC]_LOC_Os01g68060_hypothetical protein_
TTCTGCAGTGCCACGGCCTCACGGGTGCAACTGTGCAAGGAAGGAAAGACAGTAGTTTGGATTTACTCCGGTATATATACAACGCGTGTTCGATCCAATCACCACACGGTCCACACCGCATTTGGATTGGAGTTGGAGTTTTTCCTCGTCAAACTCCTCACGTGC
>2A-20557_2715_DJ_PR_1_Plus_35079050_35079147_[GENIC]_LOC_Os01g60700_"Protein kinase domain, putative;Ontology_term=GO:0030246,GO:0009719,GO:0006464,GO:0000166,GO:0016301,GO:0016740,GO:0005515,GO:0009607,GO:0005618,GO:0007165,GO:0016020"_ATG81
ATCACAATATAGCAGTTAGTCGTCGGCAACAATAAAAAGTTGTCATGTATTGCATCTGCTAAAGCTAAATGCAGTACAACAGAAGGTGCAAAAGGCGT
>2A-20581_2715_DJ_PR_1_Minus_33530532_33530361_[INTERGENIC]_LOC_Os01g58020_Similar to RuBisCO:SUBUNIT=large:ISOTYPE=truncated._
GCAGCCTCATCGCCAACAAAAGGTCCACATCCTTCAATCGGCATGTACTATGGAATGGCTTTAATGTTTCTATATCCGGAAGTAGGGAATCTCGTGCTTGCATATCTAAATCTAAGTTTTGAGACAGACCTTTCATGGGTTCAAAGAAAAGAAGAGTACGAGTGGGTGATGT
>2A-20584_2715_DJ_PL_1_Plus_37941259_37941421_[INTERGENIC]_LOC_Os01g65410_"serine hydroxymethyltransferase, putative;Ontology_term=GO:0016740,GO:0006519"_
GCATCACGTTGGACCGCCGTGATCTTAGAAACAGGGCCAAAGTTCTTCTGTACAGTACTACCGGTCTACTCCACGGTGTCACTGTCACCCCAGAAACCTAGTAAAAGGGAAGAACTGCCTTGTTTTAGTTTAGTGCTATTCTAACTTTGTCATTTTTGTATTA
>2A-20588_2715_DJ_PR_1_Minus_35393851_35393596_[INTERGENIC]_LOC_Os01g61200_"GDSL-like Lipase/Acylhydrolase;Ontology_term=GO:0016740,GO:0000003,GO:0005576,GO:0016787"_
TGGAAAAAATCCAGAATGTCTATTCCGCATAGTTGATATGTATGATGCTGTACGTGATATACTTCCTGTTCTTGATGATGCTTTTAATCCTGAAGTAGCTGCTCTTCGTGAATGCCTCGGATTGTCAATTAAGGCCATCTTAATGGCTCTTGAAAACCTAGTACGACGTGATCCAAGTGAGTCTTGTCCACTAGATGGTGGAGTGCATCCAATGACAAGGTATGTGATGAACTACCTTGTGACAGCATGTGTTTCT
>2A-20589_2715_DJ_PR_1_Plus_24316074_24316164_[GENIC]_LOC_Os01g42760_hypothetical protein_STOP252
GTATTATCTTAATTCATTTTTCTCGGAAAACTCAAATCATGACATAAGAGGATATCCCCTCATTTTTGCATGTTACTTAAAAAGTCATCAA
>2A-20609_2715_DJ_PR_1_Plus_39597674_39597912_[GENIC]_LOC_Os01g68160_"Zinc finger, C2H2 type, putative;Ontology_term=GO:0003676,GO:0005488"_intron3
TGGAAGACATTGAGCAAAATGTACTCAGGGGAAGACAATGCAATGATGATGGTTGAGGCTCAAGACAAGGTGGAGAACTTGAAGCAAGAGGGAAGAACTGTTCAAGAATATGCTAGTGAGTTGCAACAATTATGGGCAGATTTGGATCACTATGAGAGGGGGACTGGGAGGAGGATTGGGACTGGAGTCAGGCGCAATGGGTTGTGGTACATCAATAATGAAGAAGTAGGATTGGCTGC
>2A-20615_2715_DJ_PR_1_Plus_24079647_24079865_[INTERGENIC]_LOC_Os01g42380_"ABC transporter, putative;Ontology_term=GO:0003674"_
GACGGGGGAGGCTAACTACGACCTCGCCAACGCCGACGGCCAAGCATTCAAGCTGCACAGGATGCCACCGTCGTCCGTCCCTGCTGTCGCAGCGCACCGCCCTACAACGACGACTGCGGCGTCAGCATCATCGAGGCCAAGTACGACGACGACCCCGCCCCTGGACGACAGGCTTCGTGACGACTTCCCCGGCTGAGTACGTAGCTAGATATCCAAGCT
>2A-20616_2715_DJ_PR_1_Minus_28520264_28520175_[GENIC]_LOC_Os01g49660_Similar to seed maturation protein;Ontology_term=GO:0005783_exon3
AAGGATCCCAGAAATCATCATCTCTGAACATGCCTTCAGAGAAATGGCATTGACCGTCCATTACAAACTAACGTACACTGTATCTGTTCT
>2A-20617_2715_DJ_PL_1_Plus_8024064_8024388_[INTERGENIC]_LOC_Os01g14330_hypothetical protein_
TTGGGTGGAGTAATTATTTAAGCACGAAACATGTGTAACTAACAACCACCACACCTTGAGAGCAATGTAAAGCATCCTTTAGCACTCGAACTGATGATAGTCCATATAATGTCTAGACCTGGACTGATGGCAAAATGCGGTACAACAGTAACTGACAAGGTAGCTATAATTATGTATATCTGAAAGTTTCTGAAAGCATCCACTACTAGGACAAAGGTAACCACAGAAATAAGCAACCCCAGGTGAATTATTAGCTAAAAACTCTTGCCTAAGCAGAGGTCTTGCATAAAACTCTACCATTCGGCAATTTAGCATTCTTCTACAG
>2A-20622_2715_DJ_PL_1_Plus_33755300_33755444_[INTERGENIC]_LOC_Os01g58440_hypothetical protein_
GTACTGGTACTGGATAGATACGGGTTGGTAAAGCGGTGGTGCACTGGTGGCCTCAGCTCAAGCGTTGTAGTAATTCCGATGCTTCTGCTAGATTGTCAACACGGACGAGGTACCCAGCATTAGCCATGGAGCTTTCTCGCTGCAG
>2A-20626_2715_DJ_PL_1_Plus_7399051_7399424_[GENIC]_LOC_Os01g13270_"Protein kinase domain, putative;Ontology_term=GO:0009628,GO:0006464,GO:0000166,GO:0016301,GO:0005488,GO:0016787,GO:0016740,GO:0009605,GO:0006950,GO:0008152,GO:0007165"_exon1
CTCAGGGACACCGACGCCTTCTTCGCGATGAAGGTGATGGACAAGGAGTCGCTCATCAGCAGGAACAAGCTGGTCAGGGCACAGACCGAGAGGGAGATCCTCGGCCTCCTTGATCATCCGTTCCTCCCTACGTTGTACACGCACTTCGAGACCGACAAGTTCTACTGCCTCGTCATGGAGTATTGCTCCGGCGGCAACCTCCATTCGCTCCGGCAGAGGCAGCTCAACAAGCATTTCAACGAGCAAGCTGCAAGGTTGGTTTTGGTCACATTTTCAAGATCACTCCAGCATATATCCTCTTTGCCTCAACATACTACATACAATGCTTGCACATTGACATGGATATATGTCATTGAGTAAATTTGCACTTTACA
>2A-20626_2715_DJ_PR_1_Minus_40544450_40544325_[GENIC]_LOC_Os01g70090_"enoyl-CoA hydratase/isomerase family protein, putative;Ontology_term=GO:0009791,GO:0003824,GO:0007582,GO:0007275,GO:0009058,GO:0008152,GO:0006629"_intron1
AATCATGTTATCTCTTGGATTAATGTTGGACTGTATATCGTTTTTCATTCAACAAATTCAGCCTATGCAGGCTCTAATTGATGTAACTGGATAGGTCATTCAGGACTACTTTTGGAAGTATACCTT
>2A-20628_2715_DJ_PL_1_Minus_39190040_39189654_[INTERGENIC]_LOC_Os01g67470_hypothetical protein_
ATCCTTCCTACACCCTAGTAGTAGTAGCCAGATGGTCGGCCGATCGATCCATCCACACGAGGAGTCAAAAGAAGGCCGGAGATTGCCACGAAACGGACGCGTGCGTGCGTACGTTCGCCAAGAAAGAAATTCAGTTGATCACTTCGTTACAACTTGAAACTACAAGACGGATTCCGCACGCGCACAAATTATATGTGTGGGTCGCGTGGACAATTAACTACCTTTTCAGGTCGGCGCGGGAAAAAAAGCCCAGCCCAACTTGCATTTTCACGTGACGTGGATTTTTTTTATTCTCTTCCAACAAAATTAATTCGTGTGATTCAGAGAGTGCCAACACAACGACTGCGAAATTAGAATATGCATCTATTGTTGCGTATATGTGTGTGG
>2A-20643_2715_HW_PL_1_Plus_20930778_20930923_[GENIC]_LOC_Os01g37490_"Dynein light chain type 1, putative;Ontology_term=GO:0003774,GO:0005856,GO:0016043"_intron1
TCCCTTTCAGAATACAAAACAAAAGTAAACAAACAAGCGAAAGATCACAAATTGAAAGAAAAAAAAATAAGCTCACCTTCTTCACATCATGGGCCAGCTGCCTTGAGCTGAACTTGTCCAAGCTATCATGGGACCGCTTAGCACAC
>2A-20645_2715_HW_PL_1_Minus_35380559_35380492_[INTERGENIC]_LOC_Os01g61150_"PX domain, putative;Ontology_term=GO:0007165"_
TTTTTGACTAACTACATGTTGCAGAGTTTCCAGATAATGTAGTAGTACTTCTCATCAACAACTGCTTT
>2A-20646_2715_HW_PR_1_Minus_34943411_34943164_[GENIC]_LOC_Os01g60450_"trans-cinnamic acid hydroxylase;Ontology_term=GO:0009628,GO:0006519,GO:0005975,GO:0006118,GO:0009058,GO:0006629,GO:0019825,GO:0009605,GO:0003824,GO:0005783,GO:0005623,GO:0006950,GO:0019748"_ATG104
CTGCAGCCAGTTGCCGAAGACGGGCACCGGGGTGGGGCCGGGTGGCAGGCGGAGCTTCCGGCCGCGGAGCTTGGACACGGCGATCGCGACCACGGCGGCTGCGAGGAGGCCGACGAGGAGCCTCTCCACGAAGAGGAGGTCCATGGCGACGACGACGGCCGCGTGGGAAGCGGTGGCAACTGCAATGCAAAGCGTCTCTTCACTTCACTTAACTTCACGTACTCTACTCTCAGCCGTTGGTTCGTTGT
>2A-20655_2715_HW_PL_1_Plus_37483283_37483662_[INTERGENIC]_LOC_Os01g64620_"Zinc finger, C3HC4 type (RING finger), putative;Ontology_term=GO:0005515,GO:0006950,GO:0005488"_
AAGTTGACACGTCGGACGCCACCCTGTCCTACGTGGCCGGAACGGACCACCCGCGTATTGACAAGTCACCGCCGCGGTGGCGCCACGGGAGCCACGTGTCACGCGCCCATGAGCCGACCGGTCGCGCTCAACTAGTGGAGGCTCCGGCATGCAGGATTATGATTGCCATTTGTTTAATCCAGTCTCTAATGATGGATGGTTAGTGCGGTTTGGCGTCCGTTGCATTTGCGGGTTTCAGCGAGCTAGACGCCCTAGACCCTCTCCGGCTCGTAGAAAACTCGGTTTAAACACGCAACTCCGTGGGCTCGTTTCGAGTTTGTATTTTGTCTTTGTGTGCTTTTAGCTCGGTGCATGGAAGTTGCAAGCATCTTAAAGTGGAA
>2A-20662_2715_HW_PR_1_Plus_43182482_43182968_[GENIC]_LOC_Os01g74610_"Zinc finger, C3HC4 type (RING finger), putative"_exon1
ATGCCTGCACGTCTTGCAAGCCAGCCGGGGAAGGCTGTGGTTGCTCGTGTGCAGAATGCTGTAACAGATTGGGCATTCCTCCACCCCCTCAAACTCCTTGTCAAAATTGCTTTTCCAAGTGTGGATCGCCTCTGCTATTGCGCCGTTCTGTACACACAGGAACATAAGCTTAGAGACAAATATTACTGATGTACTAAGAACATTGTTCTTTTATTCTGATGGAAGGTATTACCTGGTTGCGTACGAATGCCGTGAGAGAAAGCAACCATTTTCTGCACTTCACTTCACTGATGCCCAAACTTCTGGTACATTCAACATCCACATGGCGCAGAGGGTAACAGCTCGGGAGGCGTATGACAAGATCAATTCCTGTCTCCTCCTTCTTGTATGTAGCAACAA…
>2A-20672_2715_HW_PL_1_Minus_23184290_23184055_[GENIC]_LOC_Os01g40990_expressed protein_intron24
AACTGTGTGCCCTGGAAGGGACTTCCAAATTATCCAGGAGACCAGGACATGCAATGCACAGGTTTGTGACGAAACAGGATATAGTTGAGATGAATCTTGGGCCTAATAGTCTTACTGAGTTGTTATGTAAAATGCAATTGGAATTTACACTTCTTTTGTTAGATTGTACTGACTGACTAAACAGCACTACTCCCTCCATCCAAGAATATAAGCATATCTGGAGTTTTTTGGGGTGA
>2A-20676_2715_HW_PR_1_Plus_4756690_4757199_[GENIC]_LOC_Os01g09360_hypothetical protein_STOP58
CCTCGCAGGCAGCCACGGAGACTGAAGGGGACTGGCACGGCGGAGGGGACTAAAGAGCCTACGGGTGCGGCGCGTGGGCCGCTGGTCCGTCGCGGACGGAGCCAGAACGTCGCCGCTGCGACCACCACAGAGAGGTGCGCAGGTGCTGACTAATCGCGATGCGGCCGCCATCGCTGTCGCGGCCACTAGCCTTCCCGACGCTGGACTCGTCGGTGGCGTTGGCATCCTGGGGCACGGCGTCGGGGACCAAGACCTCCTCAACCTCTTTCTTACTCGAGCTCTCCCCGTGCGTGCTCATCTCCGCTGCCATGGCACCGCCGCTGTCGCAGCAACAAAACGCCGTCATCCGTGCTGTCCATGTCGCCAACGTCCGGATCCGCAACTGGCACGGCGCGCTGC…
>2A-20692_2715_HW_PL_1_Plus_2754825_2755124_[GENIC]_LOC_Os01g05780_expressed protein_intron1
TCCCGCCGCTGCCAACGCCGCCTGCATCGGTCATGCCTGCTACCCCCTTCACGCCTCGCCGGAGTGAGCGGCAGGTGGTTCAAGCACTCCATGGAGCTCCAACAATATTAATGTCAAGGTGCCAGGTGGTTTTGGCGAAAAAGCTTGAGGTTGATGCAGACGATGTACCGCCTCTTCCTCCACAGCCGACCAATAATGCACTCCAGCAGTATACGGAGATCTTTGACAATGAGCTCAGTATCGACCATCTCTTAGACATCAGCTTGCCGGGGCCCGCAGGCCAGCTAGCGCGCTGATGGC
>2A-20693_2715_HW_PR_1_Minus_9963477_9962842_[GENIC]_LOC_Os01g17320_hypothetical protein_STOP4
AAAGGATCTGGAAGGTTTGTGAGGTCAATGCTCGTCTAGATGAGTGCATGTCTGCTATAGAGGCTTTTGGTAAGCTTGGAGATGTTGAAAAGGCCGAGGAGATATTTGAGAATATGTTCAAGACATGGAAGACACTCTCGTTCGAATACTACAATGCTATGCTGAAGGTGTATGCCAACAAAAAGCTTTTTGACAAGGGGAAAGAGCTAGCAAAGCGGATGGGTGATGATGGTTGCAGACTAGGGCCCTCAACATTGGATTCACTTGTGAAGCTCTATTCGGATGCAGGAGAGGTGGAGAAAGCTGATTCCATATTGCATAAGCTATCATATAAGAACAAGATTAAGCCTTTGTACACCACATACTTGATGCTGCTTGATAGTTATTCCAAGAAAGGAG…
>2A-20740_2715_HW_PL_1_Plus_549949_550462_[INTERGENIC]_LOC_Os01g02040_"transposon protein, putative, CACTA, En/Spm sub-class"_
TGGACACAAATTGGCATATACGTGCAACCGAAGCATCGCAGAATCACTGGGATGGTTCAGAACCTGGCCCTACTCCAATCTGGCAATTTATGAATGGGAAAATAACTTGAGATCTTAATCGTACTAAGTCAGCAGTGCGGTGAGCGAGCATGTTAGGTTCAGAGTTCAGACATCACATGCCCTCTACTGTACTGCGTGGCGAAATTTTGCTCCTTTTCCCTTTGTTTACAGGAACCATCAATCTGCTGTAAATTATCTACCTTATCTTGGACAGAAATTTTGTATGATCTACAGTGAATTTTGCCGTGCCAGTCATGGCACACATCGCATCACACAAAAGTCAGGTGGTAGTATTGCTTTTGCCGCGTTGCTCTCAACATTTTTCTTGAGGTCAATTAA…
>2A-20759_2715_HW_PR_1_Minus_13539469_13539046_[GENIC]_LOC_Os01g24050_hypothetical protein_STOP188
CCGGCAAGTCAAGGGCGGAGCTTCACGTGGAACAACTGGCCAGTGGAGGGGAGCTCATCACCTTTGCTTGGTTACTCATGGCCAAAAATGACTGCGGTGACTCCAGGATGAAAAGGATTCAAATCACAAATTTTAGTCCTCGTGATGAATCTGACGATTGCTATGATCTCCCTATGAAGGAAGGCCACGCTTTCCATATCGTCCATCGTAGTGAAGTCGATATTCAGCGTGATTGATGTTGTTTTGTTGATTAACTAGTACATGGATGGAATCAAGTGAGCTAGCTAGCTGCAAGTAACTTATGTTTGTTTTCTCATGTCACAGGGAGTATATTAATGTCTTTGCTTCGGTCTGAATGTGCTAGCTAGCTAGCTAGTCTATGTGTGTGATGAAATAATT…
>2A-20765_2715_HW_PL_1_Minus_9355354_9354913_[GENIC]_LOC_Os01g16480_"retrotransposon protein, putative, Ty3-gypsy sub-class"_intron8
ACAATCTGTCGGAGATCCGCGGTTCGCTGCGGGTCACTTACACCGGCCTACACTAGCTCGCCAGGGAGTGTGGTGTCACGACTACCATCCCGGCGAATCCCGACGAGTTCTTGCTGACGACTTCGCTCGCGGAACTGGCAACGGCGATGGAGGTGATCCCCTCCAAGCATGCGGCCAGGATCGGGGAGGAGACGTCAAGCGGGATCTACACCGGGACGTGCAACGTCCTTGCGTGTGTGAAGTTGGCGCACCCTGAACTTGATCTCCAGAAGATCTTGTATCAGGGGGCGGCTAGCAATGCGCGCAAGGATGTGATGGAAGAAATCGGCGACATGGGGGAATCCATTCTCCCACTTTTTGAAGAGTAGGGCCACCGCTCCTCTGTACCCCTTAACCAAT…
>2A-20778_2715_HW_PL_1_Minus_30721615_30721399_[INTERGENIC]_LOC_Os01g53520_"Reticulon, putative;Ontology_term=GO:0005783"_
TGCACTGTTTTAGTATAATTTTAGTATAGTTACACTGTAATTAATCATATGCATTAAAAAGTTACACTGTAATTTTCGTAATTACACTGTAATTAATATGTAACTAGTATGTAAGTTTGTTATTTGGATACAAAGATAACATAACATTTGGTTGCTTGCTCAGTTGGTAAAATGCCTTCTCTTGGGCAACAAGAGATCGTGCGGTCGACTCCACGCC
>2A-30017_2715_DJ_PL_1_Plus_15600444_15600807_[INTERGENIC]_LOC_Os01g27940_"Cyclin, N-terminal domain, putative;Ontology_term=GO:0003676,GO:0016301,GO:0005488,GO:0003723,GO:0016787,GO:0006139,GO:0016740,GO:0007049,GO:0030234"_
TAGAGGTAGTGAGCGGGCCAACAATTTGGGCCACAAAGGGGGAGGAGCAGTGGAAGGAGGCGCTGGCAGGGCAGACACCTGGAGGTAGTGGGTGATCCAACAATTTGGGCCACAAGGAGAGGCAGGGAACTGAGGGCACCAAGCACTAATCCAAGTGTTAATCCCTATGCTAATCCAACTCACGACATGGATGAGGATCGAAGGGTTAGGCAACTTCTATGTAAAATCTGGGTGGCCATAGTATAGAATCAACTGATATATAGATTTGCATAGCAAGAATAAGTTTCTCCCATAACAAGTGATTCATGCCCAGACCCACGCGTCATACAAAGCTAAGTCTATGAAGTCTGATACTCACCACAAA
>2A-30029_2715_DJ_PR_1_Plus_24761911_24762050_[INTERGENIC]_LOC_Os01g43340_"retrotransposon protein, putative, Ty1-copia sub-class"_
ACAATTATTGCAAAAAGAAGATACATATAGTACGATCTTGATGGTCCAAAGTATAACAATATAGATTAATCGATGAAGTGGTATATAGAATAATTGTACACTATTTATTAAATCTCATTCTATTTATAAATCGAGCTTTA
>2A-30044_2715_DJ_PL_1_Minus_13100231_13099948_[INTERGENIC]_LOC_Os01g23340_hypothetical protein_
CCATCCACTTTTAGGTCTCGTGCGCTACCCCTTTATATTGCTGAAATATTGTTCGACACCGACCAAAGATGGTTTCTCGGGTAATGATCTTTGGAACCTTCCAAGAGGCAATCGCATGGTAGTAAAGTGCAACAAACTTGGACAACCCATTAATTGGAGAAGAAGGTGTACTGTTAGGAAAATTTTTGGACACAGTGCCAACTAGCAAGAAATGGGGCTTACTGTCCATTTGACTTGAAGGATTGGAGATTGGCCAAAAAAGAATGGTGGAGCTGAAACAATGC
>2A-30070_2715_DJ_PR_1_Plus_38992522_38992619_[INTERGENIC]_LOC_Os01g67230_hypothetical protein_
GCTCACATGGAAAATGAAATGTTCAGTTAGTTAAGCTACAGGCATTATGTATGTTTAAATGCTCAAAATGGGAAGTTGATTGAACCATTACTTGCTGG
>2A-30071_2715_DJ_PR_1_Plus_198800_199248_[INTERGENIC]_LOC_Os01g01390_expressed protein_
GACAAGGAGAAGCAGAGGAGGAGGAGAGTTCGAGATCGAGATCCATGGCGCTGCTCTGCTTCCTGCTCGACATGCGGAACATCCCCCCTCCGCTCCTCCACCTCCTCAAGCAGGTGACGTGACGTCACCTCCTCCTTCTACCTCGTGTTGGTGGTGGTGGTGGCGGCTATGGCGGCCATGGCGGCTACTTCTGATCGAGCAAGCAAACTTCAAATTAATTAATTAAGCTCTATATATCTACGCTACGCATGCAGTGCCTACTCCACCTCGCCAACCTCTACGCCGCCATCCCCTCCGCCGACCTCCCCGACCGCCTCGCCCTCTGCTACGTCCACCCCGCCGCCTCCTCCTCGCCTCCTCAGGTTTAATTCGTTTTTCTCTTGCCTGCACTTTCACTTT…
>2A-30076_2715_DJ_PL_1_Minus_34629570_34629062_[GENIC]_LOC_Os01g59920_"cysteine synthase A, putative;Ontology_term=GO:0006519,GO:0003824,GO:0009058"_intron8
TTTTAAATGTGCCACATAACAGAAGTAAAAATGAGCAAATGATATGTCTTAAGTTTCAACCTCACTATTAGCGGAATTGTTAAACTGCTGAAACATGTATGCATTTGGTGTCTTCGAAACAATTTCCTCTGCTTTATCAAGAGCTCCTTTTAGTCCCTTGTTAGGATCAGTTAACACAATCTCAGCTCCAAATGCACGTAGAAGAACACATCTCTCAACATCTATTGATGAAGGTACAGTTGCTATTAGCTTGTATCCCCTAGCAGCAGCCACAGAAGCTAGGCCTATACCAGTATTTCCAGTAGTTGGTTCAACCAAAATGGTCTGCATAGGTAGAAGTATATGCACAAGTTAGAATCTTCATGATGGTAGTATTGCAAATACTATCAGGATAATCTA…
>2A-30091_2715_DJ_PL_1_Minus_3507489_3507185_[INTERGENIC]_LOC_Os01g07400_expressed protein_
TTCATCTCAAAATTGTCAATACATGAACGTGTCCATCCATGTATTCATGGTACGTTGCTTTCTTGACATTGATACCCCTCTTGATTATTTTCTTTGTACTGTTTACCTCTGCGTGTTCTGAAGTCAAAGAAGCTGCTTATTTTCAATGGAATGAAATCAAATCTGCGTACATAACTCGCAGAGAACAACTCGATCAATGTCGATCAGATGGATGTGCACGACACTGTTGTGGAGTCCACTACAAAATTTCCGGTGAAAAGAACATCTGACCAGTTGCTACTTGTCTCTCTGATGATACGTATAAT
>2A-30101_2715_DJ_PL_1_Minus_40598706_40598300_[GENIC]_LOC_Os01g70180_"Exostosin family, putative;Ontology_term=GO:0016740,GO:0003824,GO:0008151,GO:0016020"_intron1
GCAGCATGTAGTACAGGTTCTTGATAAAAGTTGGTGGCCTGTGCTGGCCACATGGTTGGATCACTCATCACAGCCTGGTTTGATGGTTGGTTCACAGGGAAGCTAGCTAGCTAGCTACTGGATTGTTATTGCAGGATAATTTGTATAACTGCATATTGATCCAAGAAAGCAAGAACTGAAGCTGATTTTGTAGTGGTGGAATGGAACCGAAAGAATCGGATGTGTGAATTGTGAAGCAGAGGAGAATTTTATGAGAGCGTATGAATGGATTGGATGAATTGCAAGCATGCTTCGCGAATGCAGGATGAGCAATAGAGAGTGACATTTTGCGAATTCATCGGCGGTGACGCAAGCCGGTAAATCTGAATCTCGAGGGGTGTCAATTTGAGACGCCATCGA…
>2A-30104_2715_DJ_PL_1_Plus_2474642_2474727_[GENIC]_LOC_Os01g05260_hypothetical protein_STOP236
TAAGATAAATTCATTTATCCAGACAGTAATTGACAACATGACGCTGATACACACACCGAGACTGAATCGACAAACGCAACCTGCAG
>2A-30105_2715_DJ_PL_1_Plus_27316480_27316683_[INTERGENIC]_LOC_Os01g47770_Nuclear movement protein_
TGACAGTAACTACTATATATATACAGGCTCCTGCTTTAATATGAGGATTTGCTTGTTTCTCCTTCTTAACCCTTGTAGCTCATGTGTTTTAATACAAAACGATTTTAAATTCTTATAGTTTGATTTTTAAGAATAATTTTAGTTAGATCTTTTACTAGTATTGTTAGCAATCATGAGATAGCTAGGCAATAAAATTGACAAGGA
>2A-30124_2715_HW_PR_1_Plus_5617667_5618233_[INTERGENIC]_LOC_Os01g10570_"retrotransposon protein, putative, Ty3-gypsy sub-class"_
TCACGTGTAGCATGTCAAAATGTCTAAACAATCCCATGCACAATATATAATTGAATTACATATTCTACGAGAACCAAGTCTATTTGTTTTGGCTAAATATTTAAGGACGTTTATATGCACTTTATTTTTTTTAGGAAAACTACCATTTTATTCATAGCAAACGCAGAAACATTCTATGAATATAGCTACCTTTAGCGTTTGTTAAAATTAATGTAGGTACCTAGTGGTTTGTTACTATGTGGTGTCTTATTCTCTATTACTATATTTAAAATGTATTATTAGTACTCCCTCCACTTCTATAATAATTGACGTTTTGGACAAGATTATAAGATCAAACTTTTATAACTTTAACCATCAATAACTTTAAAAATATTTGGTTTAAAGAAACTAGAACAACAT…
>2A-30129_2715_HW_PR_1_Plus_27602130_27602444_[INTERGENIC]_LOC_Os01g48200_"1,3-beta-glucan synthase component, putative;Ontology_term=GO:0016740,GO:0005975,GO:0005886,GO:0009058"_
CTGCTCAATTTGACTTGACCAGCTCTGGTGTGTGAGATCCAATCCGGACAACGGGACATGCATGCATATGCACCCATGGGTGAGTGCTCTTTTTTCTTCTGGGACATGTCAGGGTGGGGGCAAATTAAAGGAGATGGAGATCGAGCCGGTCGGCCTTTACCGGGAGAGGGCTTGGAGCTGGAGGACGCTTTTGATGCCACGCCACAAGTTGCGAATGCGTAAATGGGCTTCAAAGCAAAGCGCGCGGGAATGCCGGATCGAGCACGGCGCGGATGGGATAAACAACACAGCAGCCTCGATCGCCGGGGGGCGGGG
>2A-30165_2715_HW_PR_1_Minus_42964736_42964620_[INTERGENIC]_LOC_Os01g74210_"transposon protein, putative, CACTA, En/Spm sub-class"_
GACTCAAGAGAAGAGATCATCAAAGTCCTGGATGGGGATGGAAGATTTCAGACCTTGAAGCTATAAAGGAGCAGCCTCTGTTTCCTTTATTTATAGGACGGACCCCTTTGCCTTGCC
>2A-30199_2715_HW_PL_1_Minus_38203759_38203460_[GENIC]_LOC_Os01g65830_"Fatty acid desaturase, putative;Ontology_term=GO:0009605,GO:0003824,GO:0009607,GO:0006950,GO:0009058,GO:0006629"_exon1
TCTGCAGCCAGCGCGTCCGCGAAATGCATGCCACTTGTATATGGACCAGCGCTGCACATGCACAAGCCGCACGTGCCGTTCCGCTTGGTAGTGAAATCCAGGGGCGGACCACGGTGTTTACCATAACCAGCCTGCTTATCTCACACAACAGAACAAAAACGAACCACCCATTTCAACAAAGTTGGTCACCTTGTTCTCCACAGTTGACAGTAAAAATTCTCGCCGTAGCTCGTTTTTCCCAACATGGCCACGTCACTGCCGGCCAGATTACTTGTCCCATGCAGCTGGACAAAGTACCGT
>2A-30201_2715_HW_PL_1_Minus_38158792_38158384_[INTERGENIC]_LOC_Os01g65760_"retrotransposon protein, putative, Ty1-copia sub-class"_
TAATTAGTATTAAGCTCATGTCTTCATGTTCCTAGTTGAGTTATACTACTGTACGATGACAAACTTTTGACCTATACGAATCTGCATGCGTCCCGACTCCAGAACCCAATCCACGAGGGTTTGAAGTTTGAAACGGTCACGGCTATTGTATTCTATTCCGTTAGGTCTCTCAGATGTCACTAGTACCTAAACTAACTAATTTTTGTCACGATGCCCAGCTCTAATTAAAGTTTCGGTCCTTATTTTTGGTTTGCAATGTTAGGCTGGCCTGACCATAAGCACGCACGAGTGTACGTTGCGTAATATTCGTACTTCATATAGCTCGGCATCAATTTGCCATTGACTAGTGGTATGATTGTATACCTTCCATAACGTATGGCAGGGTTCAAAAGTTCGGTC…
>2A-30213_2715_DJ_PL_1_Plus_1531368_1531691_[GENIC]_LOC_Os01g03710_"Phosphomannose isomerase type I;Ontology_term=GO:0005975,GO:0003824"_intron1
CAATCTGGTTTTGCCGCGTCAAACACTCGCTCTCCCGTACGACTCGGCGACGCTGACTTTGGCGTGCCACGCGCCCACACCTCCTCGTGCAGGTTCTGTCGGTGGCCAAGGCGCTGTCGATCCAGGCGCACCCGGACAAGGACCTCGCCGAGGTGCTGCACGCGCTGCGTCCGGCCACCTACAAGGACGGCAACCACAAGCCCGAGATGGCCATCGCCGTCACCGAGTTCCGCGTCCTCTGCGGCTTTGCCGGTATCCAGGTACCTGTTCAAACTCCCAAAATCCGTTACGCGCTTCTTATTTTTCGGGTTTATCAGCCACAGT
>2A-30237_2715_DJ_PL_1_Plus_31895318_31895811_[INTERGENIC]_LOC_Os01g55400_hypothetical protein_
ACCCGCGGGGCACTCATGCAAGGTGTGCCTGGTCCTTTTCCTGCCGGGCTAGCTTGCTGCAATTGCAATGCCGCTCGAGTGAACCGCCGGGCATGAACACAGGTGACGCGTGTTGCCGATCGGTTTCGATAGATGTGTGTCGACAAATTTCCTCCTCGAAATTTATCGATTTTGTTAACCGTTGGATTAACCTCCGGATACGTGATTCTGTTTGTTTGACGTTCGCAGGCGACAGATGCAACGTGCAATTGGCCAATGGCTCATGCTTTGGCGGCAGATTCAGGAGGCAACGATCTTGCGGGCTTGTTCTCAACAGAGTGATTGAATAATAACTCCACCTTAACGTGTGAGAGACAGATCCCACATACTTTGCTCCGTGCGAGCAGCGTGTTAGTATTA…
>2A-30247_2715_DJ_PR_1_Minus_30443705_30443392_[GENIC]_LOC_Os01g53000_"trehalose-phosphatase, putative;Ontology_term=GO:0016740,GO:0005975,GO:0006091,GO:0009058,GO:0016787"_exon3
TTGCAGGGTGTCAGCAAAGGATTTGTTGCTGAGAAGATCCTATCAACGCTGACAGAGAACAAGAGACAGGCAGATTTTGTTCTCTGCATAGGCGATGATAGATCAGACGAGGATATGTTTGAAGGAATTGCTGATATCATGAGAAGGAGCATAGTTGATCCCCAAACATCATTATATGCGTGCACAGTCGGCCAGAAGCCAAGCAAGGCTAAGTACTATTTGGACGATACTAATGATGTTTTGAACATGCTTGAGGCGCTTGCAGATGCATCAGAGGAGACTGATTCACAGGAAGATGCAGAAGAGATAACATC
>2A-30249_2715_DJ_PL_1_Minus_5024919_5024652_[INTERGENIC]_LOC_Os01g09750_"23S rRNA (uracil-5-)-methyltransferase RumA;Ontology_term=GO:0016740,GO:0003676"_
CTGCAGCTTACTTTTGTATAATACGTCTCTAATTATGGCTGTAGATGACATGGGATTTTTTGGAGCCAATAGCTAGCTATATTATTGACCTTGCTCTTATTTTGCACCTATTTTATATTTTAACAGTTGAGAAACCCGCTGTATCCGTTTTTCCGATTGAACGACGAAATTCGAAATTCGGTTTTCGTAAAAAAGAAACCTGCCTATTACCTGCGCACTGAAACCTCCGAAGACCCACGGCCCGCACATCAGCCCAGCAAGGCCCACG
>2A-30263_2715_DJ_PR_1_Plus_8174301_8174661_[GENIC]_LOC_Os01g14590_expressed protein_intron3
AATTACCTTGGTTCTCTCTTCCTCGAAGAGCTTGTTGACGACGTCGTAGTTTGGAGGGGATCCAAGCCTCCACACGGTGTCCTTCTCTCCCTCGCCGTACATGAACGACCGGTACTTGTCCCTGCCTCCTGAAGCTTCACCAGCAGCCGCCATGGCCGACAGTTAATTTGCGAGGTGAGCTGCTTGTAGTTTTGCGAGATGATGGGAGTCTCAGCTGATGAACAGCTAGCTCTCCTTAGATATAGGAGAGGCAGTCATCAGATGGAATAAACAAATTGTTGCTTGGTCCCTTCTTCCTAGTTTGTGTTCGAGCAGTTGGCGCGTGATTTAGGAACGTGCGCTTTTGGGTGCAAGACCTTTC
>2A-30291_2715_DJ_PR_1_Minus_36211890_36211746_[INTERGENIC]_LOC_Os01g62590_hypothetical protein_
TTTGTAACTCGATAACGAATTGAGGGACCTTCAGTGTACTTTTTCCTTATTCCGTTGTCATGGGCTCATTGTAACTGGTTGGCCCACTTGAGAACTGGAGAGGCCTATGTTATGGGCCTTGGCTTACGATAGGGCCCACCCGACG
>2A-30309_2715_HW_PR_1_Plus_16502538_16502852_[INTERGENIC]_LOC_Os01g29470_hypothetical protein_
AAGAGGCCATGACAGGGCCATTCGCATAACCTCCTCTAACCAAGCGCACCACACCTCAGGTTTCGCCCCCACTCCTCAACAGGCAGCGGGCAGCCCCCTCTCGTGCCTAGGTGAATTCGGAAGCAGCAAAGGCCGTCACAGGTCCCACTCTATCACGCCACTCTTGCCTGGATGCGTCAGCTAGAGGAAAGCTACAATACAAGTACAGCCGTTGCCTACGCTGGCTTGTGGTAACTATGATAGGTTCTTACAGGTCATCCTGTGAAATGGTCCTTAATTGCCATGGCGCGACAAGTAAAACCATGCACCTGCAGC
>2A-30310_2715_HW_PR_1_Plus_38511037_38511252_[INTERGENIC]_LOC_Os01g66340_hypothetical protein_
GTGTTTCATCTGACATATAAGTTTCCCATACTGGTTTCACGCAGCCACACCTGGGCAAGTGGCCAGCAGATGCACCTTGAATTTTGGGGCAGAAAAAGAAAACATCAATCCACTGGTAACGTGTGAATGATTTCTCCCGTTGATTGGAGTATTTATATGTACGGAGCATTGTATCGCACTAAGAAAAGAAAGATTAAAAGTGCATCATCTTAGATT
>2A-30318_2715_HW_PR_1_Minus_40808716_40808371_[GENIC]_LOC_Os01g70490_"potassium uptake protein;Ontology_term=GO:0006810,GO:0009605,GO:0016049,GO:0016020,GO:0005215"_exon9
AGCAAGAATCTAGATTCTAAGTAAGATTGACGGTGTCGGCATAAGATATATCAACAAAATTCTACAGATTAGTCCCTTTATCCAGTGACACCAACGATTTTATCAAATGTTCTTTAAAAAGCAAGGATGGACATGATCTGTCAACATGTTATGATAACATTATTAATGTACCAGTTTTATGATCAGACATCTCATATCATCACTATATTGTGCAGGTATTGCTGTTGTCTTTGTGATGTTTATAACAACACTACTAGTCACTCTAGTGATGGTCATGATATGGAAGACAAGTCTTTTGTGGATTGCACTCTTTCCAGTAATATTTGGTGGTGCAGAGCTCATATAC
>2A-30348_2715_HW_PR_1_Minus_14046937_14046351_[INTERGENIC]_LOC_Os01g24960_hypothetical protein_
CTGCAGGGGTCCTGTGGTGACTGGCTGGTTTGAGGAACTTAGGAGACTGCCTGGTTGCCATGGTGAATTGGTGATGCCTTCATAAAATAGATGGTATACTATATATTGCTTAACTACCCATATTCTGTAGTCTAACAGGGGTAATCTGTCCATCGATAACTGCTTATAGTTATAGACTCATAGGACTGGTGTAGATGTTCTGAAGCTTATCATGTGAATTGGGTAATTAACATTGCATGGTCATCAAGTCTCTCCTTAATATTTATTTGGACTAAACAAATTTAGTTAGTTAAGACCTGCTAGTTATTAATCCCTTGGTTGCTGGCCACATTGGGAAGTATGGTGATTCTGCTTGAAAGGTCATACAAGTATAGCCTATGCCCCTCAACATCATAATAT…
>2A-30354_2715_HW_PR_1_Plus_8683611_8683752_[GENIC]_LOC_Os01g15470_"Protein kinase domain, putative;Ontology_term=GO:0005886,GO:0030246,GO:0009719,GO:0006464,GO:0000166,GO:0016301,GO:0016740,GO:0005515,GO:0005618,GO:0007165,GO:0016020"_exon4
ACCCTGCCTGGCCCTTCTGTACCAAGAGTGCTGGATAATCAGATTAACCAAGACACTTCCTTGCCCAGTCAACATGGAGTTCATATGCCACCGCTTGCCGGGACGGATCACATGGTACAAGAAGTCAAGGAGAATTGCCGGA
>2A-30366_2715_HW_PR_1_Minus_41091570_41091359_[INTERGENIC]_LOC_Os01g71040_hypothetical protein_
TTATTGTTATTAGATGATAAAATATGAATAGTAGCAATTATGGGCGTCCACTGCTTCACATGATAATCACATCACTTTGGGTTACGCTACGCACGTCATCAGCTTTCATTAATAGCCACTTGCTGTCACTGTATCATGATCCTGACTGCAATTAGGCTTCCTAATGTGGATAAAGACTTGCAAAGATGGCTACCAATTGCTGCTGCTTAATC
>2A-30373_2715_HW_PR_1_Minus_26815287_26814916_[INTERGENIC]_LOC_Os01g47000_"transposon protein, putative, mutator sub-class"_
CAGTTAAATGTCTCAGTATTTGATTTAGTTAGTTGGAAATTATAATAATTAACCTCAGCGTACCTCATATCTTTTGGAAAAGGTCAAATGGGAAAACCTTTGCATGAGAAAACCTTTTAGCAGTCTTACCCGAGACTCCTGCTTCCGGAAAAGACGGCCAAAACATAGGATCCGTCTGCTGAAATTTTTCACTGTTTGTGCAAAGCACTCTGCTAGTACCAATGCGAGGAACACGAACACCTTGAGAAAAAGTAACGACATTATGTAACTAGTCTGCGTTACAAGTGAACAGCACTAGAGCAGCATGCCACCTCCCACTTCCAGTAAAAGTTCGTCTTGGGACTTGGAGGTCGGGGAGATGCAGCCGTTGAA
>2A-30402_2715_HW_PR_1_Plus_34985434_34986019_[INTERGENIC]_LOC_Os01g60530_"transposon protein, putative, CACTA, En/Spm sub-class"_
GTGTTTAGATCCAAAATGACAAAAGGTGCTTACGCTCCCCGTGCTGAAAAAGGAAATGAAGTGCTCATGATTTATTTTTTTTGTCTCCTTTATAGCATCTTCAATAAATAGTCCCCATTTTAAGACCGGAAGCTAAATGGGGCTATGCCCATTTCCTAAGCTCCAAAATTGTTTCCCCTCTTATGCCGCTGATGTGCACTTGGGGTCCCATCTCAGGGGTTGCTGCTGAAGTTGGAAAGCAACAACACCCATTTAAATGTCTTGTGCACATTAGCAGCACAAGACAACGTGCACAAGACCGGGGAGCACATCGTGCAATATACCAGTGCAATGCAGCGATGACCACGACGTGTGCGTGGTAGAAGGAGATCACTGGCTGGAGGGTGGTGGCGCATCTTA…
>2A-30418_2715_HW_PL_1_Minus_42578850_42578530_[GENIC]_LOC_Os01g73520_"Hydantoinase/oxoprolinase N-terminal region, putative;Ontology_term=GO:0016787"_ATG197
CCGCCTCTGCCTCCAAGAAGCCTTGCCTTCTCACCTCCCAAACGACGACGTCGCACACCTTCACCTCCGATGCCACCACGCCCGCAGCTTTGACACCACCTCCAGCCATCAAGTAAAACGCCATTGATACCAGCGCATGTTCATCAATACATACGCGCAATTCGGCATGTTTGTCTCCTACGAATCTACAAACAGCTCAAATTATTAAGCTTGTGCCATTTTTTGCAGATGTGTTGTTTAGGAGAGCTTGCCAATGCAGGTGTGCACACCGGTGGTGTTTAGGTGAGAGGAGAGGAAAATATGAAAGAAAAAGAGGCCGAC
>2A-30425_2715_HW_PR_1_Plus_35712923_35713063_[GENIC]_LOC_Os01g61780_"vacuolar proton-ATPase subunit, putative"_intron1
CGTTGATTGGATAGTGGGTGGCGGGGTTGTTTTAGATCAGAGGGAATGAATGCGGTGTTCATATAAATGCATTAGGTTAGGGAGCGAATCAAACAATGTGCTATTGCGCGAGATTATCCTATGATAAGAGCAAGGACAATA
>2A-30430_2715_HW_PR_1_Minus_42530130_42529587_[GENIC]_LOC_Os01g73430_"RNA polymerase Rpb1, domain 2, putative;Ontology_term=GO:0016740,GO:0006350,GO:0003677,GO:0005634"_exon3
AGGAGAAATCTTTTCTGGATCCATCTGAGGACATGACATATAAGCACCTACTTCCATGGAATACCTGATGCCTATCGACCTATAAGCAGCAAATGAGTCCTCATGGTTTTCCATTTTTTGGTTCATCTGACGCAGAAAGATTCAAGAAGGCAAGTTGCTTACTGTTATGTAGTTGCCGTTGCCAGCTATCTTCTTCTTCCTCTCTGGGTGGTACATGAGAACATTTGTGACAATAAACTTCTCATCATCTGGAGGAAGTTTAATACCGTCCCTGCAAAAGTATTGAGAGAGATGGACTGTAAGGGATACAACAGAAGGAACCACCTGGGCGGTGTTTGAACATACACTTAACTTCCATCTTATCATCTAGCTATCAACGTACTAGTGGTCGAAAAATGA…
>2A-30433_2715_HW_PL_1_Minus_26552149_26551839_[GENIC]_LOC_Os01g46660_"transposon protein, putative, mutator sub-class"_exon4
CTCCATAATTTCTTGGCTGATGTTTTCCCTTTGTCAACGCCATGGAGTTGATGGAAAAACAGTTGGTTGGGCTCCTATAATTGTCTACTCGATCGGCCTTGTCTTATATTGTGTTCTTCTGGTGATGAGGTTTTGCCCAGATGGAACCGTAAGTGATAAGGTCAAGTTTTTCACTGCAAACAACTGTTTAATTAATTGGAGGTGAATTGAATTTAACATTTGATGATTTTAGATATGCCACACTACTATAGCACTGCTACTGGGCATCACTCTCCTGTTGCTGCTATTTGATATGTTTGAACCCATCAAGA
>2A-30437_2715_HW_PR_1_Plus_37595905_37596274_[INTERGENIC]_LOC_Os01g64800_hypothetical protein_
GGTCAAATTTTTGCACCAAACTGAACTTTGGTAACCACGAGACAATTAAGATATCTACAACATCACAGCTGCAAATTTTCTCTGGGTTGCAAAACCATACAGAGAAGACAACCTTAAGGTCTTCGGAGTTCGGCATTTACCAGGAGATGCTTCCAGTCTCAGCTAGAGTGAGTCCAATGCAGAAGTCTGAATCCAGAAGCCAACGAGAGGGATCGATGTCGCCATATCATTGATTACAGGATTCCAGTAGAACAACGGCACGACCAGCATTCAAAAGGCAGCTCTGAATCTGGTTGCGATGGCAACATGTCGGTGATGATGCCAATGTCCTCTGCATTGACCACCAGATGAGCCTGGAATGTCAAGTTGT
>2A-30477_2715_HW_PR_1_Minus_19004875_19004192_[INTERGENIC]_LOC_Os01g34510_hypothetical protein_
TGTCCGGCCGGCCCACTGGCACTGCACAGGTGTCCGCGGCTTGCGTCCGCCCCGACCCAGCGCAGAGAATGGAACCCCGACGGCCCGACCCAGCGCAGAGAGCGGCACGTCTCCAGCGCCGCTGTGCGTCGATCGATCGGTGCATGTGCATGCCTGCCTGCCTTCTCGCGTGCTCATCATCAGCCAAGCCGGCAATTAAATGAAGCGGAGCGAGAGCGCAAAACAAGGTGCGTGCGATGATGGCCACGGCCTGACAGGGCAGCGCCGCCAGCTGAGGAAAGTAAAAACTCTGCTAGTGCTGTGTTTAAGTTCACATTAAAATTAGAAGATTGGTTGAAATTAGAATAATATGACGAAAAAATTAAAAGTTTATGTGTGTAGAAAAGTTTTGATATGATG…
>2A-30496_2715_HW_PL_1_Minus_37963994_37963788_[GENIC]_LOC_Os01g65440_hypothetical protein_intron1
AATAAGACGAACGGTCAAAGTTGGGCGCGGAAAACCATGGCTACACTTATTTTGGGACGGAGGAAGTAATTAGAAAAGAACAATTTGTGGGGCTCATGCTCATCCCAGGTTCTAAAACCATTAGTAAAATGCATCAGTAAAATCCTACCTAAACCGGCCGTAAACAATGGCATTATGAGATCATATCATCATTCCTTCCTTGATTTG
>2A-30510_2715_DJ_PL_1_Minus_24347444_24346990_[GENIC]_LOC_Os01g42810_expressed protein_STOP142
GTCCCCAATCACGGACGAGACGAAGATCGTCCCATGGTTCCCGAGGGGCCTGGTGTCCATCGTCGAGAGGAACATCCGGAGCACGAGGACGCCCGTCACGTACCTCAACATCACCCGCCTCTCCGAGCTCCGGGTCGACGCGCATCCGTCGGTGTACACCATCACCAGGGAAGGGAAGCCCCTGAGCACGGAGCAGCGGCAACAGCCGCTGGTGTACGCTGACTGTAGCCACTGGTGCTTACCGGGGCTGCCTGATACCTGGAACCTGCTCTTGCTTGCCTCCTTGGCGAGGTCTCCAGTTAATGTACACTAGCTTAGGATAAAAGAGATAATACACAGTTTTGCAGCTTTGCAATTCCTGGTAATGAATGGCACAGCTGAGGATAAACTAAACAAGCA…
>2A-30526_2715_DJ_PR_1_Plus_3124339_3124691_[INTERGENIC]_LOC_Os01g06630_Small hydrophilic plant seed protein_
ACCTTACACAGAGATCTCCAAACAATTCGTTCATAAGGTTACTCCTGGGGAGATGTTTTCTTCAGTTATCTCAAAAAGGACAAGAAAGAACACATCAATCATCATAGTGTGGAGTGATTTCAGAATCCAAAAACCCGCCAGCGCAGGCACAAAGGGACGAGTAAATCATGCAATCGATTTGTCGTCTCCCTCTCTCACGAACAGTGCATATTTGCGGCTTCTTGGGCAGCTTGTCGACCACCTGGTGATGAACTCCCAAAGTCCCAAGTTTACATGCAAAGCTACCGGAATACTAAGCCAATGAGACCATGAGAGCCATCCCTCTTGTTTAATTTCTTGAATCTTTTGAATCT
>2A-40004_2715_DJ_PL_1_Minus_4423053_4422696_[INTERGENIC]_LOC_Os01g08810_"Cytochrome P450;Ontology_term=GO:0019825,GO:0009628,GO:0006519,GO:0005975,GO:0003824,GO:0006118,GO:0019748,GO:0009058"_
AATCAATTTCCAAGTTGTAATCCCCATACTCCCAACCCAGAAGGGAAAAAAAACAACTCCAAAACCCCCAACTTTTAAAAATGTGGGAACAATCAAACCATATGCTTGAGATATACCCACAAAGCCATCGGCGGCCGCTTACAGCAGAGTACACCCTCATCTTGCACGCCTCCGAAGAAGCAGGAGCCGTGATCAACACGAGCATCTTGTCCTGCTCCACCCCACACAGTGACGAGTCTAGGGCACGACGAAGGCGCGCTCCTAAACCGTGGGCTCGGGGCTCCGGCCAGACCGGAGGTTCAGAATGTGCTGTCCTAAGATACGTAGAAGCAAATACAATCCAGAGGCATCAAATCCT
>2A-40014_2715_DJ_PR_1_Plus_31545509_31545646_[INTERGENIC]_LOC_Os01g54880_hypothetical protein_
ACAAATAACCTTGTTAGATGCATTTATGATGGGTGATTATTAGAGAGAGCCACATCGATCCGGTAATGACAGTCAAATATATCTCCTTCACTCTTAAAAATAAAACACGGGCTATAACATATTCTACTACTATAAATT
>2A-40036_2715_DJ_PL_1_Plus_6681540_6681949_[INTERGENIC]_LOC_Os01g12240_hypothetical protein_
ACAAGTTGCCGCAACCCTACCTTCCTCCCTTCCTCACCGCCGTCTGAGTAGTTGCAAGGACGATGGCGGTGGGGCTTTCTTTATTTTCTTCCGCAAGCTCCAGAAGATTGGAACAACAACAACGTAGACCTAGCAGCTAGATCTAGGAGTGATGACGGATACGATGACCAACTCTAACGATGCGGCGACGACAAACATGCCTTTCCAATGGTGATTGGATGACAACCTTGCTATAGGGAATGATGATGATGGCTGAATCTAGTGCCTCGGTCATATCGTGTTTCTTTTTTCCTCTTGTGCAATATGTCATATCCCAGTTTTGGGCAGCTCAACCCTTGCGGCATGGTGTGGCAATTTACGGGCGTAAGGGTGTTATCCTGCTATGACGATGGCTAATAT…
>2A-40054_2715_DJ_PL_1_Minus_4119482_4119309_[INTERGENIC]_LOC_Os01g08400_"Syntaxin, putative;Ontology_term=GO:0006810,GO:0009987,GO:0005215"_
CTTTAGATTAACAGGAGTATATCCTCTCCTACATCAACAATATATTGAAGCAATTATATTGTCGTGTTCAAGGAATTGTAGTATCCAGAATTCCAGATTAACTGGAACTTTCGGAGATGATATGGCACCTGTGGGTAGTTAAGTCCAGAATTTATAGACCATACTTCATGATGA
>2A-40073_2715_DJ_PL_1_Minus_5092967_5092858_[INTERGENIC]_LOC_Os01g09840_hypothetical protein_
TAGCTTTAGCCTTAGATTTTTCGATTCATAACTGTCTTATAAGCCTAAACAAAGAAGGCCTTAGAGTTTTACTGTATAGCACAAGTTGGTGGGCTAGCTGGCTCGGCTTC
>2A-40073_2715_DJ_PR_1_Minus_6004216_6003897_[GENIC]_LOC_Os01g11220_hypothetical protein_ATG271
GCATCACCGGCGGGCTCCGCACCCGCACCCGCATCCGCACCCACCCCATTTCGCCGTCTCCACGTCCACCGCGGCCGCGGCTGCTTCCCCGCACGTCGCGGTTGTGTTTTTGACCGAGCTTGATCGATCCGTCTCTCCCCAGTGGGCGCGCGGGCGCGCGGCGTCGCACTCGCGTGGCGGTTTCGGACTTTCGGTTAGGACAATGTGGGCGATTGGGCTTGTGGCTCAGTGGCTCATCTCACCTCGCTCTGGATCGAGCAGGGTACGAAGTACACAGACTGAGTGTGGCTGTGTGGGGCCACATGTCAGTGTCAGTTGCC
>2A-40099_2715_HW_PR_1_Minus_42054537_42054206_[GENIC]_LOC_Os01g72530_"EF hand, putative;Ontology_term=GO:0016740,GO:0006464,GO:0016301,GO:0005488"_ATG23
GCACCCTTCCCCTTCCATCTCGTACATGCCGAACGCCTCCCGGAGGCCGGTGCCCCGCCGCTCGTCTTCCTCCTCCACCTCCGCCGCCTGCACCAGCCGCACGAACTCCGCCTCGCACAGCAGCCCGTCGCCGTCCGCGTCCACCGACGCCACCAGCTGCCCCGCCTCCTCGTCCGACACCTCCTCCCCGAGCGTCGTCTTCATGCACAGCCGCAGCTCCGCCGCGGAGATCCTGCCGTCGCCGTCGTGGTCGAACGTCGCGAACAACGCACTGGACTCGCACGGCGATGCTGCTGATGCAACAACCATTGTCGATCGATATATCGAACTGA
>2A-40101_2715_HW_PL_1_Minus_42999423_42999096_[INTERGENIC]_LOC_Os01g74250_expressed protein_
TATTCCCTCTTCTTTTTCCAGCCTGGTGTGTGTCCCAGTATCTATTTAATCTGACTTGTCTTATGTTTCTTTCTTGTCCTAAACAATTGGTATGCCTGTATAGCAGGTGATTTGAGAATCTTATGAGATGTGTGCTGCTAGTAAACTGAACCATTTTCGGGTGGCAGTTTCGGTTCTCTTTTGAAGGAACTTGTTAGGAAGGTTGGTTTGGTTGACAGTGAGAAACTCACGCTGCAAATGTGGCGCAGATGAGAGGCTCTTACACGGGCCTACGGGCTACGGCTTACGTTGACTTGCTTATATCCAGAGAAAAGAAATCTTCAGATAG
>2A-40102_2715_HW_PL_1_Minus_35806396_35806164_[INTERGENIC]_LOC_Os01g61880_"Ferric reductase like transmembrane component, putative;Ontology_term=GO:0005886,GO:0003824,GO:0009607,GO:0006118,GO:0008152,GO:0016020"_
TTTCATAACAAAATACTCTTACACAATTTGCAATCGCCGGCCGAATTCTTGGGAATTGCTCGACCAGTACACCACCGCTAGTCCACGCAGTTCGTGGGGGGAAAGAGCGAGACCGAACAGCTAACCAACTGTAGGGCGGATCACGTGTCCGCACGCGTGCAGGTAGCCGGGCCAATGGGAACTCGCAACGAGGGAGGGAAAGGCGGCCATTAAACCCTCTCACCCAATGCAAA
>2A-40113_2715_HW_XL_1_Minus_35458313_35457730_[GENIC]_LOC_Os01g61320_expressed protein_intron3
TTCGAGCGCTACAACAGGTATAAATCACTATTCTACCCAGACTCTATTCATGTGAACCCATAGTACCTATATGTTAGGACCAAAGTGATAAACTTCATAAACTTCAAGCTTCTCACTTTATATTGTCATATCTGATAATTTTGAATCCATTGAATCAAAAGTTCAGAACTACCCCTGAAGTAATGCATAAAAATGTAAAAATGTACTATCGTTTTGAGTTGCCTCAGAAAATTAGGTGTTCTACTTCCATGACAGGATGATATGTACGCGTAATGTTTTGCCTTTGTTTATAGGGCAGCTGACAATTGGAAGTTTCTTCAAGAATTGGAAAAGGCGGCTAAAGTTTACTGGAATAGTAAAGATCGGCTACCTCCTCGGGTCAGTGTGAATCATATTTAT…
>2A-40140_2715_HW_PL_1_Minus_1755786_1755012_[GENIC]_LOC_Os01g04040_"Bowman-Birk serine protease inhibitor family, putative"_ATG254
ACAGGCTGTTAGGTTGGTTGGCATGATGGAGCCCAGCCAATGCATGCTTTGGATGTTTTTGTGCATGTCGAGTGCCAGTGACAGTGAGCCCAGTGAATGAGAGTGGCCGACCCCAAGATGGCAAGATCTACGAGCCTATCCTCTCGACGGCGACCTTGTAGTTTCATTCATTCGGTATGCCTTAGAAAAATCTCTAAAGTATACGATGCATAATCATCAATCACCGCAATTCCGAATCCTGATAACAACAACACAGTACGGGAATGGAAAGGCACACTCCATGGTTGTTCTTTCTAAAACTGTAAAGTAGTTGACTGGCTTTTGTTGGATCCAGTTATTAGAAATCTCGTGAGAGTGTAAATCCAGTTTACAGAGCAGGTTAACTAGCATTTTCCCGGG…
>2A-40141_2715_HW_PR_1_Plus_32263909_32264243_[INTERGENIC]_LOC_Os01g56070_"Zinc finger, C3HC4 type (RING finger), putative;Ontology_term=GO:0005515,GO:0003824,GO:0005488"_
TACATTGTCTTTGCCTTCTCTACATATGACCAGACAAAATGAAAAGAAACATACTTTCTAGATTGGCAAATATTCATGTAGTATATGTCACGTAATTAATCTCAGACTAGTCTAGTACGGTACAACGACAGCAAGACAAACGGCGGCCAATGGCTCAGAGGCGCATGTCGCCGACAGTGACGCCAATTGATTCATTGCTTCGGGTGAGGCATCAGCGAGCGTACATCGATCGATAGTGAACTTAGTGATGACTAAACGCTACAAATCGCTGCACATATATATCAATCATGGACAAATGCAGATTAATTGTCACGGACAATGACGAGCACTTGAAA
>2A-40144_2715_DJ_PR_1_Plus_28123630_28123734_[INTERGENIC]_LOC_Os01g49000_"ATPase, AAA family, putative;Ontology_term=GO:0009056,GO:0000166,GO:0019538,GO:0005488,GO:0016787,GO:0005829,GO:0009579,GO:0005515,GO:0005783,GO:0006950,GO:0009536,GO:0005634,GO:0016020"_
CATATATCGCCGTTGCCGTTAAAATGATATGTAAAAATAAAAGTGAACTAATTTTGGGATGAAAAGAACATGCAATCGAGCTGCTCGAGGAGAGGTAATGCAAAA
>2A-40148_2715_DJ_PL_1_Plus_40772013_40772725_[GENIC]_LOC_Os01g70420_hypothetical protein_intron2
TGCATAGAGAGAGAAACAATTCATGCACTTCTTGCATGCCTACATTTTGCAGGTCTCAGTAGTGTACGTCACTCATGTCTATCGTTCTATCCCCAACATGCATTCTGCTGTCAGTCATCCTCGTTTCTACTCCCTCCATTCTAAATTACACCACTGATAGTATTCAAATTTTATTCTAAAATATAGCTATTTTATAAAGTAGTAGCAAAGGTGTTTACTATCATAAAATGTCTAAAATCCTTGAATCTGAATAATCACACCCACCTCTTACCAACTAGGACAATTCATGAAGGGCAATCTACTATCTCTGTATCAAAATAAATTCAAAATCTGAATATAATAGGTCTATATTTATATATAAAAGTGAACTTATTCTGAAACGAAAGGAGGAGTTATATT…
>2A-40153_2715_DJ_PR_1_Minus_27612546_27612211_[GENIC]_LOC_Os01g48220_hypothetical protein_intron1
CAGATTTTTGAACCTGTTCGCCAGAAGAAAAGATTTCAGTGTGTTACAAAATGATCTGAATCTCACGAGAACAGCAAGTCGTTGAATCCATTGAATTCAATCGTAACAACTTGTGAAAAAAATTGCACTGACTCCTTAAGCACGAGTGAAAAAAGAAACAAATTTTGAAACGTAAATGGCACTGTTAACAACTACAACCACAAGCTCAAGCTTCAAATCTGAACATTGCATCAAAAAGTTGCAAGCCATGGATTAATTAATTAATTTTTAAACAGCTTTATTACTTTACCGTGCGAGATGGATCAATGCGAGTAATTCGAAAACATCGAACAGTTT
>2A-40167_2715_DJ_PR_1_Plus_2066297_2066571_[GENIC]_LOC_Os01g04610_hypothetical protein_STOP232
GGGCTGGCCGAAATCGCGTTCCCTATGCACTGTGTACACAGCTGCTAGTCTCTGTACTCTACTGGACCTAACCAATCAGCTACTATAAAAGACAAGCGAGTATCTTTTCGAGCTTAATATGAGTTTGGCGTGCCCCATGCTTGCATATGTTTACAAATGCTCTTCAATTTCTTTAGTTTATCCTAGAAGAGAAGGTTTAACCTGATAGAAAGATTTAGTCTTTATTTAATTATAAGCTGTGCACGCCGTTCATTCCTGTAGAATAAAATGACCGG
>2A-40168_2715_DJ_PR_1_Plus_1190771_1190944_[INTERGENIC]_LOC_Os01g03090_Similar to At1g66680_
TCGACTGTTCTTCTGTTGAATGGAGAAACAGCAATTAATCAGAGATGAGAACGCACAGCAGATGTCACACACTCGTGTCTGCCACATGATCTGAATCTCATCACGGATTCAATCCAATCAGCCCCCATGAATGTCTCCAAAGGAAGAGGTCTAGAGGCCCCAGGATGGCTGCAG
>2A-40202_2715_DJ_PR_1_Minus_36924634_36924377_[INTERGENIC]_LOC_Os01g63700_hypothetical protein_
AAATTCAATTTTGGAAACCGCGGGTGGGCCGGGCCCTGTGCCTGTGGCTGGCGTTCGCAGAGAAAGGCAATAAATAATCGTGCAAAGTGAGAAAAGAAAGAGATCTTGAGCTTATCCGGATGAAGGAGAGGTGACCTCTAGTTGTGTGAACTGTGAACGGCGGATGCGCTCGTGGCCTCGTGATGTCCAGGTCGTCGTGAATCGCGATGTTCTCTTGCGTTGGGGCAGCTCACGCCGACGTTGTATTCGATGTAATGC
>2A-40211_2715_HW_PL_1_Minus_35220678_35220552_[INTERGENIC]_LOC_Os01g60920_"F-box domain, putative"_
ATAGGCCATATACTGTGGAGCGGCATGCTTGTGGCAGATGAATAGCTAATAGAGTAATCTGTGTGAAAAGTTCCAACCTTTGACATTATATGAAGAAGGTTTTGTATAACTGTAAGTTGTCCGCACG
>2A-40229_2715_HW_PR_1_Minus_477438_477052_[GENIC]_LOC_Os01g01870_"Helix-loop-helix DNA-binding domain, putative;Ontology_term=GO:0003677"_exon2
ACTGAATTAAACTGTGGTGGTGGTGTACTGAATAATTAAAATATTACTGATGGATGGTGCAGGAGGCTGTGACGCAGCTGGATCACCTGGAGCAGGCGGCGGCGTACATCAAGCAGCTCAAGGGGAGGATCGACGAGCTGAAGAAGAGGAAGCAGCAGGCGGCGGCACTCACCACCAGCACCAGCAATGGCGGCGGCGGCGGGATGCCGGTGGTGGAGGTGCGGTGCCAGGATGGGACGCTGGACGTGGTGGTGGTGAGCGAGGCGATCAGGGAGGAGAGGGAGAGGGCGGTGCGGCTGCACGAGGTGATCGGCGTGCTGGAGGAAGAAGGCGCGGAGGTGGTGAACGCCAGCTTCTCCGTCGTCGGCGACAAGATCTTCTACACTC
>2A-40230_2715_HW_PR_1_Plus_40017171_40017566_[GENIC]_LOC_Os01g68900_"Zinc finger, C3HC4 type (RING finger), putative;Ontology_term=GO:0005515,GO:0005488"_ATG196
GGGTCTCCCGCGCTTTTTAAACCCCTCGTTTACAATTACCGCAACGTGCGCCCATCGAGAGTAAATTTAATTACCGTGTTGCCACGCGAATTCGCCGGACTCCTGCTAATCTAATTTTTTGGGTTAATTTTAGCATCACCAGAAGGTAACAGTGTAAAATTTGGTACATGGAGCATCATGAGGCACGAAAATTTTTAGGGCCATTTTAGTTTGATGCTAAAATATGCCCTACCAAATTATTGGTATTTTAAATAGTAACTTTGCTAGTGTTTGGTTTACTACCGAAATATGTCAACAACACACATAAGTTGTCAAAGAAATTGGCACTGCTAGTGCTACCAAAAGTTGCCTAGGTTTAGACCTTGCCAATATTTTAACACGGTAACAAACTAAAAT
>2A-40232_2715_HW_PR_1_Minus_25208089_25207910_[GENIC]_LOC_Os01g44040_hypothetical protein_exon3
TCTTCGTCTATGAAAGTGTAAGTTAGCTATATTGGTCAGTATTAACTCAGTAGTACAGCGATGTTTTTACGAATTTTCTAAGCCTTTGAGTAACAAATACTTACCCTGGCTCTATCTGTGCATTTTTTTGTTTCTATAGTCACTCCGATTCCAATTTGGAGAATGGAACTGTCAAAGAAG
>2A-40244_2715_HW_PL_1_Plus_36121902_36122217_[GENIC]_LOC_Os01g62440_"RNB-like protein, putative;Ontology_term=GO:0003723,GO:0004518"_exon4
ACTATATTCTGCAATACTATGAACAACACAAATATAGTTCTCAACAATTTTGCTATAACAAGCAAGAGAAAAGCAATATTAAGATAGTAGGATACCTTCCATCTGGCTGCAAAATCACAGATACAGTAACAGATTTACAACCCCTGCCTTGTTGCAGGCTCATAGCATTCATAGCAAGCCTCTCTGGGAACATTGGAAAGGTAGCAGTTGGTAAAAAGATCGAGGTTCCTCTGTGCATTGCTTCCCTGTAGGAAAAAAAGTAATGTTCTCTTATACATACCAATACTGATAGAAACACTAGAAGAAGGAGAAGAAC
>2A-40262_2715_HW_PR_1_Plus_5522409_5522748_[INTERGENIC]_LOC_Os01g10450_"Protein kinase domain, putative;Ontology_term=GO:0005886,GO:0030246,GO:0006464,GO:0000166,GO:0016301,GO:0006629,GO:0004871,GO:0004872,GO:0016787,GO:0016740,GO:0005515,GO:0005618,GO:0007165,GO:0016020"_
TGCTGCCTCGTTTCGTTGTTATGGGAAACAAGGATCAGATGCCACACTGTTAATTAATTAATTAATTAAATCGTACAGCAATTAGAGAGCACCGAAGTCTCGCTTGACCTCCCACAAAGAAAAAGAACAGGAAAAAGTCACCTCTAGAAATCTTTTACTTTGCCAATGATTGATTTCGACCATCGCTCAGTAAACAACAATAACGACCGGTGATTAATCTGGACAGAAAGTATGTCCAGATTCGTAATACTGGAATATACATGTCATATATATTTATTTAAAATCCCTTATATACTAGGACAAATGAAGCATGCCCTTGGATAGTCGGCGGTAAGAAACA
>2A-40277_2715_HW_PR_1_Plus_31304746_31305207_[GENIC]_LOC_Os01g54450_expressed protein_ATG87
GCGCATGGCGTCATGACTCATGCGGGCGCAGTGGAGAGTGGACTGTAAGCGTCGGGCGGCGGCTGGGTAGCTCGCGGTTTCTTGACAGTGCAGATCCGGATCGGAAAGGAACAATATGGTCGACGCCGACGTGCATGCAGCGGTGCACGCATGTTCCCTTTCTCGTGTCAGTACTTGAGTACGTACTTGACTAAATGACTAGAGTGAAGAAGACGAATATTATCATAAATAATCCTATAATTAGACGCTAATAATACAATTTTTTGGCCGGGTTGCCAATAATATATACAGTACAATTATCCAAACATGCCAGTTTTTTTTAGCGTGGATTGATGTTTTTTTATGAGTATCATGGACTTGGAATTATTTTAGCTGGCGTACTTAAGACAGATACGCCGG…
>2A-40289_2715_HW_PL_1_Plus_26087938_26088485_[GENIC]_LOC_Os01g45960_"hydrolase, alpha/beta fold family, putative;Ontology_term=GO:0016787"_exon2
CCTGAATCTGTATGACTTACATCCGTTTGCCTTCTAAATCTCACTAAGTGATCAATTGTAGAAACAGGGCCATGTATGCTAGTATTTTCTTGCATCCGTTGTGCTTTTCTTTTGCAATGTTTGATGTTTTCGTGGGTTGTGCTGCTTTCAGATTCTGGCATACAAGAATGCATATCCTGGATGCTACAAGACTCCTCGATCTCCCACACCATACAGTGGAAAATTTTATTCTAGGAGTGACAGTGAGACGAAGAGAAAATCTGTTGCTCACGACGATAGGGATATTCCAATCAGTTTCCTTGCAGACGGTGATAGCATGTTCATTGCTTGCCAGGGGATCACTGTGCATTACAAACTTTCCGATCCATCGAGTTGCATATCTTCAGCTACAGACACTTT…
>2A-40294_2715_HW_PR_1_Plus_32524997_32525142_[INTERGENIC]_LOC_Os01g56470_expressed protein_
TTTGTGCGTTCTTTCAAAGGAGATTGGGGAGATTGTGACTCGTTTTCCACGCGCACGCTTCCCAAACTACTAAACGGTGTGTATTTTGCAAAAAATTTCTATATGAAAGTTGCTTTAAAAAATCATATTAGTCTATTTTTAAAATT
>2A-40304_2715_HW_PR_1_Plus_29815444_29815630_[GENIC]_LOC_Os01g51890_"Endonuclease/Exonuclease/phosphatase family, putative;Ontology_term=GO:0016787"_exon10
ACTAGGATGAGCACCAAGTACATCGGGGAATTTATGTAATGAATTGCGATGCTTTTCTGAAGTCTCCGAGGAATTATTGTTCTCACATTTCATCCGCTATTTCCAGTATCCATCCTACTCGCAATTAGCATCGGCCATCATGTACATTCCTTCCACACTCTGTATTTGGAGACCAGGGCGTGGCATG
>2A-40332_2715_HW_PR_1_Minus_2807811_2807611_[INTERGENIC]_LOC_Os01g05870_"Leucine Rich Repeat, putative;Ontology_term=GO:0006464,GO:0000166,GO:0016740,GO:0040007,GO:0009607,GO:0030154,GO:0016020,GO:0005886,GO:0009628,GO:0009653,GO:0009719,GO:0009908,GO:0016301,GO:0005515,GO:0007165,GO:0003674"_
ACCTTTCCTCGTGTGTCTGGAACTCCGCATACAAGCGTGGAAAAGGGTGGCCGTACAACTGTACAAGGTAACACTCTGGACTGCCAACCTAATGGATTCTCTGTTGGAATCAGTCAGGAAGAAATTATCAGGAATTTGGTCGAACAGAGAAGGGGTGAGGACATAATTGGAGCGAGCTAAGTCATGTGTGAGGGCCGAGGG
>2A-40333_2715_HW_PR_1_Minus_15672327_15672060_[INTERGENIC]_LOC_Os01g28050_hypothetical protein_
CCGTTTGTTCCTAACACACTAGTACAGTACCGGAGTCGAACACCTAACAGCTAGCCATCCAGCTGTACGTCATCGGGCCAAAGTTTAATTGGTAGATAGCCTGCGAGCTAGACCAGTGCAGTGCACGCACCGGTACACGAATCCAAAAGAATAAACTCCAATATATAATGATGATGTTGTTCGTGTCGTGTGGACCAAATTAAGCCAAAGCAGTGAATCAGTATGGTCGATCTCGGACGGTGGTTGTGTGTACTTGTGTGTTGGCCCA
>2A-40336_2715_HW_PR_1_Plus_31090258_31090361_[INTERGENIC]_LOC_Os01g54090_hypothetical protein_
TCTGATGTGACATAAAATTTTTCATTTCACGACCTAAACAGGCCCTTATGTTTCACCGCTGGAGCTGCTGAAGGACGCAGATTAGACCGAAGATGTTTAACAAA
>2A-40349_2715_HW_PL_1_Minus_24695161_24695038_[INTERGENIC]_LOC_Os01g43270_"UDP-glucoronosyl and UDP-glucosyl transferase;Ontology_term=GO:0016740,GO:0006519,GO:0019748,GO:0009058"_
CTGCAGCCAACAGAGTTCTAGTAGGTGAGTCACTAGCCAAGATTAATTAAGTGGTATATGTTCCTTTGAAATAAAGCTACTGCCATAGGAGTCATTACTAGCTACAGCCATCGAACGAGCTAGT
>2A-40383_2715_HW_PR_1_Minus_35690132_35689924_[GENIC]_LOC_Os01g61720_"IQ calmodulin-binding motif, putative;Ontology_term=GO:0005515"_exon1
TCCGGTAACTGAGGGGACCCTTGACGGGGGAGTTGATGGCGATTGCCGACTTGGTGGACGGCTTGACTTGTTTGGTGTTGCAGGTCTCTGGATTGAGATTGCGCGGGGTACATAAGTACGAGAAGCGCTAGTGCTGGGATTCTTTGTTGAATAATGGTCCTTAGGATCCTTATCTGATATCACTCGGCTCTCCCAAGGCCTTGATGTCA
>2A-40385_2715_HW_PR_1_Minus_40438477_40438361_[INTERGENIC]_LOC_Os01g69960_hypothetical protein_
GGCACCACCCTTTTATTGGACCCTTTACAACTTTGTTCCAGCTGCTGCTTATCTTATGTTGTAATTTCCCAAGGTAATCACCAACCTGCTGGATTGAAGTTCCAGATTGAGAATTGA
>2A-40386_2715_HW_PR_1_Minus_21366341_21365897_[GENIC]_LOC_Os01g38180_"peptidyl-prolyl cis-trans isomerase, FKBP-type, putative;Ontology_term=GO:0005515,GO:0003824,GO:0005488"_intron12
TGCTATATACCGGAATCCCGTTCATAAACGGGATGATACCGGTTAGGTATCAGATCCTGATACCTAACTGGTATCATGCGATTCTACCACGTGTTAGGTGATACTTGTGAGGTATCAGATGATACTTATTAGGTATCATGCGATTCTTACCACGTAGAAGGTGATACCTGTGAGATATCAGGTCCTGATACCTAACCGGTATCGGGTGATACTTATCAGATATCATGTGATTCTACCAGGTATTAGGTGAAACTTGCGAGGTATCAGATGATACCTATCAGGTATCATGCGATTCTTACCACGTAGAAGGTGACTTGCGAGGTATCAGGTCCTAATACCTAACCGGTATAGGGTGATACTTATAAGGTATCATGCGATTCTACCACATATCAGGTGATA…
>2A-40411_2715_DJ_PL_1_Minus_40993206_40993054_[GENIC]_LOC_Os01g70870_"Zinc finger, C2H2 type, putative;Ontology_term=GO:0003676,GO:0005488"_intron2
CTTTTCGTTTTTTATTAATAAGACGAGTGATCAAATAGTGCAAGCAAAAACTCAAAATCCCTTATATTATGGGATGGAGAGAGTACTTGTAGATTTTTAATGCATGACATCATTGACTTTTGAATAAAGTTTGAACATCCATATATATTATTC
>2A-40420_2715_DJ_PL_1_Minus_15563717_15563542_[INTERGENIC]_LOC_Os01g27870_hypothetical protein_
TCTGCAGCTATTCTCGTGAATTTTATGATGAACACCACGAGTAGGTGGCAGGTCCATTACCTGCTACAGTTTAATATATATAATACAGTGCACGTCGTTTGGCAAAACGCTTCAGTGGCTCAGTGGGGTTTCCTCATGAATACTGTGCGTGTTGTCGTAGGTTCGAGTCCCCTAGA
>2A-40423_2715_DJ_XL_1_Minus_27178076_27177544_[GENIC]_LOC_Os01g47560_"WRKY DNA -binding domain, putative;Ontology_term=GO:0030528,GO:0006350,GO:0003700"_intron2
GGGGTTCACACCCTGTCTGGCACAGTGGCACTGGCCTAGCTTTCTCGTGATGGCGTCCCCTTTTCGGCTCACACTGGATTCTACTGTTGGTAGCTGGAGATTGCACTGAAAAGGAAGCTGCTGGCAAGATCCAAGTAGCAGAATGGGGTGGTGGATAACACTGGCATGCTTATTGTCTAGGGATCAATCTACTTTGCTTTTCTTTTATTCCTATCTACCCTTTTTGGGCATAATCTTTGGTAAAAGGGGATCAAAGACAAAAGTTACAAAGATCTTTGGTCATGTTGGAACTTGGAAGAAGGTGTGAAGAATGAAGGAACTAGCAGTAGCAGGCAGGTAATCAAGAAAAGCAAAACAAAGATCAGAGGGGCTAGCTGATACATTAAACGACTTATTTTA…
>2A-40425_2715_DJ_PL_1_Minus_20437425_20437162_[INTERGENIC]_LOC_Os01g36780_"transposon protein, putative, CACTA, En/Spm sub-class"_
TGTAACACCTCTCCCCCTAGGCCCTCCGATGTGACCAACTTATAGAAACTAGGACGCCGCCACGAGAAGATGAGAATTTAGAGTGTGCTTGCACCAATTGCTCGGGAGGTTTCGGCAAGGAGATGCCTAGACAACGTCTCCAAAAGGAGAGAAGCGACAGAACACCGCCGCCACTGTTCTTTAAGGTCTCAAAGAGAGCCGAGACTGAGCTTTCGTTTGGCACCCACCCTTGAGGGGCGAGGCCGTTAGGTGTATGTTGTGCCA
>2A-40428_2715_DJ_PR_1_Plus_9083181_9083291_[INTERGENIC]_LOC_Os01g16110_"La domain, putative"_
CACATCCCTTATTAAGATCAACTCCAAGGCTCATAATGCTAGAAAAAGATATGAACGTACATGTATAATTGTGTCGCCCAAGCAGACATTATAAGCAACAGAAAATTAAAA
>2A-40431_2715_DJ_PR_1_Plus_6712122_6712499_[GENIC]_LOC_Os01g12300_"Protein kinase domain, putative;Ontology_term=GO:0030246,GO:0009719,GO:0006464,GO:0000166,GO:0016301,GO:0006629,GO:0004872,GO:0016787,GO:0016740,GO:0005515,GO:0009607,GO:0007165,GO:0016020"_exon1
TCGTTTGCCCAATGGGCAGGTATTGCGATGGTGATTTGCCACTCGATACTAGCGACTATTGACTTGTAAAATCAAAGCTTGACCGCTTTATTTTTTAAACAAATTTTCTCTTGACAACCCAGTCTACTGGTTGGAAGGGACAGAGCACCCTTATAGGTAGAAAGCGCATCCCCTTACGCCCATATGCCATTAGTTTTAGCGAGAAATCTCATTCAAATGAAGAAGGGAAACAAGTGCAAGCCTTTGCTGTTGTCCTCCTCCACGGTAATACTTCTATCATCCACCATCTTCATACATCTCGTGTGCCAGTTAGCATTTGCAACTAGTGCAACAGATACCCTCCTACCAGGCCAATCTCTGCGTGGAAACCAAACTTTA
>2A-40434_2715_DJ_PR_1_Minus_37769182_37768553_[INTERGENIC]_LOC_Os01g65100_"POT family, putative;Ontology_term=GO:0006810,GO:0005488,GO:0016020,GO:0005215"_
TTTCAGTTCATTGAAAAGATACTTGCCATTTGTTGATAAATTGGAAAGATCAAGATGAGATGTGAAGATGGTGTTTAGTCTGACACTACTAAATTTTAGAACAGTTTTATGTGTAGAATTTCATAAAATTACCAACAGTCGGTAAGATTTGAAAATGTCATGATGGTAAAATCTGGTTTATTTTGTTCTACAATATTAAAAATTTACATAGTTAATTTTAGCAACAAACTGAAAAAGACCTTAATTACCCCATGTCCATCACGGTCAACCAAAGAACCAAAAGCAACAGCTGGGCACAGCGACACAAAAACAAAATACATACAACCCTGATCTGCTCAACAAACCACGCAACTGGGTGCCAAAAAACAATTGCAGCTTGCAAGCATACAGAAATAAACA…
>2A-40450_2715_DJ_PR_1_Plus_30582731_30583046_[INTERGENIC]_LOC_Os01g53250_"flavodoxin, putative;Ontology_term=GO:0003824,GO:0006118"_
ATCGGAAACGTCGCGTAACGAGGAAGCGCCTTTAATTAATTAGTGGCGATCGAATTGCGACACGTAATCTGCGTTAATTTATATGCCTAGCAACGAAGTGTCGGACAAGCTGCGTGGTTATATATGGATCAATCGCTGTCCACGATGATGATCGATGATAGACGACGTCGATCCTAAATTAAAGATCGATGATGAATATCCATGTCTGACATCATCGTCGATCGAGAGGTTGTTTCTGCGTTAAGCTTCTCGTCGTAATTAGGGAGTACGCATTTATTCTTCATACTGAATATAAAAATCACGATTAATTTAATGT
>2A-40457_2715_DJ_PR_1_Plus_31208551_31208783_[INTERGENIC]_LOC_Os01g54270_"transposon protein, putative, unclassified"_
TTGTCCGGATTCCGCTGTCACGTTGCGCCCAGCCGCTGAGGCCCCCCCGGCCCTCTCTCCTCTCGCTAGCTTGCTGGTATCCGGTTGGTGGGGCGCGACGCGCGCGCACACCACGGCATCGACTCCTCCACGGCTCCACCTCTCGACCGAGCGAAATCAGGTGTACACTGTACGCTACGTTACGTGGGGCGTGGGCCACTACGCACGTCGTTGTCGCGTCGCACGCTGCAGCC
>2A-40468_2715_DJ_PR_1_Plus_30713334_30713628_[INTERGENIC]_LOC_Os01g53500_"Zinc finger, C3HC4 type (RING finger), putative;Ontology_term=GO:0005515,GO:0006950,GO:0005488,GO:0016787"_
AATCATCTAGCTACCATCGTTATCACTCATGAGTCACGAGGAAGAAACATGCATAAAAGATGCTAACAATTGTACCATTTTTACCATTTACGAGTCACGAGAAAAAAAACACGCATAAACGAACAGTTAAATTCCCATATCCTTTCATTTTTCGCTTACATAGCAAGTTCATCTAGCCCATTCGAATTGAGTACGAGATCTCTAGCTTGAGGCCTTACTACTAGAAAAATTAGTGGTCTCTCCCCGATTTTATTTGGCAGGTCAGGGAGTAGGGGAGATTTCTAGTTGAAAGCCT
>2A-40479_2715_DJ_PR_1_Minus_34618766_34618569_[INTERGENIC]_LOC_Os01g59900_expressed protein_
AGTAGATGTTCTATGCAACCAACAGAACCTAAAAGGAGAAGGCTACTTTCCTGCTATTGTTTGTTAAAACGTGCCTATCATGGTTTGTTGTCCATACATTAATAGCAACATTGGTTGCATTATGCATTACACAACTTATGCAAGTTGGTCATTTTAAACACTTAATTTAGTTGGATACGTACGCAATTCATTGTTTGG
>2A-40500_2715_DJ_PL_1_Plus_35918278_35918709_[GENIC]_LOC_Os01g62090_hypothetical protein_ATG82
CCTACCTCCCCCATGATGCGGCGGCGGCGGCGGTGGCGACGACGACGACGGTCGATGGGGTCATTTCCTCCCCACAGAGGTGGGGGTCCACGCTGGCTGCGGCAAATTTAGTTTGTTCGCGCTGTTCAGAAACGGTGGTCGCGTTTCATGTGTACGGGCTGCGTTTATTGGTGCATGTGAAGGCACGTGTCTTTGAGTGTGTCCGTGGCAGCTTGGGCGGTTCATCCGTGGTAAAGAAGGAAGGGGACGACGTGGCATTTTCTGGATGCACTCGCATTTCCTCTTCGTCGTTGGCCGCGCCATTCCGTGCGATTTTTGCTCCGATATCAGCGGCTCCATTGTTTTGCCCCCCTGATTTGGTATTGAGTCGATGCTCTTTTTATCTCAGTGCCGAATCTG…
>2A-40519_2715_DJ_PL_1_Minus_24425542_24425420_[INTERGENIC]_LOC_Os01g42950_"Protein kinase domain, putative;Ontology_term=GO:0016301"_
CATAGACCAATCACTCTTCCTGGACTAGCCAGTACTACTACTAGTCCTAAGCAAGATCTATCCAGTCTAATCTCCTTTTTATCTTCTCCTATCCTGCCAAGTTACCATTGCCACAAACAGCAG
>2A-40531_2715_DJ_PL_1_Plus_2079929_2080144_[INTERGENIC]_LOC_Os01g04650_expressed protein_
GTGCCGCGTCCTCCTGGATTCCCCGGATCCAACGCCTCCTCCCACAGTTCGATCGTGCGCCTCACCCAAAACAACTCGCGCAGTTTTGTAGGAACCACCATACACACAGCGGTAATCCCATGTCAAGAACACTGCACACCCAAACAAGTTTCTGAAACGAGAACTGAGAGGAGAGGAAGGAATTGCAAGTGGAGAGGAGAGGTGAGTTTCTGAAAC
>2A-40540_2715_DJ_PL_1_Minus_3471990_3471888_[GENIC]_LOC_Os01g07360_hypothetical protein_exon1
CTGCAGCCTTGTAGGGATGTTCTTGCGCAATTCACCAGTGACATTGTCGTATCGCTCAGCTAGAGCACGGTACATCCGGTAGAAATTTTCAACATGGGTGATG
>2A-40544_2715_DJ_PL_1_Plus_14019890_14019962_[GENIC]_LOC_Os01g24920_"WGR domain, putative;Ontology_term=GO:0016740,GO:0003677,GO:0006464,GO:0005634"_intron10
TCACAAGCATAGCCTATAATCAAATAATAGGATGTCTGTGTTGTCTTCCGGTTTCAGATCTTTAAGATGATGA
>2A-40568_2715_DJ_PL_1_Plus_28905579_28905667_[INTERGENIC]_LOC_Os01g50390_hypothetical protein_
ATTATTTTTTGTTGTTACTGTAGCATTTAATATTGTGCATCCAACGGCATGGCGATGTAGCTCTCTGCCGTTCCAGTTGGAACTGCAGA
>2A-40578_2715_DJ_PL_1_Minus_42826088_42825955_[GENIC]_LOC_Os01g73960_"Drought induced 19 protein (Di19);Ontology_term=GO:0009628,GO:0006950"_intron1
TCCTGGCCTTTCTTGAAGAGTATAGCTATGTTTGTCAATGAATTTCTATGCACCTTTTTCCTTGAGTTTTCTGTCACTATTTTGTGGTTGTTTGCAAGCATTTAGAAGCATTGGCTTGGTCTTCAGATACAACC
>2A-40581_2715_DJ_PL_1_Plus_20361316_20361744_[GENIC]_LOC_Os01g36710_"transposon protein, putative, ping/pong/SNOOPY sub-class"_intron2
AAAGTTCATCAGAGAACAGTGCTTTGTCATTTTGAGCACACAGCTGTGAAGACTTAGGCCCATGCTATTTGAAGTTTCTGATGGCTGAGAAGTATTGACCAAACTGGAGTGTGGACACAAATTTCCTGCCCCAAATGTCCAGTGATTCAGTCCATGTTAGATGTAATAACAGAGAAACTGAGGCAACTTCTGACATTCTGAGTATCCGTGAACCGTGATTGGCATAAACATATAGCTTCAGCTGCCCTTTATGCCACTTGTGAAGCTTCTGCTTCGAGGTGCAGACGTGCAGCTTCTGTTCATTGTTAGCATGCATTATGGCATCATGATTGATTCATTCTGAGAAAATTAGAAAAAAGAAAGATGTCAGCTGTAAATCACCTTGATTGAATGGAAGCA…
>2A-40618_2715_HW_PL_1_Plus_39544650_39544904_[GENIC]_LOC_Os01g68050_"Transmembrane amino acid transporter protein;Ontology_term=GO:0006810,GO:0016020,GO:0005215"_exon5
ACACGCAGATGCAGAGGCTGGACGAAGGGATGTTCTCGCGGTACAACCTCGGGAGGCGGCTGCTGGCGAGGGGGCTCGTGTTCGGAGCCAACGCCTTCGTCACCGCGCTCTTCCCCTTCATGGGCGACTTCGTCAACCTCTTCGGCTCCTTCGTCCTCTTCCCTCTCACCTTCATGTTCCCCAGCATGGTCGTCCTCAAGGTATGACGACACATTTCTGTTGAGAAATTGATAGCACTATAATTCTATCAAGATC
>2A-50004_2715_DJ_PL_1_Minus_8895046_8894959_[GENIC]_LOC_Os01g15790_expressed protein_exon12
CTGCAGTTGTCATTAGTAGAACTGTACTGTATACATGTAACTTTTAAACCATTTTATTGAACCAGGTTAATCCAGTTAAAGGGCTTGA
>2A-50008_2715_DJ_PL_1_Minus_24855177_24854911_[INTERGENIC]_LOC_Os01g43460_"C4-dicarboxylate transporter/malic acid transport protein, putative;Ontology_term=GO:0016020,GO:0005215"_
CCACACTTTTTGCTAGTTCATTTGTATGCTTATTTTCGCCACAGCTGTGGCGATTATTTCTCTCGCCACAATCTCTGGCGACGCCACAACTTGATGGCTGGTTTGGGCTGTGAACCCTGAGCGTTTCGTGCGACGAGATATACTAAACCGGCCGGGCGGCCCGGTGCGCGCGCGCGTGCTGCTCGATCGATCACGTCGCACTTGTTGGTCCTCGATCGTGATGCGTTACAGGTGCAAAAGTGTACGTGGTTTTGACTGGTTTTCCAC
>2A-50014_2715_DJ_PR_1_Minus_29546976_29546872_[INTERGENIC]_LOC_Os01g51420_"EF hand, putative;Ontology_term=GO:0006950,GO:0005941,GO:0005488"_
TTTAGACATACTAACTTTGTACTCCTTCCAACTAAGAAAAAAGTAGTTCTTCCGACATCAAATATATTTGACTAGAGGGAATAGTTAGTACCAACATATTGAGAA
>2A-50027_2715_DJ_PR_1_Minus_21899551_21899229_[GENIC]_LOC_Os01g38990_"Mitochondrial carrier protein, putative;Ontology_term=GO:0006810,GO:0008150,GO:0005777,GO:0005739,GO:0005488,GO:0016020,GO:0005215"_intron4
ATGCTTTGTTGATTGTCATCTTTAGTAGTCAAGAATCTCTCTCAGTAGAACTATCACTGAAATTATTCGACAATCAGCATTAGTAGTTCGCTAGTATTTTCCAGCAAATATTAGTAGTTTCTGTGATGCCATCCTTGCTAAGGAGCCATTGGCCATGGATTGTATGTAATAATTTTCTTCATAATTGCTCTAGGTTTCAAATGTGGGCCAACCTGGCAATGCTTTGGGAAATGCTGGTAGACAGCCAGCATATGGTGGTATCAAGGACGTTTTCAAAACTGTTTACAAGGAAGGAGGCGCACGAGCTTTATACCGTGGAGTAG
>2A-50057_2715_DJ_PR_1_Minus_39546040_39545764_[GENIC]_LOC_Os01g68060_hypothetical protein_intron1
CAATCTTGGAGCAGTGGATTGCTGGCCTTGCGATCCTTGTCGATGCAAACCCAGTACTTAACGGGCTTGTCTGCAAGCCGTTCAAAGGCTTTGCATGGATTGCACTTGAAGCATCCAATACAATCCATCGCCCAATGTGACACAAGGTGGTCTCCAGTATGCCACCCATTCGCAAATGATCCAAACTGCCATTGCTAGTATAGCTTTATTCTTGTGGAGATTGGACTGCGACATATTGGGCACGATTCGAGGCTCTGCCCACAATCACAGCAGGTCT
>2A-50083_2715_DJ_PR_1_Plus_40649129_40649265_[GENIC]_LOC_Os01g70240_"heavy metal-associated domain, putative;Ontology_term=GO:0005488"_exon2
ACCTGCAGTTTTCAGTTCCATTTCACACAATTAATCCCACTAGCAGCCTCCATAAATACCATCAATTCTTCATTATCATCTTCTGTATTTGCATTGCTTCTAAGTAATCAGGAAGTTAATTAAGGGACCACTCTGCA
>2A-50087_2715_DJ_PR_1_Minus_12333820_12333675_[INTERGENIC]_LOC_Os01g22000_hypothetical protein_
GCTGCAGCTGTACATATATACTCCTGCTACTTAGGATGCTTGTTTGTAACGTCCAAAATGCTGGGAAGTCACGAGTGTACGTTGGCACTGAACAAGGTTGGGTTGGGTGCTGTGGAGGTCTCAAAACAGCAAGTTTGCAGCTGCAG
>2A-50104_2715_DJ_PL_1_Plus_6761158_6761601_[GENIC]_LOC_Os01g12380_hypothetical protein_intron4
CCTTTAATCTCTCCGATATGAATACAAATTTTTAAAAGAAATTATATATTCTCAATTTTTTTTTTTGGCCACCATCACACCGATCGATCGATCAAACTTGATCGATATTCTGAATCATATTGGCAACACCGGAGCTCGTGCAGCGCGTCTTGCAGCAGCGAGTTGTGGTGGGACGCTAGCTCGTTGATCCCTCTCAGGCACCCCGTCCGCGCGTCGTAGTCCGCCGGGCCGGCGCGGCCGTAGAACGACGTCAGCGCCGGCGGCGAGCAGCCTGACGGGATCATCCCGGGGACCACGATGCTCTTCGCCCCGTGCTTCATCAGCCTCTGTTTGAAGAACAACAAAGAGAGATTGGTAGATTAGTTGCTAATTTACCCTGGTCTGATTGTCTGATCATGC…
>2A-50130_2715_DJ_PR_1_Plus_33501014_33501218_[INTERGENIC]_LOC_Os01g57960_"retrotransposon protein, putative, unclassified"_
ACTTAAGAGAAGAGAAAGTAGGCGGAAGCCTAGGAGGGCCAACCGAGCGAAGCTCTTTCTTTTTTTGGCCGTGCCGTGAAGTGCAATTTTCTCGTATGCGTTTTAGAGAGGTTGTCGAAAAAAGACGATCTATAGAGATTCCCCATCTATATCCAATCGAGAATAGAAGCGAGTCGCTTCCGGCGTCGGCTTGTAGTCTCTGCAG
>2A-50132_2715_DJ_PL_1_Minus_38135184_38134813_[GENIC]_LOC_Os01g65720_hypothetical protein_exon2
CTGCAGCTTTCTTATGAGGATTAATAATGGGAGAATGAAGATGAGGAACAAACAACGGAAATCATCTGCTCTCAACTTTGATGCAGGATGCCGATCTTCCTTGTCTTTTATTGTATGGAGCTTGGTGGGAGTTGCCCTCATTGTTTGCTTCTTTTCTGTTGTCCGTCAAGCAGACACTAGGCAGAACCATATTTATTTCAGACATCTATCTGCTACCAGAGAGTTAGAAGAGATTGAGGAGGAACATTTCCGCTTGCCACCTCCTCACAAGGTTAATCCTCGTGCAGTGAAACGGCGGGGGCCTCGCAAGGCTCCAAAGGTTATTGATCAATATCTGGATGAGTCATCAGCAGTGCATGCCTTGTTCTTCCC
>2A-50134_2715_DJ_PL_1_Plus_5841903_5842270_[GENIC]_LOC_Os01g10970_"Integral membrane protein DUF6, putative;Ontology_term=GO:0016020"_intron2
ATTTGGATGGGCAAACACGCGTGTCATTAACTTGGGTTTGATTTGATTTGCAGGAACACAATAAGCTTTAACCTGTACAACACGGGCCTCAAGTACACTTCGTCGACGGTGGCATCGGCGGCAGCCAGCTCGGTGCCCGTACTGACCTTCTTCTTCGCAGTCCTACTAAGGTGAGCACGATCTCATCGCTGCATACTTAATTTGTTGCTGTTTCTTTGTACAAAGAGAGGGGATCATATCCTCTCCTAGAAATGATAGCATAAACAGATTCCAGAATTTACAGAAAAGAAAGACTCTACTTTTGTAAATTTGTTAGCTGTTTTTTTAGAAAGAGATGGGATCCTCTCCCATTTCTATCAGGGCATGAA
>2A-50159_2715_DJ_PR_1_Minus_2249546_2249141_[GENIC]_LOC_Os01g04870_"Transposable element protein, putative"_exon6
GCCAAGCAAATGCATTGAATGAAACATATTAACACGCAAGTTGACTGATCATATGAAGCTGCTAGCTGCAAATACAGCATGGTAGGCCTTTTTTATTCATATAAGGTACCAAACCACTTCCTGGGGATACTCACAAGTGAAGAAAACCGAAGCTATCCGCCACCAAAAGAAGACCTTTGTCAGAGTTAAAGTCCATCCCGTAAATCATGCGCCAAGTGCTCGGACCCTGTTGTGAGAAACAAACTGGAATTGTTAGCTGTTACAGGGAAGTGCAAAATGGATGTGAATTTGTTCAGAACAGTGCAATAAAATGGTTATCTAACTACAATAAAAGATGTAGAATGCAAATAAAATATATAATAGCATAAGCTTGACTAGAAAGCAGTGGAAACTTACATT…
>2A-50163_2715_DJ_PR_1_Minus_85226_85050_[GENIC]_LOC_Os01g01170_hypothetical protein_STOP191
AGAATCCTGAAATTGACAAAAAAACACTTTGGTTGAGTTGCAGCAGGAGACAAAGCAAACAGCCTGCCAGCGGGCGTCACAGGTGGAGGTGGTGGCCAGAGAGCGTCGTAGGCAGATGTTGATGGAGCTGAACTCACATTGCAGGATCCCTGTGAGTACTGTAGCTACCTGCTCTAC
>2A-50188_2715_HW_PR_1_Minus_29492865_29492523_[GENIC]_LOC_Os01g51320_"amine oxidase, flavin-containing;Ontology_term=GO:0006519,GO:0003824,GO:0006118"_STOP178
GTCCGGCCAAAGGTGGTTCAATCGAGTACTATAGACTACTAGTACGATAGACAGCTCTTGGGGAGGACGGAGGATACTCTGTCAAATGTCAATGGAGGGATGATCCATGTTACTATGTCGTGGTCTTACAACTCACCGGTTTGACACGTGTCAGAAACAGACAAAGGAGATGACAATGAGCAAGCAACGCTCAATGTTGCCATCGTGTCTTCTGGCGCCAAATGACGCCGTAATACGGCGGGAAATTTCAAAGTAGACACTGTTTTGCTGAACTCACCAGTCTCCCTAGACCAATACGGACATGGATTGACAATTTCTCTCGATTCCCGAAGAGGTGAAGAGA
>2A-50191_2715_HW_PL_1_Minus_3432471_3432158_[GENIC]_LOC_Os01g07280_"Leucine Rich Repeat, putative;Ontology_term=GO:0006464,GO:0000166,GO:0016740,GO:0040007,GO:0009607,GO:0030154,GO:0016020,GO:0005886,GO:0009628,GO:0009653,GO:0009719,GO:0009908,GO:0016301,GO:0005515,GO:0007165,GO:0003674"_ATG51
CTGCAGTGGATGCCCTCCCAATGGCAACAGTCTGTGCCGGCCTTCCATGACCCAAAGGTGGAACTGGAGTTTTTGGTGATGGAGAAAGAACGTTTCAACCGGAGCAGCGCCGATGCCTGGTCCGGCAAGCATGGAACAACCGCCGGCGGCAGGGCTCCGGTGTGGTTGGCGTACGTAGCTGCTGATGAAGAAGGGACAATAATGAGCTGGGTGTGTAAGAGGATCAGCATCAACGGCAACACCAATGGCTTGTAACGGGTCATTGTGGAGTAGCAACTAGCAAGTACAGCAGTTTGATTGGGTTTACTGCTAGT
>2A-60009_2715_DJ_PL_1_Minus_38629614_38629067_[INTERGENIC]_LOC_Os01g66550_expressed protein_
AATGTTGGGTGTTTGGATTGAGACTAAAATAATTGGCAATGCCAAATCAAATTTGACACTAATCTAGAAGATTTTTCTCGACAATGTCAAATTTTGGCTTTATATTGGTAGGAATCCAAACAAACTAGATTACAATTTTAACTTACCAAATAATTGGTAGTACCAAAATATGACAAGGATTTGGTACTACCAAATATTTGGTAGGTAGCAAACTAAACCTACCCTATATTTATGGATAGATTACTCTCTTCATCACATAAAAAACCAACTTCTAGCTACGAAATTAGAAGTAACGTATGTCCAAGTTCGTAGTTAGAAGCTGGTTTTTTATGGGATGGAAAGAGTACTAGCCTTATATTTTCAGTAGCATGTCTACCAGCAATTGGCGGTCACGGCTCA…
>2A-60021_2715_DJ_PL_1_Plus_7082793_7083371_[GENIC]_LOC_Os01g12800_"Mpv17 / PMP22 family, putative;Ontology_term=GO:0005777,GO:0016020"_STOP129
CATGGATCAGCCAAAGCATACAAAGGTTGATCCAAATGACAGAAGACAAATTTTCTGGGATGCCCGGTGTTTTGCCGGGTGATGTTACTGGATCCAGGACCATGTCAAAAGGACCGTGCCTGATCCACATCAAACCTTGCCCTTCTGGCCTTCGATTTTCTGGAATGATGTGAACCATTGCTTCCAAGGTGCATCTCCTTGTTGATCGATCCACGACAAGAAGCAACTGTCTAAGAGGCAGAACAGGTTCACGTAAAGGAGCTGATATCGCACAGGAATGAAGCGGAAATTTGCGATTTGCACGGCTGGCCAGATGGTTCCCCCTAGAACTAGAGCAGGAATGAAGTCCCTCTTCACATCATCCTTCACCTGCTCTACACTCCTTCCTGATGCAAGACC…
>2A-60025_2715_DJ_PL_1_Minus_17111550_17111372_[INTERGENIC]_LOC_Os01g31300_"retrotransposon protein, putative, Ty3-gypsy sub-class"_
GCAACATTGGCTCACGAGGGTGTGATGTTTTTGACCGGAATCAAAAAGTTCAAAAAACGCCTATACATGATTTTTGGACATATTGTAGTTATTGGGTGCGTTCGTGGCAAAAACTCGCTTCGTGATTCGCACGGCAAACTTTTGTCAATTAATGCCAATGTTGGCACACGAGAGTGCGA
>2A-60054_2715_DJ_PL_1_Minus_368625_368419_[GENIC]_LOC_Os01g01700_"ZYP protein;Ontology_term=GO:0009056,GO:0005622,GO:0003824,GO:0019538"_ATG88
AATTTATTTTGGCTACAATATGAGCAACCCCAAAATACTTCAGGGCGTATTTATATATTACTAATAGATAAGAAGTTATTGTTTCCGAAATAAAGAACTGGAAAAGAAAAGGAGGAAAGGGTGAAAGAGAAGGCACGGCCCAGTGGATGCATGATGATGGGCCATGGCCTGCTTTGTGGAGTCCATATCTGATCTGATCTGAGGGAT
>2A-60072_2715_DJ_PL_1_Minus_40664133_40663873_[INTERGENIC]_LOC_Os01g70260_"Protein kinase domain, putative;Ontology_term=GO:0005886,GO:0030246,GO:0009719,GO:0006464,GO:0000166,GO:0016301,GO:0016740,GO:0005515,GO:0009607,GO:0030154,GO:0005618,GO:0007165,GO:0016020"_
CTGCAGCTTGCATTGGCTGGGCCTGCTGCAATGCGATGCAAGGCAGGCCTGTGGGCCTCTCATGGCAGAAGAAGAAATGAAGAGAGAGTGGTTTGGCTGCTGTTTGTTTTGCGGTCAGCTTTCCATTGCTTTGGCACTTCTGCTGTTCTGCATTGCAGTGCAGGCGAAGGCGGCAGAAAGACGGAACTCCACAGTGAAAGGCAGGCAGTCCGGAGAAGGGCATTGCCGCATTGCCATTGACATGGAGTAGTACGTTCCTAG
>2A-60111_2715_DJ_PL_1_Plus_29551979_29552299_[INTERGENIC]_LOC_Os01g51430_hypothetical protein_
CACCGACCAACCGTCAACATAATTGTAGATCTAAATTAAAAAAAATTATGAAGCTAAAATTACTCAACTTCTAGAAATCTTGGAACTGGAGTTGTGCTAAAGAGAGCAGCCTAACCAGCTCCAGCCTCAAGTTGTCGGCATGGCCGTCCATCTCCACCGCCGCGCGAGCGAACGGACGGCTGGATCTCCCGCCACGGCAAGAAACAAGCGGCTCCGCCTATCACTGGCACATGGAGCCCTCCTTGCCAAGCTGGATGGAAAACGGTGGAACCACTCTTCCAGCAGCAACGCAGTTGCAGCAAGCAACAGCAAGAAACGGGC
>2A-60121_2715_DJ_PL_1_Plus_38510434_38510751_[INTERGENIC]_LOC_Os01g66350_hypothetical protein_
ACTATGCGACCAATTGACGAAAACATACTGATGTATTAGATGGTGCTTGCAGGCTTGCGGCAGCACTCACTAACAGCCCCATCTATTACTATAAATAAAAATTATTTTTAGGCAAAACTTTCATAGATATGTTTCTTAACAACTTAAAAGTTAATGTAAGAAAACTGCGTTAAGAAAATAAAATCAATTTTAAAAATTTAAATTTAGCTTTGACTTTGTCTAGTACTATTAGGATAGCCAATGACGGCCTCATATTTTTCTTAGACTCATGCTTATTGACCAAAATTTAAATTTTTAACATTAAATTTGAAACTGATT
>2A-60121_2715_DJ_PR_1_Minus_41040791_41040308_[GENIC]_LOC_Os01g70940_"potassium uptake protein;Ontology_term=GO:0006810,GO:0009605,GO:0016049,GO:0016020,GO:0005215"_ATG77
TGCGCGCGGCGAGTGGCCACTGCTCGTCAGTCATCATCCAGCTATACAATAATTCATCCATTTTTGTTCGGTTTTATAAAAAAATTGCAATAATTATTCTTCTCTTTAGCAGCTACCCCTTCATAGATTCAAATTTTAAATTTCAAAAGACCCACAAACTCATCTATGATCCTGATCGGAGAGTTTTAAGATTCTGATAAGCTAGCTGGTAAAAATCCGAAGAAACTGAGAGTATCTGATTGAAAATCTATACTGTTTGGGGAGCTTCTACTAGCTAATCTCTAGCTGCCAGTAGCTCCCAAAGCATACCCTACATCTGCATTCCCTCGTGATCTCAGATTTGCTCGAGATATGCAAAAACACCCTAAAAAGATGGCCTAATTACGAATTGGGAGGGGT…
>2A-60148_2715_DJ_PL_1_Plus_27927493_27927611_[INTERGENIC]_LOC_Os01g48730_hypothetical protein_
ACGGTCAAGTATGTAATCTCGAATCATTCAATAATTGTATTTGTATGGTTAGACAGGCTTTAATAGTGTAACTCGGATGCTTAAGAAAATATCTATGTATCTAGTGTAATTATATTTAT
>2A-60162_2715_DJ_PR_1_Plus_6389547_6389913_[INTERGENIC]_LOC_Os01g11810_hypothetical protein_
AATCGTTATGTCCTGCTTGCCTCAATTAGTGGCTGTCATATGTAATGCAGTAACGATTACGGTACGTGACTTCAGAAATAAAAACCGGTGAAACGGAACAACGAAAAGGTGACAATGACAGGGCAAATTCTTCTCCCCAGAAATGACATTTGTGACATGATATTCAGAGTTTCAGGCGAAACAAAATTCATATGAGAAAGAAGCAGATGTGTACAAATTAGCACTGTGGCATATGGCTTGATTCCGTCGGACAGGACAGCAAGAGTTGGCACTTCTTGCCATGCTTGCCTGTTTTTTTCTTACTTTGACAAGGATTTGGTTATGAGAACGCTGTTTAATTAACCAGATTAGATGGTGAGATTGGATC
>2A-60172_2715_DJ_PR_1_Plus_27162193_27162405_[GENIC]_LOC_Os01g47540_"NLI interacting factor-like phosphatase, putative"_intron5
CCTGCAGTCACTTACCATCGTGGGGATCTTTATAAGGCAAGTTCAACACAGCTGACTGCTCTAGTTCGCTGACTTGAAAATGTGAGATCTTCATAGATTTTGTGGGTTTGGAATCAAACTCATCCCTAAAAACATCATCGTCAAAGTTCCTCTTCATCCTCAGTGCTGGCATCTTGAGCAGCGTTGTGCTTGAAACTATAAAACCCTCTGCAG
>2A-60174_2715_DJ_PL_1_Plus_33241128_33241363_[INTERGENIC]_LOC_Os01g57570_"flavodoxin, putative;Ontology_term=GO:0003824"_
GCCGTGATGTTACAGGTAACGTCGCCGCGAGGCTTCTCTTCGATCGCTGGCGCCTTCTTCACCGACTCCCTCCAGCCTCGAATGATCGGCCAAATGGAAGAAGATGCATGGTCAGCATGGACACGGACAAAGAAACTTTGGAATTTTTAATCAGGAGAATCGGACTAATGCATTTGTATTTGACCCTGATCTAATTTCTCCAATTAGCTATTTATTTCAGACAGAACCTTAAATGG
>2A-60184_2715_DJ_PL_1_Minus_37588170_37587730_[INTERGENIC]_LOC_Os01g64800_hypothetical protein_
AGCATAAGTACCAACCTTGAACCTTTTGGTCGTCAAACACGAGGAAAGATTCGACTCATTTTTCCTTGAAAAAATAACACAAAGCTTCTGCCAAACACATTACACAATTCATAAACACAGTTTGATCCTCTCAAAAGACGAACAAGAATCACGGTTTTGATCGTAAGCCATGATGAAAACTGAAAAAGCCAGAGTAAACAAGAATACGAACGATTTGTTTTTCATTTTCAGAGGACGGGAACTGTTGGGAAGTTGAAAATTTTGAGGCGATCGACGCCTCAAAAATTCAACGTTCCAAGCAGATGGATTGGATTTGAAGTCGCAACAAACGGAAAATTTCAAACACTGGCTGCCAGAGCAGTCTCGATCGTTTCTTGGTCCTCTCGTTTGCATGGCTCA…
>2A-60190_2715_DJ_PL_1_Plus_25456347_25456754_[GENIC]_LOC_Os01g44430_ZF-HD homeobox protein;Ontology_term=GO:0003700_STOP61
GCTCTACCTTCCCCGCTCATTTCGATCGAACCTTTGTCTCCTCCCATACATGGCATCCTGCCTACTGCTGCTGTTCCTGCCTGTTCTCCTGCTGCTGTTTCTGCTTGAAGCTATGCTTGTTGTTGTGCATCCACACCTTGAGCGCTTGCCTCCGGACGCCGACCTGCGCGCAGAAGTGCTCCACCGTCGCCTCCTCCTGCCGCTGGATCCTCCACCCCACGCGCTCCGCGAACGCCAGCATCTGCTCCTTCTGCTCCCGCGTGAACGTCGTGCGTGACCGCCTCCGTGGCTGCACCGGCGAGGGCCGCAGCCGCTCGTCGCTGGAGGACGCGGTCGTGGTGCCAGTGCCGCCGCTGGGCGTGCCGTAGCCAGGGAACGGCAAACCTTGCTTGCTGGCGG…
>2A-60193_2715_DJ_PL_1_Plus_29599957_29600510_[INTERGENIC]_LOC_Os01g51570_Glycosyl hydrolases family 17;Ontology_term=GO:0016787_
AGCAAGCAAACGAATAGCAGACGGCGACGTCGATATATCGATGCCGCTAATCAAATGAGCCCGTGGGAGAGGGGTCGTCAGCGGTCAACGGGTACGCACCGGAATTCCACAAGCCGGACAACGGGACAAGCTAAGCTTAATTGGCTCTTTGTAGCGCATGTGCGTTCTAGCGGCCAAGTTTTTCCAAGCGAGCACGACTCGTAGACGTACGATACGACGCGACGACCTAGCGTATGGGTCCTTCGCTTGGTTAGGCCGCCTGACCAGATCGCGACCCCTCGCATTCAGGTACGTATAGCAGGAGTAGCTAGCTGTAGTCCAGCAGCTGCCGGCCGGCTGGCTGGCCGGGCCGGGAATGCAAGTTGCTGGCCCGTCAGTCAAGCACGCTTGGCTGCGTAG…
>2A-60195_2715_DJ_PL_1_Plus_2321191_2321521_[INTERGENIC]_LOC_Os01g04970_hypothetical protein_
GTTAGGGGGCGGACCTTGGTTTGAGCCAGGCCCCACACCAGCACACCGGATAATCGGATATTGGGCCAAAGAGAAATTAAAATTACATGGGTGAAACTGCATGTATCTACACGAGCTTTGATGCCCAGATCAGAGGCCTGCGCATTCCCTTGTATGCTGATGAATTCTAGGATATCGGCAAGGGAAAACATTATTGTTTTCTTAATTTTTAGTCTTAAAATGAATAGGTCCTGAGATCTCCCGCAGACATGCACTGATGTTCCAAGTTCCCGTCTAGCATTGCCCAGTTGGCCCAATCTGAAATTCCCCGATGACTCTCACGCTTAATTAA
>2A-60198_2715_DJ_PL_1_Plus_4136351_4136878_[GENIC]_LOC_Os01g08420_hypothetical protein_exon20
ACCTAGTGAGGTAAGGCACTTTCTTCAATGAATTGTAGCTAAGCTTTACTTTAGGTCTGATAGTTTCTTGGTTTATTTTCATCTAGTTTTCAGAATTTTATTACTGTATAATAAGGTGACTGCCTGGTGAACCGTTTACTGGTTGATTGCCAGCACTCTATCCAAGACTGACATAAAGATATTAGACAATTGGTTAATATGTGTGCTTCTCCTATCATGCCTAACTCTTTGATATTCTTTTGTTCATTGCTGTTTCTAGGCTGCAAAGGTTTTTGAGTCACAGCTTGCGGAGTCACTATTGGAAGGTGATGGACAGCTCGCGTTCAAGAAACTCGCAACTGCAACACTCGAAACTTTGATGCCAAGGATTGAAGGCAAGGGTGAATTTGGTCAAGCACG…
>2A-60202_2715_HW_PR_1_Plus_34793533_34793915_[INTERGENIC]_LOC_Os01g60200_hypothetical protein_
GCGACAATTCTCATGTTGTTTACATCATATAATTACCACCACAAAAAATTTTCACATTCCTTCAACGCCACGTACTACGTCTGATTTGGTGGTGCAAGCTTAAAATGCTTTAATCCTGCCTAAGTCCTAACCAACCGTGCTGACCACAGACTCTATATTTTACTTTACTGCTTATTAATCCTGCTTTATTAGCAGTATATTTTACTCAACAAACACAGCATTTACCTAGCCCGGTTCATCGTCGGCAGCCTTCAACCAGCCCGGTTGTAACTTACAAAAGCTTCGATAGGTGTACTGTTTTCTGGAGGGATCGATAATTCGATGTAGCTCCAGGACAAATTACGAGACAGTGATGGCATTTTTGCTACAGACAACACTGCAGC
>2A-70014_2715_DJ_PL_1_Minus_34564065_34563447_[GENIC]_LOC_Os01g59800_"Vacuolar protein sorting 36, putative;Ontology_term=GO:0005215"_intron1
TTTCTGTGAGACAGAATCACAATAAGATGACATCAGTCAAGAATAATTTGTAGGTCATGTAGTATGGGTATATACACTATATACGTTGAGTACAGGAAACACGCATTCATTGGGATGTTGTAGGCCTTGTGCAAAATCTTACGAAACAAATGCCAAATTGAATATCTGTGTGTCAAGTGGTATTCAGTACTACCAGTTTTCTGTATTGAGTAATGACTGGCAAAGATAAAAGGTTGCCTCAGATCATTACATGTCTTTGCTTGACGGAAAGACAAGCAAAAGCTAATTCAAAGCATCACCTCTTCTGTTTAAGAAAGGCAGTCACGTCTTATGCAAGTCATTCATTCAAGCAAATACTAATGAATTTGTTACACCACGCTTTGGGGTGTTGTACAAAGT…
>2A-70035_2715_DJ_PR_1_Minus_42462409_42462083_[GENIC]_LOC_Os01g73300_vamp-like protein ykt61 (atykt61) (geranylgeranylated protein 1)(atgp1);Ontology_term=GO:0016020_intron4
TTCCTTCTGAAAAATAGAAGCAATAACTTTGAAAGTATCAACTCGCCAGAAAAATCCCTATGTGAAGGCTGCCTGAAATTACTACAGAACCTCACAACAGCTAGCGAAGAAATTATTACAAACAGGCTACAAATCCATCCCAACAACAGAAGAAGGTGAGAACACACAGGAAAGCATTGCACCTACTCGATCCAATCTCCTAGTACTAGAGAAGGAAGGACTAAGTTTGGGTCAAACTTGGAGCAGTCTAGGTTGAATTGAGTGGGTCAATCAGAATGACTATGCAAGGAGAATCGTAAGCATAATAACTAGGTTGAATTGAATTGG
>2A-70044_2715_DJ_PL_1_Minus_35287376_35286910_[INTERGENIC]_LOC_Os01g61010_hypothetical protein_
ATTCAGAGTTCAGACCACCATAAGTTAGAAACTTGAATCGCCATTCTCGTTCGGTAAATGGTGGCATCATGGTGGCCAGGACTTGCAAATGTAAACGTATACTGACGCCCAACATGCTTTCCTGGATTCCTAAAGCTTCAGACGATCAACCGAACTTCAGGTTTCAGATTAACCAACATCGCCTTTTTCCTTTTAGCAGGAAAAACCACTGATCTCTAAAATGTCTGACCGAATGCTGATCTCATCTGATGCAATATTTCATTTGTCGTTTATAGTGATAAAAAGAAAATGGAGAGGTCAAAAGTTCACCAGGAAGCTCTCGACGAGACTTTGAGTCGACACAGTCAGAACAGGATCGGAGAACATCATCAGAGCACAAACCACATGGTGGCACTCCTA…
>2A-70048_2715_DJ_PL_1_Plus_37220116_37220547_[GENIC]_LOC_Os01g64110_chitinase III;Ontology_term=GO:0016787_exon1
TACGGAGGGATCATGCTGTGGTCGCGGTACTATGACGGGCTCACGGGGTACAGCGACAAGGTGAAGTCCAGCGTTTGAGCTAGCCAGGGTAAGCTCGTGTCAGGTCGGCGTTCGCGTAGAATCACACGTGCCGCGCGTTCCCTGCAAGATGGAGTAGTTTCTACACATTTCAGAACAAAGCAAACATGTACAATAAGATGGCCGGCTTGTATACTCATTTAGAAGCAGAAAAAATTGTGAGAAATTTACGTGTTTGGTGTGTTCTACAGTTCGAGATGTGTCGATTCTATTTTCGCATGTGGCATTTGTGGCTGCTTGCTAGACGATACCTCTCTCGTGTCTTTTCTGTATACAGTGGAGCGAGGTTCACTGAACAGGGATGCATACCAACACGCGCCA…
>2A-70059_2715_DJ_PR_1_Minus_39254862_39254616_[GENIC]_LOC_Os01g67570_hypothetical protein_ATG231
CCGGAGTGGCCGCCATTCTTGCTCGGGTTTTGGGGACGACGGCGTCGCCGGCGGTGGCGACGTCGAGGGGTTTAAGTGAGCTGAAACAGGAGAGGATAAGGCAGGTCGTGGGCCCCACATGTCAGTGAGAGATTCAGTCCTTTTGCTACAGTATAATGGCCCATGAGATGAGAAGGCGGAGGCCCAACTAGGCCCACCAAAATTTGGATTTCCGTCCGATTGGGCCTTACAACGAATTCACCACGGC
>2A-70083_2715_DJ_PR_1_Plus_42165524_42165636_[GENIC]_LOC_Os01g72700_"Leucine Rich Repeat, putative;Ontology_term=GO:0006464,GO:0000166,GO:0016740,GO:0040007,GO:0009607,GO:0030154,GO:0016020,GO:0005886,GO:0009653,GO:0030246,GO:0009719,GO:0009908,GO:0016301,GO:0005515,GO:0007165,GO:0003674"_intron1
GTTTGCCATGGCAGGAGCTTGGGGCACAACAGCTTGACGGGGCCGATACCGGTGGGCATGTCGGAGCTGAAGAAGCTGGAGATTCTGAGGCTGGAGTACAACAACCTGAGCGG
>2A-70098_2715_DJ_PL_1_Minus_28107723_28107124_[GENIC]_LOC_Os01g48990_expressed protein_exon3
TGCAGCGGCCCGCTCGTGGACAGGATCGGGTACACCAAGGAGAAGATCGCCGGCTCCATCGACCGGTGGCTGCGCTGCGGTGTGCAGGTGGCCCGGCTGTTCCGCCTCAACGAGCTCCACCTCTCGGAGGCGGAGAAGGCCAGGATATACCACTTCTACATCCCCGTCTTCCTCTGGTGCGAGGACCAGGTCACGGAGCACAGGGCCAAGTACAAGGACGGCGACGAGATCCCTCCATTAGTGGTATGCACATGAAACATTTTTCTCTTTATCATAGAAGAAGCTGATGAAATCTGACATGTAGCTTTGTCCACTAGTGCCTGATAGCATCCATTCCAAACCTCTCATGGCATGTTCCATCAGGTGGACATAGCAGAACATATTCCTCTGCATTATGAG…
>2A-80009_2715_DJ_PL_1_Minus_18405070_18405012_[GENIC]_LOC_Os01g33460_"retrotransposon protein, putative, unclassified"_ATG37
CGCTTTTAATTCAACCCCCCTTCTAGGCCTAATTGACACTTTCAATTGGTATCAGAGCC
>2A-80022_2715_DJ_PL_1_Minus_39550466_39550180_[INTERGENIC]_LOC_Os01g68060_hypothetical protein_
AAAAAACCGTAAAGCAAATAATCTAGGACAAAAATCAAGAAAAAATTGAAAAGAACAGGGGGGCATGTTAGGAATTTTTTTTGGTGGCAGTTGAAAACTTGAAGTGTTGGATTTATTGGACTGGGAATCCAATGATGGGGAATTGGACATACCATGGGCACTCATTAAAAGGCAAATGACTTTTGTGGGAGCCATGTGATGCTGACATTGTACACATTTTATCACCAGGTGGGCGGGCCGCAGAGGTAACCGTGATCTTAATAGATTAGCTAGGAAAAGTGTTAATA
>2A-80030_2715_DJ_PL_1_Plus_12110062_12110205_[INTERGENIC]_LOC_Os01g21650_hypothetical protein_
GGAAGAGCTGCGGCAAACCTATACTCGAACTCTGACTAGACTTGATCGAAGACTACCAAGGTATTAATATATGAACGAGTCCCCCCAATTACGATTTACGAGGGGACCTAGGGATACCAATCTATAGGCCCCAAGAGAGAAGGA
>2A-80035_2715_DJ_PL_1_Plus_2327330_2327827_[INTERGENIC]_LOC_Os01g04980_"transposon protein, putative, unclassified"_
ATCCTATGTTTGTCTCCAAAATTACGTATAAATTATCTTAAATCATCATGTAATATTTTAGAAGCAAAATCAATAATCTGTTAGTTGAGTCCCAGATTAGCTCTAATCTTTAGCAGATTCTGGCTCTGTCACTGGTTAAAAGTACAGAGGATCTTGCTAACACCATTGTTCCAGTAACTTTTGAGTATAACAGTAAAGTCCCGCACTGATGCTCCTCATTCTTGTCTAGATTTGCCCAGTCGGCCCAAACTGAAATTTCCCGATGTCTCTCATGCTTAATTACATAATAGTTACATGTATGTTTTTGTTACTCTTTCAAGCTCGAGCCGCATGCATCTGGGGTTTCTCTTGAGCAGAGAAGAAGAGATCATGAAAGTAGTGTAGCTGTGTATATATAGA…
>2A-80064_2715_DJ_PL_1_Minus_39845132_39844850_[INTERGENIC]_LOC_Os01g68640_hypothetical protein_
TTTCCCTATCTTTAATCCCAGCTTGCTCTCCCAATGCTGTCACATCTAGCTAGCCACATCAACCCTTTTATCGTTGTACACGTGCCTTTATATTTGTGTTGCACTTAATTAAATCTCCCTAGTTTTGTGGTAGAGAAGAGAGAGATATCTCCGTGGGTATACTGTATACAACTCAGGCAAGCTGTGCCCAGCATGAGTGCTTGTAATCGCAGTATATCAGAATCAGACCAGGTGGTCCGTGGCCGGCTCATAGTCTCATACCAAATCTCTCTCAATTTTCTCA
>2D-00013_2772_DJ_SR_1_Plus_2579907_2580053_[GENIC]_LOC_Os01g05470_"XS domain, putative"_exon6
GCGGACGAATCGGGCGAAGGCGCGGTGGAAGGCGCGCTCGCGGCCGTGGCGGCGGCGCTTGCTGGAGGCGCCAATGCCGTCGGCGTGCTGGAGGAGGTCCTTGAGCTTGTAGTCCTGCTTCTTCTTGCCGGGGCAGAAGGGGCAGCG
>2D-00021_2772_DJ_PL_1_Plus_27688178_27688276_[INTERGENIC]_LOC_Os01g48350_hypothetical protein_
CCGGCCATAGGCGGAGATGCCTGGGCACACGGCCGGCCCGCCATGGCCTACGTGACGTGACAAACTGGACAACCCGTCTCGTACGCCCTCGTCTGCAGG
>2D-00030_2772_DJ_PR_1_Minus_18815772_18815622_[INTERGENIC]_LOC_Os01g34160_hypothetical protein_
CTTCCGTTACCAGAATGGTAGGGGACATTGTATAGATACAGATCCTTGTAGCAGCTGTGGTATGAAATGATCGACAATTTCAAAAAAAAATTCGTCACTTTGCTCTCCTGTTGCAATTAATTTGGTGTGCACGATTCTTCTCCGAAAGGCT
>2D-00031_2772_DJ_SR_1_Plus_4338599_4339104_[INTERGENIC]_LOC_Os01g08700_gigantea-like protein_
GAATATCCGATCCGCATCGGACGGCCCACAGGCGTCCACGCTCGCCACGAGTTGACCTCGCGGCGGTAAGTGGGATGCGTGGGTGGATGGCGACGGCCTGGGGATGTGGGCCCGCGGGGGCGGTGCCACGTGTGAAGAGAAGGATGGCCCAGGTGGCCACTGTTGGAACGTGGGTCCCACCATACCTTTGATTTGCAAAATAATTATGCCATATCTCGTGCTAATATATTTGTTTGTTTTGGGATAAAAAATTTTTATCTATGTGAGAGAGCTAGCCTAAATCATTACAGGTGAGTTGGTGAGATGAGAATTTAGACCGGTCCACCAAACGAGATGATGGTACATTTAGACACTACTCTCTCTGTGAAATACTTTATCTTTCTTTTTTGCCTTCACTAC…
>2D-00038_2772_DJ_SR_1_Minus_41548625_41548170_[INTERGENIC]_LOC_Os01g71760_Amino acid permease_
CATAACAGACACTACCTAATTTAAACACTACTACCTTATAGATTATGGAAACCGATATATATGTCGATCAGCTGGGAACAATAATAATCCATGGCCTTGTTTGGATCCTCCGGGCTATTAAATAGCCCTCCGAAATCTTGCTATTTAGGAATATTAAACATATATTACTGACAGAACCCATTCCATAACCCCTAGTCTATTTTGCGAGACGAATCTAACGAGTAACGAGGTATATTAATCTATGATTAGTGGATGATTATTGTAGCATCACTGTAGCAAATCGTGGATTAATATACCTCGTTAGATTCGTCTCGCAAAATAGCCTAGGGATTATGGAATGGATTTTATCATTAATCTACGTTTAATACTCATAAATAGTAAGATTCCGGATCCAAACAG…
>2D-00046_2772_DJ_SR_1_Minus_8300864_8300800_[INTERGENIC]_LOC_Os01g14850_expressed protein_
GAGCTCGCCGACCACTACGCCGGAGAAAGAGAGAGAACGGGAGAGAGGATGACTGAGATGTGGGA
>2D-00091_2772_DJ_SR_1_Plus_36631483_36631771_[INTERGENIC]_LOC_Os01g63230_Plant protein family_
TAAAAGACGAATGGATGTTTGGCAAATTTACTTCCCGAAGTTCGAATTGCTCGCGATAACAAGCAAAGTCGTATATGAGACAACCCGGTTTCCCTCGCGTCCTTCTCCCGTCTTGGGGTCTTGGCGTTCGTGCGACAGTGAGTGAATGAGTGTCTGTATGCGCACGCTGCGCCTGCGCGCTTGGTCATCGAGATTTAAGGCAATCTATCGAACACCTGACGTGCCGTGATCGCGCAATCCCAGTATCCCACTACGGCATCATCATAGATACTACAGGTCGTTCATGCTC
>2D-00092_2772_DJ_SL_1_Minus_36316266_36315735_[GENIC]_LOC_Os01g62750_expressed protein_ATG118
GGAGGCAAAGATGCCCCCTCCCTCCCCCCAAAGCAAGACGTGATGTGGGAGAGACACCAATCCAAGAGCGCAGCCTGGAAGGCATAAAACAGGGAAAAAACAGTGAGCACAAGTATGGCTGGCACAACATCGGCACTGCAATGGGGAAATCGAGAGCTTGCAATGGGGAAATCGAGAGCGAGCACAGCAGGAACGGTCGGACCACACGAGACGATGCGGTGAGGGAAACCACCGAGCTAGAAATCCCCAAGAACTAAGCGGGAGGAGCAGCAAATAGAACCAGCTCCATATATGGAAGAAAAAAGGGAGTGGAAGAAAGAAGGAGCGATGCAGATTACCTCCCCTGGTCCTCATAGGGCTCTCCGCGTAGTGGAGCAGCAGCCGTAGCCAGCCCCGTCG…
>2D-00097_2772_DJ_PR_1_Plus_31871722_31871781_[GENIC]_LOC_Os01g55380_hypothetical protein_ATG124
TTACCATCCAAATTTACAGTTCACCCGTTCACCGAGGGATCAAGCTAGTCGGTCTGCAGC
>2D-00101_2772_DJ_PL_1_Minus_2642737_2642402_[INTERGENIC]_LOC_Os01g05540_hypothetical protein_
ATGGAACAGTTGTGTTTTAAGAGCATAAAGTGTTCAAGGTCGCCGGGTTGTGTTTGATTCCAGAAACAAGAAAATGATAGGTGAGTTCGGCCAAATAATCGAAAGCCTCCTCGATATGTATTCATAATTTGCTGGTGCGGTGGTGCCCAAGATGACAAGATTTTTTGTGTGCATTTGTGGTACTCTTTTGAGCAAATTTGTGTAATAATTGGTTATAACTTGTTAAGCAAATGCCGGTATTATATTCTATTATTAAAAAAGAAATGACTAGGGCTGTGCCATCTCCTCACGGGCAGCGGAGTAATCATCCCACAGCCCACTGTGGAGAAGCCGAAT
>2D-00102_2772_DJ_PL_1_Minus_39810562_39810287_[GENIC]_LOC_Os01g68570_hypothetical protein_intron3
GTCAGACCTTCTTGTAGTTGTAGGGGTTGGCAGGGAACTGGGGCACCTTGAAGAGGTCCTCATCTTTCTCTGCTTGTGCTGTGAAGAAGAAAGTCCCTGACTCGAAGTATTGGGTGACGGGCATATCATCCCATATATTCCAGTCGCCGAACGCCGGGATTTGGCGCCACTTGCAGTCATCGAGCGCCTGTCAGAGAATGGAACAATCTTTACTGTTAACTTATCTCTGTAAGCAACTCATCCTACATATATGTTTGTGAAAAACAGAAAAGATAT
>2D-00108_2772_DJ_PL_1_Plus_26995922_26996240_[INTERGENIC]_LOC_Os01g47280_hypothetical protein_
TATAATTTCGTTTTGAGGTGAAAACCAAATCTGAAAAACGAAAGTGTAAAAATCCTCTGTTCGGGACATGATAGCAGTTTGTGGCAGCAATGCATGTTTGCGGCGGCCCGAGGTATTTCGGCGCTCCTCGTACGGACCGGCCCATCATGGTCTTCGGTTCCAGTTTCTCTTTGTTTCCCGTACAGACTATGGGCCCATGTGGGCTTTCATTTAGAGTCATTCAGGGACGATGAACGAGTTGTAAACTTCGTACTCCCTCCGTTTCAAGTTGACGTTTTGACTTTGATCAATATCAAACAGTTTTAAGTTTGACTGATTT
>2D-00108_2772_DJ_PL_1_Minus_36629605_36629304_[INTERGENIC]_LOC_Os01g63230_Plant protein family_
GACGGTCGAAGTTACGTGCAATTGTTAAGCGGATCCCAATTCTTGGCCTGGGCATGCAGGTCGCCCAATGGAATGATGGACGCCAATATGTATCTGAAGTGGGAATCCACCAGACGGACACGATTGTTGGCCGCCGCGTTGGGTCTAGTCGGGTAGGCGTCGCTCTCGATCCGTCCTTGTTGCATTAGGCGCCTAGACCGCTAGAGACGTTAGGGGCCCATACAGCATCATCTCCTGTCACCGAGTAACCAAATTAATTAAGCCGCAGAAAGCAAGCTTGCTTGGTATTCCGTCTGACTTGG
>2D-00112_2772_DJ_PL_1_Plus_34533402_34533478_[GENIC]_LOC_Os01g59730_"Ribosomal protein L7Ae, putative;Ontology_term=GO:0006412,GO:0005198"_exon6
ATTCTGCAGGAGCTTCCTTGACTGAAACCTCTCTTCCGATGCCCAATCATCACGAGGCAATCTTGCTGTCTGCAGGC
>2D-00133_2772_DJ_SL_1_Plus_27054006_27054486_[INTERGENIC]_LOC_Os01g47390_hypothetical protein_
TTATTAGCCGTCCCGTGCCGCAATTTTGCCGGGTACGTAGACTCTGAACTTCTAAATCCTGGTGAAGCATCATCACTGGTGGTCGGTGTCTTGACTAGCACGCACACAGCCACTGCATATGCACCTAAACATGCAGTCCACATCCACCGGGATCCCAAATCCGCAAAAGTAGAAGCTCAGATTCCAAGCACCAACTTGCATCGCAGGGATTGGAATCAAGGTGGTCTCCTGCTCTCTCCATCAGCTCTCAGCCGGGATTCAGAATATTTACCGCCAGCCCTCGCCGAAAAGGCGCCACCATCCTCATGTTTGGATTCTCTTCGGCTCATATATACCCACTCTAACCTATCTATCTGCTACGTATCTATCTCATAATATCAGAGCTAAGCCGTGACATTA…
>2D-00135_2772_DJ_PR_1_Plus_25017874_25017986_[GENIC]_LOC_Os01g43690_hypothetical protein_STOP256
TGATCCGGTGTTTGACTCCGGTGAACTGAAAACCCCCCCTCTCCCGGTCTCGCCCCCGGCCGCGGTGTTTTTTCGTCAAGGAGGAGGAGAGGGGAGATCGCTGTCATCTGCAG
>2D-00176_2772_DJ_SR_1_Minus_3917212_3916957_[GENIC]_LOC_Os01g08090_"UDP-glucoronosyl and UDP-glucosyl transferase;Ontology_term=GO:0016740,GO:0006519,GO:0019748,GO:0009058"_STOP105
GGATGAAGGGGAAGTTGCACAGGAGATTAGGATGAGAGCAAAAGATTTTGGCATGAAGGCAAGAAGGGCTTTGGAAGAGGGAGGTTCTTCCTATAACAACATAAAACTATTAATTCAAGAAATGGGAAACAAGCAAAATGCATCTGGTTGATACATATGGAAATAAGCTTTATTTTTTCTTAATTGTAAATCTGTAAGCAAGAACTGGAGGATCCTATTGTGCTTACCCTGATTTTCATCCCTCAAACTATAAAGA
>2D-00182_2772_DJ_SR_1_Plus_7452335_7452641_[GENIC]_LOC_Os01g13380_hypothetical protein_STOP103
CTCTACCATGCTTGTTGTCTGGATCCGTCCTTTAGTCCTTGATGTTTCACTACCGTCCTAGGCACTTTCTCGCACTGCCACCAGCTCAAGGCCCAATGCTCAATCACAAGTCCCGCCAACCTCCTTTAGCTTCCACGTTGTCGTCCTCATCCAGCTCTCGCGTTGTGATCTCTTCAAGCCCATGCATCATTGTCCTCGTCAAGCTCCTATGTAGCCACAACCTCCTCAAGTTCCTGGTCTCACGGAACTCCAGTGTTGGCTGTCCTTTCTCATCATGCTCATGTACCAACTGTCCTTTGTGGAGCTC
>2D-00183_2772_DJ_SR_1_Minus_41927525_41927345_[INTERGENIC]_LOC_Os01g72330_"Response regulator receiver domain, putative;Ontology_term=GO:0030528,GO:0006350,GO:0006950,GO:0004871,GO:0007610,GO:0007165"_
TAAAATAAAACATTAAGAATTACTCCCTCGTTCCCAAAATAATTATCATATATGTTTATGCACTAAGACCAAGTATAATTTAAATCACATCAATCAAGACACTATGTACACATTTTTCCATAATGCATGTATCGATTAAACACACTATGCCAATTACACCTTAGCATGCACATATTTTCTC
>2D-00210_2772_DJ_SR_1_Plus_42376844_42377235_[GENIC]_LOC_Os01g73080_hypothetical protein_exon8
TCCTCATCAACTTCATATGTATTAAAACATGAGTGGTAGTCATCCCTGGCAAGGAATTCAGTGCTATCATCCTGCATTCAGAAGGGGAAAAGACATAGATGATAATAATAGAAAATGCTAACAAGTTTCAACAGAGCAGTGTCCATCACCACGCAGCTGATAATAATTTTTCTAATTAATAAACTCCAAAAGAGCAAGGCATGTGCTGAAGAACATGTTGGACCACAACTTCTAGCAAAAAGATCTTGATCTTATCAAATGGTCTGAGGTATGCAACTTAAGCTGAGTTCGTAAAAAATACAACAGTTTAATATCACAAGGGTACTTTCTGCTTGCACCCCACAGTAAGAAAAACCTCCTGTCTAAACTTCTCATGGTATGCGACATGACCT
>2D-00217_2772_DJ_PL_1_Minus_31837998_31837262_[INTERGENIC]_LOC_Os01g55340_"Dof domain, zinc finger, putative;Ontology_term=GO:0003677,GO:0009791,GO:0007582"_
AGGGGTTTGTTCATCAAGAAGACAACAACTACTGTACTACCGTTGTTGGGTCAACTACGATGATCGATGTTCCTCGCATTTGGCATTGATGGCTGGCTGGGATCATGAGCTCCGTCGCACCCGGAAGCATAGGAATGCGTGCATCCATCCGCACCTACTGACCTACCATCGGATCCAACGAGCTGCCTATACGCAGCAAATTAACTAATCTAGGGCGATCTTTGTGGATAGCAAAAAAATGGAAAAGTGCACCGAAATTATAAGTGCTAGTAGTACCGGTGAACTGAAAACAGGATTTTGGGGACCCCCTGAACCGAATATTGCGGCCTACAGCTAGGTCGGGCCGGGGTCAGGACGAATAAATTCGCGGAAACAAAGGAAAAGAATGGGGGGCGGGAA…
>2D-00224_2772_DJ_PL_1_Plus_4326462_4327150_[GENIC]_LOC_Os01g08700_gigantea-like protein_STOP65
GTCATCCTTTCCTACTCGCTGATCCTACAGCAGCTGCTTGCAGTGACAGTCATGGTGTGGCCTTGTCAGCAAGTGAGTGGGCAGCCGAGCTCCTTCGCCGCCGCGGTGAGGAAGGCGAGCGTCAGCCCGGTGGCGCGGCGGCTGTGGGCTTCCCACTCTATGCATCTCTCCACATCGGCTTGCCAGTTGATGATGCTTGCTGCCAAGCACTGGTAGGTTGGGCTCTGGATGCCATTCCGGTGTTCCCCTTGGATGAGCTTACTGGAGTTTATTTGTCCGCTGTTCAAGATGTCGCGAAGGACGGACATGCTGAGTGCACGGACATGCGCGCTGGGGTGCGAAAGACAGCGGATGGTGGTTGATAGACGGCACTGCATATCAAGATTCAGTCAGGATGAT…
>2D-00252_2772_DJ_SR_1_Minus_27127079_27126933_[GENIC]_LOC_Os01g47490_expressed protein_intron1
TTGGAAATGATGCAACACCTTATATAGAGGTGCAAGCCTTCTGGTGTTGTCCACAATCAACAGACACATCAGCAAGGTTAAATCCAACATGGGCTGTCCACTGTGTACCAAAACTGGGTGGAAATGATTCAAGGGAATAGAGTGAAC
>2D-00261_2772_DJ_PL_1_Plus_41373648_41373757_[GENIC]_LOC_Os01g71450_"F-box domain, putative"_exon1
GACGAGCCAGCCGTGGGAAGAACCGACGATGCGGGTTACTGGCGCGGCGCCGTCGTGGTTGGCGATGCGGACGGTTCGTTCGCCGTTGATGCAGCGGCGGATGGGATGAA
>2D-00267_2772_DJ_PL_1_Plus_43173792_43174019_[GENIC]_LOC_Os01g74590_"Myb-like DNA-binding domain, putative;Ontology_term=GO:0009628,GO:0003677,GO:0016301,GO:0030528,GO:0006350,GO:0009605,GO:0006950,GO:0009607,GO:0003700,GO:0008219"_exon1
CTGCAGGAGGCCAGGGCCATGAGGGAGTAGGCGAGCTGCGCAGTATGGCGCTGCACCTCTTCCCTCACCATCTGTCGCATCACCTGCAACATGACACGCGATGCCGATGATGATCTGCTGCTGCCGTCTTGGATCTCAGAAGCAGCTGCCAGTGCCCTGGGCGGCGGCGGTGCCACCTCAACCTCAGCAGCAGCAGCAGCGGCGCCGGGCAGGGAAAGGCTAAGGCTC
>2D-00272_2772_DJ_SR_1_Minus_40080179_40079802_[INTERGENIC]_LOC_Os01g69030_"glycosyl transferase, group 1 family protein, putative;Ontology_term=GO:0016740,GO:0005975,GO:0009058"_
GACAAAAGCAATCATCAGAAAAACTGCAGTTCATAAATCTTGATGAATTCAGTTTTCAGAGGTCTTAGAAGTTAGAATCCATGCATGTGAATGAAATGCAAGTACCGGGCTCTTCTGTTCTGAAACCAGACTTCAACTTGGCGTGGTTTTATGTTCAGCTTCTCCGCAAGCCCTTGTTTTAGTGCCTAATTTCAGTCATTAAATAGCAGGAAACATGGGATTTTTGTCATGCATCAATGTTCAGAGATCACAAATTTGAACTTACTTGGTCGAGATTGCTGCCAGCTTCATACATATTTTCCAGCACAGTCAATTGTTCTTCGCTAAGCCTTAGCTTCTTCCTCACATGGCCACTGTTATGATCTTGATCTCCAAGGT
>2D-00280_2772_DJ_SR_1_Minus_22559204_22558970_[GENIC]_LOC_Os01g40030_hypothetical protein_exon1
TTTTGTTTAACTGTGGAAAAGCAGAAGACCTTGCTAACTTCTATTCTATAGCAATCAATATAACATACCAGAAACTCACTATTAAATACAGCCATCAGATAATTATACACTCAATAATTAACACAGAAAAAACTGTTGGTCACAACTATGTTTCACAGGAACTGGTGATTTATACCCTTCTCTTTCTCTTGAGGCCTCTATCTTCAGGAACAACTTCCGAAGCTTTCTGAACAAC
>2D-00288_2772_DJ_SR_1_Plus_11508624_11509110_[INTERGENIC]_LOC_Os01g20710_hypothetical protein_
CCATTGGGGATAGGCGCCGCCGCCGTCAGTGGCGGCAGCTGGGCCTCTTCTGTCCACAGCAAGATGCATGTCTTCGTCCACTAGCTATTTTTTTTTGTCTTAAATTATTTGGGCCATCACAGTCATAAGTTAGACACGTTATTATTGATGGCAATCTTTTTCTTCAATTAATAACAAGGTAGTTTTTAAACCTTACTTGCGGACATGTTGACTTAATATTTTTTACTTTATTTATAACACAAATAATATAATAGATATATAGACTGTTGTCCTCTTCTCCTTCTATACAAGCATTCAAGAAAAATATAGCAGCGATAGTGACATATACCCCTAGTTTTATTGCAATCTGACGTATCCCCAAGCAGGTATCATGTATTGTAAACGGAGGTTGCATACTTG…
>2D-00289_2772_DJ_SR_1_Minus_39785756_39785486_[INTERGENIC]_LOC_Os01g68510_"POT family, putative;Ontology_term=GO:0006810,GO:0005488,GO:0016020,GO:0005215"_
GAGCAGGAACCGCAAAGCAAATCTAATGGTAGAAATTTACAATATTTTAGCCTCAATTTTCTACCAACAGTAGTTTAGCATTTCCGTGTAAAAAAAAATGGTTGACATGTCCGTATAGCTGGCTAGCTATTACTTTCTCCATTTCACAATGTAAGTCATTCTAACATTTCTCATATTCATATTGAATATCTAGATTCATTAATATCAATATGAATGTGGAAAATGCTAGAATAACTTACATTGCGAAACGGAGGGAGTAGCTAGCAGCTGT
>2D-00331_2772_DJ_SR_1_Plus_26785793_26786177_[INTERGENIC]_LOC_Os01g46970_expressed protein_
TGTGGGTGACGTGGTTTGCTGCTCCGCCCCCTCCTGGGCCCCACCAACCCGGGGGCCGAAGGTTCTCCCCTGCGTACACGCACGCAGGAAAGGGTTCGGCGCCGTGGCATCTCGGTGATCAGCTGCATGCGGATTTGGCTTAACTAAAGTCAGCAGATCTGCTTTATCAGCACATAGAGTATAGAATTAGTTTTTTTTTCTATCGTTTCATTAGCAATGGTTATAGTATATTTGATAAAAATTCACGGGCCGGTTCGTGACATAGTCGTGGGCGGCAATTTGCAAAAAGTGTGCTCTTCTAGTGACAAATACGAACTAGTACTCGTGTTCTGTGTGTAGCTAAAAATATTACTAACTCTAGCTACTACGTGTTCCTTAGTTTTGA
>2D-00354_2772_DJ_SR_1_Minus_27558469_27558144_[INTERGENIC]_LOC_Os01g48170_"Homeobox domain, putative;Ontology_term=GO:0006350,GO:0003677,GO:0005634"_
GAAACCTTTTGCAAACTTATATATAGTCCAAGCTAAAAATAATGCCTTACCCCTAGTCCAAACTATCACATCGATAAAAACATATAGTTCACTGTGCAATTTACTATCGAAAAGGTAATGATATTTCATTCCTAATGACCGTGGAAGAGTGACGAGTACACCTCATGAGATTAAAACCTTGGGAGGCTAGGGAGGAAACATGTCAACAGGATTCATGCCTTTCACCATGATACTATACATACATACTAACACCATTGATAACCGATCCACCTTTTTCTCACAAAACTTGGTTGAGCCCGTTCTTCTCTTTTATCTTCTCCAATTCA
>2D-00356_2772_DJ_SR_1_Plus_4411193_4411607_[INTERGENIC]_LOC_Os01g08780_"Endonuclease/Exonuclease/phosphatase family, putative;Ontology_term=GO:0016787"_
AGTATGCGTTTGTAACCCATAAATGCTCGCCTATTAGCCCCACCCACTTAGTTGTATGGAGTTTTGTTCAAACTCTAAAAAACTTCAGTCTTCTACGATAATTAATTACTCCGGTGCACGTAGGTCAATTAGGCGTACAGTCACCGGTGTGTATGCTCTTTTGGGAAAAAAAAACATTTTCCTAACTTGTGGCTAATTGCACGTGCAGTTTATCATCAAGTTTTACTTAAGTCCATACGGCTTGCTAGCATGTCATTTGGCGTTAATTATACCTACCACACATGCAGCATGCCACATTGCCTCTGTCAGAAGAAAATGTAGTAGTAGCTTCGAGACAACAAAGACGACAGTTTTTTCTCCACAACAATCTCGAGGTCAAATCTTGATTAATTATGCTAA…
>2D-00363_2772_DJ_SR_1_Plus_28088945_28089238_[INTERGENIC]_LOC_Os01g48960_NADH dependent Glutamate Synthase_
TGTAGTAGTGGGGGACAACCGGGAATTCTTGATGGACCCACCACAGCACGTCCAATCGCCTCCCTCCACATGCACCTGGGGGGACCAATCATTGCGCCCTACAAGTTGGTGAGAAAAAAAGAAATGCGAAAAAGAAAGCAAACACGCAGCGTGGGGCCCAGGTGCTTACTCCTACCCCTCCCTACGTGCTTATATAAGCACACGTGTTTATCAGTATATATGCCCCCCGCTTTATCTATCCTAGTGGAATCTTATTTCCCGCGATTACTTATATATGCACAGGAAAAGAGAGAA
>2D-00369_2772_DJ_SR_1_Plus_36189117_36189625_[GENIC]_LOC_Os01g62520_"Transposable element protein, putative"_intron4
GACTTGCCCATAAACAGAAAAAGGAAAGAGAAATTGCTTTTGCAAAACGACATTGGCAAAAATCGGGTTTTAATTCGAGGACCACGGTTAGACCGACACTGACCAGTCGGTCAGACCGGCCAGCGGTCAGACCGCAGGTAAACCGGCGGTCAGACCGGTTGCTAGGCTCGGTCAGACCACAGGCACAGTGGCGGTCAGACCGGCCTCGGGGCAATTTTGTGCGAAATTCAACTCAGACTTTTGTGAAGCAAAAAGGTAAGTTTTTTGGTAAGTCTGATTCTGATTTTGTAAGTGTGTATGTACCTACTGGTTCTAGTGGTCGTGTGACTCAGTGTTGGATTCCAAAATTTCTTATTTCTAACCCCAACACGGAGGTCTCGACATCTTCTCGTTCGTAGG…
>2D-00370_2772_DJ_SR_1_Plus_38156934_38157475_[INTERGENIC]_LOC_Os01g65760_"retrotransposon protein, putative, Ty1-copia sub-class"_
TCCAGAGCATTGCATCATCAGTTCATCACCGGAATCTCTTCACCATGCAGGCCTGCGGGCTGCGGCACAGAGTCACCAGGTTGTCTGAGGTTACACTACGTTTCACGCGTACTACGAGTGATTGAGAAAACTTATACTGCTTCCCACGTAGACGTACACCGTATAATCCCGCACATCAGATTTCAGAAAACTTGTACAGTACATCGGCCCAAGTTAAAAGTCGTCTTACCGGCCCAAGCTAGTCGTATGTCCCCAGGTCCAAATCACTACAACCGCTGTCGCGTTCCACGTAACAACAAGCGAGCCAGGCCACAAACACAAAGCGTTCATATGTTCTCTACTCTCTAGTCGAGCGGCCGCATGCAGCACGCGCGCCGGGGTGACAAGTCCAAAGCTTCA…
>2D-00429_2772_HW_SR_1_Plus_28452946_28453246_[INTERGENIC]_LOC_Os01g49490_expressed protein_
TCCCATCCATTTCCGGCGGATGAAAGGGGGGAGAAAATTTGTCGCGGAGGCCGTGCAGATGCTGGTGCCTGGTGCTACGCGGACACTTGGATTCATGCATCTTCTGTGCCGCCGTGCGTGTGTGTTCTCGTGGGCTGTCAACGTGGGAACTGGGAAGCTCATTATCCTCTAACATCTATGCAGAGGGAGAGGAGAATATATGGGGAAAATTCACACCACGTTACTCCCACAGGCCACAGTCTTATAGTAATATCTCTCCATTTCTTTTTGTTTGACACCTGTTAGTTCAAAATTGAACTAA
>2D-00432_2772_HW_SR_1_Minus_39796692_39796424_[GENIC]_LOC_Os01g68530_hypothetical protein_STOP99
TAATGAAAAATGAGTATGCACTAAACAAGCTGCCTTAGACCTTAGTGTGTCAGTACCATTAGAATCCATATTCACGTGTTAGAGATTCCTGGAGCAATAGTGAGTTGAGATGTGATATCGTTGGTCATGTTCCATAGACCAAGGCATATTTTTCTTTTAAAGAAAAAGGTCCAAGGCAATCATCTATTTCATCAACTTGCATTTGAAAATCATGCTTGATGCTTTACTTTTTCCACAGGAGACTTGGCAACCTGAAAGTGAATACTCAA
>2D-00442_2772_HW_SR_1_Minus_18729342_18728844_[GENIC]_LOC_Os01g34050_expressed protein_exon1
TGCGTTCCCCCGGGCAATGAGAAATGGAGAATCGCCCACGTTTGCCTTCTACTGTACGTCACTCCGTACTCCTCTCTTCCTGCCTGCCTACTCTCTCCTTGTTGTCCATGGCTCCATGCCTGTGCAGCAAGGCCATTCAACAGTGCGGTGAGTTGGATCGGTGCTCCACGGTGCCAGCTCAATAAAACGCAGACGTGGAGGGTGTCGCGGCGCCCCTGCAAAGCACCTCGCCCCCACGCAGAGCGCCGCACTTCCTCCTCTCGGCGAGTCCGCGCGCGCCGTCACGAGGTGAAGTTCCGCGCACTGAGGAGCGCGTGTCCTAGACGCGCGCATGCCCTCGCGGCGGACGGAAGGTGGAATCCCGGATTCGCCCTCCAAAATCGCCCTCCCGCCACAACT…
>2D-00454_2772_HW_SR_1_Plus_7941801_7942146_[GENIC]_LOC_Os01g14180_hypothetical protein_STOP195
TGGCACAAGATATTAGTAATACTGATGGGCACTCAGACAAATTTATCTAGACTTTGTAACTGATCAAACAATATAAAATGAAAACACATCTACAGTTACTATTTGGATGGCACAGGCCACAAAGTGTGTGACGAAATACATGGCGTGAGAGATGGTTGTAGAGACCAAACAAGAAAATAGCAGTGGCTATCGAGTTCAGATGTCATTTTCTGTATAATCAAGATAACAATACTATTGACAGAAACAGAAGCATCAACATTAAGAAGTATCACTTCTAGAAAACAGAATGTAAGAACGGGTATGATTTTCGGACACTGTGCAAAATCATACTCCATCTGGATGGAAT
>2D-00488_2772_HW_SR_1_Plus_24464205_24464302_[GENIC]_LOC_Os01g42990_hypothetical protein_ATG8
TCCCAGCCATGGCCACCGCCGCCGTCTTCTCCGCCTCGGCCCGCCGCCTCCTCTCCACCGTCGCCGGCGGCGCCGGGGCCGGATCCGCCGCCGAGCTC
>2D-00505_2772_HW_SR_1_Plus_18729035_18729670_[GENIC]_LOC_Os01g34050_expressed protein_ATG140
GACGTGGAGGGTGTCGCGGCGCCCCTGCAAAGCACCTCGCCCCCACGCAGAGCGCCGCACTTCCTCCTCTCGGCGAGTCCGCGCGCGCCGTCACGAGGTGAAGTTCCGCGCACTGAGGAGCGCGTGTCCTAGACGCGCGCATGCCCTCGCGGCGGACGGAAGGTGGAATCCCGGATTCGCCCTCCAAAATCGCCCTCCCGCCACAACTATTTGGTCGACGCTTGCCCTATTCCGTCGTTGCCACGCTCGATTTCTCCCTCGGATTCGTAGGTAGGTCTCTCTCCGGCCTCACCATCGCCACCCTGAAGTCCCAATCCATGGCGGCCTCTCCATCGCCTCCCATGCTTGCTGCATTCATTGTTCAAGAATCAAACAAATCCATTGCAAGCTCAAGAATTT…
>2D-00507_2772_HW_SR_1_Minus_27560580_27560444_[INTERGENIC]_LOC_Os01g48170_"Homeobox domain, putative;Ontology_term=GO:0006350,GO:0003677,GO:0005634"_
CAAAATTTAACACCAAACTAATAACATAAAGTTAATCTAATAATATATTCTAATACTATAAATTTGGATAATACATTCGATCATAGATTCGTTCTTCATGTGACGGAGTTACTATGCATTTTGAATTGATGGAGTAT
>2D-00507_2772_HW_SL_1_Plus_42019216_42019479_[GENIC]_LOC_Os01g72490_hypothetical protein_ATG155
AGATGAGGAATTTAAGTGGGTGGCTTGGGGTGGAGGGCCACGACTCTGAAATTCCTCTGGGAGATCGTCTCGATCACTCCCTATCGATGATCTATCTACTTCTATCTTTGGCGGTGGGATGGCCTTTTTATTGCCTGCCTTTGGCGCCGCTGCTCTTCTTTTTTGCATTGCACTCCTCATATGCCTCACAAAACGCACACATATACTACGAGAGTGTAGCAATAGTACACATGCCGCGCACCGCACAAACCGAAAACACCGGCC
>2D-00514_2772_HW_SL_1_Plus_8013809_8014528_[GENIC]_LOC_Os01g14310_hypothetical protein_intron1
GGTACCTCATGGTACCTCAAGGACTGTAGAATTGCTATAAAAAAGTTTGAACTCCTAAAAAAAGTCACATATCCTTATCTAAAAAAAGTTCCCATATCGTTAATTATCTTTAAAACAAAAGTTCACATGTAGTAAGAAAGAAATTAATACTTCCAGATAAGAATATAATGAGTATCATATGCATTCATGCTCATGCCAAAACTGACTCTGTACAGTACTCTGTGCTAAAATGGTTTGGCAGAATACCCTGTGACTAAGCAACAAATCAAACTACCAAAAAGCTAATTTACATTGATATGTTAATGCACACGACGATAGATTCTGGTGCAGCTACTGACCATTAAAGCAGTCATGACGAGCAATATGAGCAGACCAGTAAAACAGGGCAAGACTGGGTTG…
>2D-00528_2772_HW_PL_1_Plus_4921924_4922270_[INTERGENIC]_LOC_Os01g09600_"retrotransposon protein, putative, Ty3-gypsy sub-class"_
GGAATTGGAGGCAGGAGAGGGAGGGGGAGACGGCCAGCAAGCCCGTCCAAGCTCGAGCTCGCCCGGCCTCCGTACGAGGGGGGAGGGGGATGGCGTGATTGAGAAGTAGTCGGACGACAGGAGGTGACGTGCACGTAGACAGTGGATCATCGGAGCGCACCTTTCCGACGCTTCATGGTGCCCTGTCTACAAGGAGGAGTTCGAGCTTGGGGACCAGATGCCGTGCAAGCACCTATACCACTCCGGCTGGCCCGTAGCTCTTGCCCCCGTTCACAACCACATGCAAGTACCAGCTGCCGTCCTTCACCGCCGTCGAGTCCAACGCCAACAACCAGGCTCGCTGCAAC
>2D-00530_2772_HW_PL_1_Minus_9652446_9652070_[INTERGENIC]_LOC_Os01g16880_expressed protein_
AACAGTTGGCATCACAGTTACTGTATGGAGAATTATTATGACTCATACACAATCGGTACTAAATCCACTGGTAACCAGTTTTCAACGCTAAAGGTTTCAACATGGAGCAACAAATTTGCAAAGATAATAATAGACAATTATCTGTGTTATCATACGCAAGCTAAACAATTGAACATATCAATACATCCATCATACTCTAGGAAACAACCACTGCTTGCTCAAAATAGAAGGAAATGCCTGCATAATATTTGGAGAATCAGAATACTGGCTTGGTTCTCAAAGGAGAAATAATAGCGCTCAGTATGTTCATTGTCGATCATCTGGGGAAAGGATCATCATATTCTCCATATTAAGCAGCACCAAATAAATTTTCACCA
>2D-00546_2772_HW_PR_1_Plus_32635594_32635783_[GENIC]_LOC_Os01g56600_"signal recognition particle protein SRP54;Ontology_term=GO:0006810,GO:0000166,GO:0005737,GO:0003723,GO:0003674"_intron8
GCTGATGTCAAAATTTTATCTCAGAGCTTGACAGCACAAATCCTAAATTGATGACTGAATCGCGTATTCTTCGGATTGCTCGGGGATCTGGCCGACCTGTCAGAGATGTTGTCGACATGCTCGAAGAGTACAAGCGGCTTGCTAAAATCTGGAGCAAGATGAAAGGGCTCAAGATACCAAAGAAAGGAGA
>2D-00568_2772_HW_SL_1_Plus_42853390_42853659_[INTERGENIC]_LOC_Os01g74020_"myb-like DNA-binding domain, SHAQKYF class, putative;Ontology_term=GO:0030528,GO:0003677,GO:0004871,GO:0007610,GO:0005634,GO:0003700"_
TCTAGAACAAATCTCTCTGTCCTTGCTATTCCACAACCTAGTACCATATTAGGTGGTGTTTGAATCCATAGATTTAACTTTAGTCTCTATATTTAGACACTAATTTAGAGTATTAAATATAGACTACTTACAAAACTAATTACATAAATGAAAGTTAATTTGCGAGACAAAATTTTTAAGCCTAATTAATCTATAATTAGATAATGTTTATTGTAGCATCACATAGGCTAATCATGGATTAATTAGGCTCAATAGATTCGTCTCACGAAT
>2D-00585_2772_HW_PR_1_Plus_6526392_6526643_[GENIC]_LOC_Os01g11990_hypothetical protein_intron1
CGCATTTGGCCATCTGAATTGCCTGTTCTGTTTGCGTTTCTGCATTGCATTATGTGAATGTTGCTGTGAACTCAACTTGATTTGAAGCGATCGATCGTGGTCACAACTTAATCCACCTGTTGCTGTTTGAATTTTCTAGCTCTAGATTGTGGCTTAATGCTTCCATTTGCGTCCTGCTCCTAATCAGCTACCTGCCGCTGGACGTGGGTGGCTTGAAGCTTCGAGAATTCGAATTTTGTTGCGTTGAAATGC
>2D-00602_2772_HW_SR_1_Plus_25480899_25481013_[GENIC]_LOC_Os01g44950_"AMP-binding enzyme, putative;Ontology_term=GO:0006519,GO:0003824,GO:0000166,GO:0019748"_ATG268
CGGTCGATACCCTGATACTCATACTCTAGGTTTGCATGATTGAGACTTTAGCAAAATATTGCGTTCGGTGATGCTAACATTTTATTGAACCATAGAAGGTTAAAAAAAAACATCT
>2D-00619_2772_HW_SL_1_Minus_38160503_38160002_[INTERGENIC]_LOC_Os01g65760_"retrotransposon protein, putative, Ty1-copia sub-class"_
ATTAAACTTATGACAGTGTGTCTATGATAGAAGTTGAAGATGTAATATATTTTTATTATCTAAAATGTGATTTGCACTAAGTGTTTTCCCAACAAATCTCGGCCTGCACACTACGGGCCAAATGGGCAGCCGGCTTAGCTGGCGGGCTGGCTGGACGCGTGAAACGCAGAGAGCGATACGGGGCATACGGCCAGCTGCCCGGGAGAGCATCCAAGTGTATCCAGAGGGTAATACTAGTTGTAGTATCAGTAGTACATGTCGATCGTACTGATGAGCAAAATCACACAGGCTGGCGGTCGCGGTGGTGACCTAGCATTGTTTGTCTGTGCGTCACAGATGGAATCTACGGGATGGGAAGCCCATGGATGGGAGTAAATCAGATCGGGATGCTGCTCTTCA…
>2D-00657_2772_HW_SR_1_Plus_17782779_17783244_[GENIC]_LOC_Os01g32470_"Transposable element protein, putative"_STOP34
TGTCCTCTAGAATTGGGTTGTCTTCTTTGCAGCTTCACCGCAAGCCGCCCGATGAATCTGCGCCAGACCCGCCACCACCAAAAGCAATTGCTATCCCAGCAACCGCTTCCTCATAGACTCCACCTGCAACAATACACCCTCGCAGCTTGTAAAGTTGGGACTCCACCTTCTCTCCAGTCATCACAGTTGTCTTGCCCATCATGATCTCCATGGTCTTCCTATTCCGATTTCCGTGGAATATTAACCCATCTTTATGCAAGGTTCCAAGCGAAATCAGATTCCTTTTTAGCCCTGCTACATGCCTGACTCCCTGAAGAATATGTTCGCCTCCATCTTCTAGCTTGATTTTGACTTCACCTACTCTCACGGCCGGATAACTTATGTCATCCCCTAAGTAGA…
>2D-00665_2772_HW_PL_1_Plus_26170440_26171104_[GENIC]_LOC_Os01g46070_"malate dehydrogenase, NAD-dependent;Ontology_term=GO:0003824"_ATG108
TCCCCTTTGCTCGACTACAAAGTCACACCGCTTTGCATTTTCCTCTCTCTCTCCGCCCTTCGCCTCCTCCACCGAGTCAGATCTCGAGCGCCGCAGAGGAGAGCAGCAATGAGGCCGTCGCTGATGAGATCCGCCTCGCAGGTCCTCCGCCGCCGCCGCGGCTACTCCTCCGCCTCCGGCCAGCCGGAGCGGAAGGTCGCCATCCTCGGCGCGGCCGGCGGCATCGGGCAGCCGCTCTCCCTCCTCATGAAGCTGAACCCGCTCGTCTCCTCCCTCTCCCTCTACGATATCGCCGGCACCCCCGGCGTCGCCGCCGACGTCTCCCACATCAACGCCCCGGCCCAGGTACCTCCCCCGCGCTCTCATCGCTCGCCGTCCCCTCTTCCCGTTCCGCCGGGA…
>2D-00676_2772_HW_PR_1_Minus_19385329_19385013_[INTERGENIC]_LOC_Os01g35060_"retrotransposon protein, putative, Ty3-gypsy sub-class"_
TTATGTAGGAGTAGTACCAGGAGTAGGAAGGAGTTGGGCTGGCTGGCAATCTACCCGTCGCTTTTGGAAGGGTCCGACTCTTCTGTTCGAGGAGGAGAAGAAGGCGACGAAGCCGAGAAGGGGAAACGGGCGAGGAGAGGGAGAGAGAGACGTTGCTGTTAACCGCATGCGCAAAGCTGTCACCCCGCGTGGCAGCGTACGCCGCTACTTGATGGAGTTGGAGTTTACCTTGGGTTAGGTTGGGTTGGGGTTCGCTTCGCTGCGTGGGAGACGTGGCGGCGAAGCGTGGCCGCCGCCCGCACGCGAGACGCCGGCTT
>2D-00682_2772_HW_SR_1_Minus_25912500_25912320_[INTERGENIC]_LOC_Os01g45670_hypothetical protein_
TTTAGCGTGAACTAAACACACCCTAAACTTAACTCTTATGGGTGTGTTTAGTTCACGCTAAAATTGAAAGTTTGGTTGAAATTGGAACGATGTGATGGAAAAGTTGGAAGTTTATGTGTGTAGGAAAGTTTAGATGTAATGAAAAAGTTAAAAGTTTGAAGAAAAAGTTTAGAACTAAACA
>2D-00700_2772_HW_PL_1_Plus_12531453_12531618_[INTERGENIC]_LOC_Os01g22330_hypothetical protein_
GCGGACAAACGCAAACTTGGCTAGCTTGTTGGAACAAGCAAACGACCGATATATCCATTTTTATATATCCATCAAGTACTTAATCACTTAATTAATCAAAGGGTTCCATGCTTGCCACAAGCAACCGAGCAGAAACTTATCAAAGGCTAAACTTGCATGCCACTGG
>2D-00733_2772_HW_SR_1_Minus_38794180_38794031_[GENIC]_LOC_Os01g66850_Pectinacetylesterase;Ontology_term=GO:0016787_intron4
CGAATGTAACCTGATCTTGAGCCTCCCCATCCCCAGAAAACGATGCTCCATCGCAGTATCTTATGAAAACTCTGTTCCAGTTGTAAAAATCTAATAAACAATGGTTGGAATTAGTAAAAGGACATCAAATGGCCTTCAAACCGTTAGTAA
>2D-00745_2772_HW_PL_1_Plus_9690561_9690991_[INTERGENIC]_LOC_Os01g16960_"pyruvate kinase;Ontology_term=GO:0016740,GO:0005975,GO:0006091,GO:0009056,GO:0016301"_
CGCAATTCATCCTATGAGGCATGCATTCAACTTCCCAGTTGCCTCACTTTTCTTTGGAGATCTTTAACTCCCCAGTTCATTCTGATTGCAGTAGCTTCCCAGTTTTTTTTTTTGGCGGGGAGCAGTAGCTTCCCAGTTGCCCCACTTTTCTTTGGAGATTTTTAACTCCCCAATTCATTCTGATTGCAGTAGCTAGGGATAAAAATGGAGCTGAGGATAAAAACAGGATGAATACAGATGGATAATGTTTATACCATATTCGTTTTTATCGTACACAAATATCAAAACAAAAATTTCTCAAAACATGAAAACCACCTAAACTTCTAATAGAAACAAATACCATCACATAAACACAAAATAAGCTTGTTTTATATAAAAAAGTTTGATCATAAATTATAA…
>2D-00747_2772_HW_PR_1_Minus_1015835_1015681_[GENIC]_LOC_Os01g02880_"Fructose-bisphosphate aldolase class-I, putative;Ontology_term=GO:0005975,GO:0003676,GO:0009056,GO:0000166,GO:0005737,GO:0003723,GO:0016787,GO:0006139,GO:0006091,GO:0003824,GO:0009536"_exon6
ATTCTCATAGTAATTTTATCTTCTATACCATCTCCATTCGAAACCAACTGGACAGAGTTCTGTAACTTTGTTCGTTTTGTTTTCTCCAGTTCCTTTCTGGTGGGCAATCTGAGGTGGAGGCAACCCTGAACCTGAACGCGATGAACCAAGAACCA
>2D-00752_2772_HW_PL_1_Minus_19251013_19250670_[GENIC]_LOC_Os01g34890_hypothetical protein_intron19
GAAGGATAAGTTGTTTTCTCTGCATTAAAATAACTAGGCCTAATTGGTCAGGCCTCACTTATGTGTGACACTTGTTGGGAAATGTTCTTTTGGTGAGGGGTTCCTTGACCCCTTCTTTGGAAATATTTCTCTGTTCTTAGTGAAATGAAGCGCAGTTCTCCTGTGTTTTTGAAGTTTTTACTCTACACTATTACATAAAAGAGAAACTCTACACTACATGTTAATTCCAAACCAAACACAGCGTCATGTTTTCATCCTCAGGCCTAAAGTGCTAAGAGAACAGTGTGTTCTCAAAACACAACAAATAAACAGTCTAAAATTTCCTAAAAATAAGTCTAATAACA
>2D-00758_2772_HW_PR_1_Minus_592871_592716_[INTERGENIC]_LOC_Os01g02100_"BED zinc finger, putative;Ontology_term=GO:0003677"_
GCTGCAGTGGGCCGTGCGCAACTTCATCCGCGCCGGCGACTGCATCACGCTGCTGCACGTCTGCCCGCCGGCGAGGTCGCGGCGGAGGCGGCGCAGCCTACGCCTCGGCGGCTTCCAGCTCGCCCTCGCCTTCAGGGAGCTCTGCAACGGCATCGC
>2D-00771_2772_HW_PL_1_Plus_17299255_17299792_[GENIC]_LOC_Os01g31640_hypothetical protein_STOP103
GACAAAAAATCACAAGAACTAGATCTGATGTGTACGTTGGCACTCGGCAGATTACTGATTTCCAAGGATGGGACATACCAGATTTCTATCACGCTGTTATTTGTTACCATGTATTTGAATTACAGCCTAGCTACAACAAAGAAGATTTAACGATATCTATTACTATGTGATCAGATCGCATAGCAAATTTAACAAGCCAAATACCTCATTAGATGTAACAAAACTTACTATAGATTTCGAGCTTAGTGTTCCCGATATGGAGTTTAATAGTTGTTGACACCTAGCAAATTGACTGGTCAAATCTTCAACCTACACAAACATATAAAAAGACCATCTAATTACTCAGATATTCATGCTATAACATTATAAGCAGTACAACAATAACAGGATAGTGGAAAC…
>2D-00772_2772_HW_PL_1_Plus_39339233_39339667_[GENIC]_LOC_Os01g67720_"ABC1 family, putative"_intron5
CACCAACTCAAACATCTGAAGTGGTGTGGAAATGAATGGAATCACTAAATACTAATACGACCTACTCATCATCCCTAGATCTATTCTAGACAGCATGATATTTTACTGTAACAGTTCCAACATCGTTAAAACATCAAAAAGATACTCCAGAAAGCAAAACTAATGTAAGGTTTCATAAACCAAGCAAATGAGGGCCATACTCTTTCGAGATGAAGGGGCTTACTGCTTTGCCATTGTTGCAATCTTACCACCAGGATCAATGCCCCTTTTAGCCATTTCATTGCCAAGATTCATTATTGGTGTCCCTTCAATGAACTCCATTACCAAAACCTCCCTAACAAAGCAAAGAAACAAAAAAAAAATACTGTTTTATTCATACGAAAATAGCACAACCCTGCA…
>2D-00823_2772_HW_SL_1_Minus_28647190_28646429_[GENIC]_LOC_Os01g49910_"Leucine Rich Repeat, putative;Ontology_term=GO:0006464,GO:0000166,GO:0016740,GO:0040007,GO:0009607,GO:0030154,GO:0016020,GO:0005886,GO:0009653,GO:0030246,GO:0009719,GO:0009908,GO:0016301,GO:0005515,GO:0007165,GO:0003674"_exon2
TGCTTGCTGTTTTCGATTAAATTTTGCACTGGCAAGAAACTGAAGGGCCTGCCGATTACTATGAGTTTGGAGTCAAACAACAACCATAGGGCTATCTCCTACTATGAGCTGGTTCGTGCCACAAACAACTTCAATAGTGATCACCTACTAGGAGCTGGAAGCTTTGGCAAAGTCTTCAAGGGCAATCTAGACGATGAGCAGATCGTCGCGATAAAAGTCCTCAACATGGACATGGAAAGAGCTACCATGAGTTTTGAAGTCGAGTGCCGTGCACTTCGCATGGCTCGGCACCGAAACTTGGTGAGGATACTCACCACCTGTTCGAATCTGGACTTCAAGGCGTTGGTGCTGCAGTACATGCCCAATGGGAGCCTGGACGAATGGTTGCTGTACAGTGAC…
>2D-00833_2772_HW_PL_1_Minus_30828751_30828459_[GENIC]_LOC_Os01g53700_"Insulinase (Peptidase family M16), putative;Ontology_term=GO:0005515,GO:0009056,GO:0019538,GO:0005488,GO:0016787"_exon1
GGGCCCACATGTCATATTAACCCCTTGTTCTCTGTCACTTCTCTGACGTTGGTGTTAGGCGTCAATGGGCGAGCAGCTGCGGGCACGGCTTGGTGGCTCTGGCCGACGGTGGGCGCGGATGGGAGGGGGAATCGGGGGGACGCCGCCGATCTGTCGCTGCGGCCGCCGCCGCTGCTCCCCGCACCCGCCCGGGGGATGTGGTGGCCTCGTCGAGCTCCACGATGAGGTTCTTGATGTCGGCGATGCGGTGGCGCTCGAGCTCTAGCGTAGTCGTGTCGTGGTGTTGCCATGTT
>2D-00834_2772_HW_PL_1_Minus_41584137_41583513_[GENIC]_LOC_Os01g71830_Glycosyl hydrolases family 17;Ontology_term=GO:0016787_exon2
GGCCCCGGCGACATGGGGACCATCCTCCCGGCCATGCAGAACTTGTACAACGCGCTCGTGTCCGCCGGCCTCTCGAACAGCATCAAGGTGTCGACGGCGGTGAAGATGGACGTGATCACCAACTCGTTCCCTCCGTCGCACGGCGTGTTCCGCCCCGACCTTCAGCGGTTCATTGTGCCCATCGCGCAGTTCCTCGCCAACACCATGTCGCCGCTGCTCGTCAACGTGTACCCCTACTTCGCCTACAGGGACAACCCGCGCGACATCCCGCTCAACTACGCCACGTTCCAGCCGGGCACCACGGTGAGGGACAACGACAGCGGCCTCACCTACACCAACCTCTTCAGCGCCATGGTGGACGCCGTGTACGCCGCGCTGGAGAAGGCCGGCGCGCCCGGC…
>2D-00844_2772_DJ_SR_1_Minus_11041922_11041811_[INTERGENIC]_LOC_Os01g19480_"Kelch motif, putative;Ontology_term=GO:0009056,GO:0003824,GO:0019538,GO:0008289,GO:0007610,GO:0016787"_
AGCCTTGTTCTTCTTGATTGGTGATACTCAGGCACACGAGGAGGTTAGTCGCAACGTTATCACGGTCTCACCCGTACGTACGTGCTCGTTTCACCGAGCCCACCACCTGCCC
>2D-00853_2772_DJ_SR_1_Plus_13405594_13405747_[GENIC]_LOC_Os01g23850_"TMP repeat, putative"_exon1
AGGTAGTGCGCGCCGCTTGACACGGCGGAGACAAGCGCCTGCCCGATCTGGACGGCGGCGTGGAGCAAGAACGGCCAGGAGAGCCAGACGAGCGCCGCGACGCACAGCACGGCGGCGATCACCAGCACGTACGGGAGCGCCGCGCCGGCCGCGG
>2D-00862_2772_DJ_SR_1_Minus_21695364_21695270_[INTERGENIC]_LOC_Os01g38660_expressed protein_
CGAGCTCGAGCACCCAATAATTGACCAAAGAAAACAAATTCAGCGATTACCAAGTCGTCCTAATTGCAACCAACTCGATCATCTAGAAGTAAATA
>2D-00864_2772_DJ_SR_1_Minus_5827783_5827590_[GENIC]_LOC_Os01g10930_expressed protein_ATG237
GAGCTCGCAAGTAAAAAAGACCCAGCGGTTTAAACAAGGTAATGTTGGTGAGATTATCAAGGGAATGTAGTTACAGCAAATCATCAAGAGATTACTCTCTTCGTTTCACGATGTAAGCCATTACATATAAAGTACTACAGAATATTTTTCACAGCTATCTTAGTACTGACAGTGGGCCAGGCCGTGGGTTTGGT
>2D-00871_2772_DJ_SR_1_Plus_41168557_41168808_[INTERGENIC]_LOC_Os01g71190_"Photosystem II reaction centre W protein, PsbW, putative;Ontology_term=GO:0009579,GO:0015979"_
AAAGAACATTTGTTGATGAATCGAGTCACAATAAAATAAATGATAATTGTATAATTTTTTTGAATAAGACGAATGGTCAAACGTTGGATAAAAAGTCAACGACGTCATACATTAAAATATGGAGGTAGTAGTATCTGATTAGTAGAAAACATCATACTCAGTGCAACACTGATAAATACAAGGAATCATAACAGATGATTGGTAGTCATCCATAAATGCTTGCAAGCTGAATTCCGCCGTGCTTTGTTACAG
>2D-00875_2772_DJ_SR_1_Minus_18710343_18710015_[INTERGENIC]_LOC_Os01g34030_"retrotransposon protein, putative, unclassified"_
GTGGCTAAAGGGGTAATTTGGAATAAAAGAAAATATTTGAAAAGCAAATATAAATTTAAGTTGTAAATTCAATTATAAGATTTAATCAAATATTTATTCAAATAGTATTTGAATAAATTAAGGAAATTCAAATAAAATCTTAAAATAGAAAATTTGGTATCAAAATGAAGAGTTTGAATTTAGATGAATTTAGGTCCAAGTTTCACTGGAATCGGATATATGGTTTAGGAGATATGGGCTTCTAAAGATTGGGATTTGAATTAAATCTAGAAAATACGAAAAGACACTGTATAGGGGCCCACCTGTCAATGCTTTTCCTTTTTCTTTTC
>2D-00876_2772_DJ_SR_1_Plus_38513722_38514072_[INTERGENIC]_LOC_Os01g66340_hypothetical protein_
CTCGACGAATTTGAGTTGTTGACCTCAACACCATTTCCTGTCATTTCCAGCCCCATAGTTTTGCTGATAAGAGGAAAAAGTGACACGGCATATTATAAATAAAAAATAATTTATAAATAAAGCTTGTATGTATATGTTCTTAACTATTTAAAAATAAATACTGAAAAATAAACGATGATGATAAAAATTTCAAAATCAACTTCAAATTTAATATTAAAAATTAAAAATTTAAATTTTGATAGATAAGCATAAAAATAAATATAAGCCAAAAGAAGAGAACAGAATTCATTTTATTCCATTTCACAGCGCTCTCTCATCTTTACCTCGTACATAACGCCCCACCGCGCATGT
>2D-00899_2772_DJ_SR_1_Minus_2709783_2709447_[INTERGENIC]_LOC_Os01g05680_"Prenyltransferase and squalene oxidase repeat, putative;Ontology_term=GO:0016740,GO:0006464,GO:0006412,GO:0005941"_
TAAATAAATAGTTTGATCTTTTTATGGCTCTCCTACAAAATCAATCAGATATTTAACAAGTTATTATGCGAAAATTTATATATTATTTTCCACGAACACATTGTTGAGAAGCTGGTCTAGAATAAGAAGAGGGTAAGACGAAAATTAGTCATTCTCGTATGCTTATTTGATTGTTAGCCAACTATTGGCTCCAATTCATTTATAGCTAATCTAATAGCCAATTAATATAATAGTTAGCTATAAAAATATACTACATCATTAATATTCAGTCCTACCTCTCATTCACATATAACGTCTTAGAGTCCGTGTTGCAGCTGGCTACAAATATGTAACCCGC
>2D-00917_2772_DJ_SR_1_Plus_31581599_31581742_[INTERGENIC]_LOC_Os01g54940_"oxidoreductase;Ontology_term=GO:0003824,GO:0008152,GO:0030154,GO:0005488"_
ACAGCAGGAATGGATATTTAATGGTACCATGGTGCCTTAGATGTTGTTTAGTCGTTGTGGTTCGTTGTTCTGTTACCACATTATCTGATAAACTCATGCTTACATGCAGACATATGAACTCTGAATCGCTTATTCATCCACTTT
>2D-00923_2772_DJ_SR_1_Plus_606516_606755_[INTERGENIC]_LOC_Os01g02110_"Helix-loop-helix DNA-binding domain, putative;Ontology_term=GO:0003677,GO:0003700"_
CTCCCTCGTCGCCGACGAAACAAGGCTTAATTGATTCATAAGCCAAAGGCAATTTGAGCCCAATAAAAGATATATCACCGCGGATTAGCATTTGCGCAGTTTCTTCCCTACGACCATATATCTATCTATCTTGCTGAGAGCCTGAGATCAAGTATGAAATACGAATATGAACCCCAACATGTACACGTACTCATAGTTTCATAGTTTGAACTTTGAGTTGAGAGACTATCTATGGAGCTC
>2D-01037_2772_DJ_SR_1_Minus_38412136_38411635_[GENIC]_LOC_Os01g66150_hypothetical protein_intron1
GTAAGGATATAAGTGGTTAACCCGTGAAACCCACTTATAGGCCAAAATAAGCCGCAAACCCGTTTATTTTGACCTATAAGTGGGTTCATGCCCTGTGCGACAGGATGCAACCTATGCAGGCTCTGCTCTTATATAGTATTTGTTTTTTGAAAACCGTCTTATATGGTATTTGTCTCATATAAGCATATTACAGGATGCTCTTATGTGATCAGGCTCTACTCTAAGTCCTCCTAATCATCTTTCGAAGTAAGTCAAAGTTCAGCGCTTTGCCCCGTTGATACACGCGTGCACACGCAAACACAGGTAGGCGATGCACATCCTGCCACTAGTATGGCAGTACAAACTACAAAGTCACAAACAGAAAGAATTCTTTGTGCAATATTATGAGGACGATGGCGA…
>2D-01059_2772_DJ_PR_1_Plus_28032534_28032804_[INTERGENIC]_LOC_Os01g48890_hypothetical protein_
AAATTAAATTAGTACTTAATTATAAATTTATTGATAGACTCCACACTAATACTTTTTCTTAGTCTTGATTTAATATTTCTGAAATTTATAATTGATAAATACATTGTACTTGTTAAATAATGCAAAATTCAGATTTACACGGTAAATACAAAAGCTATATTCAGTTTGCATTATTTTTCATGACCAATAACTTTGGAGTTAAGAATTAATAGGTACCTAGCCGTTATAATCATTTTGATATCTCGATTTTGTATTCGTATTAATTAATTTC
>2D-01062_2772_DJ_PR_1_Plus_23784211_23784495_[INTERGENIC]_LOC_Os01g41970_hypothetical protein_
GGATTTTAGGTATTTACTGAATTAATATGCCATAAGACAACAGAAGTATGCCAGAAGTGAACAAAATCTTGTATTGACATCTTCAACTGTCACAGCCCTTGTACATGTTATTTTAAAAGAGAAGGCAACCGTAGATATAAGCCGTATTGTCATTATTTGACTGTATATAGAAATTTGGGATAATTTGATCCATGCCATTACAAATATGGCATATTAGAAAAATATCATTACAATTTACGTTATTGGTTGGATGCCATTGAAAATTTGTAACATCCAATCCTGCAG
>2D-01073_2772_HW_SR_1_Minus_7739396_7738948_[GENIC]_LOC_Os01g13800_"Leucine Rich Repeat, putative;Ontology_term=GO:0006464,GO:0000166,GO:0016740,GO:0040007,GO:0009607,GO:0030154,GO:0016020,GO:0005886,GO:0009653,GO:0030246,GO:0009719,GO:0009908,GO:0016301,GO:0005515,GO:0007165,GO:0003674"_STOP294
CGAGCTCCCTACCGATCAACCGCCCGGCGATGCGCAGGGTGGTCAAGATGCTGCAAGAAGTGCGCGCCGAGGCCACAAGGCCAAGGCTGGAGAAGGACGGCAAGCTGTCGCCATACTACTACGAGGACACCTCCGATCAAGGGAGCAGCGTGTAAAGGTAAAAACCCCCAAAAGAGAAGAAGATGACAATAGGCCAATAGCTGCTTCCATGAATCTTCTCCCATGGCTTGTAGAGCTGTAGCTAGGTAGGAAAGCTGCAATCATAACCCAGTCGTGTCCAAAATTCTATAGTTGCTGATTTTGAGCGCTGAATTTGCTCGCCGCCGACGCCGGCCTCCGACAGCACGGTTAACTCTGGAGCTGTGCACTCCAGTCCGGCAATGGAGGACAGTAAGCTGG…
>2D-01091_2772_HW_SR_1_Minus_41531226_41530922_[INTERGENIC]_LOC_Os01g71710_Amino acid permease_
GAGCTCCTGCTTGTAGCCGAGCTGGTGAAGCCGGAGACTGTCCGGATCGACTTGATCGCCGGCGGCCACCGCCAATTGGACGGAGCGAGACATGGCCTGGATCTCTAGATCCTCTACCTTGGGAAGAAGCTTTCACCTCTGTTGCTCACTAGTCGCGCTATGCTGCAGTTTACATGCTCAGACAGCTCAGTGTAACTAGTCAAGTTTCCGAAAGAGAATAGTCCAAGTATCTGTCATGTATGATTCGCGAGTCAACAAAATGGTTGGAAATTTTGTACCACTGATTCACTGATCTGCCCATGTCA
>2D-01131_2772_HW_SR_1_Plus_30896615_30897074_[INTERGENIC]_LOC_Os01g53780_hypothetical protein_
ACCTGTCGTGTCGATCCATGTCGTTACTGGTTACTGGTTACCAACCCGTGATCGATGATTCTGATTCATTCTCCTCGTCTTTTAGTTTCTTTAATTTTGGGTGATTAGTTGTATGGCCTACCCATCATAGGCCATTTGTACATCTTATATCCACAGACAGTGTCAGTGTAATGTTGGCAAACATTGGACAGGGGACTCACACAGCGGTCCTTTTCTCTGAGAGTCTGAATTAGCATCTGGTTGTTTCAGGCTCAAGTCAAAATACAGTAACATGGCTATCTTCGTGCTAGAGATCAAGACTCCATTATAAAAACTTCCTAGGGCAAGTACACAAGATTAAGGGGTTGTTTGGTTGATGTCTAAGCTTGTCATAACTAAGCTTAGGCAAGTTGTGGCATG…
>2D-01152_2772_HW_SR_1_Plus_6097025_6097137_[INTERGENIC]_LOC_Os01g11350_"bZIP transcription factor, putative;Ontology_term=GO:0006350,GO:0003677,GO:0003700"_
TATATACAGTATGATTATTTGTCACAAATGCTTCCTCCGGTCAAAAGTACTCTTCGTTTCCATCGTACAAATGACTTGCTCGTAGTTTCTTTTACTGTCGGAATTGGCGAATA
>2D-01156_2772_HW_SL_1_Plus_37763131_37763747_[INTERGENIC]_LOC_Os01g65100_"POT family, putative;Ontology_term=GO:0006810,GO:0005488,GO:0016020,GO:0005215"_
TCAACCTGGAAAGAACTGCTAGCACACCCTACTCACTCTAGTTCCTGATAGCAATCTCTTCAAAGTTCCAGTCCCTGACAAGATCCCTTGAAACAGCACGGCTTCGTTGAAGTCGAGGAGCGCCTTCAGTGCCTTGGCCAGCAGCCATTAGAGGAAAAGGTGTCACCTTCGACGTCCCTACAGTGTTAGCGGTTCCAGCAGGCATTACTCGCCGTGTTAGGCAGGCAACAACAGCTCCACACCTGTTCTCCTCCTCCGAACTTGAGACCGAATAGCTCCTAAACGAGTGCGAGGGGCTGCTCATGCCATGGCATACTAGACAAGCTAGACTCATGGTTATGATGCAGCTGAAATTGCTGTCGTTGCTGTAAAAAGGAAAGGTGATGCTTAGAAAAAAAA…
>2D-01160_2772_HW_SL_1_Minus_2212751_2212149_[GENIC]_LOC_Os01g04810_"Similar to suppressor of K+ transport growth defect-like protein;Ontology_term=GO:0009056,GO:0000166,GO:0019538,GO:0005488,GO:0016787,GO:0005829,GO:0009579,GO:0005515,GO:0005783,GO:0006950,GO:0009536,GO:0005634,GO:0016020"_exon1
AATGATAACGACAGTTGATTCCAAATGTTGAGATACAAGTTACAACAGCTTTTATTGATCAGATGAAAAGGGCCAAAACATTCAGAACCAGCGTGTTGCATTCAACAGAGACTGTCTGGTAAAATTGAAGGAATCATTGCTACAAGCCTCTACAAGTACTTACCAAACTCACATGAACAAAAGGAGATCGTTTGAGGGTTGAATACCAGACCTGATCGATTGGGGGCCAAATAAAACTTGGGCAAAGAACAAGCACTGAATAGAACCGAAAAATGACAGGAATCGGAAACCAGAGGAGAACAAACTATACAAGCTGCACCACAAGGGCTCCACGTTAAGTATTATTCCTTAATTAATACACTTGTGGAAAATTTCAAGTATAAGTGACAGTAAAAATGA…
>2D-01164_2772_HW_SL_1_Minus_7682886_7682105_[INTERGENIC]_LOC_Os01g13730_"Sof1-like domain, putative;Ontology_term=GO:0005886,GO:0000166"_
TGATGTTGCATGGATGGCGTTTCGCTGCAGGCATAGGCACTTACCTAAGCCAATCTACAAGGCGGCCAACTTAAGGCGAACGATGATTGAAGCAGAAAACCGTAAAGAAGAAAGGAGGCGTGCGCACAGTGCCCCCGGGAGCATGCCTGTGCAGCCCTTCAGGAAGAGAAGAATAATCAAAGAAGTAGAGTAAAATGGAAGAATATGTGTGGCACAAAACCAAACGCCGCGATTTTACAGGTCTAGCTCAAGACGGGGACATGTCTAATCATCCACCAAACCATTCATCGGAGAGTGACGTCTGTTGCAAACAGTGTTTAGAAAGCAGCCCCAGCAGCAGCAGAAATCGAAGGGTCTATGGTTCATCAGTTTATAAAGGGCTGAAATTTTTGCTTCTGC…
>2D-01166_2772_HW_SR_1_Minus_10607131_10606882_[INTERGENIC]_LOC_Os01g18800_"Protein kinase domain, putative;Ontology_term=GO:0009628,GO:0030246,GO:0006464,GO:0000166,GO:0016301,GO:0004871,GO:0005488,GO:0016787,GO:0016740,GO:0009605,GO:0006950,GO:0007165"_
GAGCTCTGAATCTATAGTCACCGACTAATCAAGTGAGGACCAGAGACAAGGTGAATGGCACTTAACAAAATTCAACTAAACAAAACCTAATTATTCTGGAGGGTGTACATAGACATTTATAGAGAAAAATAGATCTATGGTTAAGTATTAATTCGTGGAGATGGAGGGAGACACTTCCGAGATGGGCCTAGTTTATTACAAGGTCCAAGGCCAAGTTTGGTTTCAACAACAACACTGTCATGTTTTGATG
>2D-01167_2772_HW_SL_1_Plus_35777336_35778043_[INTERGENIC]_LOC_Os01g61870_hypothetical protein_
TATACTAGCTACTCAAATGACGAAACCTACCCGCTTGATTGTATAGGCTGTGTTTAGATCCAAAGTTTGGATCTAAACTTCAGTCCTTTTTCATTATATTAACCTGTCATACACACACAACTTTTCAGTCACATCATCTCCAATTTCAACCAAAATCCAAACTTTGGATTCAACTAAACACAGCCATAGTCCGGTAGTCCCACTGGCATTTTCACCGGTAATGCGTACAGCAGTGCGCTGCTGATCAGGGGAGGCTATGGGGTTTTCCTGCCTGTCTACGTACGTACTCACGACGTACGGACGAGCTAATGCTAGCACACAGAGTAATTCAGGCGACGTACCGTCCAGATCTCGATCGTGAGGTGGCTGGCTGGCTGAGCCCGTCGATCGATGGATCGC…
>2D-01169_2772_HW_SL_1_Minus_15386868_15386355_[INTERGENIC]_LOC_Os01g27610_hypothetical protein_
AGCTGCAAGTGAGAGAATCAGAGAGAGACCTGCAGTGTTCTGACTTCTGACTCTGAGGATCGAGAGATGATCTTGAATTATAATGTCGCTATCACTTGACCTGAAACTTGGTCATGGTCAGTTAATACTCGGTATATATTTAGTTTCACTTAAATCAGGAAACGTGTACAATTCAAATTATGCACTCTTGTGCACACCTTGGCATCGATGGACACGTTCGAGGCAAGAGCTTGCTGACCAAGACATGCAGACATGCATGCACTAGGAATGGACCAGGATAGCTATCTGCTGCTTGTTCAAGAAGAGGAGCTGTAGTGCTGTACTAATATAATTAACGACGATATCAAAGAGTGATAGTACTGTGATAGGAACGTTAGTTGTTTCCTTGATTTTAAAAGC…
>2D-01171_2772_HW_SR_1_Minus_42031244_42030969_[INTERGENIC]_LOC_Os01g72510_"Eukaryotic aspartyl protease;Ontology_term=GO:0003677,GO:0009056,GO:0019538,GO:0016787"_
TGTCCAGCACCACACTTCACATACTGGAGGAGAGAGTCTTCTTGCCATCGTATACCCTTCTTTTAACCAAAGTTAATTTCATTCTTTCTCACACACAGCTGGGTCCTAGTGCACGGCTTGTCCCGTCTCACTCCTCGCAAAAGCGGCTGCCTGCCTGCCTGCCTGCACACGCGGTGCGGCAATTTGTGTGCACAACCGGTGAGCTTGGGGCTAATTTTGACGGCGCGTGCGCAGGGAGAGAATTGCTTTGTCGAGAAGGCAAATGGACTATCGATC
>2D-01173_2772_HW_SL_1_Minus_42956328_42955992_[GENIC]_LOC_Os01g74180_"Adaptin N terminal region, putative;Ontology_term=GO:0005515"_exon11
CTATATCAAATTAGGCTTCATGATCACTTCTATCGACTATATATGCTAGAACTAATATGAAGACATCACCACAGGTGCACTTTCAAAGATCATCTTCAGAAGCTTGAGCACAACGATGATAGTGAAGAGCACACTGATAAGAACCTTCTGATAGCCCAGAGCCTCGCGTCAAAAATACTCAGCAATGCCAACTTCCACTTGGTTTCAATGGATATGCCAGTGACCTTCAGCATTGAGGATGCTTCTGGCTTATGCTGGCGATTCAGCAGTGAGATCCTGAGCACTTCAAACCCTTGCCTAATTACCATCCTCGCGGAAGGGCATATCTCGGAACCAC
>2D-01182_2772_HW_SL_1_Plus_9205286_9205451_[GENIC]_LOC_Os01g16260_"major facilitator superfamily protein;Ontology_term=GO:0016020,GO:0005215"_intron10
CACAAATTTTTGAGGCATGACGAGTATAATTATTAATGTATATGACAAGAGAACTCCAAACTTTAGATACACCGCATTAAAGTATTATAATTTGTGAAATTTGCGACTATGGTTAGCAAGAGTCATGATTGGAATACAAGGGCCAATAATCTTGACATAGTTACAA
>2D-01193_2772_HW_SL_1_Plus_9561718_9562027_[INTERGENIC]_LOC_Os01g16810_"Myb-like DNA-binding domain, putative;Ontology_term=GO:0009628,GO:0003677,GO:0016301,GO:0030528,GO:0006350,GO:0009605,GO:0006950,GO:0009607,GO:0003700,GO:0008219"_
ACATTGACGTCACATTTTTAACCTGTTGTAATCTCTCTTGTTTTTGTTTTTCCTTGTAGCAAGAAACAAGGTAAAAGATTTGCATTAGGTAAGGAGATATTCCTTGTGTGGAGAGGCATCCATTTGTATGATTTTATTCGTTTGTTGAAGATTGAAATTTTTGTTACACCAAAGAGAGAATGTTGAAATTTGGAGGGGGTGAAACAAGATTTTATTTTTTTTTTACTTCTTTAACTAATGTGCAGTGATTCATGCAATATTTGGACATGTGATTTTTAGGTGCATGTGCCAAAATTGTAGTGGAAGCTTG
>2D-01204_2772_HW_SL_1_Minus_3051286_3051004_[GENIC]_LOC_Os01g06490_"Serine carboxypeptidase;Ontology_term=GO:0009056,GO:0019538,GO:0016787"_ATG74
ATTAATAATGGATGTTAAATTCCTGGAACAAAAATGCATTTTCTCATTATATATAATCTAGCACATAATCTGGCCAAAAGGGCAAACAAATCGACATGAGAACTTTGAAAAGGGGAACACACAGTGAGCTGCCACTGCCAGGCCGGCGAGTGGCGACGCTGCAAGACCGCGAACCATTCAGCCAACAACCACCCCATGCGCTGCACGCGTCCCCAACGGAAATTCCGTATCAATCATCTCCCTCCCCAACCCTCCCCTTCTCCCTCGCGGAGTCGCACCACTG
>2D-01210_2772_HW_SL_1_Minus_2879415_2878947_[GENIC]_LOC_Os01g06020_"aspartyl-tRNA synthetase;Ontology_term=GO:0006519,GO:0006139,GO:0003824,GO:0000166,GO:0005737,GO:0006412"_STOP266
GAGCTCAAATTCCACCTAATTTTTATACCATGGCAGGAGGAATTGCCTATGGGTTAGATCGTTTGGTGATGCTTTTGGCTGGTGAAAATTCAATCCGGGATGTGATTGCTTTCCCAAAGACTACAACTGCTCAATGTTCACTCACCAAAGCGCCATCTCCTGTAGATCCACAGCAATTGAAGGATCTTGGCTTCCGTACGTGAAGTGAGTGCACTGCTTGTAACAAGGTTTGAGTTATATAGGAACATCCATTGTCTACACCGGGCACCCAACCTGTCACAGCACATTCACCTTTTGCGAATGTGCTTCTGCTCTTGAGAAATTTTGACCATGGATAGGCTGGTTGTCCATCTCATGAATCCAATAAAAAGTTTAAAGCAGATCAATCTCTTCGTGACT…
>2D-01219_2772_HW_SR_1_Plus_3142617_3142976_[GENIC]_LOC_Os01g06670_"Leucine Rich Repeat, putative;Ontology_term=GO:0006464,GO:0000166,GO:0016740,GO:0040007,GO:0009607,GO:0030154,GO:0016020,GO:0005886,GO:0009628,GO:0009653,GO:0009719,GO:0009908,GO:0016301,GO:0005515,GO:0007165,GO:0003674"_exon1
TTGGGAAGCTCCCTTCTAGACTGTTGTGTGTAAGACTAAGAACACTTAGGGAAGGTAAATCTCCAAAGGACTCTGGAATGGGACCGTGTATGAAGTTGTACTGTAGGTTAATCTCACTCAGTGAGCGTATACCCGACAATGATTCACAAATGGGAACCTCGAGGTAGCAATATGGTAAGCTAAGGACCTGAAGTTGAGGGGTAGTGGAGTTTGAAAAGGCACTGCACCACTGTACCATGCTGTTGCTGGACAAGTCTATTGTGCCCATATAAAGTTCCTTCAGGTTGTGGAGGTTTGCGACTATTGACACAATGTTTGGTGCCACAAGTAACCAAGCGGGTGAATAGGTGGCAACTGATA
>2D-01256_2772_HW_SL_1_Plus_30526071_30526753_[INTERGENIC]_LOC_Os01g53170_"retrotransposon protein, putative, unclassified"_
AGGATGATTAGATAATGGAGAAGAGTTTGTCCCCCCTAATTATTGCCGTGGCTAGCTAAGCTAGCACGCGTTAAATTATCGTGGCTGGATGTAGTTTCGGTTTGTCCTCTTCGTGTTTTCTGTTTTTTTTTCCCGTTCGTGAGCATGAGTTGTGTGCACGTACGTAGCGACAGCCATTACACATTTACACCGACTTTGTCCTTTTATCTACTGTAGCGGTGAGCGTAGAGAAGCCGTAGATGTCGCTTCTTAAATATTGCTCCGTGCTCAGTACTCGCAGTCGATCAACGCAGATTAGCTCACGAGGATTACCAGTATCAGATACTAGTTACTGTGGTACAGTAGCACTGTAGATGACTTGAAGTTGTAGTACACTGTACCCTCAGAAAGCTGTGTGCT…
>2D-01262_2772_HW_SL_1_Plus_16044556_16044776_[INTERGENIC]_LOC_Os01g28690_expressed protein_
CAATCTGCCATTCTCCCCCATTCGACCTCTCCCCCGTTTCCTCCGATCGACTCGCTTGCGCGCGGGGGAGGTGTGATCGATCGGTTCTCTCTCACCGCATTGTGATCGATCGTCTAGGTCGTACGGGCGCTCGATCTGCTTCGAATCCTCCATTTGGTTCGTAGTTTTTATTCCCCTTGATGGCCCGGACGACGCATGGTTTGGAATTTTTCTGCTCTAGG
>2D-01275_2772_HW_SL_1_Plus_10240474_10240841_[INTERGENIC]_LOC_Os01g18260_"transposon protein, putative, CACTA, En/Spm sub-class"_
AAGAAAATCATTCAAATGTAACTATACTATAGTAAAGTGTAATTACAAATGTAACGTGGCCTGTTGGCTAGTCGGGTAAGTTTTTCATGAAGTAGAAACCCTTGAAGATGCACGCACTAGCTATTTTTCCCCCTCTTCTGCATGGATCTCGAGGCAATCAACCATTAGAAGTTTGAATGTTTTGGAAGTGAAAAACTATAGTGGATATTTTTTAGCAATTGTTTTTTCTCTCCAATAGAACCATATACTACTAATCATGTTCAATTGTAGCATCACTAGCTTCCAGGGGCGGATCCAGAAACAAAAAGTTGGGGGGACTCAACATACTGAGTACACCGATATAAAAATATAATCTCAATATTAGACTA
>2D-01298_2772_HW_SR_1_Plus_32183638_32183796_[INTERGENIC]_LOC_Os01g55900_"Uncharacterised protein family (UPF0081), putative"_
CTAAAAGTAATTTAGACATATCATAAAAGTAATTTGTTATTTTTCATCAAAATATAATCATGTGAGATCTTGTTGTAAAGATTTAATTGTTACGAACACAACGGTATAATCGGATCGTAGATCGGATGAGTAGTTTAAGAGAAAATTATATTTGAAGTA
>2D-01299_2772_HW_SR_1_Minus_37039187_37038906_[GENIC]_LOC_Os01g63870_"Xanthine/uracil permeases family, putative;Ontology_term=GO:0016020,GO:0005215"_ATG215
AGCTAGCTATAAACATATTTTAAAGAGATAAAAGAATAGAGAGAAGAGCTAGCTGCAATACGGACTCCAAGACATAATGTATGTATGATATGTAGTATCAGGTATTACTAGTATATAGTAACCAAATATTGTATAAATTAGCTATTATATGACTATAGATAATTTAGAGTTAGTAATTGGCTATACTGTTAAACTTCTCTTAGCATACAGCAGTAGCACCCGAGCTAACTGAAAAACATCAGCCCCTCAGCCGTCATCCTATCTCACCAAAAATTTCAAAAC
>2D-01304_2772_HW_SR_1_Plus_33939923_33940002_[GENIC]_LOC_Os01g58750_expressed protein_ATG184
ATGTGCCTTTTCACGGGGAGGGTCGAGCACTCGAGCCCTAGCGCCGCCTCGCCGTCACCAGCACCATCGCCGCTGAGCTC
>2D-01305_2772_HW_SR_1_Minus_12417730_12417574_[INTERGENIC]_LOC_Os01g22140_"transposon protein, putative, CACTA, En/Spm sub-class"_
CTGGGCCGAGCCGGCCCAAGAGGGGAAGGGGGGGAAAAGGACTTTTTAGGGCTTTTCTTTTTATAAAATCATTTTAACTTTGTTTATTTCTTAAGAATTATTATTTGTGCTCTGAAAATTCCACTAAAATTTGAGGGCTCTTTTTAGACCAAGGAGA
>2D-01307_2772_HW_SR_1_Minus_18558986_18558358_[GENIC]_LOC_Os01g33750_"retrotransposon protein, putative, unclassified"_intron10
TTCCTAGCTTGGCACTACGAAAAATCTGGGATTTTCTCAGTGAGGTCTGCTTATCGTTTAGCGTGGTTGAACAAGTTCCATCCGGATGGAGAAGGCAGTAGTAGAGAAGCGGACAGTGATCGCTCCATTTGGCGAAGAATTTGGAGTACGCCTGTGCCACCAAAGGTCCGTATTTTCGCCTGGCGTCTAGCCCGAAATTATCTGGCTACCCAGCAGAACAGGTGTAAACGAAAGCTGCAAGCAGATGCGACCTGTACTATCTGCGGCCATGGGGAGGAAGATGAGTTTCATGCGGTGATTTCATGTACCTAGCCAAGGGCCCTCCGAGAAACTCTTCGGGCGAGCTGGAGGTTACCGGATGAGCGTTCCCTGTCGAAGCTAGGTCCGGGGTGGCTTCTT…
>2D-01309_2772_HW_SR_1_Plus_30055321_30055646_[GENIC]_LOC_Os01g52330_"NB-ARC domain, putative;Ontology_term=GO:0003674"_exon1
TTCTCAGCAGGTCCATATCCTTCACGATTGACAGATACTACCGGCAGCATCAGGGTGTGGAGGAGAATCTACGGAAGTTACACCGCATGTTGCTGCGGATCCAAGCCATCGTTGAGGAGGCACATGGGAGGCAGATCACGAACCAAGCTATGCTGCTTCAGCTTAGGATGGTGAGAGCCGTGATGTACAGAGGCTACTACTTCCTTGATAATTTCAGGTACCGAACTGTTCAAGCGCATGCTCAAGATGAGGTGGGTGATCGCTCTCTTGGCCTGTCCCCTTTCAGCCAATTTAAGCGGTTTTGTTTCTCCACTAGAACAAGGAAA
>2D-01325_2772_HW_SR_1_Plus_8326221_8326520_[INTERGENIC]_LOC_Os01g14850_expressed protein_
ACCAACACCAACAATAATGACCCTTCTCCCACACCCCCACTGACGCGTGGGCCATCGCGGAGTATGGGCCCCACTCGACAGCGACACGGACGGGGGCTGCACCGCGACGCAGTCCCCGGTCCGGGCGATTTGACCGGTCAAAAGGCGTGGCCACGAACCAAACCCCAAGGCGGCAGCAGGTGGGCCCCACCTGTCTGTGGGCGTGGGCCCCGCGTCCTGTGGTGGTGGTGGGTGCTTTGACTGCACCCCTCCCCTCCCTCAGGCGGAAATCATTTCGGTTTCGGAGAGAGAGAGAGAGGA
>2D-01329_2772_HW_SR_1_Plus_26993110_26993510_[INTERGENIC]_LOC_Os01g47260_"Mov34/MPN/PAD-1 family, putative;Ontology_term=GO:0009056,GO:0019538"_
TGACAAACTAAATTGCCCCATGCCGGGTTACTTCACTACGTACGCGAAATCGTTGTATTGAAAATCAACTGTCGCCGCTGATCCTGCCTCGCACACAACCTCTTAATCAAAGAACAAATGATGACACGTTGACAAACAACTAAAAATCTAGTACTAATTCAAGCCGCCACGAAACAAAATCCTCTAATCAATAATTAATGGTGTTGGTCGGTTTAATACTAAGCGTACAGAAATCCGGTCTATCTGAGATAGAGATGAACCAAAAAAAAATTAAGCAGCCACAGCCGACAAAACAGAAAACCCATCCTGAACTCTTCCTCTCTGTTTGCATCAATTCTGAAGTAACTACTAAACATGTAAACAAAGAACAAACAAATGCTAACCATATGCTTCATCAAT…
>2D-01336_2772_HW_SR_1_Minus_22475257_22475148_[GENIC]_LOC_Os01g39890_hypothetical protein_intron1
GCTCCTCGACGTGGGCGCAGTGGTCGGCGTGCAGCTGCTCGATCTGCCGCGTCAGCCTCTCGTTGGTCTCTCTCAGGTATTTTGCCTCCTTAACCACGTCCTCCTACGTG
>2D-01343_2772_HW_SL_1_Minus_12386249_12385533_[GENIC]_LOC_Os01g22090_hypothetical protein_exon2
ATACGCTTGATAGATGAGATGGTAGGTAAGTCTGTACAGAGAAATCGGTCTTGGGTTCAATTAAGGGACAAAAAGTGAAAAATCACTTTCACATACGGGTCTCTTAAGAACTAACTATGAAAAATCGATTTTCATAGGCGGTTATAACGCACAAATGAAAATTGATGATATAAAAATTAGGATTTTTTTACCTACTTTTTAGAAAAACAACAAGCCATATCTTTTCGTTGATTTGGAAAGCTCAAATTCAGTTTTTTTTTAAACATTCCGGCAAATATTAGTACCGTATTTATTTGTTCCATTTGTAGTCACTCCGTATTTGTATTTAATAATATTCTATTATTCTTTTCGCTAATAATATTTGATTCAAGGGATTTTTTTATTCCAATTCCAATTCCA…
>2D-01346_2772_HW_SR_1_Plus_38973440_38973828_[GENIC]_LOC_Os01g67180_"ribonuclease 2 precursor (ec 3.1.27.1);Ontology_term=GO:0009991,GO:0016265,GO:0007275,GO:0006950,GO:0004518"_ATG45
TCTTCTCTGCGGCTTGGTTGTACGGTCAATTCGCTCGGCGTGGCGGCCACGTGGATTTATTTGGATGCGGTTACCGCGATGGTCGTCTCACTGACAGGTGGGGCCCTCCCGCCGCCAAATCAGAAATTACTGCACCATTTCTGTTTTCAGTTAGTTACAAGTGATTTGGTGGTTAGCATTTTTATCGAGAGATATTTTTCCGCAAAATTCATCCATTTCAAACTTTCAAAGTAGTGGGCTTCAAATGGATTGTTATTCGCTTTGAAGTATTCGAGTTGTTTTCTACACATTTTTTCTCAGAATTCATGTGAATTTTTTTCCAGATTGGTTAAGATAAAGAGCCCTGCAAGGTGAAGCAACCGGAGGCTGATTACCATTTTGGCCCGGGA
>2D-01354_2772_HW_SR_1_Minus_24794726_24794500_[INTERGENIC]_LOC_Os01g43380_expressed protein_
CCATGATGCTACTATAGCAAGAATTACTTTGACCACATGCCAATTGAAATTGAAAGAGTTTACTTTAGACCGCCCAATATCTGCCCAGGTAATCACAGGCTACGCTGTAACATTTGAAAGTATTCATGTTAACATTCATTGCCACCACACCAATTCTGCGTACTTTAATGTTATACGTTTCAGCATATTGTTAATCTCTAATTTCAGTCTCTACAGCAAGCTTATCA
>2D-01370_2772_HW_SR_1_Plus_11718579_11718700_[INTERGENIC]_LOC_Os01g21010_hypothetical protein_
GATTTGCTAGACGCGTGCGTACTACAGCGAGCTAACCTTATAGGCAATAGAACGCTACATACAGGACCTGTAGGAAAACATGATCTGGATAGAACTCTCGATCGGCTTTACCACGTGACAGA
>2D-01384_2772_HW_SR_1_Plus_10098257_10098501_[GENIC]_LOC_Os01g18050_"Tubulin/FtsZ family, GTPase domain, putative;Ontology_term=GO:0005198"_intron2
ACACTAAACCAAGAGTAAAGACCTCACTCGCTGTAAACAGCACAAGGTGGGTAAATCACAATGGTCAATAATACCGCACAACAAGTTTAGCAAAGACTAAATAATTAGCACTTTGGAATCTACATTATAGATTATTAAAGTTCCATTATATCAGGGTGACACGTACTAGCTAACAAAAAGCTACTACAGGAAATAAAATACTCTACTAAAAAGCTAAAGCATCACATGATAAATTATATGCTTAT
>2D-01394_2772_HW_SR_1_Minus_12382083_12381913_[GENIC]_LOC_Os01g22080_hypothetical protein_exon3
TTCTTCCAGACGCACCTCCTTGCACTCGTTGGCGGCGCCGGTGAGGGCCGCCTCCGCATCTTATCGGCCGCCGAAAGGAAAGGAAACGGACTCGCCTTGCAGCAAGAATCTTTTTGCTCGTTTTTGCTTCAAGAATGGCGGAATAGTGGCTCTTGCGGAGCCAAATCTCGA
>2D-01402_2772_HW_SL_1_Minus_29811413_29810676_[GENIC]_LOC_Os01g51890_"Endonuclease/Exonuclease/phosphatase family, putative;Ontology_term=GO:0016787"_intron2
TTGACGGTTGCTTCTTTCAACTTGAGCTGGTCCAGTTAGCACTTAGCACAACCGTAAGATTCTGGTATTTCAGGGGGGAAAAAGGATAGGAAGTGGAAGGGGAGTTAACGAAATTTGGAGATGCCTTTCTAACCTTGCTCATTAGAGCAAGTTTAATAGTAGAGCTTACTCCTTACTAAATTCATTGTAGAACTAACATGTATAATATATTAGCTACGAGGTTAGCTCTATTTGTTTTCCTCCTCTTTCTTTCCCTCACCACGAAGTTAATGCATATTTTTGGAGCATGTTTAGAGCTAGCTTTTCTATGAGAGTCACTCAATTTTTTCTCTCTCTTCCACTTAAGCATATAGCTTTTTTATAACTCACTACTATCCTCGCTCTTAAAAAAAGTAGAGG…
>2D-01522_2772_HW_SR_1_Minus_32959778_32959387_[GENIC]_LOC_Os01g57080_hypothetical protein_intron1
GAGCTCACTGCCAAATCCGCTGGGACGGCGCCACGCGATTTTTCCTCTGCCGCCACTGCGTCCACAGCTGGAGGTGGATCTGGAGCCATCGCTCCAAGCCCCTCCTCAGCCGCCTTCTCGTATTCTCCTGCCTTAGGTGTAGACTGCAGAGAGAGATAGAGCAAGGGAGGGATGGCTTGACTGGGGGAGATTACATGTGGGCCCATGCTTTTTTTCTATTTTCTTTGCTGACTGGATTGCCACATTGGCGTCACATGTGCAAGCTTAGGTCAAAACAACCTAAAATAGTGCTCAGGGGGGTTATTTATCTGGTTTGAATAATTGAGGGTATAAAACGTATGGTATTTGAGTTTTTTTTGGGGGGGTAATTCAATCGACCGTAATAGTTCAGG
>2D-01538_2772_HW_SR_1_Plus_13440160_13440772_[INTERGENIC]_LOC_Os01g23910_hypothetical protein_
ATAACCATTTCATGTTTGCAGGACCAAAGCTGCCATTCATACTGCTGTGCTTTTGTTGTGGATTGAACTAGCAGGAGAGAAGAATGCACATGAACTTATAAATGGACCATTTCCGGTAGCCACGAGTTCTCACTAGAAAAAGGCAGCTACTTTATTTGTCCTGTATATTAGTATATTGTTTATTAATCAATGTAAATGATCACTGACGGAGTACATGTATATGCATTAATCACCTAATCGTTCTGTAATATTTTCTGTTTAATTTTTTTTGCTGCGCGGCGTAGCGCGCAAACCCTTTCTAGTAATAGTAATGTTAACTTTGATTACTGGATATATGTGGCATTGATGAAAGGTGGAGATATGGGATCATGATCTAAAAATTGAAATATGAGAATGACC…
>2D-01548_2772_HW_SR_1_Plus_37306998_37307233_[INTERGENIC]_LOC_Os01g64300_expressed protein_
AGAGTGTAGACAAGTCATGTGGCTATCAATAGATCATGACAACTGCCGCCAGCTTAATTAGTCGAAAAATCAACACTGAATAATGCTGCGGCTGTTAGCTGAGTTCAGTTGTAAAAAAAAAGGGGGCCAAGTCTAGTTTCAGAGTCAACGCCTTGACGCATACAATGGCCAATTGCGCTTTACCATTCACGTGATGAAATCCAGTGTATTTGACTGATATGGATGTCTGCAGAGCT
>2D-01590_2772_HW_PR_1_Minus_4093269_4093185_[GENIC]_LOC_Os01g08350_Similar to pseudo-atpA;Ontology_term=GO:0005215_STOP218
AAACGCAACTGCACTTGGCTAAGAAAATAGGATAGAGCAGAGAGAGCCTAATCTCCCGCTTGGTCATTGAGCAGTGAGCCGAGGT
>2D-01593_2772_HW_SR_1_Plus_33309272_33309416_[GENIC]_LOC_Os01g57650_"Zinc finger, C2H2 type, putative;Ontology_term=GO:0003676,GO:0005488"_STOP85
TGGCAACCGATCGGTAGCTAGTACACGAAGGAAAGAATGGTTAATTACTTGATTAATTAGTCGTTTGCAATGCATGACTCTGGAGTTAAGCCTTGCAGATGACCACGAAGCACGGGAGCAGCGCCCTCGGGTTCAGCAGGTAGAG
>2D-01604_2772_HW_PR_1_Plus_6790703_6790969_[INTERGENIC]_LOC_Os01g12430_"Lectin (probable mannose binding), putative;Ontology_term=GO:0030246,GO:0009719,GO:0006464,GO:0000166,GO:0016301,GO:0006629,GO:0004872,GO:0016787,GO:0016740,GO:0005515,GO:0009607,GO:0007165,GO:0016020"_
CTCAGCCTAAAGAAGTGTGCTAGTGCTAATGTCCCACTGTTTTAGTGTTTTATGGACATATTATCACCGATGATGATCAAAAGGGGCTATAAAAGTGATGTAGTGAAGTGATGGAAGTGACTGTTCTTTCTGGGCCTGCACGTGAGACCACTTCCAGGCGGGGATGGTTGCGATCTGTTCTGAACTCTGATCTGATTTTGTCTATGATGTCCACCGCAACTCCCAACCTCACCCGACACGGCCATACATGGGTGCCATGTGGTCGGC
>2D-01605_2772_HW_SR_1_Plus_41689928_41690234_[INTERGENIC]_LOC_Os01g71960_"ERCC4 domain, putative;Ontology_term=GO:0003676,GO:0009719,GO:0006950,GO:0006259,GO:0004518"_
CGTCGTGTTGCGGGGATGGAGGAATAACGAGGCCCCAACACGCCATGCTCCTTCTTGTGTTTATTCTTCCTCTCGCCACCTCGCGACAAGAGTCGTGGGGGCTTACCGGTTTCTTTACCTTTACTGTATTTTACAATTATACTATTTATTATATATTGTCCCGAAAAAGCTATTTATGGTAGTACTGCGAGCCACCTTTTGCACATCCAACCCTGCATGCTCCCCAATTAGCAAAGCTAGTGTTCTTTCGGGGTAGCACAAATTGAATACTGCCTCCGGCTTTTAATAGATAATGTATTTTTGACCC
>2D-01631_2772_HW_SR_1_Plus_2093360_2093524_[INTERGENIC]_LOC_Os01g04650_expressed protein_
CTCTTTGCTCCCCTGCAAAATTAGGCCGCGTCCTCTTCTCCATTTTCCAGCTAGACCTCGTCGTGATTTTGGATTTGGAAAAACCCCTTTCTTTTAAACAGATAAAATCAACAGTTCTATGACGAAGAAGAAACAGGATTAGTACGTATACTACAGTACTAAGGC
>2D-01667_2772_HW_SR_1_Plus_7766341_7766464_[INTERGENIC]_LOC_Os01g13850_hypothetical protein_
GTAGAACCCTGCAAAACATAGAATATGAAAACAAGAGTTTGTCCCCTACATGCTGTTTGTTTTATTTAACACAAGGCAGGTATCTGTTTGTTTCTTTTATTGGAGCGGTTCTGACACTTTTTTT
>2D-01670_2772_HW_SR_1_Minus_23798783_23798504_[GENIC]_LOC_Os01g42010_expressed protein_exon9
TGCAGCACGAGATGCCGAGATGCATCCATAATTTTCGCACATCACCAAGACGAGAGCCGAGAGCCGTAACCAATCCAATCAGGCACGGAAGAAGCGGAGGCGGGCGGGCGGGGGGCTTACGATGTACCGCTGGTAGAACTTGCGCTTGAAGTGGTCGACGACGTCGGGGCGGGAGGCGAGGTGAGGCGGCACGAGGACGTTGGACCAGTACCCCGCCCACCGCGAGTCGTTCTCGTAGTCGTACGCCGCGGCCCCGATCCGCTTCAGCCTCTGCGGATCT
>2D-01696_2772_HW_PL_1_Plus_27704580_27704633_[INTERGENIC]_LOC_Os01g48370_hypothetical protein_
CAATTTTTGCCAAACTAAGAGTGTTCAAGGGGAGGGGAAAAGAGAAGATGTGTA
>2D-01741_2772_HW_SR_1_Minus_3400800_3400447_[GENIC]_LOC_Os01g07210_"Staphylococcal nuclease homologue, putative;Ontology_term=GO:0004518"_intron6
CTCCACTCCAAACTCAACTCCTGGAGTTATATTTAGGAGTTGGAGTTATACCAAACAGGCCCTTACTCTGCAATCTTCTAGCCCAGAGGCCAGAGCAATGGTTCTGTAGAATCTGTAGCTTGTGCCGTGTATACCTGAAAATTTTACTAGCTGTTGTAAGGCAAATTAGCAGTGTTGATTGAGTGTAACTTGTAAGTTGTAAGCTCCGACTTGGGATGAGGATTTGTTGCATTCGACTGTTGTAATTCCTGTAACATGGGACTTGACTGGTCGTTATAAACCTGTAATGGATATCGTGTTGATTAAACCAAAGGCATATGATTAAGTGAGGAAGTGTCAAACATGAGCCAAGCA
>2D-01773_2772_HW_PL_1_Plus_25492269_25492632_[INTERGENIC]_LOC_Os01g44970_"Polygalacturonase (pectinase), putative;Ontology_term=GO:0005975,GO:0016787"_
TCACGTGCGTGTCCTCTTAGGGTAATCTAATTCGAAAGACACGCTAATGGCGCCGAACTGCCGATAGTACCAGCTAAGCATGATTAGTGCCACGATTTCGCGTAAATATACTATGCCTTATGCCAGTCAGGTGCATCGGTGTAAGCTTACACACGGGAGATTTCAAGGGTTGCCATTCGCCTCGCATCGGTAGACGATGCGCGCGAGCTCAAAACCGTTATTAGTGGGTGAGTTCGCAACCCTTGCATAGAACAGCACTAGTTCTCTTTGACGTGTCGACCACCTGGCTTAACACTAGAGATGCTTCCGGAACGGCGCAGCAAGTCATGCGGGCATGCGGCTAGCTGCATGGACCCCAGACCGG
>2D-01774_2772_HW_PL_1_Plus_29200433_29200952_[GENIC]_LOC_Os01g50860_"Voltage gated chloride channel, putative;Ontology_term=GO:0006810,GO:0016020,GO:0005215"_intron5
ATATCAAAATAACATATTCTTTAGTTTGCTAGCCCCTTGGGATCTATATCCCTTGGCCAGTCTCGATCTCTGAAGTTTCTGTGGTTCATGCTTGCTTTAAAGATTTTCAAAGAAAAATACAGTTGGTTTCTTATTTGTTTTCTGAGGTGCAATCATAATTCAGAACATGCTAACTGTATTTAACTGGCATATATTTTTGTCGTCTTGTAGTTCTATCTGTATGTTACTCATTTCTGGTCATGCTACAGGAACCTGTACAAACTTATGTTTGTGGAGCCGTTAAGTGTAAAATGTGGCCTGTGACACCTCAGACATCTCTAACTACTGTTGAAAAGATCATGGATTCTTATGGAGTGGATCAACTTCCAGTAGTTTCAGAACATGTTGATCGTCAAGATA…
>2D-01836_2772_HW_SR_1_Minus_26496742_26496262_[GENIC]_LOC_Os01g46570_CTP synthase;Ontology_term=GO:0003824_intron3
TAAGAAGCAGGAGAAAAGTTTTCCCCTTTTTTATACTAAAAAAATTGACAATAAGAAACCAGCATGGTTCATGGGTACCCGCCAGTTATATTGAACGTTTGATTGACTGAATGTGCATGGAGCCCACAAATCTTTATTGAGTCACTTTATGTTTCATCGTAAGATCCACTGCAGTACAATTATGCATGTGCAGAATCATCTGGGCCTCAGTCTGCCACTGTTGTCGGAAGCTACTGATAAGATTCAACCTGTCACATGGTGCTTAATTGTAGAGCCGATGCTTTGTTGGCTGCTTCTGTCATTTGCCAATAAATAATCTTTCTTCTACTGGTTACCTGAATTTTGTACAGGATGAAGATTAGACTAGGTAACTAGGTCTACAACAGTAAAAATACTGTT…
>2D-01855_2772_HW_SR_1_Plus_12621465_12621856_[GENIC]_LOC_Os01g22480_"F-box domain, putative"_intron2
CAGGAGGTGGCCAATTCAACCGTGAGCCAATAGGTAGTAGATCGGTGAAACTACTATCTTCCAAATGGAAGGCACTAACCTCTCGAAAGCCAAACCTTGAATGACAAATATAAGTAACTGTATCATCTGTACAGTAGACACTATTTGGAGTCAACATGGGGAAATCTTCTTCTCGTAGGAAGAAGGAGCTATTGAAACCAATAAACAATGCATGGCCTTCAAAATCCTTAAGTTCAACAAGCTTGTGTTCAACAAGATCAACCTTATAAACAACCAATTCACTGGTCCTCCTCTCCTTATTATTATTAACATAGTGATGATACCTCCATACTTGAAGAAGACCACCCAATTCTGACAGAACAATGTACTTGGCACAATCGACAAGTGAGCTC
>2D-01858_2772_HW_SR_1_Minus_21171267_21170879_[GENIC]_LOC_Os01g37860_"retrotransposon protein, putative, unclassified"_intron3
GCACTCAAAAGCAATCAACGCATTGTCCGTGATCATTCTATCCGGAATAAAGGCACTCTGGTTTGGTGAGATGATATCATGTAAGAGGGTCTCATCCTATTAACCAAGCACTTAGAAACCACTTTGTATATGACGTTGCATAAGCTGATCGGCCAAAAATCCTTCAGCTGCTCCGGTTGAGGGATCTTTGGAATCAAGATGATGGAGGTATTGTTGACACCAACTGGCATCACCACTTCGGAGAAAAAACTACGGACAACACCTATAACCTCTTGCTTCAAAACTCCCCAATTGCGTTGAAAGAATCTAGCCGGAAAACCACCGGGCCCGGCGCCTTTAGAGGTCCAATCTGGAAGAGTGCATCCGAAATTTCTTCATCCGAAAAAGGT
>2D-01865_2772_HW_SR_1_Minus_28116524_28116302_[GENIC]_LOC_Os01g49000_"ATPase, AAA family, putative;Ontology_term=GO:0009056,GO:0000166,GO:0019538,GO:0005488,GO:0016787,GO:0005829,GO:0009579,GO:0005515,GO:0005783,GO:0006950,GO:0009536,GO:0005634,GO:0016020"_intron1
TCCGCGAAGCCGCCTTCCCTACTACCCTTCTCCCTCTCTCTCGATTCAGTCGCGGTTGGGGCGTGTGCGGTGACCCCCGATTTCGTGTGATTCGCGGCGTCCTCCCGCCCCCCTGCGGATCTGCGCGTTTGGACGCACGGCTGTAGATTTGTGCGTGGCTGAGCCGTTTGACTGCCGTAGCTTAGTGGATTCTATTAAAATGTGCTCTGCGGAAAGAATTGGG
>2D-01880_2772_HW_SR_1_Plus_36683741_36684022_[GENIC]_LOC_Os01g63320_"transposon protein, putative, CACTA, En/Spm sub-class"_STOP11
GTCCTAGCTAGCTACGATTTCGACGTAATAGTAGTCGCTAGCTCAGAAGCTAAGGACCTATGAATTGTGTTTCCGTCGTAGTAGAATTCACCCTTGGGATCAAGGATTTGTTCGTTGATAAATCCCATGAGTTGTTCTTGAACCGCCGTGATAAATTCCTTGTGTGTGGTCAGGTTATCCCTCATGCGAATAAACTATATGAATGTATGAAACTGATTAGTAATTAAACAAGAAATCGATACGTAATGAAATTTTGAATTTATTTGTACGTACATCGAGCTC
>2D-01907_2772_HW_SR_1_Minus_5702728_5702230_[INTERGENIC]_LOC_Os01g10690_expressed protein_
CATAAAAGAATCAAAATGACATATAATATAAAATAGTAAGAGGAGTACAACGTATTGGCCACTCTCGAGTCTCGACACGGCTGATAGAATCCAATAACATGTGTATAAAATACCCATGATCATAGCACTACTTCATCTGTTATCAAAATCTGACACCAATTGCTAAAACTTAGTAGTAGAATTTTTCCTGACCGAATAGTTTATGAAATTTTATTGTTTGGTCAAAGTTTTGATAGTAAATCCATTGACATCACTTGTTTGGAAACAGAAAACAGACAGAACAATTAACAACATTCACCAGCATAGCAGTACCCAGGCACCCCGTACCCAGGACTGTAATAACAATACGCAGATACTAATGCCCCCATCACTAATATGAGCGAATGGCATGTTCATCTA…
>2D-01911_2772_HW_SR_1_Minus_32749778_32749255_[GENIC]_LOC_Os01g56790_expressed protein_exon1
GGTTTTCCTGTCTTTTCTCCAGCTAAGCTCGCCTTTAGTTCACCAAAATCAAGCATATCCGCTACAATGACACCGCCATCATTACTTTACCGTTCTATCAGTGCTCAATAATGAGATAAAAGGCCGTCCTAATCCCACCAAACTTTGATGTTTACAGCTTTTGATGAGTAGTTGCTATGTTATTCAGAACAGCATATCATTACTCATTAGTAGGATCAATTATACACTTCACTCATTAAGTTTGTTTTTGATTCCTTCAGAAATTCTGGTTCAACACCAGCCACCTTTCACCAATCTAAAGAACTTGAGTACAGCAATTGTGAAGAATTGAGCATACTGTTCAAAGATGGGTACAAGGATGCCAACCTTACGGAGATTGTCAGCCACACTGTCATCGGT…
>2D-10022_2772_DJ_SL_1_Minus_1530811_1530356_[GENIC]_LOC_Os01g03710_"Phosphomannose isomerase type I;Ontology_term=GO:0005975,GO:0003824"_ATG210
TGATTTTTTATCTAACGTTTGACCATTTGTCTTATTCAAAAAATTTATGTAATTATCATTTATTTTTATTGTGACTTGATTCATCATCAAATGTTCTTTAAGCATGACATAAACATTTTCATATTTGCACAGAAAATTTGAATAAAACGAATGGTCAAACGTTGGTAAAAAGTCAATGGCGTCATACATTAAAATACGGATGGAGTACTATACTTGGTGTACTAACATTTTGGTACAAAGATAGTATTTTTTTTTATGGATGTAACTGAAGAGAACACATGACATGTAGCCTAAAAATATACAACACCACAAGGATGTTTCTGTAAAAAGTAACACAACAGAGAAGAAATGGGTAAAAATGGAAAAACGAAAGTCGTCCCCACCAAGCTAGCGTGGCCA…
>2D-10034_2772_DJ_PR_1_Minus_30516809_30516704_[GENIC]_LOC_Os01g53150_hypothetical protein_ATG83
AAATATCAGGGCCGTTTGATTTTCGATCGGACGGCTCACACCCAGCCATCTTCCTTCCGGCCCCACCCAATCCACTCCCAGCCCAGCAGAGCTCCAGTACTCCCCA
>2D-10053_2772_DJ_SR_1_Minus_37512367_37512252_[INTERGENIC]_LOC_Os01g64700_"Tub family, putative;Ontology_term=GO:0016787,GO:0003700"_
CACGCAGCTTTCACAAAAGCGAAAGGCAACTCAGTGACTCAATTGGGATGCAGTGCAGATGAAAAAAAAGTAAGCTTTGGTCGGCACAGATGTCCTCAGCCTGAATAGGTGGTTGT
>2D-10069_2772_DJ_SR_1_Minus_33354429_33354356_[INTERGENIC]_LOC_Os01g57730_"Peroxidase, putative;Ontology_term=GO:0009605,GO:0009719,GO:0003824,GO:0009607,GO:0006950"_
GAAAATAATGATGCGCTTAGTCCAAGCAATCGGTTGCTGGTTTGCGGTTTTTTCTCTTCGATTTGGTGAATTGA
>2D-10101_2772_DJ_SL_1_Plus_4096056_4096128_[GENIC]_LOC_Os01g08360_hypothetical protein_ATG129
TCATCGTTTCGCAAACCCCCACACACACCAAACACATTCTTCGTTCGTTTTCATCTCTTCTCCATGGAGCTCT
>2D-10116_2772_DJ_PL_1_Plus_32561_33237_[GENIC]_LOC_Os01g01080_"Pyridoxal-dependent decarboxylase conserved domain, putative;Ontology_term=GO:0006519,GO:0005515,GO:0003824"_exon1
ATTTTGCGCTCCGCCTCCGCGACGCCGCCAACCACCACCTCTCCCGCTACGAGCCTCTCGTGCTCCTCGCCGCGCCCCTCCTCGCCCTCCTCGCTGCCCGCACCCTCCACGCCGCCGCTGCCGCCGTCGCCGACCGCGGTCTCCGCACCGTCCTCCTCGCTCTAGCCATGACAGCCATCAAGTAAGCTTTAATCGACTTCAATCTCCTCCTCTTTTCTTACTTGTTGCTGCTATTACTATTATTATCCGTTCATACATACACACGCAGGTTGCTTCCGGGAGTTAGCGCCTACATCAACGCTGAGAAGAGGAAGGTCAGCAGCACACGCATCTGAGTACCTCTTCAATTCTCTCTCTCCTTTTCTTGTAGTAATCGCTCGCTAGTGGCTTTTATTTTTA…
>2D-10117_2772_DJ_PR_1_Minus_35939364_35939162_[INTERGENIC]_LOC_Os01g62120_hypothetical protein_
ATTTTCCTTCTAAAGAGGGTGAGATCTTAGTAGAACTTTATTGCTTGTGGTGCCCTGCTGTTTGACAATGTAATTGGTGCGAGACACTGGCATATGATCTGGCCTGAGCCTTGTGTATGATGTTATCAGACTGGACTAGGCCAGGTGGGCCTTATGCCTGCTTTGGTCTTCATGCCAATAAACAGAGGGAGGGCCCAAAATAA
>2D-10147_2772_DJ_PR_1_Plus_28229505_28229653_[INTERGENIC]_LOC_Os01g49150_"Anti-silencing protein, ASF1, putative;Ontology_term=GO:0006810,GO:0006139"_
AGAGAGAGAGATGGCTGTCTATGATGAGAGCGAGTGCGCGCGCCCGCTATAAAGCCCGCCCCCCGGTGCAGCATAGTCTGAGCCCTCAGCCTGCCCAGCTGCCACGCTGCATCGCACGCACGCCGCTCCAAGCAGATACGCGCCTGCAG
>2D-10150_2772_DJ_PR_1_Plus_31548493_31548931_[GENIC]_LOC_Os01g54890_"AP2 domain, putative;Ontology_term=GO:0009628,GO:0003677,GO:0007275,GO:0030528,GO:0006350,GO:0006950,GO:0016049,GO:0005634,GO:0007165,GO:0003700,GO:0005635"_STOP88
GTGCAGCGTTCTAGATTGATGACAGTTTAGCCTGTGTAAAGCCAAGTTCATAAAAAAGGAATACTTTTAAGACCATTTTCATAAACAACCTTTAAAAACCTACATTAAAAAAATGACCTATGTATGAACTCTTGAAAAGAACAGAATCCGAGTGACCGGGTCCAATGCTAATAATCACTTATCACTGTGAAATACTGAAATATTACTGTTTCTTACCGAGATGCCAGGGAAACGAATCCATGCACCGCGACCACACTGGCAATGCCTTGAGATGTTACATCATTAGATTGTTTTACAAATTACAATTACAAGGCCTCCATTGACCAGTCACCATTCTAGATCAACTTACTCCTGAAGTTCACGGATAGCTAGTGGCACCAGATGATTACACAATTTAAG…
>2D-10165_2772_DJ_SL_1_Plus_4688182_4688443_[GENIC]_LOC_Os01g09250_hypothetical protein_intron27
AAAACAAATCATCAACATGTAAAATTTAAATAAGTTTTTATATTCAATTCTTCAAAATCTTGATGATAAATTTCAAGTTGACAAATAATAACACTATATAAAGTAAAATAATCAATATAAACACACGATGGCCTAGGCTCGCGAGCTAAAACAAGCGGCTCGCGAGCTAGCTCGGCTCAGCTCATTTCAGCAACGAGCTAAAAAGGAGGCTTGGGCTTGGCTTGTTTGGCTTACGAGCTGAGCCAAGCCAACCAAGCTCGAG
>2D-10168_2772_DJ_PL_1_Minus_38248150_38248076_[INTERGENIC]_LOC_Os01g65900_"GRAS family transcription factor, putative;Ontology_term=GO:0003700"_
TTTTTCATGGCCAAGCAAGCAATGTTGTTGTCGTGTGATCATGTTAGTCAAATTGCAGACGTGTGCATACATGCA
>2D-10194_2772_DJ_SR_1_Plus_27523972_27524098_[INTERGENIC]_LOC_Os01g48110_hypothetical protein_
CCATGTTGGAAACCATGAACTTACTAGGCTGTCGGTATGTTACTTTGACCAAAATTTATCAGTAGTAAGTTTCTATTATTTTTTGAAACGGTAGAGGACAGGAGGGCTGCCGGTTATATTAGAAGGA
>2D-10195_2772_DJ_PL_1_Minus_34171766_34171658_[INTERGENIC]_LOC_Os01g59180_"F-box domain, putative"_
CGGCTCGACTTCTCCCCCACGCAGCGGCACCGCGGCATGGGCCGGTCACATGGGCCACTCTGCGGGGGGTGAGGGAGTGCGCGTGCGCGGGGGGAGCGTGTGATGCTGT
>2D-10196_2772_DJ_SR_1_Plus_36515636_36515796_[INTERGENIC]_LOC_Os01g63050_expressed protein_
CAACAGAGGAGTAGTACTACACTACTACATGCTCGCGTCAGCAATCCTCTTTGATCTGATTTGGTCCGGGGCTAATCACTTCATCGGATGATCCTGGTTTGCGAGCAATCTTCTCCTCATCCTATTGCATGTGCCGCCGGGTCGTGCTGCCGGTAGGCCAC
>2D-10199_2772_DJ_SR_1_Minus_29165828_29165391_[INTERGENIC]_LOC_Os01g50820_hypothetical protein_
GAGCTCTAGCTGCGGCTGGGATATCCGAGTTGCCACATTCACCTGCTGGGGTCACCGCTAAGCTGGAGTTGAAGGACACGGCCATCCCTATCAGGTCAATAAAGTAACTGCCAATTGGATGCCAACCTACGGCGAGGTTGACAATTTGGGGGATAGCAAGTTGGCATCTTGCTTAGCAAGTTCATACGAGCTGCAGGAAATGTCCGGCCGGAACCAATAATTTCAGTCCAATGTATACTAGTCACGAAACGTAACTGAAGGGATATCCGTCTTATCTGCAATTCTTGCACAAATCCTAATCATATCAGCGTGAAATGTTGAAACTAGTAGTCTACTAGTACAAGATGCATATACTGGCCCGGATATTGAATCGATCGCCCCTGACATCCATGTCCTTCA…
>2D-10200_2772_DJ_PL_1_Plus_1730283_1730696_[INTERGENIC]_LOC_Os01g04010_hypothetical protein_
TCACAAGACCCCGGATATTCCATTCTTTAGCTGTTTAAGCTTATAATAATTACAGTATATTATTAATTGCAAATTAGAGTATTATATGTATTAGGACATGTATAGGATTCTGGTGATTTTTTTATGGGTTCGCCATTGGTAGAGGGACACGTTTTTGTCAATAATTACATTACTGATGTAACATTATTTAAGAAGATAGAAATGATGAAACAGTGACTCATACATCACCTTGTAGCCTACTCTATCCTTTATTAGAAGTTGCGGACGAGAAACTGACAAGCACATTATCACATCCGGGAATCGAGAAGATGGGCATTTTCATATTTTATTTTAGAACAGAGAAGATGCATGGACATGCATGGCCTTTTTCTCCTTGCACCGGATCCGTGGATGATGTTT…
>2D-10202_2772_DJ_PL_1_Plus_31072935_31073248_[GENIC]_LOC_Os01g54050_expressed protein_intron2
ATATTAGGTCTTATGCTGGAAGTGTCCACATCTGATCCCATTTTCAGTATTCTACTGCTCTTTCATGTAATTCTTTGACAGATGTGCTGATTCAGCAAATTATATTTTGATGGCAGGGATACCTAGATGAGCAATTTTGTCAGGTGGAAGATTTGCAGGATGAAGCTAGTCCTAATTTTGTGGAAGAAGTTGTTACTTTGTTTTTTAAGGACTCGGGCAGGCTAATGTCAAACATTGAGCAAGCTCTGTAAGTAATAAAAAGTACTTGAAGTTCCATATGCAGCATGAGACATTTTTTCTGAAAATATGATCTG
>2D-10209_2772_DJ_PL_1_Plus_4959370_4959744_[INTERGENIC]_LOC_Os01g09640_"Transposable element protein, putative"_
CCGAGCGCATGCAAAATTTTCCTGCGGAATCGCGCTTTTTCAGCTGCACGGGGAGGAGGTGAGGTGATGGGGGAGGAGGACCCCTGTGTGTTGTTAATTGTGGAGCACGTAACAGCGACGTGCTGATGTGGCCGGTTTGGTGGTCGCATTATCCTCCCCCCTGATCTAGCAACCGCGACATGATCAATAATTAATTAGTCTATGTGCTCACAAATTAAGTAGAATCTTGTGTGTGTGGAGCAAGCAGACAAACGTACATGACGTTAACTTCGTACTAGTACACTGCAAAAACACGATCATTTGCTAGCCGCTTACAAGATGGGACAGCTACGGAGTGAGTGTGGTTTAAATGACTATTTTCTTCTAAAAAGATTA
>2D-10221_2772_DJ_PL_1_Minus_31619898_31619607_[GENIC]_LOC_Os01g55030_F20B24.1_exon4
ACAAGTACATACTATCGCACATTATTGTACCAATTTAACACTAAGCATGCGACTTCAAAACCAGCCTCGTCAAAGGAAGCAAACGTGGTAACGGAAACTGAATACTATGCACAGAATGGGGACACAGATCGTACCCTGCTCGTTGCGGGCGGTGAACAGGATGCAGCCGGTCTCGTCGCCGATGAGGCACTCGGCGATCCTCGTGGGACGCGCCGCCGGGCCCGCTCCCGCGGCGGCGCGGCCCTTCTGGACCACGGTCTTGGAGCTGAGCACCTTGGCGACGAGCGTGTGG
>2D-10230_2772_DJ_SR_1_Plus_4165041_4165170_[GENIC]_LOC_Os01g08460_"TMS membrane protein/tumour differentially expressed protein (TDE);Ontology_term=GO:0006810,GO:0005622,GO:0005634,GO:0016020,GO:0005215"_intron1
GTTTTGAAAACTAACCATTTTTATATTTTGGAATGAAAGGAGTACATGGTTTGGTTCACTTACTATACACGATCGCCGCGAGCCATTCGTTGACAACCCGGACCCAGGTGCTCGCCCACCCGACATCGAT
>2D-10235_2772_DJ_PL_1_Plus_3835483_3836147_[GENIC]_LOC_Os01g07950_"glutaredoxin-related protein;Ontology_term=GO:0006118,GO:0005215"_ATG286
CACCTCATGTGAGTCCATTTAGTGGCCACGTCGCACTGTACATATCAGCTGCCTTCCTTCCATCTGTTTCTCCCATGCCTTAGATGCTGCCTTGCCTGCCTAAGCCTCTGTTCATCAGCTGTTTGCCTGAAGTTAACAGAAAGGCAAGAACATGAACAGCATCAGGTCATGTCTTGTTCGTGCTAAGTGCTAACAAATGTCCCCTTTGAACCATTGCTAGTGCTGATTCTTGCATCAAGCAGTTTCTTTGGAGGTGATATTGGAGCAAGCAGGCAAAAGCTTTGATATGACCTATATGCACCTGCGAGAAACAAGACAGTCAGATGAGAACAAAAGAGTATATGTACCAGGAAAAAGTTCAAATGTCAAGTCAGACAGAGGTAAGTAGTAGTGGTAGTG…
>2D-10235_2772_DJ_PL_1_Plus_29458089_29458546_[INTERGENIC]_LOC_Os01g51280_At1g72880;Ontology_term=GO:0016787_
ATCTGATTATTAAGCAGTTTTGATATTTCACGAACAAAAGTTTTTTGGACTTCTATCTTTCAGTTTTTTTTCATTGGATCATACATCAAGATTTACATTCCTTTATACCTAACTTATAGCTACACTCAGTTACTGCATCAAAATTAGATTTTACAACTACTCCCTCCGTCTCAAAATATAGCAACTTTGGGTGGATGGGACATATCTACTCCTGTCCAGATTCGTAGTACTAGGATATGTCCCAACCAGCTAAAAGTTCCTATATTTTAGAACAGATGGAGTATTTTATCTCTAGATTTACTATTTTTGGTGTATTTGTTTTTTTCATTTAGAATAGGCTGTACCATTGTTGGTAAAAAAATATGTAAAATTTTGTAATCCATGTTAAGAAAAGATTCC…
>2D-10253_2772_DJ_SR_1_Minus_33294870_33294532_[INTERGENIC]_LOC_Os01g57620_hypothetical protein_
ACCGGCTCTGCCTCGCGCACGAACGGACATTTACGAGCCGGAGCGGCGTCGCCAGCGGATTCCGGGTAAAAACTCTCCTTGCCGTGCTTACTGATCCGTCGTTATACGTTTGGTTCTTCTTTCACGTAGGAGCACGTAGCATCAGGGAGCCATCAGCACACGTGTTGACGTGTAGCTGGGGACGTGAAGGACGTACGTGGCCCCCTCCCTCGTGGGGATGGTGGGGTTGGGCTGGCTGGTGGATATATGTCTTGTCCACCGTCGTCAGCTAGCGCCGGAGAGGAGGGAAATTTACGCAGCACAGTCGCAACGCGTGCGTGCGTGCATGCCTGATGCCTC
>2D-10270_2772_DJ_PR_1_Minus_1985956_1985724_[GENIC]_LOC_Os01g04470_hypothetical protein_exon1
CTGCAGCAACAACACCCCATACCTCGGCTACTACCGGCGGAAGTACCGGTTCCAGGTGCTCGACATCTTCTACGGCAACAGCTCCCTGCTCGTCGCCGACGTCCACAAGCTCGACGACTTCCGGAACTCCAGCTCCAAGGGCTGCCATGTCATGACAGCCAACACCTCCTCCAAGGTCGGGCAACCTTTCTCGGTCAGCTCCGCCAACCTGAACCTCATCTTCTACAACTGCA
>2D-10282_2772_DJ_PL_1_Minus_34430308_34429933_[GENIC]_LOC_Os01g59570_"receptor-like protein kinase, putative;Ontology_term=GO:0005886,GO:0030246,GO:0009719,GO:0006464,GO:0000166,GO:0016301,GO:0016740,GO:0005515,GO:0030154,GO:0005618,GO:0007165,GO:0016020"_exon5
ATGGATGTCTCCACAAGAACCTTAACAGCTACTTCATCATTATTTTCCAGTATGCCATGATAAACAGTACCAAAACCTCCTTTTCCAATGATTGATTGGAAATTGTTAGTTATGAGCTTCAGCTCTGCATATGTGAACCTTCTGATGTCGATATGTAGGGGAGTCTCCTCTTCATACATATCATAATCTTCTTCTTCTGATTTTCTTGACTTCCCTGCAAATTCCAGAAGATGCATTTTTCATGGAAGTAAATGTTTGGAACTGTTGTCTATTGTTTTACACTTATTGCATTGGTTAAACAGGACTTAACCAAAAAGCACTTTCTTTTACCTTTCCAGCATAACCTCCAGAATATGAACAGCACCACTAGGAGAGA
>2D-10284_2772_DJ_PL_1_Minus_23273319_23273120_[INTERGENIC]_LOC_Os01g41140_hypothetical protein_
TCTTGCATGAGACATGGTTTCTACATAACATCCAAGACATCATGTGAGATAAGTAGCATTAAATTAAAGTATGGAATAGTGGTGTTTGCATTGGAAGAGTAGTGTCTAGTACTAGTTTCTTGATAATGTGGAATTTATGGAAACCATGTCTAGTGTTATGGGTTGAGACTGCTCTCACCGCACAATTGGTGCTCCCTTGA
>2D-10291_2772_DJ_PR_1_Minus_5434395_5433951_[GENIC]_LOC_Os01g10340_expressed protein_intron4
TGCAGCATTTGGAAAATGCCCAAGATCAATTATTCCAAACGAAATGTTCTTGTTAGAGTATCTGCATTAATAAAGTGTGAACAAGATTACATAAAAAAGTATGAAATATACTATACTCAGGACAAAAAAAGGTACTTTGAAGATTATTAACTAATTATCAGACATTGACTGGGAAAGCACTAGCGTCATTATCAGTAAAAGAAGGAATGCTATGATAAATGTAATGTAAATAGAGTGAGACTGAAAAGTAAAAAAAAAATGTCATGAACATTTCATGCTTACAGATAAGTCTCAGGCTCTCGGAACAGAATATAGTGTTAATGCCAAATGATAATAGAGATTTATTAGTTTATTGCAGCAAAGGGCCAAAGTACAATTTTGTTGGAGGACTTCTTTTAG…
>2D-10295_2772_DJ_PR_1_Minus_24346994_24346725_[GENIC]_LOC_Os01g42810_expressed protein_exon4
TGCAGGTGGGACCATCTGGAGGCGGACGGGAAGCCGGTCGAGATGGGAGGCGAGGAGGCGTTCAACCAGGCACTTGGGACATGGGCGAGCTGGGTCGACCAAAACGTGGACTCGGCCAGGACCAGGGTCTTCTTCCGAAGCATCTCCCCAGAACACAAGAGGTAAAAGTTAACTTGCACCACCCGCGGCACCCAGCCACAATGGACACCTCTGATGACTGATCTAACACCTGCAAATGCAGCGAAAACTGGTGCTACAACCAGACGTCCC
>2D-10298_2772_DJ_PR_1_Minus_5084927_5084761_[INTERGENIC]_LOC_Os01g09840_hypothetical protein_
GCTGCAGCACACGATCCCACACTGTTCACCCGTGTACGCTATTTAAGCTTCGAATCAATCAATATATTCAATAATCAGTCAGGTAAAGCTGATTATTATTCGTTCATTACATATATACCTATAAAATTTGAAGTTTTCATGCGACGTGGCTGAATTGAGGAATTACT
>2D-10325_2772_DJ_PL_1_Minus_41482954_41482805_[INTERGENIC]_LOC_Os01g71620_hypothetical protein_
CTCGGGTACTCGATGTAACCGATCTGTATAAAAACAGAGTTAAACATAGGCAAACATAGGCATGTGTTGGTGTTGGGCTCATGGGTTGGGTGGCTGGCAAGCCCATTAGTGATTAGTGTATTTCTCCACGAGACAAACAAGTCAACAAAC
>2D-10326_2772_DJ_PL_1_Minus_24845741_24845618_[INTERGENIC]_LOC_Os01g43460_"C4-dicarboxylate transporter/malic acid transport protein, putative;Ontology_term=GO:0016020,GO:0005215"_
AGTCGGGCACAGTCTCCCTCCCCGTGCCCCCGCCTTGACCAATCGCGAGCGACCGTTCGCACCGCGCGACGAAACCACCACCACGTGCTCCCTACGCTTTCCTACGATTCCTCCGCCGCCGTAG
>2D-10340_2772_DJ_PR_1_Plus_31789704_31789818_[INTERGENIC]_LOC_Os01g55250_hypothetical protein_
GTCGACGCTTGAAGACTGAGCTACTCATTCAGGTTTCTGCTTGTTTGAACATATCAAAATTAAGCTTGCTAGTGTAGCACTCCAAGTCACGGTTTCCTACTTCATAATCTTTCAG
>2D-10346_2772_DJ_PL_1_Minus_10105956_10105877_[INTERGENIC]_LOC_Os01g18050_"Tubulin/FtsZ family, GTPase domain, putative;Ontology_term=GO:0005198"_
GCAGGTCAGCTACTGATTTGCTGGCAGCTCACCACTGCGTACACCTCACTTCAATACTCCTCCATATGGTTCATCATGCC
>2D-10346_2772_DJ_PR_1_Plus_13031550_13031656_[GENIC]_LOC_Os01g23210_"retrotransposon protein, putative, unclassified"_intron2
GCCGTGGCAACGCTCCTCTACATCGCCGTCGAGATATGCGAGAGGAAAGATAGAGAGATGAGGGGAGTAAGAGGATAAGACTTCTGACTGGTAGATTAGGCCCACTG
>2D-10368_2772_DJ_PL_1_Plus_1027711_1028188_[INTERGENIC]_LOC_Os01g02890_"Similar to N96271 product-related.;Ontology_term=GO:0016740,GO:0009058,GO:0006629"_
TGTGGTGCACACGCATCACGCATGCATGCATGATCTGTTACTACTATCTGTAATTACTAAGCATTTAGCTGATATTGTGGGATTTAGTCAGACGAACTCGGAAGTAGACGACATTGCACATGCATCTACGTGCGCCGGCAGGCAAATATATACATGCAGCTGCCAGCCAGCGAGCTGATCGATCGAGCTACTTAATGGAAGCTAATAGTAGTATAAATCAACTTATTAATTAAACTTATATCGGCCGGTCGTGCATGCAGTAGCCGGATCAATCAGCTGCTAATAATACTCCATATAGCAGTCGGCGAATCGATCGGGCGGAAGAGTAAGCTGGAGAAAAGCAAGCAGATTAAAATTACTAGCTAGTAGGAGTAGCTCTTTGTCATCGATCGATCGGGT…
>2D-10368_2772_DJ_SR_1_Minus_26014425_26013785_[GENIC]_LOC_Os01g45830_hypothetical protein_ATG6
CGGCTCGTGCCGTCCCTGTTGACGTCCTCGTCGTCGCCGGAGCCGGTGGCGAGGATTATGAACAGTAGCGCGGCGAGCGCGAGGACAAGGCCGTCGAGGCCGAGGAGGGGGCGCGGCACGGAGGTGGAAGCAGAGGAGGAACGGGAGAAGTCCTGCACGTAGCGGATGTACTTGACGGCGGTGAAGGCGAAGGAGAGGCCCTGCGAGAGCTGGACGCCGCGCACGACGGGGAGCGGGAGGAGGCGGTAGAGGGTGGTCATGAGGCCGGTGACGCCGAGGAAGAGGAGGATGGCGGCGACGGCGAGGCCAGCGGACATGATCTGCGGGATGGTGAGGTGCGCGGAGGAGAGCGCGACGGCGGCGATGGACTTCATGGGCTGGACGGGCATGGGGATGCCG…
>2D-10370_2772_DJ_PL_1_Minus_32061700_32061365_[GENIC]_LOC_Os01g55700_"NLI interacting factor-like phosphatase, putative"_intron6
ACACAGGAAATCAGAATTATGCGGTCATATTTCCAAGGGCATCACTGCTTACTTATGCAGTCACGCTACTAACCAGCTAGCGACAAGTTATCACACACCCAAACATGACATATTGACATGCTACCATATTACCTCGAAACCGGACAGGTCATCACGGATGGGCTGCTTCGAGTTCTTCCGGAACTCCCGCGTCCTCTGATCAATTTCATCCAGAGAATAAGCTACACAAGACAAAAACACGAGCACGAATCATACGCACAGCACCAAACCGAACCCCTCCCACTTTAAAATTGAGAATGGTAGTAGAAACACTGCAATGCGAAGTAGCAGGGCCGA
>2D-10405_2772_HW_SR_1_Plus_28900270_28900324_[INTERGENIC]_LOC_Os01g50360_"NAC domain, putative"_
CAGCCATTTATGTCCCTTCCCCCACAAAAAAGACCCCTTTAGGCGCATGCGTTGA
>2D-10409_2772_HW_SR_1_Minus_23948737_23948551_[INTERGENIC]_LOC_Os01g42280_hypothetical protein_
GGGATAAAAGGTTCCTTATAGGCTTATTCAGTTGTACTACACAACCAATCGTCCAACGTTATCTGATTATTATTATTATTTGTCAAAGCATGTTTGATGTACATCGGATTGACGTGAAGACAAGAATGATGTGGTCTTTGCTTATTTAGTACCCGGTCAAGTCACTCGTCATAATAGCCTCAAAAGT
>2D-10423_2772_HW_PR_1_Plus_39235079_39235336_[GENIC]_LOC_Os01g67530_"AMP-binding enzyme, putative;Ontology_term=GO:0009628,GO:0006519,GO:0000166,GO:0009058,GO:0006629,GO:0009605,GO:0003824,GO:0009607,GO:0005623,GO:0006950,GO:0019748,GO:0008152"_exon3
GTTGACTCAGAAGGCTGGTTGAAAACAGGTGACCTCTGCTACTTCAATGAAGATGGTTTTCTATACATCGTTGATCGACTGAAGGAGTTGATAAAGTACAAGGGATACCAGGTAACTGCCTGCCATAGCTGCACAGCTGGTTCAAAACTACATTCACGCCAGCCACCTGGGTAAGTTGTCACAAGTTTCTGTTTGCATGATGTTGGCCTTTAAATTTTTTCTCAGGTACCTCCAGCAGAACTGGAGCATATTCTGCAG
>2D-10434_2772_HW_SL_1_Minus_35630692_35630432_[INTERGENIC]_LOC_Os01g61610_"oxidoreductase, 2OG-Fe(II) oxygenase family, putative;Ontology_term=GO:0009991,GO:0006519,GO:0016265,GO:0009056,GO:0007275,GO:0009058,GO:0006629,GO:0009605,GO:0009607,GO:0006950,GO:0007582,GO:0005975,GO:0003824,GO:0009791,GO:0019748,GO:0008152"_
TAGAGCTCACCCACGCTTGCTTGCTTGCACTGTATATGTGGTCACGCCCCATGTAATAATCCTAGTCACAGAGTGATATCGTACCATCACGCAGACAAGAACGTAACAGTTGGCATATGCTGCTACAAACCAAAAATTGCATCGGCATCTCTTGGGAAGAAAACAAGTACCAGCACTATATAATCATCATCATGCCAGTACCGCATATTTAGGAGCAACTTGTATATAAAACCAGCAGGAAGCATACATGCAGCGCAGTAG
>2D-10436_2772_HW_SR_1_Minus_35226934_35226816_[INTERGENIC]_LOC_Os01g60940_hypothetical protein_
TTTCCCCACTTCCTTGAGGCACAACTCAGCCCGCCGTCAATTCCGAGAACTTATCAAATCCATGATGAACAATTGCGACGTTCGCTTTCGAGCGGGCAGGTCCATGGAGTGTAACAATG
>2D-10470_2772_HW_SL_1_Minus_15864328_15863749_[INTERGENIC]_LOC_Os01g28350_hypothetical protein_
AAACGGCGGACGGCATCGGGAAGTGGCGAGACGGCGGCGACGGCGGCGCCCTGTGCGTGCGCCAAGTGCGCCCACAGGAGGAGGGAGCGGCTCGGCCATGGGCCGATTTGGGCCGGCTCGGCTCGGCTCGGCTGGGCTGACAGCCCAAGAGGGAGGATGGAGGCATGTAGACTTGTGCTGATTGGGTTAATTGAAGGGAATTTGGCCCAAAATGAATAGGGGTTTTAGGAATTTTGTGTGGAGGGATTTGAAATGGAATTTCAAAGGAGATGAAAACTAAGGGGAAATTTGAATGGAGGGTTTCAATAGATTTAAAAGAGAAATATTTGGGGGTCTTTTGAATAAGGGTTTTAAAGCAAAAGGAGTTTGAAATATTTTTAAAATAAAATCAAAGATATT…
>2D-10473_2772_HW_PR_1_Plus_23861583_23861702_[INTERGENIC]_LOC_Os01g42110_"MtN3/saliva family, putative;Ontology_term=GO:0016020"_
CCGCTGCCCAAGCCGTTCGTCCTGCTGCTTCCGCCGCATCCATCCTGGTGAGTGAGCACACCCTCCGCCACCGCCGCCTGCACCGATCCCCATCCAAACGCGCGAGCGAGCGAGGCGAGC
>2D-10480_2772_HW_PR_1_Minus_41982962_41982876_[INTERGENIC]_LOC_Os01g72430_NADPH-dependent FMN reductase;Ontology_term=GO:0003824_
TTTCTTCATCTTGCTTCTTGTCCACACTCTTGCATCGCAATTCCTTCCTCTCCCGGATCGATTACGATTAGATTATTTGTTGTGCGT
>2D-10500_2772_HW_PR_1_Minus_37406824_37406376_[GENIC]_LOC_Os01g64500_hypothetical protein_ATG195
TGCTAAAAAACAAGCCATCAACTAGGTCAGTACTGCTGATCACCATTGTTAGGTGAGGCCCCTAGCAATGAGTAATAAAGGGAAACCATAAATACCATGCTAGAATTCAGCAAAGATGTTGAAGACACAATTATGAGTGCAGCAAAGTTTTTTTTAAGTCCTTGGAGTCATCATATCCGTAGGTTTCCGGACACTGGCGTGAACACTTGTTTACTGCAAACCGAAAAGTTCAGACCTTTAACCCCAGTGGCCATTGTATGATACGATCCTGGTTATAAGTACTATACCATGACATCGAACTGATATATGATACCACGGCAATGATCAGGATGGACCCGAGTAGCTAAAAACTATGGCGACAACAAAGAAAACTAACCATATCCCCGTACGGTTCGTAGT…
>2D-10501_2772_HW_SR_1_Minus_40997128_40996976_[INTERGENIC]_LOC_Os01g70880_"Histone-like transcription factor (CBF/NF-Y) and archaeal histone, putative;Ontology_term=GO:0003677"_
GATTTCAATTCACTGAAATCGTTAAATATATTGACAAATAGACAGAACGAGCCCACAATGCATATCCCTGTCGATCTCTTGAGATCAGGCTAGCGATCGAGTTGTTGATGATGATTATCAAGTGATGACTAATCGCTTAGTGAGCTAATTACT
>2D-10536_2772_HW_SR_1_Plus_634287_634686_[INTERGENIC]_LOC_Os01g02160_hypothetical protein_
ATTTTGAAGCTTCTCTTCCCACATAATATCAGAAAGTTAACTACCACGACACATTTGAATTTGCATTTGTAAATGGTGCTTTTACACATCAATTTAACTAGCAGTGGCCAGCGGGCATTAGCACATCGCAGGGCATACCAACTAAGGGAGTGACAATCTAGCTAGCAGTGTAGTAATACCACTCAAAGACATGTCGGGTTCCAAACAGAACATGTACCATTATCATACTATGATATTAGATAATAGAGCACATAACTCATCACTGCAATGCAGTAAAACAATCAAAATTCTCGGACATGAGCATAACAGCTAAGATCAGTAAAAAAAATTGAGGGGCACATTTTAGTGTCTCACACATCTTGCTGCATACGTCGAAGCAAGTCCAGGATAGGCCCTGCAG
>2D-10537_2772_HW_SR_1_Plus_38895630_38895845_[GENIC]_LOC_Os01g67010_expressed protein_ATG186
CGCACGTACCAACCCCATCTTCCTCTAATCTAACCCACGACGACGCGCACAAACCAACTCCTACGCTTAAGCTTAACACGCGCCACTTGCCCCTATTTAGCCGCGCCATTTTCCCCTCGCTAGCTGTGTGCGCACCACCACCACCCAACCCCAAGTCCATCCACGGTTTCGATCACGCTTGACACCATGGACCGAATCATGAGACAATGGCGATCT
>2D-10547_2772_HW_PR_1_Plus_11662769_11662872_[GENIC]_LOC_Os01g20900_"Protein kinase domain, putative;Ontology_term=GO:0005886,GO:0030246,GO:0009719,GO:0006464,GO:0000166,GO:0016301,GO:0004872,GO:0016740,GO:0005515,GO:0009607,GO:0005618,GO:0007165,GO:0016020"_exon5
ACTGAAGAAAATAACTAGGAACTTCAGTAACAATTCCCTAATAGGAGAAGGCTCACACGCTAAAGTTTTCTTTGGAGTGCTTAAAGATGGAAAAAATTCTGCAG
>2D-10561_2772_HW_PR_1_Minus_20344705_20344380_[INTERGENIC]_LOC_Os01g36680_"retrotransposon protein, putative, Ty1-copia sub-class"_
GCTGCAGACACTGGTGCCAGGTGGTGATGCATCCAGTGGTATTAAGGATTTGTTCTCTAGCAAAGGATTTCTGCCTATTTGGTCATGGCCCCTTCCACAGCATCGATTTGCAGGAAGAAATGAATGAGTTGAATGATGCAGCATTTTTGTCTTGCCATATATCAGGCTATCAGTAGTGATGTAATCACTACTTCTGACTTCTGGAGGATACATAGGTGAGAGAGAAAGATTAGGAATCCATACCATTCTTTCTTTCTTTCTGTTTTCCCTTGTGTTGGATTCGGGATTCAGGAATGGTAACTTCTGAGCTCTGAAAGGCTGCTAAA
>2D-10562_2772_HW_PL_1_Minus_3970269_3969711_[INTERGENIC]_LOC_Os01g08180_hypothetical protein_
CTGCAGTGGAGGGGGAGGCGACTGGGCGGTGAGCTGATGAGGGAGGGGGGCAGACTGGTCGCTGACACGTCGTCGGCGAGCGCATTGACCGTTCCTCCCCTGCCACCCGCCACGTGGCCCGTCGCCTGTCACGATGTCACATGCCCCGCCCTACTGTCCTCTCCTGCCCTGCCCTACCGGTACGTGCTCCGTCTGTCCCTTAAAAAAATTCCATGATATTTTGAGACAAATGAATACTCCCTCCGTATCAAATGTTTGACATTGTTGACTTTTTAGCACATGTTTAACCGTTCATCTTATTCAAAAGAATCTGTGAAATATGTAAAACTATGTGTGTACATGAAAATATATTTAATAATGAATCAAACGATGTGAAAAGAATAAATAATTACTTAAATT…
>2D-10586_2772_HW_PR_1_Plus_33342991_33343133_[INTERGENIC]_LOC_Os01g57700_hypothetical protein_
GAAATCATATTCAAATTCCACCGAAACATTAAAAAAAAAGACAAATTCATACGTGAACATCTATATGAATGTGAGCAATAATAGAAAGTCTTATAACATGAAACGGAGGGAGTACCAAAGACTATTCATATGTTGGGTTTGTC
>2D-10595_2772_HW_PR_1_Minus_23197900_23197398_[INTERGENIC]_LOC_Os01g41010_expressed protein_
GCTTGTGGTGTGGTGGTTCGTGGTGCAAAAATTCACGGATGTCATGTGAAGGTTGGTTGGGACTTGGGACTTGGGACAGCGAGCGTACTACGCCCTACCTGTACCTGCCTGGTGGTGGACGTGGTTGGTTGAATGGTTGGCGTGTATCTTGTCCAGTACCGTATGTTCCCGTCTCGAGACGAGACGAGACGACACCGTCGGTGGACCACGAATCCCATCAGTTTTTTCTCTTGTCACCACGGCGCGACACAAATAAAAACACAACACGGAGTGGCTTGCGACACCGGCAGGTGAGTATTTAGTAATCCCTCCGTTTCACAATGTAAGATTTTCTAGCATTATATATATGTTAAAAAATCTAAACACATATATATCTAGATTTATTAATATTAAAATGAA…
>2D-10613_2772_HW_PL_1_Plus_22066167_22066514_[INTERGENIC]_LOC_Os01g39270_expressed protein_
GATCGGTGGGAGTAGAAATCCAAAGGATCAACAGTATATGAAGATGACGTTGAACCAGTTGCTTGTCGAGCTGGATGGCTTTAAGCAGAATGAGGGGATAATTGTTATTGCTGCAACCAACTTTCCTGAGTCCCTAGATAAAGCACTAGTGAGACCTGGGCGCTTTGACCGGCATATTGTTGTTCCAAATCCAGATGTTGAAGGCCGGCGGCAAATCCTAGAGTCCCATATGTCAAAGGTAATTCTTGAGAACTTTTGGTATCATGTTTGTCCAGACTAAGATGGAATGTCTTATATTTATCCTTATACACATATGGTTACAGGTCTTGAAGAGTGATGATGTGGATT
>2D-10617_2772_HW_SR_1_Plus_24174718_24175388_[INTERGENIC]_LOC_Os01g42540_"ENT domain, putative"_
TGGTGCTCTGCGTTGGCGGTGGGCTCTGTGTGCGGGTTCCTGATGATGACGCTCGTCGGTGTTGTGTAGGTCAAGCTCGTCTACATCGGCTGCGGCGCCGGCAACGCCACCGCGTGGGGCGCCGTCGTGCCTCTCTTTACGCTCGTGCCCACCGCCATGTTGATCTACATCAGCATTGTCTTATACGCCTTCACCCACTAGCTCAACCACCGGATCTTCAACAAGCACACCAATGCTAGTAGTCTATACTAATATAAAAAACATCAGTTGTTTCTTTTCTACATCCACCCAGAAAAGTGTACCCAGAAGTTTCCTAACCATTGGATCCCTCGATCTAACGTCTCACATTGTAAGTTGGATTAGCACTTGGATTAATAGATAGATTGGATTAGCGCACGC…
>2D-10625_2772_HW_PL_1_Minus_23752625_23752238_[GENIC]_LOC_Os01g41920_hypothetical protein_ATG278
TCGTCCCCGAGCTCAGCCGCCGCCACATCTGGTTGCCGCCACCGCGCCTCGAGCCGTCGCTGGTCCAACCTCCACCACTGCGGCCTCCAGCTCGTACCAAGCTCAGCCATCGACGCCCTGCGCTCTCCACGGCTCCACCACCGGTCTACCGCGCTCCTAGGGAGAGAGAAGGCGATTCGCTGCGCCTCCTAGAGAGAATGGAGGATGGGCTCGCCGGGACTCGTCGGCAGTGGCGCCGGACGAACGAGTGGCGAACGGAATCAATGGCGCCGGCACGGACAGAGACAGAAGTGGCATGGGATGAAAAAAAATTCACATCTCAATGGCATATTCTGAAAGTAGTACGAATTGAGTGGCAAATCCTGAAATCAACGCGTATTCGGGGGCA
>2D-10631_2772_HW_PL_1_Minus_29256009_29255353_[INTERGENIC]_LOC_Os01g50940_"Helix-loop-helix DNA-binding domain, putative;Ontology_term=GO:0003677,GO:0003700"_
TGTACGATTCAAATTTTATCATGTATGGTAGTTCATCCATGATTCCTTCCATGGTAGAAATGACAGGTGTATTTTTGTTTTGAAATGATTGCTTATTCTGGTCATTCAAAGTAACTACTCTCTCCGTCGTAAAATATAAAAAATTTAGGATGGATGTGATATATCAAAGGACTATAAATCTGGATTATATGTTACATCCACCCTAAATCTTTTATATTTTGGGACGGATGAAGTAGTAATAAGTTAGCGTCATATGGTACACTAATTTGGCTAATTTAGCTCAACTATACTAGGACGTCTCCTATTTTAAGATGGAGATAATAGAACATACAACATCAGCCTGAAAATGAGATTACCAATTAGCGTTGCTATGTCCATACTAGATACAGTAAATAAATC…
>2D-10654_2772_HW_SR_1_Minus_32441421_32441218_[INTERGENIC]_LOC_Os01g56330_"Protein kinase domain, putative;Ontology_term=GO:0005886,GO:0030246,GO:0006464,GO:0000166,GO:0016301,GO:0016740,GO:0005515,GO:0005618,GO:0007165,GO:0016020"_
CCAGGTTTCTCGATCTAACAACCATCTGCCACCTGGCCATGATCAGTCGCGTCCGCGTCCGCGTCCGCCGCTCGCCGGTGGGCCCGTCTCCCGCACATGGGCACGATTCCCTTCCCCTCCCAACCGCGTCGCCGAAGGAAAGCAACAGAAAAATCCCGCGCAACCCGACCCCGAACAGGCTGCCACGACGGTGCGAGCTGTCCT
>2D-10657_2772_HW_SR_1_Minus_2055110_2055000_[INTERGENIC]_LOC_Os01g04590_At2g01260_
GAGCTCGGCACGTCCGCTGTGGTTCTGAGGTGCTCCCATGGATTATGGATACGTCAGTCTCAGGGACGCCGTCGGCGCCGGATCGGAGGATTAGAGTCGCCAGGCTATGTC
>2D-10660_2772_HW_PL_1_Plus_31359931_31360163_[INTERGENIC]_LOC_Os01g54570_"uncharacterized plant-specific domain TIGR01568, putative"_
GCGCTTTGCGTTCCCCGTGCCGGTGTGTGGTGCTACACACTGCGCTACAGCAGTGCGCCACCAAACAGACAGCAGCGCATTCGCGAGGTCTTTTGCATTTGGGTCCATACGTTGATTCTTCTGTTTTAAGTACAAAAAATGATGTACTTTAGCTAATTAGTTTGGGACTTTGAATTGGATCTACGGCTGTGAGCTGATCAGCTGTGCTAGCACTATTTGCACTAATCCTGCAG
>2D-10660_2772_HW_PR_1_Minus_27139675_27139127_[GENIC]_LOC_Os01g47520_hypothetical protein_intron2
AATGTCCCCTTTTGAGAGCATTGTTATTTTTATTTGCAGGTGGTCCATGAGATCAACGGAGAGGGGCTAGAAGCTTTTGGCACTTGCACACTTGTTCCCTTCACTTGCCAAGCTTCGAATGCTGTCCATACAGGTAGGCAACTATGGATAGGATTAGCCGAGTTGCCGACGTGGATACTCGTGCCGTATTCTCAGACATACTTCCTCTGTAAAAAAAACTAAATCCTAAATATGAACCTGCACATTGGGGATTGGTTTTATTTTTGGACGGATGAAATATTTAAGCTGCTGAATTTATGTCACTGTCTGGCATTGCCGTACCTGCTTGTGTGGTTGAATAATTAGGAGTTTGAGCTAGGTCTCTGATCCAAATAAATTGGTGAGGTTGATCTGATTACC…
>2D-10664_2772_HW_PR_1_Minus_33618528_33617895_[GENIC]_LOC_Os01g58170_hypothetical protein_intron1
CGGCAGGTTTGTTGATGTGCATGCTTGACCAAACCGCAATATTGGTGAGTACTCGTGTCTAAACCTGATTAAATTTATTGGGAGCCAATGTCACACTAGAACATCAATCTTGAACACTTCTCAAACGTGCAACCATGGGAAAAGGTGATAAGGAAGGAATACTGAATCCTGTTTTATGATGTGAACAAAGTGGCATCAAAGGAATCTCCGGTATCCATATATAGAGCCATAGAGGTACAAACTGCGTACACTTCGATTGACCTCATAACACCAGTTGAAATTGATGGCGATTATTTCAGTCTAATAATTTTTATTTATGTCTTTGCGGCCTTTGTTATGATGAGGGACCAATAGATAGGGCCCAAGGTGGCAGGAGAGCTAAAAAGACAAGGCCGGTAC…
>2D-10671_2772_HW_PL_1_Plus_33187400_33188026_[GENIC]_LOC_Os01g57470_"EF hand, putative;Ontology_term=GO:0005488"_STOP101
GGGGAAATAAAATGCATAATCACACTATCGACAAATCCTCAAAACGCTCACTGTATTATAATGTTGCATTCCACTAGCTAACAAGCACCGATCAGATTATGTCAACACTGGAACGCCCTATGCGACTCATCCTGCATCAGCTCGGGGCTGAGTCTGACCATGAGGACGCAGAACTCCATCTGGTCCAGCGCGCCGTCCCCGTCGAGGTCCCCTTCCCTCATCATCTCCGACAGCTCGTCGTCCCGGAGCTCGCCGAGCCCTAGCATCGCCGCGTTCCTCTTCAGGCTCCGGAAGGTGATCTTGCCGGCGCCGGGGTCCATGAGCAGCTCGAACCCCTTGCAGAGCTCCTCGATCAGCCCCTCCACGCCCAGCTTCCTCGCCATCGACGGCAGGAAGTCC…
>2D-10673_2772_HW_PR_1_Minus_39996267_39996055_[INTERGENIC]_LOC_Os01g68870_"Leucine Rich Repeat, putative;Ontology_term=GO:0005886,GO:0009719,GO:0006464,GO:0000166,GO:0016301,GO:0016740,GO:0005515,GO:0009607,GO:0030154,GO:0003674,GO:0007165,GO:0016020"_
TAGTAGTACAGAAACAAAACAAAAACCCATACCATAAACCCTCGCAGACAAACATTTCCCCTTTCTTCCCTAGATACTCCCCCAGGCCCCAACTCCAGTCCACTCCGAGTTGAATCCCAGAAGCAAACTCGAAAAGAGCCAAAAGAGCCAGACGAGAAAAAAAAGCACAAAGCATTTTCTTCCTCAAGACCCCCACAGGCCACACAACACCGC
>2D-10676_2772_HW_SR_1_Plus_35365404_35365516_[INTERGENIC]_LOC_Os01g61110_"Ulp1 protease family, C-terminal catalytic domain, putative"_
TGTAAATTTTGGCCACAACTGATAAGTTAAAATGCAAATGATGGTACATTGCTACGGAAGTATCAGCAACAAAACATATCGTTAGGAATTGGAGAGAAATATTATTAGTGGGT
>2D-10681_2772_HW_PR_1_Plus_36726904_36727158_[INTERGENIC]_LOC_Os01g63400_expressed protein_
ACAAAGCTCCGAGGACGAGGAGGAGGACGACTAATTTGGCAGCTCAGCTCACCTGCACGGCTGCACTGTGCTGTGCCCGGTGGGCGAAGCCATTTCACCCGCGGGCTTACGTGGCCCGGCACCACCGGCCGAGCCGTGCGGGGAAACAAGTAAACGCTCGCTCGCTGCGTCTCCGATGCCCCCGTCCCCGCCTGGCCGCTGCTGCTCTCTCGCTCTTCTCCCTCCAATAATTCGCTTGCCCTCTGGTGGCTCAAA
>2D-10687_2772_HW_PR_1_Minus_19385653_19385015_[INTERGENIC]_LOC_Os01g35060_"retrotransposon protein, putative, Ty3-gypsy sub-class"_
ATGTAGGAGTAGTACCAGGAGTAGGAAGGAGTTGGGCTGGCTGGCAATCTACCCGTCGCTTTTGGAAGGGTCCGACTCTTCTGTTCGAGGAGGAGAAGAAGGCGACGAAGCCGAGAAGGGGAAACGGGCGAGGAGAGGGAGAGAGAGACGTTGCTGTTAACCGCATGCGCAAAGCTGTCACCCCGCGTGGCAGCGTACGCCGCTACTTGATGGAGTTGGAGTTTACCTTGGGTTAGGTTGGGTTGGGGTTCGCTTCGCTGCGTGGGAGACGTGGCGGCGAAGCGTGGCCGCCGCCCGCACGCGAGACGCCGGCTTCGTCTCGGGGGCGTGGGTGGGAAACGGGAAGCGGGGGTGGTGGTCCACCACCGGAGCAGGTAAAGAACAAAGAAAACGGACACG…
>2D-10706_2772_HW_PR_1_Plus_7732740_7733209_[INTERGENIC]_LOC_Os01g13790_hypothetical protein_
TACCCTTAAAGGATCGTTTTAAGTTGTTAGTTCTCGGATGTTCACGTGCTTAATTACCACTGATTTTCTAATTAATTACCACCTGCTGGGAAGGGGGGGAAAAAACTTCATGTACGTACACGCGTACCTTCGGCGAAAATCCATGTGTTATGTGCGACACAATCCTAGTTGTACAGTGACAAATATTCTCCCAAATCATCACCTGCACATTCATCCAATCTGCCAATTGGTTCCCAACTTCTGCTGTGCTACCGACCGTGGCACCGTGCCATACACACCCCATGTGATCGGAATATACGCAGACATATATCATACTGTGTACATATGTATCTACCGGCCGGCCATGTGGATTATGGGATTGCGAATGGAATTATGTGATTTAGTGCCGTGTTTTCAGTT…
>2D-10711_2772_HW_SR_1_Plus_523930_524273_[INTERGENIC]_LOC_Os01g01970_expressed protein_
AGCTCATCTAAAACGTAGCAACCAAGCCACAATGTAGGGAAGAAGCAACCAACCGGAAACAATGTAGGGAAGAAACAACCAACTGGAAACAGGACCAGCGCCGAAAAAGAATAATAGCAAGTAATGGCCTAAGGATAAACTTAGGAAAGAGTAGTAAACCTTTTCATTGGGTTTGCCGACCTCCTTGTCTAAAGGAAAATCGTTCCATTGGTGAAGAAGAAGAGCGATCGTACTGAAATCCTAGATGAATCGAGGGAATGAAGCATTGTCCAAAATGGAGACAGCAAAGCACACACCTAATATCCTAGATGCTAGAACGCAACAAACTGAGGGAAAACAAGGCC
>2D-10728_2772_HW_PL_1_Plus_4882981_4883283_[INTERGENIC]_LOC_Os01g09560_"mitochondrial processing peptidase alpha-chain precursor;Ontology_term=GO:0009056,GO:0019538,GO:0016787"_
CACTGTGGCGGAAATAAGCATGCAAATGAACTAGCAAAAAGTATGGCTGCCACAACTCACGTATTAACCAAACATCAGCCAAACTGTTGTGGCAGCCGCATGTTTGGCGAGGCAATGTTTGGCGGGGATCCAAACACCCCCGACGCCTCACCAAGCACCTTTGGCTTAGACGTTTACCGCTAGCTAGCTGATTCATGTATATTTATTAATTTAGAGAGCTTAAGAGAGACTGGCCAGTCCTACAACTAAAAAGCAAAAGGCAAGAAGAACTGCTGCCTCACCACATCACAGCTGTTACTGCAG
>2D-10753_2772_HW_PL_1_Plus_5928146_5928547_[GENIC]_LOC_Os01g11100_"retrotransposon protein, putative, unclassified"_ATG33
AAGGGCCTTTCCCACCCCAAAAGCTAGCCATTGAGGTGAGAGGCTCCCCCACTTATATCTTAGGTCCTTTGCCCTTCCACAAACAATGTGGGACTATTCAACAATCTCCCCCTTCACACATTGGTGTCCCTCAGCCCTTCATCGCCCCTTCACCGTATCCGGGCCCCACTGGCCCACAGTCCATCAGGTATACGGGCCCCGCAGGCACCCACGGTCCATCAGGCCTTCACACGTATCCATCGGGCCAGAGATGTTAACCTAGCCTGACTCTGATACCAATTGTAGGATCGTAAAGGGCCTTTCCCACCCCAAAAGCTAGCCATTGAGGTGAGGGGCTCCCCCACTTATATCTTAGGTCCTTTGCCCTTCCACAAACAATGTGGGACTATTCAACAATAA…
>2D-10774_2772_HW_PR_1_Minus_37500049_37499956_[INTERGENIC]_LOC_Os01g64670_"inorganic pyrophosphatase, putative;Ontology_term=GO:0008152,GO:0016787,GO:0016020"_
GCGACGTTCGTGGACCCTGCGCTGCGTGGGAAGTGCGTAGCTTCGGATCAGAAACGCGACCTCTCTGCTTCTTGATTCGAGCAATCTGTTGTTC
>2D-10782_2772_HW_SR_1_Minus_23021324_23021254_[INTERGENIC]_LOC_Os01g40790_hypothetical protein_
TTTTATTGACGGTCGTTATCGATCAGTTTCGACCGTCAATATTACTAAAATAGAGGAGAACTAGTGATGCT
>2D-10846_2772_DJ_PR_1_Minus_35773035_35772857_[GENIC]_LOC_Os01g61860_"TBC domain, putative"_intron18
CCCAACATCTCGCATCAGATCGAGATCCCCGCGCAAAATATCACCACGAGAAGAAAAAAAAAGCAAGTAAACTACACGCAAGCGGAAGTTTCGTGCAGCAGAAACTTCAAAAAACCTCCGGCGAAAAACTTCCGAAGAAACACATCAGAAACAGCAAACACCGGCACGAACGCCGAGAT
>2D-10847_2772_DJ_SR_1_Minus_21116482_21116265_[INTERGENIC]_LOC_Os01g37790_hypothetical protein_
TTTTTATTTTGAGAATGCCCTCATATCGTTATGATTACAACATTGTCCTTATAAATCGAATTTTCTGTTGTTCACATTACATTTCACGCACAAATTAGAGTTATCTTGTAAACATTACGACAAAGTGCAAGTGGTGGGAGCATTGCTTTGCTATTTCATTGTATCACGCGCATATATGAAAAAAAATGCAAAGCTCTCTATGGCACGCATGCACGCTG
>2D-10848_2772_DJ_SL_1_Plus_2737183_2737335_[INTERGENIC]_LOC_Os01g05740_hypothetical protein_
TTCGGCTTTTCAAGGATGAAGAAGAAGTGTCACCATTTGATTTACATTGATGTGCAGTAACTGTCAGTGAAAGGAGCCAATTGCGTCTGATCATTCTTGATTTCTTCCTACTCTTATCCATGGACCCATCCGATTGCTCAAATGTGTAAAGCC
>2D-10850_2772_DJ_PL_1_Minus_31985678_31985191_[INTERGENIC]_LOC_Os01g55540_"aspartate aminotransferase, cytoplasmic (ec 2.6.1.1) (transaminase a). [rice"_
TTAGCTTTACGTGATTACCTGAGTTAACGTAACTAAGCGATGTGGTTGCAAGTCTCCAAAACTAAAAAGGATGAATAGAAATGATGTCTTGTCATTCATGTATTTTGTAAAATTGGTGCTATTTAGTTGCCTAATTTTAAAAAATGATTCTTTTGGCGACTACGCATATTAGAGCGAACAAGAGGTGAGGTGAGGCCAATCTGCTACTCAGCATGAACTGAGCCATCAAGATCCACACCATTGTCTACCGAGAGGTTTACCGAGGAGCTGGTGAGTTCTTACATCTCGTAGCCAGCACCCCCTATCACTAAATCCTGTCTTCACCACCGTGCACACCTTTGACCAGCCTAGTTGTGCACTGTTGCTACCAGCGCTGCACGCAAAATTGTTGAGAGGGAG…
>2D-10855_2772_DJ_PL_1_Minus_41225008_41224420_[INTERGENIC]_LOC_Os01g71270_"peptide chain release factor eRF/aRF, subunit 1;Ontology_term=GO:0008135,GO:0006412"_
ATCTCCTTTCCGTTGCCAATGTTACAGGCTTAGTACAGGTTACAACTTACAACAGCCAATGCGAATGCGAGATTGCGATCTCTGTACGCGGAAGGACTGAGAATTCGTCTGCAATTCCGCATGTCACAACCTGCTGATGTTTTACGACCATAGTGCTGAATGCTGATGTACGGAGTAGTCTTGTTGATATCTGCCTAATCCATTCGGATGAGGAGAGCAGGGATTTTGAAGCAGGATTCTCGCTAATCCAAAGAGATTTGGAATAAGAAAATTACGATCCAAGTCCAACTGAATTTGATTTAACATTATACACAGCTATAGTGCATATGAACATACTCCCTCCGACAATGTAAGCCATTATCTAGATTCATTAACATTAATATGAATATATCAATATAG…
>2D-10859_2772_DJ_SR_1_Minus_17939641_17939366_[INTERGENIC]_LOC_Os01g32750_"TATA box binding protein associated factor (TAF), putative;Ontology_term=GO:0030528,GO:0006350,GO:0005634"_
CAGCACCGCAGCAGCCAGCAGGAAGAAGGCAAGCAGTCAGGCAGAAGCAGGCAAGCAGCCAACTAGCCAAGCAATCAACTTATCAACCAAAAAATGGATAGAAAGAGAAAAGGAAAAGCATTGGCTTCACAAAGATGTACATATTCTTCAAATGTTAACAATTTCAGAATATTTTTGTGGGTTTGAAGTATACAAATTTGATACTAAAATTGCATTTGTGTAATGTATTTTGCAGATTTGAAGAGTTACTGAAACCCGGGCACTAGTTGTGCATCT
>2D-10862_2772_DJ_PR_1_Minus_28353742_28353249_[GENIC]_LOC_Os01g49350_expressed protein_intron5
CCATCTCTTTGCGCATATTTATTAGCTGCAACTCCCTCCTGTTGCGCAGCAGCTTGATCCTCGAAATGACTAAATTCAAGCATGTTTTGCTAAAAGAATGCACGAAACCTCTGTTAATTGAGGTTACAAAATAAAGCCACACTGTTTATCTATGTATGCATAGGCAATGCAATTATTCACTGTATGAACGACATGAAACATAAAGTAGTTGTGGCCGTGGGTAAGCAATTACTAGTAACTGGATCTCACTAACTCTAATACAGTAATTTTAATGAACTCATCGTCTTCCTTTGATCTGATAACGCCAGTGCATACTGGTATTTATACTAGTTGAGTTCTGCTGGTTTAATCCAGTTACGGTGCCACTTACAGTCAGAGTTCTGAAAAAAAAATGAAGCT…
>2D-10865_2772_DJ_PL_1_Plus_30125223_30125461_[GENIC]_LOC_Os01g52470_"Elongation factor G, domain IV, putative;Ontology_term=GO:0000166,GO:0008135"_exon1
TTCTCCTTGTCGTCGTTCATGCACGCCGAGATGATCCGGCGGATCGGCTCGTAGCAGAACTGCACGAACCCGCGCTGGCACGTCTTGGACGACGTCGATGGTGCGGTCGTCGTCCACTTCTTGGTGGTATGGTCGAAGTAGTTCTCGCCCCAAAGCCGCTCCATCATCTTGGCCTCGTCCACCTTGAACTTGGCCTTGTACATCTTGGCGAAGTTGGACAGGGTGAAGGCCCAGCCGTG
>2D-10867_2772_DJ_SR_1_Minus_39887555_39887039_[INTERGENIC]_LOC_Os01g68710_"peptidyl-prolyl cis-trans isomerase, FKBP-type, putative;Ontology_term=GO:0009579,GO:0005515,GO:0003824,GO:0009536,GO:0005488"_
GCCCTAGTGCATGGAGCTATATCATCATTGTGTGATCTTGGCAACGAATACGTACGATAGCTGCACTCCACTAGACAACTTGCTTATCCTGCAAACAGGTGACCATCCTCGTGTAGTAGTTATCACACTTAAGCTCTCTATATAATATTCCTCAAAAATTGGGGGGAAAACCAGGGGCGGCACCGCCATGGATCTCTTCTCTACATGCACTATGATATGCAGAAACGTCACCTGCTTGGTGTGAGTACGTTGCATTGCATTGTCGTCGTTTGCATTCTCCATCTCTCGCTCGTTTTCTGGTCCTTCACAAGTCAAAAATGTCGTCGTCATTGGCACATTATCATTTCTGGGTATCCAAGGAGGTTACTGTACTAAATTGGTTCTTCAGTTTGGATACAC…
>2D-10890_2772_DJ_PL_1_Minus_27242135_27242036_[GENIC]_LOC_Os01g47650_"Vps16, C-terminal region, putative"_intron7
CTGCAGTAGCAGCTCATGCAGATAACAGTGGCAGGCGAAAGTTGGCTGCCATGCTTGTTGACCATGAGTCCCAATCATCAAAGCAGGCAAGTTTCCTTTT
>2D-10904_2772_DJ_SL_1_Plus_42498398_42498658_[GENIC]_LOC_Os01g73360_"retrotransposon protein, putative, Ty3-gypsy sub-class"_ATG72
GGGTAGATCGGGGCCGTCGGTTCGGCCGCCACGTGGCGCCGCCGCCCCTCCTTTTCCCCGTGCCACTGACCAGTGGGCCCGCGAGCCGCCACCCCTTTCTCTCTCTCCCGGTCGCTGACCGGTGGGCCCCGCCTGTCGGCGCCGCGCCCCCTCGCTGACGTCAGCCCTGGTTAATATTGCGCAATAAATTATTTAAGGATTTCTTTTATAGTAATAAACACAGTGAATCTTCTAAAATTCATATCTAATTCATCCGAGCTC
>2D-10906_2772_DJ_SR_1_Plus_10215561_10215715_[GENIC]_LOC_Os01g18240_"Myb-like DNA-binding domain, putative;Ontology_term=GO:0009628,GO:0003677,GO:0016301,GO:0030528,GO:0006350,GO:0009605,GO:0006950,GO:0009607,GO:0003700,GO:0008219"_exon1
TTCGATCAACCTCGGCAAGGGGCTTGTGGGTGTTTGGGTCAATGCCTTTCTGCCGCAGCTTCTTCTTGATGCATGAATTCCAGAGATTCTTGATCTCATTGTCAGTTCTTCCAGGCAGCCGTGTTGCAATTTGAGACCACCTGCTCATTGATGTG
>2D-10917_2772_DJ_PL_1_Plus_3090376_3090535_[INTERGENIC]_LOC_Os01g06570_hypothetical protein_
[truncated: 53,375 more rows]
